# Supplementary material for: Crystal structures of trans-di­bromido­bis­(3,5-lutidine)gold(III) tribromide and three 3,5-lutidinium salts containing tetra­bromido­aurate(III) anions (including three cases of polymorphism)
Source: Acta Crystallogr E Crystallogr Commun. 2025 Jul 29;81(Pt 8):753–64. doi: 10.1107/S2056989025006401 (PMC12326487; doi:10.1107/S2056989025006401)
Supplement: Supplementary file 1 [file e-81-00753-sup1.cif]

##############################################################################
#                                                                            #
# This CIF contains the data in a paper accepted for publication in          #
# Acta Crystallographica Section E. It conforms to the requirements of       #
# Notes for Authors for Acta Crystallographica Section E, and has been       #
# peer reviewed under the auspices of the IUCr Commission on Journals.       #
#                                                                            #
# Full details of the Crystallographic Information File format               #
# are given in the paper "The Crystallographic Information File (CIF):       #
# a New Standard Archive File for Crystallography" by S. R. Hall, F. H.      #
# Allen and I. D. Brown [Acta Cryst. (1991), A47, 655-685].                  #
#                                                                            #
# The current version of the core CIF dictionary is obtainable from          #
# ftp://ftp.iucr.org/pub/cif_core.dic.                                       #
#                                                                            #
# Software is freely available for graphical display of the structure(s)     #
# in this CIF. For information consult the CIF software page                 #
# http://www.iucr.org/resources/cif/software.                                #
#                                                                            #
# This file may be used for bona fide research purposes within the           #
# scientific community so long as proper attribution is given to the journal # 
# article from which it was obtained.                                        #
#                                                                            #
##############################################################################
data_1a
_audit_creation_method     '<i>SHELXL2019/3</i>'
_chemical_name_systematic
;
<i>trans</i>-Dibromidobis(3,5-dimethylpyridine)gold(III) tribromide
;
_chemical_name_common
;
<i>trans</i>-Dibromidobis(3,5-lutidine)gold(III) tribromide
;
_chemical_formula_moiety     'C14 H18 Au Br2 N2 +, Br3 -'
_chemical_formula_sum     'C14 H18 Au Br5 N2'
_chemical_formula_iupac     '[Au Br2 (C7 H9 N1)2] (Br3)'
_chemical_formula_weight     810.82
_chemical_melting_point     ?
_space_group_crystal_system     triclinic
_space_group_name_H-M_alt     'P -1'
_space_group_name_Hall     '-P 1'
loop_
    _space_group_symop_operation_xyz
    'x, y, z'
    '-x, -y, -z'
_cell_length_a     7.4459(4)
_cell_length_b     8.9211(6)
_cell_length_c     9.4090(6)
_cell_angle_alpha     106.488(6)
_cell_angle_beta     101.605(5)
_cell_angle_gamma     112.778(7)
_cell_volume     517.23(6)
_cell_formula_units_Z     1
_cell_measurement_reflns_used     13952
_cell_measurement_theta_min     2.7120
_cell_measurement_theta_max     30.7460
_cell_measurement_temperature     100(2)
_exptl_crystal_description     block
_exptl_crystal_colour     orange
_exptl_crystal_size_max     0.20
_exptl_crystal_size_mid     0.18
_exptl_crystal_size_min     0.15
_exptl_crystal_density_diffrn     2.603
_exptl_crystal_density_meas     ?
_exptl_crystal_density_method     'not measured'
_exptl_crystal_F_000     370
_exptl_absorpt_coefficient_mu     16.765
_exptl_absorpt_correction_type     multi-scan
_exptl_absorpt_process_details
;
(CrysAlisPro; Rigaku OD, 2014)
;
_exptl_absorpt_correction_T_min     0.32112
_exptl_absorpt_correction_T_max     1.00000
_diffrn_ambient_temperature     100(2)
_diffrn_source     'Enhance (Mo) X-ray Source'
_diffrn_radiation_type     MoK\a
_diffrn_radiation_wavelength     0.71073
_diffrn_radiation_monochromator     graphite
_diffrn_measurement_device_type     'Oxford Diffraction Xcalibur, Eos'
_diffrn_measurement_method     '\w scan'
_diffrn_detector_area_resol_mean     16.1419
_diffrn_reflns_number     27639
_diffrn_reflns_av_R_equivalents     0.0330
_diffrn_reflns_av_unetI/netI     0.0223
_diffrn_reflns_theta_min     2.412
_diffrn_reflns_theta_max     31.025
_diffrn_reflns_theta_full     30.000
_diffrn_measured_fraction_theta_max     0.930
_diffrn_measured_fraction_theta_full     0.979
_diffrn_reflns_limit_h_min     -10
_diffrn_reflns_limit_h_max     10
_diffrn_reflns_limit_k_min     -12
_diffrn_reflns_limit_k_max     12
_diffrn_reflns_limit_l_min     -13
_diffrn_reflns_limit_l_max     13
_refine_special_details     ?
_reflns_number_total     3076
_reflns_number_gt     2938
_reflns_threshold_expression     'I > 2\s(I)'
_refine_ls_structure_factor_coef     Fsqd
_refine_ls_matrix_type     full
_refine_ls_R_factor_all     0.0216
_refine_ls_R_factor_gt     0.0193
_refine_ls_wR_factor_gt     0.0392
_refine_ls_wR_factor_ref     0.0400
_refine_ls_goodness_of_fit_ref     1.101
_refine_ls_restrained_S_all     1.101
_refine_ls_number_reflns     3076
_refine_ls_number_parameters     106
_refine_ls_number_restraints     0
_refine_ls_hydrogen_treatment     constr
_refine_ls_weighting_scheme     calc
_refine_ls_weighting_details
              'w=1/[\s^2^(Fo^2^)+(0.0144P)^2^+0.7764P] where P=(Fo^2^+2Fc^2^)/3'
_atom_sites_solution_hydrogens     geom
_atom_sites_solution_primary     direct
_atom_sites_solution_secondary     difmap
_refine_ls_shift/su_max     0.000
_refine_ls_shift/su_mean     0.000
_refine_diff_density_max     1.392
_refine_diff_density_min     -0.969
_refine_ls_extinction_method
;
<i>SHELXL2019/3</i> (Sheldrick, 2015)
;
_refine_ls_extinction_coef     0.0035(2)
_refine_ls_extinction_expression
   '<i>F</i>~c~^*^ = <i>kF</i>~c~[1 + 0.001<i>xF</i>~c~^2^\l^3^/sin(2\q)]^-1/4^'
loop_
    _atom_type_symbol
    _atom_type_description
    _atom_type_scat_dispersion_real
    _atom_type_scat_dispersion_imag
    _atom_type_scat_source
    'C' 'C' 0.0033 0.0016
                         'International Tables Vol C Tables 4.2.6.8 and 6.1.1.4'
    'H' 'H' 0.0000 0.0000
                         'International Tables Vol C Tables 4.2.6.8 and 6.1.1.4'
    'N' 'N' 0.0061 0.0033
                         'International Tables Vol C Tables 4.2.6.8 and 6.1.1.4'
    'Br' 'Br' -0.2901 2.4595
                         'International Tables Vol C Tables 4.2.6.8 and 6.1.1.4'
    'Au' 'Au' -2.0133 8.8022
                         'International Tables Vol C Tables 4.2.6.8 and 6.1.1.4'
_computing_data_collection
;
CrysAlisPro, Version 1.171.37.35 (Rigaku OD, 2014)
;
_computing_cell_refinement
;
CrysAlisPro, Version 1.171.37.35 (Rigaku OD, 2014)
;
_computing_data_reduction
;
CrysAlisPro, Version 1.171.37.35 (Rigaku OD, 2014)
;
_computing_structure_solution
;
SHELXS-97 (Sheldrick, 2008)
;
_computing_structure_refinement
;
<i>SHELXL2019/3</i> (Sheldrick, 2015)
;
_computing_molecular_graphics
;
Bruker XP, Version 5.1 (Bruker, 1998)
;
_computing_publication_material
;
publCIF (Westrip, 2010)
;
loop_
    _atom_site_type_symbol
    _atom_site_label
    _atom_site_fract_x
    _atom_site_fract_y
    _atom_site_fract_z
    _atom_site_U_iso_or_equiv
    _atom_site_adp_type
    _atom_site_calc_flag
    _atom_site_occupancy
    _atom_site_disorder_assembly
    _atom_site_disorder_group
    Au Au1 0.500000 0.500000 0.500000 0.01066(5) Uani d 1 . .
    Br Br1 0.17269(4) 0.44609(3) 0.32851(3) 0.01908(7) Uani d 1 . .
    Br Br2 0.500000 0.500000 1.000000 0.01572(8) Uani d 1 . .
    Br Br3 0.32443(5) 0.59580(4) 0.80950(3) 0.02047(7) Uani d 1 . .
    N N11 0.3743(3) 0.2408(3) 0.4650(3) 0.0132(4) Uani d 1 . .
    C C12 0.3651(4) 0.1989(3) 0.5902(3) 0.0150(5) Uani d 1 . .
    H H12 0.422929 0.291356 0.692657 0.018 Uiso calc 1 . .
    C C13 0.2730(4) 0.0236(4) 0.5740(4) 0.0175(5) Uani d 1 . .
    C C14 0.1918(4) -0.1078(4) 0.4231(4) 0.0205(6) Uani d 1 . .
    H H14 0.126709 -0.228790 0.408368 0.025 Uiso calc 1 . .
    C C15 0.2037(5) -0.0654(4) 0.2928(4) 0.0200(6) Uani d 1 . .
    C C16 0.2975(4) 0.1132(3) 0.3189(3) 0.0165(5) Uani d 1 . .
    H H16 0.307428 0.145490 0.231733 0.020 Uiso calc 1 . .
    C C17 0.2655(5) -0.0170(4) 0.7182(4) 0.0260(7) Uani d 1 . .
    H H17A 0.127151 -0.047635 0.725360 0.039 Uiso calc 1 . .
    H H17B 0.370612 0.087284 0.813223 0.039 Uiso calc 1 . .
    H H17C 0.293699 -0.117159 0.709784 0.039 Uiso calc 1 . .
    C C18 0.1206(6) -0.2049(4) 0.1277(4) 0.0325(8) Uani d 1 . .
    H H18A 0.194472 -0.275274 0.123554 0.049 Uiso calc 1 . .
    H H18B 0.141378 -0.147602 0.053318 0.049 Uiso calc 1 . .
    H H18C -0.028361 -0.282757 0.098607 0.049 Uiso calc 1 . .
loop_
    _atom_site_aniso_label
    _atom_site_aniso_U_11
    _atom_site_aniso_U_22
    _atom_site_aniso_U_33
    _atom_site_aniso_U_12
    _atom_site_aniso_U_13
    _atom_site_aniso_U_23
    Au1 0.00999(8) 0.00759(7) 0.01247(7) 0.00381(5) 0.00169(5) 0.00352(5)
    Br1 0.01447(14) 0.01466(12) 0.02314(14) 0.00637(11) -0.00075(11) 0.00679(10)
    Br2 0.01613(19) 0.01974(18) 0.01447(17) 0.00995(15) 0.00661(14) 0.00818(14)
    Br3 0.02277(16) 0.02845(15) 0.02051(14) 0.01737(13) 0.00949(11) 0.01481(12)
    N11 0.0114(11) 0.0107(10) 0.0165(11) 0.0058(9) 0.0035(8) 0.0043(8)
    C12 0.0126(13) 0.0121(11) 0.0211(13) 0.0064(10) 0.0058(10) 0.0070(10)
    C13 0.0109(13) 0.0158(13) 0.0297(15) 0.0078(11) 0.0081(11) 0.0115(11)
    C14 0.0115(14) 0.0103(12) 0.0402(17) 0.0053(11) 0.0096(12) 0.0100(12)
    C15 0.0138(14) 0.0129(12) 0.0273(15) 0.0063(11) 0.0049(11) 0.0016(11)
    C16 0.0136(14) 0.0134(12) 0.0190(13) 0.0064(11) 0.0042(10) 0.0029(10)
    C17 0.0258(17) 0.0249(15) 0.0410(19) 0.0141(14) 0.0173(14) 0.0245(14)
    C18 0.0296(19) 0.0170(14) 0.0327(18) 0.0049(13) 0.0077(15) -0.0036(13)
loop_
    _geom_bond_atom_site_label_1
    _geom_bond_atom_site_label_2
    _geom_bond_site_symmetry_2
    _geom_bond_distance
    _geom_bond_publ_flag
    Au1 N11 2_666 2.025(2) ?
    Au1 N11 . 2.025(2) y
    Au1 Br1 2_666 2.4174(3) ?
    Au1 Br1 . 2.4174(3) y
    Br2 Br3 2_667 2.5385(3) ?
    Br2 Br3 . 2.5385(3) y
    N11 C12 . 1.340(3) y
    N11 C16 . 1.343(3) y
    C12 C13 . 1.389(4) ?
    C12 H12 . 0.9500 ?
    C13 C14 . 1.384(4) ?
    C13 C17 . 1.507(4) ?
    C14 C15 . 1.391(4) ?
    C14 H14 . 0.9500 ?
    C15 C16 . 1.391(4) ?
    C15 C18 . 1.505(4) ?
    C16 H16 . 0.9500 ?
    C17 H17A . 0.9800 ?
    C17 H17B . 0.9800 ?
    C17 H17C . 0.9800 ?
    C18 H18A . 0.9800 ?
    C18 H18B . 0.9800 ?
    C18 H18C . 0.9800 ?
loop_
    _geom_angle_atom_site_label_1
    _geom_angle_atom_site_label_2
    _geom_angle_atom_site_label_3
    _geom_angle_site_symmetry_1
    _geom_angle_site_symmetry_3
    _geom_angle
    _geom_angle_publ_flag
    N11 Au1 N11 2_666 . 180.0 y
    N11 Au1 Br1 2_666 2_666 90.01(6) ?
    N11 Au1 Br1 . 2_666 89.99(6) y
    N11 Au1 Br1 2_666 . 89.99(6) ?
    N11 Au1 Br1 . . 90.01(6) y
    Br1 Au1 Br1 2_666 . 180.0 y
    Br3 Br2 Br3 2_667 . 180.0 y
    C12 N11 C16 . . 120.6(2) y
    C12 N11 Au1 . . 118.62(18) ?
    C16 N11 Au1 . . 120.76(18) ?
    N11 C12 C13 . . 121.7(3) ?
    N11 C12 H12 . . 119.1 ?
    C13 C12 H12 . . 119.1 ?
    C14 C13 C12 . . 117.6(3) ?
    C14 C13 C17 . . 122.6(3) ?
    C12 C13 C17 . . 119.8(3) ?
    C13 C14 C15 . . 121.1(3) ?
    C13 C14 H14 . . 119.5 ?
    C15 C14 H14 . . 119.5 ?
    C16 C15 C14 . . 117.8(3) ?
    C16 C15 C18 . . 119.8(3) ?
    C14 C15 C18 . . 122.4(3) ?
    N11 C16 C15 . . 121.2(3) ?
    N11 C16 H16 . . 119.4 ?
    C15 C16 H16 . . 119.4 ?
    C13 C17 H17A . . 109.5 ?
    C13 C17 H17B . . 109.5 ?
    H17A C17 H17B . . 109.5 ?
    C13 C17 H17C . . 109.5 ?
    H17A C17 H17C . . 109.5 ?
    H17B C17 H17C . . 109.5 ?
    C15 C18 H18A . . 109.5 ?
    C15 C18 H18B . . 109.5 ?
    H18A C18 H18B . . 109.5 ?
    C15 C18 H18C . . 109.5 ?
    H18A C18 H18C . . 109.5 ?
    H18B C18 H18C . . 109.5 ?
loop_
    _geom_torsion_atom_site_label_1
    _geom_torsion_atom_site_label_2
    _geom_torsion_atom_site_label_3
    _geom_torsion_atom_site_label_4
    _geom_torsion_site_symmetry_1
    _geom_torsion_site_symmetry_2
    _geom_torsion_site_symmetry_3
    _geom_torsion_site_symmetry_4
    _geom_torsion
    _geom_torsion_publ_flag
    C16 N11 C12 C13 . . . . -1.3(4) ?
    Au1 N11 C12 C13 . . . . 177.3(2) ?
    N11 C12 C13 C14 . . . . 0.5(4) ?
    N11 C12 C13 C17 . . . . -179.7(3) ?
    C12 C13 C14 C15 . . . . 0.6(4) ?
    C17 C13 C14 C15 . . . . -179.2(3) ?
    C13 C14 C15 C16 . . . . -0.9(4) ?
    C13 C14 C15 C18 . . . . 178.8(3) ?
    C12 N11 C16 C15 . . . . 1.0(4) ?
    Au1 N11 C16 C15 . . . . -177.5(2) ?
    C14 C15 C16 N11 . . . . 0.1(4) ?
    C18 C15 C16 N11 . . . . -179.6(3) ?
loop_
    _geom_hbond_atom_site_label_D
    _geom_hbond_atom_site_label_H
    _geom_hbond_atom_site_label_A
    _geom_hbond_site_symmetry_A
    _geom_hbond_distance_DH
    _geom_hbond_distance_HA
    _geom_hbond_distance_DA
    _geom_hbond_angle_DHA
    _geom_hbond_publ_flag
    C14 H14 Br1 1_545 0.95 2.95 3.762(3) 143.7 yes
    C12 H12 Br2 . 0.95 2.76 3.683(3) 164.9 yes
    C12 H12 Br3 . 0.95 3.05 3.718(3) 128.8 yes
    C16 H16 Br3 2_666 0.95 3.00 3.689(3) 130.1 yes
    C17 H17C Br3 1_545 0.98 3.04 3.946(3) 154.8 yes
_shelx_space_group_comment
;
The symmetry employed for this shelxl refinement is uniquely defined
by the following loop, which should always be used as a source of
symmetry information in preference to the above space-group names.
They are only intended as comments.
;
_shelx_estimated_absorpt_T_min     0.134
_shelx_estimated_absorpt_T_max     0.188
_shelx_hkl_file
;
 -10   2   1 24636.6 3068.17  17
  -9  -2   5 11182.2 2207.42   1
  -9  -1   2 22621.5 2768.77   4
  -9  -1   3 1668.11 795.308   4
  -9  -1   4 13728.2 2381.98   1
  -9  -1   4 13853.4 2057.04   4
  -9  -1   5 39707.5 4194.35   1
  -9  -1   5 40971.3 3403.65   4
  -9  -1   6 54445.0 5087.95   1
  -9  -1   6 51529.9 3763.23   4
  -9   0   0 47981.6 4269.76  17
  -9   0   1 26966.2 2974.99   4
  -9   0   1 19681.4 2672.39  17
  -9   0   2 11858.9 1944.01   4
  -9   0   3 3600.19 1354.43   1
  -9   0   3 4600.54 1213.11   4
  -9   0   4 41993.1 3455.26   4
  -9   0   5 32865.8 3007.27   4
  -9   0   6 16007.3 2098.90   4
  -9   0   7 2349.23 961.615   4
  -9   0   8 27715.2 2736.40   4
  -9   1  -1 14221.8 2449.46  17
  -9   1   0 42024.2 3801.37   4
  -9   1   0 45362.3 4027.85  17
  -9   1   1 31379.5 3223.19   4
  -9   1   1 28030.1 3110.18  17
  -9   1   2 10978.8 1880.73   4
  -9   1   3 1192.17 896.542   4
  -9   1   4 68161.3 4410.22   4
  -9   1   5 29493.7 2861.35   4
  -9   1   6 18414.8 2280.86   4
  -9   1   7 7654.88 1485.68   4
  -9   1   8 17585.9 2254.63   4
  -9   1   9 1739.76 948.132   4
  -9   2  -1 9970.72 1979.21  17
  -9   2  -1 12012.4 2081.63   4
  -9   2   0 63805.4 4636.42   4
  -9   2   1 11198.7 2010.00   4
  -9   2   2-348.541 772.975   4
  -9   2   3 1020.33 807.872   4
  -9   2   4 90237.3 5104.65   4
  -9   2   5 14969.0 2067.11   4
  -9   2   6 18560.2 2317.72   4
  -9   2   7 9461.11 1740.42   4
  -9   2   8 11870.1 1907.56   4
  -9   3  -2 53135.2 4453.42  17
  -9   3  -1 10583.4 1980.79   4
  -9   3   0 67949.2 4758.25   4
  -9   3   1 3650.87 1247.46   4
  -9   3   2 1648.50 966.105   4
  -9   3   3 10782.7 1760.74   4
  -9   3   4 114276. 5783.79   4
  -9   3   5 7869.63 1561.86   4
  -9   3   6 31087.5 2966.01   4
  -9   3   7 10621.8 1819.92   4
  -9   3   8 2884.11 957.537   4
  -9   4  -4 8111.07 1936.28   3
  -9   4  -2 55531.6 4427.48   4
  -9   4  -1 20641.6 2644.87   4
  -9   4   0 80345.6 5090.07   4
  -9   4   1 1605.46 1083.53   4
  -9   4   2 3981.19 1239.47   4
  -9   4   3 32325.4 3058.79   4
  -9   4   4 89625.9 5102.57   4
  -9   4   5 1925.24 1045.17   4
  -9   4   6 35050.7 3151.57   4
  -9   4   7 6566.84 1572.61   4
  -9   5  -4 19086.4 2894.17   3
  -9   5  -2 40727.6 3715.43   4
  -9   5  -1 26919.5 2951.17   4
  -9   5   0 57324.8 4230.31   4
  -9   5   1 6134.46 1434.84   4
  -9   5   2 9442.34 1647.02   4
  -9   5   3 52295.6 3893.47   4
  -9   5   4 54112.1 3963.16   4
  -9   5   5 3120.35 1214.73   4
  -9   5   6 37077.9 3336.55   4
  -9   6  -4 48312.0 4272.64   3
  -9   6  -3 29647.8 3234.82   4
  -9   6  -2 37826.9 3555.07   4
  -9   6  -1 26043.2 2884.13   4
  -9   6   0 27880.7 2959.22   4
  -9   6   1 7774.50 1600.90   4
  -9   6   2 27969.7 2888.75   4
  -9   6   3 47501.4 3701.94   4
  -9   6   4 28084.2 2880.84   4
  -9   6   5 4173.93 1294.66   4
  -9   7  -3 12303.8 2198.90   4
  -9   7  -2 37948.7 3514.21   4
  -9   7  -1 28788.8 3006.41   4
  -9   7   0 6903.53 1501.28   4
  -9   7   1 4963.51 1211.83   4
  -9   7   2 62446.8 4325.23   4
  -9   7   3 39681.6 3481.05   4
  -9   7   3 44341.1 3530.65  11
  -9   7   4 27448.7 2889.04  15
  -9   7   4 21971.4 2599.78   4
  -9   7   4 24827.8 2769.42  14
  -9   7   4 27512.6 2884.80  13
  -9   7   4 21256.0 2493.57  16
  -9   7   4 20005.2 2576.99  11
  -9   7   5 5485.99 1362.59  14
  -9   7   5 7937.75 1662.82  11
  -9   7   5 9634.28 1924.64  16
  -9   7   5 7650.75 1727.01  13
  -9   7   5 7113.27 1699.94  15
  -9   7   6 36324.8 3801.74  11
  -9   7   6 33647.4 3591.15  16
  -9   7   6 32249.3 3512.77  15
  -9   7   6 25321.2 3123.78  14
  -9   8  -3 12526.2 2154.38   4
  -9   8  -2 47588.1 3962.88   4
  -9   8  -1 25794.8 2849.30   4
  -9   8  -1 24726.8 2507.19  16
  -9   8  -1 30988.3 2778.71  14
  -9   8  -1 28455.9 2671.20  15
  -9   8  -1 32060.9 2824.47  13
  -9   8   0 3737.78 1179.27  14
  -9   8   0 4844.52 1155.14  15
  -9   8   0 4599.97 1107.23  13
  -9   8   0 3130.67 1013.45  16
  -9   8   0 4058.87 1256.34   4
  -9   8   1-602.228 866.661  16
  -9   8   1 568.630 649.972  15
  -9   8   1 349.465 645.593  13
  -9   8   1 812.865 743.830  14
  -9   8   1 829.443 963.654   4
  -9   8   2 78411.2 4871.29  11
  -9   8   2 92373.2 5138.33  14
  -9   8   2 91755.4 5155.08  15
  -9   8   2 89908.2 5069.90  13
  -9   8   2 91586.3 5171.47  16
  -9   8   2 82866.2 5168.94   4
  -9   8   3 18255.0 2400.98  15
  -9   8   3 18401.8 2408.34  11
  -9   8   3 19650.6 2418.23  13
  -9   8   3 20087.9 2503.47  16
  -9   8   3 16135.4 2306.74   4
  -9   8   3 21015.4 2516.17  14
  -9   8   4 18069.5 2488.18  16
  -9   8   4 16286.7 2340.71  15
  -9   8   4 18934.4 2519.63  11
  -9   8   4 17873.1 2421.59  13
  -9   8   4 17773.0 2455.06  14
  -9   8   5 12676.1 2169.12  13
  -9   8   5 9754.27 1951.95  14
  -9   8   5 9968.42 2007.46  16
  -9   8   5 11528.8 2174.20  15
  -9   8   5 13046.3 2204.81  11
  -9   9  -3 8612.40 1666.38  16
  -9   9  -3 9635.25 1746.24  14
  -9   9  -3 5705.27 1492.02   4
  -9   9  -3 10714.2 1813.82  13
  -9   9  -3 9283.31 1733.59  15
  -9   9  -2 53927.7 3975.16  16
  -9   9  -2 55984.1 4326.23   4
  -9   9  -2 56208.0 4033.22  13
  -9   9  -2 53012.2 3904.66  14
  -9   9  -2 55977.9 4019.95  15
  -9   9  -1 3375.77 1102.16  15
  -9   9  -1 3422.45 1051.91  14
  -9   9  -1 5692.90 1337.76  13
  -9   9  -1 4794.92 1345.19   4
  -9   9  -1 4527.27 1213.94  16
  -9   9   0 42.8288 607.013  15
  -9   9   0-110.973 701.380   4
  -9   9   0 371.964 603.890  13
  -9   9   0 292.649 796.099  14
  -9   9   0-263.079 676.045  16
  -9   9   1 2880.18 1160.41   4
  -9   9   1 4860.52 1228.60  13
  -9   9   1 4322.71 1239.47  14
  -9   9   1 5228.03 1266.85  16
  -9   9   1 5451.05 1435.60  15
  -9   9   2 99509.5 5720.20  16
  -9   9   2 96530.3 5682.18  11
  -9   9   2 94636.9 5618.00   4
  -9   9   2 95713.4 5591.94  14
  -9   9   2 99164.1 5696.48  15
  -9   9   2 102862. 5781.90  13
  -9   9   3 17326.0 2524.77  11
  -9   9   3 16056.5 2375.94  13
  -9   9   3 15005.4 2304.27  16
  -9   9   3 15835.4 2308.96  14
  -9   9   3 16956.4 2420.57  15
  -9   9   4 16864.2 2521.23  11
  -9   9   4 17240.0 2486.80  16
  -9   9   4 22933.8 2958.39  14
  -9   9   4 20010.9 2724.95  13
  -9   9   4 16632.9 2458.82  15
  -9  10  -3 12190.5 2158.42   4
  -9  10  -2 54970.1 4152.86  13
  -9  10  -2 56818.1 4266.79  16
  -9  10  -2 48954.2 3953.13  14
  -9  10  -2 53618.5 4102.81  15
  -9  10  -2 44421.2 3887.25   4
  -9  10  -1 1671.82 898.840  15
  -9  10  -1 2806.81 997.707  13
  -9  10  -1 856.503 957.329  14
  -9  10  -1 1298.19 1001.74   4
  -9  10  -1 2690.34 1094.09  16
  -9  10   0 1626.44 985.927  16
  -9  10   0 1047.90 918.851  15
  -9  10   0 1795.72 1140.07   4
  -9  10   0 63.2593 859.517  13
  -9  10   0 3444.63 1234.82  14
  -9  10   1 15398.8 2307.24  14
  -9  10   1 11555.3 1997.57  13
  -9  10   1 18193.5 2469.04  16
  -9  10   1 16919.3 2420.12  15
  -8  -4   5 12038.2 2305.20   1
  -8  -3   1 212.649 753.247   4
  -8  -3   4 32800.8 3411.55   1
  -8  -3   5 12597.9 2354.61   1
  -8  -3   6 44671.4 4358.30   1
  -8  -2   1 2549.22 1013.58   4
  -8  -2   2 20963.8 2473.76   4
  -8  -2   3 25777.2 2874.43   1
  -8  -2   3 20194.9 2329.55   4
  -8  -2   4 33369.4 2965.85   4
  -8  -2   4 34135.4 3459.16   1
  -8  -2   5 14121.0 1846.13   4
  -8  -2   5 15080.6 2514.18   1
  -8  -2   6 41744.6 4223.59   1
  -8  -2   7 395.665 1035.39   1
  -8  -2   8 7557.81 2182.37   1
  -8  -1  -2 42639.7 4199.95  17
  -8  -1  -2 52624.2 4745.82   3
  -8  -1  -1 42078.6 4043.40   3
  -8  -1  -1 46236.8 4185.80  17
  -8  -1   0 15251.6 2402.33  17
  -8  -1   1 3145.06 991.633   4
  -8  -1   1 4855.20 1367.60  17
  -8  -1   2 40020.7 3441.99   1
  -8  -1   2 43160.0 3472.62   4
  -8  -1   3 14169.5 1935.97   4
  -8  -1   3 21845.0 2685.47   1
  -8  -1   4 37070.4 3716.76   1
  -8  -1   4 42484.9 3274.73   4
  -8  -1   5 37275.4 2982.56   4
  -8  -1   5 32538.4 3576.05   1
  -8  -1   6 34157.8 3745.93   1
  -8  -1   6 35862.4 2870.53   4
  -8  -1   7 2456.96 847.549   4
  -8  -1   7 390.921 759.071   1
  -8  -1   8 28465.3 2588.94   4
  -8  -1   8 31966.3 3922.04   1
  -8   0  -3 8542.03 2068.23   3
  -8   0  -2 83465.0 5872.34   3
  -8   0  -2 82021.0 5701.47  17
  -8   0  -1 30556.0 3317.19  17
  -8   0  -1 31225.6 3387.95   3
  -8   0   0 5600.89 1368.39   4
  -8   0   0 5507.14 1485.01  17
  -8   0   1-410.320 813.036  17
  -8   0   1-149.379 586.874   4
  -8   0   2 79118.6 4762.76  17
  -8   0   2 82359.5 4769.83   4
  -8   0   3 20587.1 2280.45   4
  -8   0   4 58308.7 3804.37   4
  -8   0   5 33568.0 2825.20   4
  -8   0   6 15004.9 1887.85   4
  -8   0   7 4395.41 1058.81   4
  -8   0   8 51087.3 3465.25   4
  -8   0   9 19464.5 2194.23   4
  -8   0  10 13052.3 1842.25   4
  -8   1  -3 14588.6 2597.14   3
  -8   1  -3 8179.60 1870.46  17
  -8   1  -2 111486. 6439.37  17
  -8   1  -2 110772. 6690.14   3
  -8   1  -1 15502.3 2279.39  17
  -8   1  -1 17739.2 2590.33   3
  -8   1   0-738.590 847.355   4
  -8   1   0 43.4594 706.073  17
  -8   1   1 2408.59 930.686   4
  -8   1   2 80814.4 4686.37   4
  -8   1   3 12071.9 1786.94   4
  -8   1   4 61776.7 3877.52   4
  -8   1   5 13948.2 1808.13   4
  -8   1   6 520.290 657.597   4
  -8   1   7 1777.00 786.703   4
  -8   1   8 75775.2 4330.17   4
  -8   1   9 11506.1 1752.63   4
  -8   1  10 10234.5 1672.11   4
  -8   2  -4 24530.4 3434.07   3
  -8   2  -3 20827.2 2821.27  17
  -8   2  -3 21274.3 3024.22   3
  -8   2  -2 115753. 6604.39   3
  -8   2  -2 100608. 5941.61  17
  -8   2  -1 559.272 694.702   4
  -8   2  -1 488.828 615.105   3
  -8   2   0-339.306 698.759   4
  -8   2   1 15223.4 2037.46   4
  -8   2   2 90126.6 4873.29   4
  -8   2   3 7551.45 1402.66   4
  -8   2   4 98301.9 4994.29   4
  -8   2   5 21349.8 2254.22   4
  -8   2   6 2124.06 824.561   4
  -8   2   7 6215.27 1288.06   4
  -8   2   8 63283.9 4018.78   4
  -8   2   9 4466.02 1226.45   4
  -8   2  10 21696.5 2478.89   4
  -8   3  -5 8976.53 2290.52   3
  -8   3  -4 28943.4 3320.70  17
  -8   3  -4 33822.2 3882.35   3
  -8   3  -3 58869.5 4543.54  17
  -8   3  -3 60669.5 4940.95   3
  -8   3  -2 119995. 6252.91   4
  -8   3  -2 126700. 6720.61   3
  -8   3  -1 2089.50 821.975   3
  -8   3  -1 3353.75 1250.01   4
  -8   3   0 1553.50 733.632   4
  -8   3   1 19421.3 2291.64   4
  -8   3   2 65123.8 4098.10   4
  -8   3   3 17667.5 2083.84   4
  -8   3   4 92140.8 4804.10   4
  -8   3   5 553.897 655.912   4
  -8   3   6 220.401 701.019   4
  -8   3   7 27159.7 2649.41   4
  -8   3   8 105073. 5403.49   4
  -8   3   9 4746.31 1285.86   4
  -8   4  -5 6316.46 1818.57   3
  -8   4  -4 36112.3 3656.01  17
  -8   4  -4 46525.6 4392.18   3
  -8   4  -3 68858.4 5062.03   3
  -8   4  -3 61804.4 4459.20   4
  -8   4  -2 72050.8 4741.33   3
  -8   4  -2 58241.6 4244.62   4
  -8   4  -1 8080.66 1501.81   3
  -8   4  -1 8024.86 1524.70   4
  -8   4   0 44372.3 3456.96   4
  -8   4   1 83646.9 4710.45   4
  -8   4   2 67790.4 4164.61   4
  -8   4   3 26357.8 2537.87   4
  -8   4   4 81806.9 4603.59   4
  -8   4   5 3265.80 1066.28   4
  -8   4   6 8200.80 1485.42   4
  -8   4   7 23808.7 2560.37   4
  -8   4   7 29168.2 3328.42  11
  -8   4   7 25213.0 2978.62  21
  -8   4   8 33158.9 3065.96   4
  -8   5  -5 6967.32 2054.64   3
  -8   5  -5 8681.74 1944.52  17
  -8   5  -4 64078.5 5019.72   3
  -8   5  -4 58962.2 4408.43   4
  -8   5  -3 74624.1 4865.95   4
  -8   5  -3 76171.4 5116.89   3
  -8   5  -2 30630.4 2998.29   4
  -8   5  -2 29818.7 2866.48   3
  -8   5  -1 16767.1 2194.66   4
  -8   5  -1 12331.0 1680.41   3
  -8   5   0 32726.0 2942.53   4
  -8   5   1 20354.7 1837.02  14
  -8   5   1 20073.2 1858.40  15
  -8   5   1 21561.4 1905.11  16
  -8   5   1 23462.8 1961.34  13
  -8   5   1 23425.3 2445.08   4
  -8   5   2 37023.1 3058.81   4
  -8   5   2 39859.4 2738.60  16
  -8   5   2 45059.8 2919.67  11
  -8   5   2 41812.5 2799.90  14
  -8   5   2 46057.5 2921.84  13
  -8   5   2 45171.9 2907.55  15
  -8   5   3 43128.0 3038.20  11
  -8   5   3 46247.8 3406.67   4
  -8   5   3 47010.0 3127.72  14
  -8   5   3 49696.5 3218.67  16
  -8   5   3 43609.0 3021.97  13
  -8   5   3 41121.7 2959.72  15
  -8   5   4 80030.4 4414.64  15
  -8   5   4 63620.8 4044.98   4
  -8   5   4 71004.1 4226.07  11
  -8   5   4 70434.8 4144.81  14
  -8   5   4 71734.2 4178.58  13
  -8   5   4 72880.9 4247.13  16
  -8   5   5 9417.86 1631.50  15
  -8   5   5 8027.79 1504.34   4
  -8   5   5 6555.11 1401.12  14
  -8   5   5 9116.04 1586.03  11
  -8   5   5 9567.67 1584.60  16
  -8   5   6 22800.0 2758.39  15
  -8   5   6 24409.6 2838.95  11
  -8   5   6 18822.0 2487.19  16
  -8   5   6 29496.6 3061.62  14
  -8   5   6 23367.9 2540.87   4
  -8   5   7 48897.3 4272.30  16
  -8   5   7 49922.9 4302.35  14
  -8   5   7 46167.2 4159.10  15
  -8   5   7 46148.0 4169.93  11
  -8   5   7 40632.8 3384.41   4
  -8   5   7 48842.8 4265.95  21
  -8   5   8 35046.7 3832.04  21
  -8   5   8 24807.9 3229.43  16
  -8   5   8 29530.9 3577.39  11
  -8   5   8 32112.6 3658.76  15
  -8   5   8 25243.8 2760.10   4
  -8   5   8 31866.6 3617.93  14
  -8   5   9 3660.12 1578.61  16
  -8   5   9 2221.36 1537.54  15
  -8   5   9 6769.27 1988.87  11
  -8   5   9 1890.69 1246.27  21
  -8   5   9 3155.67 1514.50  14
  -8   6  -6 31304.8 3994.16   3
  -8   6  -5 6488.70 1908.33   3
  -8   6  -5 4841.60 1451.64   4
  -8   6  -4 110021. 6439.06   3
  -8   6  -4 91053.7 5492.49   4
  -8   6  -3 55465.4 3449.91  13
  -8   6  -3 58179.6 3540.99  15
  -8   6  -3 64650.2 3674.98  14
  -8   6  -3 63111.7 4362.17   3
  -8   6  -3 56447.2 4352.89   4
  -8   6  -2 3906.12 1071.65   3
  -8   6  -2 3866.17 990.801  16
  -8   6  -2 2107.40 659.630  14
  -8   6  -2 3341.95 831.755  13
  -8   6  -2 3606.01 1118.92   4
  -8   6  -2 2200.76 728.956  15
  -8   6  -1 4636.61 966.750  16
  -8   6  -1 3044.34 883.287   3
  -8   6  -1 5206.11 1356.80   4
  -8   6  -1 3662.88 907.924  15
  -8   6  -1 3513.39 804.678  14
  -8   6  -1 4823.12 1054.98  13
  -8   6   0 96553.9 5167.18   4
  -8   6   0 98151.6 4457.88  14
  -8   6   0 92903.0 4383.02  16
  -8   6   0 96937.6 4450.83  15
  -8   6   0 95930.0 4400.31  13
  -8   6   1 25239.7 2214.06  16
  -8   6   1 25852.3 2210.32  13
  -8   6   1 22320.3 2409.79   4
  -8   6   1 27307.6 2271.95  14
  -8   6   1 28780.6 2346.17  15
  -8   6   2 51366.8 3309.11  14
  -8   6   2 53337.9 3387.90  15
  -8   6   2 47847.1 3530.74   4
  -8   6   2 50671.4 3345.89  16
  -8   6   2 48571.4 3255.04  13
  -8   6   3 30002.1 2655.27  13
  -8   6   3 32796.8 2740.99  15
  -8   6   3 31703.3 2705.71  14
  -8   6   3 31321.1 2820.43   4
  -8   6   3 32032.3 2742.18  16
  -8   6   3 23601.5 2428.77  11
  -8   6   4 14975.0 2087.64   4
  -8   6   4 14532.8 1946.82  11
  -8   6   4 16897.6 2095.43  14
  -8   6   4 14481.4 1996.85  16
  -8   6   4 18400.1 2167.75  13
  -8   6   4 16372.1 2054.92  15
  -8   6   5 5342.86 1270.00   4
  -8   6   5 4282.25 1218.32  11
  -8   6   5 6836.27 1513.19  15
  -8   6   5 7487.56 1549.76  13
  -8   6   5 5973.89 1357.21  14
  -8   6   5 6803.63 1486.45  16
  -8   6   6 44672.8 3943.63  16
  -8   6   6 44845.4 3952.36  11
  -8   6   6 44607.4 3922.32  14
  -8   6   6 38634.0 3323.09   4
  -8   6   6 42534.8 3777.63  15
  -8   6   7 31834.7 3637.37  11
  -8   6   7 35539.0 3730.82  14
  -8   6   7 30926.8 3124.03   4
  -8   6   7 34530.4 3681.88  16
  -8   6   7 31534.7 3556.22  21
  -8   6   7 31790.1 3531.43  15
  -8   6   8 22654.5 3210.45  11
  -8   6   8 19276.1 3009.52  16
  -8   6   8 17860.0 3015.58  21
  -8   6   8 21316.3 3077.29  15
  -8   6   8 16109.4 2691.85  14
  -8   7  -6 36800.4 4120.30   3
  -8   7  -6 28771.1 3266.66   4
  -8   7  -5 3728.15 1105.77  13
  -8   7  -5 6656.34 1284.54  15
  -8   7  -5 2968.97 1118.11   4
  -8   7  -5 4247.40 1525.88   3
  -8   7  -5 4514.51 1294.79  14
  -8   7  -4 95576.1 4899.98  14
  -8   7  -4 94709.9 5543.32   4
  -8   7  -4 94561.9 5734.21   3
  -8   7  -4 85805.6 4689.00  15
  -8   7  -4 94193.3 4875.07  13
  -8   7  -3 21066.7 2421.13   3
  -8   7  -3 18887.4 2098.19  13
  -8   7  -3 22361.2 2252.62  15
  -8   7  -3 21473.3 2559.89   4
  -8   7  -3 21235.2 2208.73  14
  -8   7  -2 981.196 684.724  16
  -8   7  -2 911.504 818.695   4
  -8   7  -2-466.982 616.886  15
  -8   7  -2-70.8601 540.308  14
  -8   7  -2 484.389 663.789  13
  -8   7  -1 1868.46 861.001  14
  -8   7  -1 1607.71 803.375  15
  -8   7  -1 435.975 554.897  16
  -8   7  -1 149.078 477.162  13
  -8   7  -1 1416.68 1042.05   4
  -8   7   0 110563. 5061.82  13
  -8   7   0 105875. 5007.12  16
  -8   7   0 104456. 4968.45  15
  -8   7   0 110367. 5557.40   4
  -8   7   0 102745. 4919.06  14
  -8   7   1 15319.8 1904.58  14
  -8   7   1 13729.8 1785.29  13
  -8   7   1 14313.1 1897.57  15
  -8   7   1 14819.3 1866.72  16
  -8   7   1 12852.5 1819.20   4
  -8   7   2 70621.7 4162.80  14
  -8   7   2 72935.9 4256.62  16
  -8   7   2 67840.1 4120.64  15
  -8   7   2 63909.6 4179.27   4
  -8   7   2 67593.3 4064.14  13
  -8   7   3 40639.2 3304.36  11
  -8   7   3 35225.3 3091.02   4
  -8   7   3 41881.8 3285.02  15
  -8   7   3 40103.4 3236.71  13
  -8   7   3 48554.6 3571.63  16
  -8   7   3 43498.4 3365.83  14
  -8   7   4 7226.21 1534.01  15
  -8   7   4 6718.05 1428.39  16
  -8   7   4 8547.07 1564.35  13
  -8   7   4 11340.5 1910.31  14
  -8   7   4 8413.99 1715.90   4
  -8   7   4 6104.79 1402.88  11
  -8   7   5-949.750 854.302   4
  -8   7   5-768.993 901.016  14
  -8   7   5-352.522 916.231  11
  -8   7   5 1809.78 994.841  15
  -8   7   5 777.905 752.014  16
  -8   7   5 634.800 801.365  13
  -8   7   6 80876.2 5556.01  16
  -8   7   6 76296.0 5366.92  14
  -8   7   6 66818.9 5077.88  15
  -8   7   6 66574.9 4588.40   4
  -8   7   6 70540.0 5223.16  11
  -8   7   7 21177.6 3000.87  11
  -8   7   7 20090.2 2867.23  14
  -8   7   7 17278.4 2758.62  16
  -8   7   7 15886.5 2572.03  15
  -8   8  -6 27395.9 3151.09   4
  -8   8  -6 22021.1 3155.82   3
  -8   8  -6 25225.5 2784.00  14
  -8   8  -6 24315.7 2735.64  15
  -8   8  -6 23258.7 2677.51  13
  -8   8  -5 18182.0 2245.96  15
  -8   8  -5 16644.0 2393.92   4
  -8   8  -5 16570.8 2211.91  13
  -8   8  -5 16555.2 2183.37  14
  -8   8  -5 13884.8 2342.47   3
  -8   8  -4 122382. 5907.98  14
  -8   8  -4 123118. 5909.92  13
  -8   8  -4 124898. 6446.50   4
  -8   8  -4 123114. 5914.33  15
  -8   8  -3 7012.44 1396.06  15
  -8   8  -3 7773.59 1450.99  14
  -8   8  -3 5398.65 1286.16  16
  -8   8  -3 8172.47 1459.06  13
  -8   8  -3 8275.36 1702.74   4
  -8   8  -2-598.715 902.940   4
  -8   8  -2 234.242 572.325  16
  -8   8  -2-122.477 609.282  13
  -8   8  -2 1038.85 684.943  14
  -8   8  -1 12731.8 1813.54  16
  -8   8  -1 11864.7 1758.35  15
  -8   8  -1 11453.5 1654.87  13
  -8   8  -1 8952.55 1515.25  14
  -8   8  -1 11310.9 1757.07   4
  -8   8   0 83849.3 4860.62   4
  -8   8   0 82555.3 4583.03  14
  -8   8   0 83398.5 4653.48  16
  -8   8   0 84879.3 4654.22  15
  -8   8   0 87956.4 4725.52  13
  -8   8   1 11756.3 1751.95  14
  -8   8   1 12387.2 1782.30  13
  -8   8   1 10495.0 1694.79  15
  -8   8   1 11496.2 1749.49  16
  -8   8   1 12795.0 1929.73   4
  -8   8   2 72068.8 4496.14  15
  -8   8   2 73761.6 4559.31  13
  -8   8   2 77347.3 4672.38  16
  -8   8   2 77010.2 4620.68  14
  -8   8   2 75609.3 4600.67   4
  -8   8   3 21864.1 2541.74  11
  -8   8   3 22285.8 2549.09  13
  -8   8   3 16234.0 2117.39   4
  -8   8   3 17912.2 2354.43  16
  -8   8   3 19458.2 2383.15  14
  -8   8   3 21461.7 2464.00  15
  -8   8   4 4310.25 1407.43  14
  -8   8   4 3841.58 1240.65  11
  -8   8   4 2382.63 886.506   4
  -8   8   4 2912.17 1109.98  15
  -8   8   4 3932.92 1239.07  16
  -8   8   4 4362.03 1140.00  13
  -8   8   5-125.942 815.520   4
  -8   8   5 1830.00 913.612  14
  -8   8   5 911.215 721.247  13
  -8   8   5 3036.19 1238.07  11
  -8   8   5 1771.50 977.870  15
  -8   8   5 2496.03 984.892  16
  -8   8   6 58320.0 4915.17  11
  -8   8   6 60599.9 4927.64  14
  -8   8   6 63741.3 5094.87  15
  -8   8   6 58904.4 4975.43  16
  -8   9  -6 20478.5 2697.27  15
  -8   9  -6 22298.4 2724.64  14
  -8   9  -6 23718.8 2770.05  13
  -8   9  -5 30988.5 3268.65   4
  -8   9  -5 36250.2 3356.20  15
  -8   9  -5 32304.1 3158.05  13
  -8   9  -5 37067.0 3377.48  14
  -8   9  -4 107369. 5716.62  14
  -8   9  -4 96706.0 5666.68   4
  -8   9  -4 112004. 5823.52  13
  -8   9  -4 107809. 5747.47  15
  -8   9  -3-293.005 618.011   2
  -8   9  -3-1008.77 849.727  16
  -8   9  -3 1808.85 931.382  15
  -8   9  -3-340.722 888.503  13
  -8   9  -3-66.3462 707.621  14
  -8   9  -3 1472.81 952.026   4
  -8   9  -2 992.573 945.409   4
  -8   9  -2 1457.66 956.863  16
  -8   9  -2-686.794 807.459  14
  -8   9  -2 1095.63 752.666  13
  -8   9  -2-566.102 784.144  15
  -8   9  -2-45.4628 560.593   2
  -8   9  -1 22168.2 2479.37  15
  -8   9  -1 21151.6 2490.34   4
  -8   9  -1 22696.8 2535.89  16
  -8   9  -1 21102.6 2372.39  13
  -8   9  -1 20940.7 2156.03   2
  -8   9  -1 20894.8 2447.22  14
  -8   9   0 52640.2 3525.03   2
  -8   9   0 58117.8 3998.88  13
  -8   9   0 51394.4 3854.08   4
  -8   9   0 54904.8 3922.45  14
  -8   9   0 52913.1 3891.81  16
  -8   9   0 54503.6 3913.86  15
  -8   9   1 10780.1 1806.35  13
  -8   9   1 8402.86 1656.02   4
  -8   9   1 10080.3 1771.42  15
  -8   9   1 11200.7 1878.42  16
  -8   9   1 11204.6 1870.68  14
  -8   9   1 6981.25 1345.73   2
  -8   9   2 68480.9 4637.36  14
  -8   9   2 78762.5 5039.69  11
  -8   9   2 63819.2 4524.49  16
  -8   9   2 65960.5 4535.23  15
  -8   9   2 64469.9 4366.84   4
  -8   9   2 66826.6 4239.82   2
  -8   9   2 66369.7 4538.40  13
  -8   9   3 1051.34 650.161  15
  -8   9   3 921.623 791.753  13
  -8   9   3-307.364 787.075  11
  -8   9   3 21.3242 891.053  14
  -8   9   3 322.029 674.913   4
  -8   9   4 482.707 853.260  15
  -8   9   4 2147.63 1053.22   4
  -8   9   4 532.385 884.476  16
  -8   9   4 1914.81 1145.73  14
  -8   9   4 1489.89 1078.28  13
  -8   9   4-1146.81 1043.32  11
  -8  10  -5 31846.7 3061.20   2
  -8  10  -4 44187.7 3775.41  13
  -8  10  -4 45574.5 3604.86   2
  -8  10  -4 44525.7 3838.30  15
  -8  10  -4 48097.8 3945.01  16
  -8  10  -4 45117.9 3870.18  14
  -8  10  -3 5513.24 1370.80  13
  -8  10  -3 4714.47 1298.00  14
  -8  10  -3 4302.92 1067.64   2
  -8  10  -3 5234.06 1345.93   4
  -8  10  -3 4849.91 1362.48  15
  -8  10  -3 2620.35 995.091  16
  -8  10  -2 8088.76 1658.63  13
  -8  10  -2 12657.5 1818.89   2
  -8  10  -2 9875.33 1811.36  16
  -8  10  -2 7551.96 1572.13   4
  -8  10  -2 10016.0 1714.33  14
  -8  10  -2 11061.7 1896.86  15
  -8  10  -1 33314.0 3213.80  14
  -8  10  -1 31074.2 2992.49   4
  -8  10  -1 32869.5 3209.81  13
  -8  10  -1 26977.1 2676.98   2
  -8  10  -1 27562.4 2943.08  16
  -8  10  -1 30827.0 3097.59  15
  -8  10   0 43006.9 3650.11  14
  -8  10   0 40563.3 3574.88  13
  -8  10   0 41654.9 3650.71  16
  -8  10   0 40277.8 3548.23  15
  -8  10   0 34745.9 3247.28   4
  -8  10   0 38438.4 3227.68   2
  -8  10   1 12914.1 2061.52  13
  -8  10   1 15247.3 2309.20  14
  -8  10   1 11620.9 1861.51   4
  -8  10   1 11867.7 2007.08  16
  -8  10   1 14627.6 2041.71   2
  -8  10   1 11686.7 2024.46  15
  -8  10   2 48024.7 3857.80   4
  -8  10   2 60098.7 4609.03  11
  -8  10   2 52858.7 4268.91  14
  -8  10   2 59248.2 4524.46  15
  -8  10   2 48835.9 4123.32  13
  -8  10   2 55151.5 4357.45  16
  -8  10   2 52190.0 4006.96   2
  -8  10   3-162.951 827.727   4
  -8  10   3 950.393 900.720   2
  -8  11  -4 24882.6 2790.21   2
  -8  11  -3 7877.06 1566.95   2
  -8  11  -2 16855.6 2265.70   2
  -8  11  -1 18837.6 2388.63   2
  -8  11   0 26879.2 2862.00   4
  -8  11   0 28678.3 2966.46   2
  -8  11   1 26457.6 2928.93   2
  -8  11   1 17862.9 2338.90   4
  -7  -5   4 77813.3 5137.46   1
  -7  -5   5 2953.18 1179.37   1
  -7  -5   6 2389.94 1124.15   6
  -7  -5   6 3712.67 1255.26   1
  -7  -5   7 6471.94 1569.38   6
  -7  -5   8 39610.1 3838.67   6
  -7  -4   0 5407.27 1575.44   3
  -7  -4   1 5404.37 1527.43   3
  -7  -4   3 22939.4 2594.33   1
  -7  -4   4 53570.0 4152.29   1
  -7  -4   5 574.298 799.841   1
  -7  -4   5 758.770 735.223   6
  -7  -4   6 11510.6 2167.25   1
  -7  -4   6 10705.4 1714.42   6
  -7  -4   7 22350.8 3153.08   1
  -7  -4   7 18411.9 2482.23   6
  -7  -4   8 23933.9 3338.89   1
  -7  -3  -2 24101.3 2984.58  17
  -7  -3  -1-308.982 859.944   3
  -7  -3   0 24103.6 3004.06   3
  -7  -3   1 2349.95 979.109   3
  -7  -3   2 40853.6 3543.79   3
  -7  -3   2 43280.7 3311.81   4
  -7  -3   3 59444.8 4154.55   1
  -7  -3   3 62685.3 3929.16   4
  -7  -3   4 56857.4 3579.51   6
  -7  -3   4 57331.8 3604.91   4
  -7  -3   4 49963.8 4049.38   1
  -7  -3   5 5273.54 1205.99   6
  -7  -3   5 7241.88 1631.04   1
  -7  -3   6 2779.38 1285.83   1
  -7  -3   7 8219.46 1921.38   1
  -7  -3   8 21909.0 3137.41   1
  -7  -3   9 11980.7 2331.42   1
  -7  -2  -3 33236.8 3698.50  17
  -7  -2  -2 4716.77 1404.76   3
  -7  -2  -2 5360.69 1592.85  17
  -7  -2  -1 3170.81 1202.09  17
  -7  -2  -1 4306.02 1440.37   3
  -7  -2   0 20237.4 2640.50   3
  -7  -2   0 25748.3 2845.61  17
  -7  -2   1 4375.03 1144.48   3
  -7  -2   1 6124.01 1250.17  17
  -7  -2   2 65158.2 4090.03  17
  -7  -2   2 63483.9 3998.59   4
  -7  -2   2 67757.1 4186.92   1
  -7  -2   2 61763.1 4138.98   3
  -7  -2   3 66788.8 4463.80   1
  -7  -2   3 71697.6 4090.52   4
  -7  -2   4 29321.2 3072.28   1
  -7  -2   4 27377.3 2420.05   4
  -7  -2   4 29560.3 2427.80   6
  -7  -2   5 740.317 488.223   4
  -7  -2   5-39.2344 694.951   1
  -7  -2   6 63603.8 4968.58   1
  -7  -2   6 70039.1 3735.46   4
  -7  -2   7 27716.2 2255.49   4
  -7  -2   7 25333.3 3221.17   1
  -7  -2   8 29062.3 3583.67   1
  -7  -2   9 16671.9 2727.96   1
  -7  -2  10 31170.1 3734.73   1
  -7  -1  -3 29161.9 3498.13   3
  -7  -1  -3 26932.7 3201.01  17
  -7  -1  -2 13075.3 2318.35   3
  -7  -1  -2 19157.9 2662.50  17
  -7  -1  -1 5659.42 1573.84   3
  -7  -1  -1 6288.41 1566.16  17
  -7  -1   0 46855.9 3876.65   3
  -7  -1   0 50252.8 3836.51  17
  -7  -1   1 1164.25 741.074   3
  -7  -1   1 3875.18 1165.62  17
  -7  -1   1 4099.76 1019.72   1
  -7  -1   2 99355.4 4939.04   4
  -7  -1   2 95015.6 5107.10   1
  -7  -1   2 96788.8 5003.33   3
  -7  -1   2 96650.1 4901.63  17
  -7  -1   3 67236.4 3316.20   6
  -7  -1   3 67261.9 3906.45   4
  -7  -1   3 67295.1 3871.73  17
  -7  -1   3 63032.5 4400.59   1
  -7  -1   4 9456.31 1463.29   4
  -7  -1   5 2470.60 829.108   4
  -7  -1   6 65818.0 3616.34   4
  -7  -1   7 13350.3 1631.96   4
  -7  -1   8 42583.8 2840.32   4
  -7  -1   9 39700.9 2814.34   4
  -7  -1   9 39259.1 4084.26   1
  -7  -1  10 23909.2 3241.32   1
  -7   0  -4 115911. 6778.29  17
  -7   0  -4 127963. 7675.85   3
  -7   0  -3 12629.5 2163.82  17
  -7   0  -3 14333.2 2494.79   3
  -7   0  -2 4439.30 1467.98   3
  -7   0  -2 2681.76 1179.67  17
  -7   0  -1 4475.09 1265.14  17
  -7   0  -1 5688.82 1564.77   3
  -7   0   0 41478.1 2973.38   1
  -7   0   0 50721.1 3663.03  17
  -7   0   0 45389.0 3683.29   3
  -7   0   1 15699.2 2025.27   3
  -7   0   1 18110.1 2113.46  17
  -7   0   1 13527.3 1828.06   4
  -7   0   2 219983. 7500.96   3
  -7   0   2 213174. 7596.28   4
  -7   0   3 38541.3 2860.05   4
  -7   0   4 1494.68 680.832   4
  -7   0   5 778.455 475.006   4
  -7   0   6 88607.0 4329.08   4
  -7   0   7 5585.64 1137.05   4
  -7   0   8 43706.0 2980.94   4
  -7   0   9 19687.8 2033.70   4
  -7   0  10 5468.84 1249.82   4
  -7   0  11-21.2114 595.056   4
  -7   1  -5 40618.3 4426.77   3
  -7   1  -5 37371.4 3759.41  17
  -7   1  -4 126687. 7616.51   3
  -7   1  -4 126071. 6864.33  17
  -7   1  -3 2949.00 1225.03  17
  -7   1  -3 97.2637 884.871   3
  -7   1  -2 5724.06 1522.41   3
  -7   1  -2 8035.32 1691.61  17
  -7   1  -1 11088.4 1799.34  17
  -7   1  -1 9649.86 1735.70   3
  -7   1   0 41895.8 3386.86   3
  -7   1   1 15170.6 1874.61   4
  -7   1   1 17406.9 1944.51   3
  -7   1   2 209132. 6562.60   3
  -7   1   2 184542. 6961.98   4
  -7   1   3 6507.42 1253.91   4
  -7   1   4-353.546 668.201   4
  -7   1   5 11369.5 1515.11   4
  -7   1   6 78069.1 4018.96   4
  -7   1   7 3276.04 928.656   4
  -7   1   8 70380.7 3889.05   4
  -7   1   9 11786.3 1653.78   4
  -7   1  10 1312.83 784.581   4
  -7   1  11 872.706 734.378   4
  -7   2  -5 69459.1 5805.14   3
  -7   2  -5 59122.4 4644.61  17
  -7   2  -4 97741.8 6633.29   3
  -7   2  -4 88526.5 5554.91  17
  -7   2  -3-131.929 971.550   3
  -7   2  -3 1548.59 881.399  17
  -7   2  -2 20547.7 2461.43  17
  -7   2  -2 24675.2 2972.00   3
  -7   2  -1 14300.6 2154.52   3
  -7   2   0 36029.3 2976.61   3
  -7   2   0 35371.2 2882.47   4
  -7   2   1 53353.7 3460.52   4
  -7   2   1 51020.0 3087.88   3
  -7   2   2 197199. 5619.04   3
  -7   2   2 173538. 6693.09   4
  -7   2   3 449.398 539.666   4
  -7   2   4 5661.03 1092.24   4
  -7   2   5 34443.0 2677.10  11
  -7   2   5 36513.6 2768.60  15
  -7   2   5 38338.3 2824.60  16
  -7   2   5 30862.7 2548.59   4
  -7   2   5 40337.4 2900.37  21
  -7   2   5 38846.4 2824.89  14
  -7   2   6 71975.0 3956.64   4
  -7   2   6 85489.7 4685.11  15
  -7   2   6 83522.2 4655.57  11
  -7   2   6 77600.4 4495.57  16
  -7   2   6 91956.7 4853.13  21
  -7   2   6 89793.4 4764.84  14
  -7   2   7 8447.04 1608.42  15
  -7   2   7 7598.57 1454.49  11
  -7   2   7 5183.35 1123.25   4
  -7   2   7 9167.99 1636.95  21
  -7   2   7 9531.22 1711.73  16
  -7   2   7 8182.29 1618.00  14
  -7   2   8 112051. 6177.33  16
  -7   2   8 100799. 5922.94  21
  -7   2   8 109081. 6143.85  11
  -7   2   8 116395. 6237.01  15
  -7   2   9 7645.49 1784.05  16
  -7   2   9 8577.65 1830.18  11
  -7   2   9 3666.55 980.580   4
  -7   2   9 5966.36 1561.15  15
  -7   2   9 7396.82 1725.25  21
  -7   2  10 1031.09 867.798  11
  -7   2  10 2080.62 1263.40  15
  -7   2  10 3570.54 1343.28  21
  -7   2  10 4281.21 1554.90  16
  -7   2  10 2369.04 889.958   4
  -7   2  11 10896.8 2392.64  19
  -7   2  11 4928.25 1733.90  21
  -7   2  11 9287.08 2241.80  15
  -7   2  11 9745.73 2140.57  11
  -7   2  11 6288.94 1931.64  16
  -7   3  -6 33516.0 4270.29   3
  -7   3  -6 36779.8 3697.59  17
  -7   3  -5 77503.1 5230.44  17
  -7   3  -5 90051.7 6629.59   3
  -7   3  -4 70285.6 4755.41  17
  -7   3  -4 73198.7 5713.69   3
  -7   3  -3 4344.02 1460.67   3
  -7   3  -2 53326.6 4128.99   3
  -7   3  -1 16031.2 1989.95   3
  -7   3  -1 14118.7 1878.78   4
  -7   3   0 57214.5 2541.26  14
  -7   3   0 57927.8 2570.32  16
  -7   3   0 57477.7 2546.01  15
  -7   3   0 60313.1 2594.57  13
  -7   3   0 64282.0 3623.05   3
  -7   3   0 56219.2 3607.87   4
  -7   3   1 134335. 4254.54  13
  -7   3   1 132040. 4705.30   3
  -7   3   1 116715. 5395.87   4
  -7   3   1 131523. 4236.07  15
  -7   3   1 134687. 4288.14  16
  -7   3   1 132561. 4240.35  14
  -7   3   2 172732. 5311.17  14
  -7   3   2 177299. 5392.52  16
  -7   3   2 171208. 5303.33  15
  -7   3   2 166571. 6419.17   4
  -7   3   2 174543. 5405.50  11
  -7   3   2 181917. 5421.80  13
  -7   3   3 10285.7 1229.86  16
  -7   3   3 10911.2 1290.57  14
  -7   3   3 12125.6 1354.58  11
  -7   3   3 12931.4 1390.01  15
  -7   3   3 12903.6 1393.48  13
  -7   3   3 10644.4 1474.81   4
  -7   3   4 19848.7 1922.68  11
  -7   3   4 21654.5 1975.86  14
  -7   3   4 25256.4 2145.56  15
  -7   3   4 22191.7 2003.01  16
  -7   3   4 20302.9 2017.99   4
  -7   3   5 34153.2 2686.18   4
  -7   3   5 43085.0 3123.14  14
  -7   3   5 40545.3 3032.13  15
  -7   3   5 40753.1 3045.26  16
  -7   3   5 39409.3 3008.64  11
  -7   3   6 48819.4 3669.65  15
  -7   3   6 54235.2 3818.17  14
  -7   3   6 47635.2 3604.96  11
  -7   3   6 46153.3 3178.09   4
  -7   3   6 53904.9 3806.93  16
  -7   3   6 52276.0 3772.18  21
  -7   3   7 18506.9 2398.33  14
  -7   3   7 22395.7 2660.57  16
  -7   3   7 20465.5 2548.64  15
  -7   3   7 22488.2 2673.11  21
  -7   3   7 19235.0 2090.50   4
  -7   3   7 19739.5 2530.11  11
  -7   3   8 103005. 6104.86  15
  -7   3   8 91848.0 5802.99  16
  -7   3   8 82655.7 4524.69   4
  -7   3   8 97993.6 5978.20  21
  -7   3   8 89977.8 5748.56  14
  -7   3   8 78289.3 5386.58  11
  -7   3   9-331.557 902.413  15
  -7   3   9 223.499 636.958   4
  -7   3   9 271.222 794.876  11
  -7   3   9-1281.50 1107.55  21
  -7   3   9 275.659 967.994  16
  -7   3   9 696.292 935.502  14
  -7   3  10 3552.50 1386.87  11
  -7   3  10 2610.87 1147.90  16
  -7   3  10 4921.05 1637.65  21
  -7   3  10 3579.61 1422.15  15
  -7   3  10 6067.80 1452.74   4
  -7   3  11 12396.0 2516.96  21
  -7   3  11 15423.9 2800.60  15
  -7   3  11 16909.9 2883.87  16
  -7   3  11 13443.6 2603.65  11
  -7   4  -6 117323. 7944.16   3
  -7   4  -6 97535.1 5997.58  17
  -7   4  -5 115538. 7488.49   3
  -7   4  -5 91003.6 5558.52  17
  -7   4  -4 19130.7 1866.55  15
  -7   4  -4 20498.0 1894.10  13
  -7   4  -4 19654.3 1870.37  14
  -7   4  -3 2103.24 664.296  15
  -7   4  -3 4595.64 1417.70   3
  -7   4  -3 2115.64 665.238  14
  -7   4  -3 2863.68 723.185  13
  -7   4  -2 53897.9 3753.46   4
  -7   4  -2 60749.3 2996.00  13
  -7   4  -2 56237.5 2915.27  14
  -7   4  -2 57801.3 2951.79  15
  -7   4  -1 9753.48 1149.55  14
  -7   4  -1 10495.6 1571.01   3
  -7   4  -1 6950.63 996.540  15
  -7   4  -1 9694.42 1138.55  13
  -7   4  -1 6604.14 1319.72   4
  -7   4   0 81571.3 3429.78  13
  -7   4   0 87863.3 3562.42  16
  -7   4   0 84641.8 3488.01  14
  -7   4   0 86852.1 3521.65  15
  -7   4   0 88520.3 3962.76   3
  -7   4   0 84021.6 4477.13   4
  -7   4   1 114541. 4247.29  14
  -7   4   1 115928. 4020.74   3
  -7   4   1 112422. 4230.12  16
  -7   4   1 115165. 4254.77  15
  -7   4   1 110203. 5120.26   4
  -7   4   1 116486. 4268.44  13
  -7   4   2 75732.0 3480.88  16
  -7   4   2 72836.1 3404.97  15
  -7   4   2 68250.7 3302.81  13
  -7   4   2 64471.1 3796.68   4
  -7   4   2 72830.3 3399.03  14
  -7   4   3 13958.5 1703.16   4
  -7   4   3 16315.6 1685.30  15
  -7   4   3 14444.8 1580.60  13
  -7   4   3 15853.3 1650.64  16
  -7   4   3 14126.9 1570.04  11
  -7   4   3 15607.0 1625.76  14
  -7   4   4 51026.9 3355.78   4
  -7   4   4 56376.2 3444.74  15
  -7   4   4 62504.2 3633.30  11
  -7   4   4 58628.8 3475.56  14
  -7   4   4 64309.5 3616.75  13
  -7   4   4 62487.5 3609.44  16
  -7   4   5 40059.8 3144.44  15
  -7   4   5 37693.5 2895.41   4
  -7   4   5 46983.2 3387.00  16
  -7   4   5 45859.4 3328.78  14
  -7   4   5 39295.7 3119.91  11
  -7   4   6 37405.7 3220.21  14
  -7   4   6 35974.7 3239.01  11
  -7   4   6 32812.9 3075.65  15
  -7   4   6 30527.0 2607.62   4
  -7   4   6 35804.3 3213.86  16
  -7   4   7 18065.0 2511.12  21
  -7   4   7 24388.4 2421.46   4
  -7   4   7 19537.3 2534.19  15
  -7   4   7 22066.8 2735.03  11
  -7   4   7 25305.0 2901.72  16
  -7   4   7 23895.8 2805.01  14
  -7   4   8 54966.2 4585.39  11
  -7   4   8 49720.6 3604.01   4
  -7   4   8 55935.2 4620.08  16
  -7   4   8 57407.0 4620.71  15
  -7   4   8 52407.1 4479.95  21
  -7   4   8 55478.0 4519.75  14
  -7   4   9 1208.45 758.243  11
  -7   4   9 3770.21 1379.11  16
  -7   4   9 5848.26 1687.40  15
  -7   4   9 3455.61 1349.56  14
  -7   4   9 3173.95 1442.14  21
  -7   4   9 2769.00 1009.76   4
  -7   4  10 10817.6 2280.85  14
  -7   4  10 12570.0 2469.01  16
  -7   4  10 6171.95 1679.76  11
  -7   4  10 11157.3 2273.36  15
  -7   4  10 7688.58 1951.38  21
  -7   5  -7 3487.28 1659.14   3
  -7   5  -6 102472. 5130.20  14
  -7   5  -6 109552. 5288.03  15
  -7   5  -6 115623. 6292.71  17
  -7   5  -6 107735. 5235.55  13
  -7   5  -5 60683.9 3610.44   2
  -7   5  -5 61810.2 3654.18  13
  -7   5  -5 59005.0 3596.34  14
  -7   5  -5 72141.9 5610.30   3
  -7   5  -5 55391.9 3543.50  15
  -7   5  -4 8107.72 1221.20  14
  -7   5  -4 10402.5 1446.68  15
  -7   5  -4 8727.98 1352.63  13
  -7   5  -4 10777.4 2146.70   3
  -7   5  -4 9868.59 1345.43   2
  -7   5  -3 1160.32 611.251  14
  -7   5  -3 959.428 526.208   2
  -7   5  -3 1976.91 701.005  15
  -7   5  -3 939.682 480.828  13
  -7   5  -3 378.400 749.295   3
  -7   5  -3 2057.30 996.704   4
  -7   5  -2 71777.0 3519.03  15
  -7   5  -2 75927.4 4370.36   3
  -7   5  -2 74174.2 4361.59   4
  -7   5  -2 72484.2 3203.16   2
  -7   5  -2 69068.8 3473.79  14
  -7   5  -2 71280.5 3511.04  13
  -7   5  -1 1059.29 450.172  13
  -7   5  -1 1621.31 741.347   4
  -7   5  -1 1056.11 489.273  16
  -7   5  -1 1398.98 595.606  14
  -7   5  -1 1870.19 698.393   3
  -7   5  -1 2033.78 628.384  15
  -7   5  -1 1948.29 542.084   2
  -7   5   0 120094. 4596.88  15
  -7   5   0 118071. 4556.53  14
  -7   5   0 125190. 4707.19  16
  -7   5   0 121735. 4567.17   3
  -7   5   0 117873. 4549.42  13
  -7   5   0 121380. 4007.66   2
  -7   5   0 113193. 5254.35   4
  -7   5   1 104145. 4303.96  13
  -7   5   1 107510. 3758.16   2
  -7   5   1 104227. 4298.88  14
  -7   5   1 93924.7 4746.57   4
  -7   5   1 99707.9 4254.42  16
  -7   5   1 104547. 4317.11  15
  -7   5   2 14254.4 1762.97   4
  -7   5   2 14146.0 1582.85  16
  -7   5   2 15149.3 1409.09   2
  -7   5   2 15617.2 1638.42  13
  -7   5   2 14095.0 1588.86  14
  -7   5   2 14970.2 1622.27  15
  -7   5   3 10484.9 1456.08  16
  -7   5   3 12844.6 1569.25  13
  -7   5   3 12358.6 1571.75  11
  -7   5   3 10212.5 1450.99   4
  -7   5   3 9623.25 1247.57   2
  -7   5   3 12261.2 1559.91  15
  -7   5   3 11490.7 1492.50  14
  -7   5   4 74001.1 3996.99   2
  -7   5   4 73225.6 4130.66  13
  -7   5   4 68146.2 3985.16  14
  -7   5   4 76257.3 4169.93   4
  -7   5   4 75186.8 4203.75  11
  -7   5   4 74431.0 4159.71  16
  -7   5   4 74309.5 4147.40  15
  -7   5   5 19937.8 2280.62  14
  -7   5   5 16217.1 1949.39   4
  -7   5   5 17131.8 2098.70   2
  -7   5   5 19647.4 2301.74  11
  -7   5   5 17865.1 2102.92  13
  -7   5   5 20212.0 2308.14  15
  -7   5   5 17911.8 2200.57  16
  -7   5   6 31586.8 3147.21  16
  -7   5   6 37660.2 3013.74   4
  -7   5   6 40304.6 3519.37  15
  -7   5   6 35775.9 3305.28  14
  -7   5   6 39013.3 3464.68  11
  -7   5   7 25740.3 3050.50  14
  -7   5   7 29765.7 3211.37  15
  -7   5   7 25480.3 3039.96  21
  -7   5   7 31906.5 3387.37  11
  -7   5   7 25691.9 3040.45  16
  -7   5   7 27486.3 2681.21   4
  -7   5   8 31888.1 3577.12  14
  -7   5   8 30687.0 3504.70  15
  -7   5   8 32361.4 3573.86  16
  -7   5   8 30046.6 3505.97  21
  -7   5   8 31163.8 2933.06   4
  -7   5   8 31500.9 3569.45  11
  -7   5   9-32.3657 1059.10  11
  -7   5   9 1906.02 1391.56  14
  -7   5   9 441.923 915.037  15
  -7   5   9 3884.37 1548.43  21
  -7   5   9 2730.74 1351.45  16
  -7   6  -8 5155.55 1392.80  14
  -7   6  -8 5579.89 1382.83  15
  -7   6  -8 2467.38 1073.43  13
  -7   6  -7 7941.36 1511.37  14
  -7   6  -7 5532.65 1369.11  13
  -7   6  -7 6282.12 1385.85  15
  -7   6  -7 7433.42 1633.58  17
  -7   6  -7 11774.4 2702.07   3
  -7   6  -7 8174.12 1587.95   2
  -7   6  -6 142415. 7094.67  17
  -7   6  -6 150657. 6343.36   2
  -7   6  -6 143960. 6312.82  13
  -7   6  -6 143563. 6304.35  14
  -7   6  -6 131763. 6102.55  15
  -7   6  -5 18361.4 2087.97  13
  -7   6  -5 18827.6 2167.23  15
  -7   6  -5 17136.9 2053.67  14
  -7   6  -5 18314.8 1988.17   2
  -7   6  -4 937.416 591.022  14
  -7   6  -4 457.123 838.804   3
  -7   6  -4 734.363 537.580  13
  -7   6  -4 2128.82 1069.68   4
  -7   6  -4 1804.59 710.068  15
  -7   6  -4 454.983 432.988   2
  -7   6  -3 2219.60 933.118   4
  -7   6  -3 2243.12 824.503  14
  -7   6  -3 1975.08 634.704  13
  -7   6  -3 450.660 568.348   3
  -7   6  -3 2348.96 795.638   2
  -7   6  -3 3108.38 920.950  15
  -7   6  -2 56080.7 3605.32   3
  -7   6  -2 57522.0 3294.33  13
  -7   6  -2 54209.3 2925.60   2
  -7   6  -2 53253.1 3198.73  15
  -7   6  -2 50947.6 3571.02   4
  -7   6  -2 58649.0 3335.52  14
  -7   6  -1 3544.98 783.457   2
  -7   6  -1 3538.34 900.013  15
  -7   6  -1 4320.75 906.967  13
  -7   6  -1 3154.82 952.011   4
  -7   6  -1 4146.00 928.354  14
  -7   6  -1 3168.36 767.807  16
  -7   6   0 157675. 5752.08  13
  -7   6   0 155751. 5146.13   2
  -7   6   0 156925. 5757.36  14
  -7   6   0 144315. 6114.69   4
  -7   6   0 161482. 5831.67  15
  -7   6   0 156022. 5769.04  16
  -7   6   1 58340.8 3369.66  15
  -7   6   1 66676.5 3599.26  16
  -7   6   1 60071.3 3697.71   4
  -7   6   1 58980.1 3386.40  14
  -7   6   1 64465.3 3130.62   2
  -7   6   1 64274.7 3529.38  13
  -7   6   2 2073.05 767.900  14
  -7   6   2 1444.40 713.351   4
  -7   6   2 1744.17 704.405  15
  -7   6   2 2887.90 756.820   2
  -7   6   2 4747.68 1086.31  16
  -7   6   2 3325.43 862.702  13
  -7   6   3 482.103 554.395  13
  -7   6   3 324.582 460.864  15
  -7   6   3 791.630 687.135  11
  -7   6   3-222.083 601.226  14
  -7   6   3-522.694 583.296  16
  -7   6   3 148.815 580.756   4
  -7   6   3 278.347 467.136   2
  -7   6   4 92555.1 4829.21   4
  -7   6   4 105480. 5047.85   2
  -7   6   4 97884.8 5123.35  15
  -7   6   4 104938. 5307.46  14
  -7   6   4 94768.2 5116.13  11
  -7   6   4 105224. 5326.82  16
  -7   6   4 99093.4 5190.94  13
  -7   6   5 11960.5 1889.84  15
  -7   6   5 10239.5 1646.58   2
  -7   6   5 10932.5 1733.18   4
  -7   6   5 12928.5 1961.62  13
  -7   6   5 10734.8 1871.97  11
  -7   6   5 7756.90 1529.74  16
  -7   6   5 11745.0 1793.09  14
  -7   6   6 60633.1 4527.20  16
  -7   6   6 59072.0 4411.85  15
  -7   6   6 57737.8 3886.16   4
  -7   6   6 57406.3 4497.76   2
  -7   6   6 54904.7 4270.21  14
  -7   6   6 61169.4 4570.12  11
  -7   6   7 38512.7 3255.17   4
  -7   6   7 39143.0 3854.97  11
  -7   6   7 43506.1 4050.67  15
  -7   6   7 41983.6 4004.16  14
  -7   6   7 40969.2 3970.61  16
  -7   6   8 11008.9 2194.81  14
  -7   6   8 17024.9 2715.89  21
  -7   6   8 15650.6 2679.85  11
  -7   6   8 15356.9 2625.03  16
  -7   6   8 13119.7 2451.68  15
  -7   6   8 14104.8 2121.16   4
  -7   7  -8 6077.55 1519.50   2
  -7   7  -8 4847.29 1297.32  14
  -7   7  -8 6066.95 1567.20  15
  -7   7  -8 5387.72 1470.35  13
  -7   7  -7 19059.0 2436.60  14
  -7   7  -7 20920.1 2477.96  13
  -7   7  -7 17591.7 2319.35  15
  -7   7  -7 19763.7 2723.67  17
  -7   7  -7 16587.8 2227.37   2
  -7   7  -7 21831.5 3411.47   3
  -7   7  -6 139879. 8009.76   3
  -7   7  -6 122974. 6014.65  14
  -7   7  -6 134348. 6274.39  15
  -7   7  -6 137395. 6316.11  13
  -7   7  -6 138105. 6195.48   2
  -7   7  -6 134531. 6644.14   4
  -7   7  -5 2066.70 1015.71   2
  -7   7  -5 2586.97 1087.77   4
  -7   7  -5 3098.89 1024.65  14
  -7   7  -5 6275.69 1736.01   3
  -7   7  -5 3930.66 1111.07  15
  -7   7  -5 3111.65 1065.56  13
  -7   7  -4 3208.21 903.476   2
  -7   7  -4 6296.92 1275.88  15
  -7   7  -4 3686.89 1068.90   4
  -7   7  -4 3260.49 1238.76   3
  -7   7  -4 6300.51 1330.63  13
  -7   7  -4 3556.16 990.291  14
  -7   7  -3 14616.9 1995.71   3
  -7   7  -3 14007.8 1816.56  15
  -7   7  -3 17034.2 2046.31   4
  -7   7  -3 18130.6 2031.33  14
  -7   7  -3 14903.0 1845.99  13
  -7   7  -3 15163.2 1727.59   2
  -7   7  -2 43673.2 2777.20   2
  -7   7  -2 41125.7 2965.60  14
  -7   7  -2 43373.1 3302.14   4
  -7   7  -2 43349.7 3026.88  15
  -7   7  -2 46629.6 3165.53  13
  -7   7  -1 26888.0 2357.60  15
  -7   7  -1 24357.4 2043.11   2
  -7   7  -1 25257.0 2275.35  13
  -7   7  -1 24601.4 2350.23   4
  -7   7  -1 26709.5 2338.60  14
  -7   7  -1 26222.4 2327.26  16
  -7   7   0 240063. 7899.86  15
  -7   7   0 245799. 7360.97   2
  -7   7   0 237866. 7836.57  13
  -7   7   0 243435. 7959.61  16
  -7   7   0 241343. 7874.21  14
  -7   7   0 226215. 8017.76   4
  -7   7   1 23939.9 2397.14   4
  -7   7   1 24710.0 2313.06  16
  -7   7   1 26518.7 2392.34  14
  -7   7   1 25126.4 2342.72  13
  -7   7   1 25456.2 2327.86  15
  -7   7   1 25996.0 2134.89   2
  -7   7   2 848.574 587.696   2
  -7   7   2 630.874 539.153  15
  -7   7   2 1579.18 792.002   4
  -7   7   2 1147.69 766.975  14
  -7   7   2 553.325 556.853  13
  -7   7   2 2204.29 852.658  16
  -7   7   3 5885.81 1260.14  11
  -7   7   3 4311.89 1098.42  15
  -7   7   3 4138.16 1164.50  13
  -7   7   3 3998.45 1112.88  14
  -7   7   3 3663.84 1000.97  16
  -7   7   3 4233.65 1080.44   4
  -7   7   3 3350.85 962.151   2
  -7   7   4 88285.8 5096.82  16
  -7   7   4 88907.4 5178.15  11
  -7   7   4 80969.1 4871.04  15
  -7   7   4 87094.4 5025.97  13
  -7   7   4 86995.5 4848.56   2
  -7   7   4 84347.4 4681.91   4
  -7   7   4 98141.0 5329.27  14
  -7   7   5 12293.4 2071.90  16
  -7   7   5 9599.53 1749.22  13
  -7   7   5 9923.78 1801.82  15
  -7   7   5 10621.4 1884.79  14
  -7   7   5 8902.56 1656.76   2
  -7   7   5 10534.0 1766.19   4
  -7   7   5 7894.72 1664.06  11
  -7   7   6 51770.2 4307.76  15
  -7   7   6 44666.3 4089.18  11
  -7   7   6 48339.8 4157.39  14
  -7   7   6 52239.9 4397.56   2
  -7   7   6 44886.3 4071.36  16
  -7   7   6 47535.4 3656.29   4
  -7   7   7 14808.0 2439.93  14
  -7   7   7 14084.3 2528.67  15
  -7   7   7 11412.6 2218.50  16
  -7   7   7 15678.5 2219.39   4
  -7   7   7 11404.0 2283.26   2
  -7   7   7 15955.4 2553.29  11
  -7   8  -8 12758.1 2118.64   2
  -7   8  -7 61729.0 4414.98  14
  -7   8  -7 53671.5 4195.41   4
  -7   8  -7 60004.5 5348.56   3
  -7   8  -7 56318.6 4211.92  15
  -7   8  -7 55892.9 4142.30   2
  -7   8  -7 55498.4 4204.93  13
  -7   8  -6 114599. 5930.10  14
  -7   8  -6 114665. 5729.35   2
  -7   8  -6 112105. 5881.92  13
  -7   8  -6 113169. 6894.88   3
  -7   8  -6 107612. 5794.85  15
  -7   8  -6 118782. 6148.88   4
  -7   8  -5 1211.27 901.245   4
  -7   8  -5 1563.91 1059.33   3
  -7   8  -5 274.788 670.396  15
  -7   8  -5-394.475 693.691  14
  -7   8  -5 282.055 636.561  13
  -7   8  -5 2877.26 1024.99   2
  -7   8  -4 9407.76 1510.62   2
  -7   8  -4 9244.08 1536.05  14
  -7   8  -4 10766.9 1711.94  15
  -7   8  -4 11789.5 1770.51  13
  -7   8  -4 8157.79 1557.08   4
  -7   8  -3 20270.4 2084.60   2
  -7   8  -3 17024.9 2057.18  13
  -7   8  -3 18426.4 2221.05   4
  -7   8  -3 17500.2 2106.24  15
  -7   8  -3 17103.3 2064.55  14
  -7   8  -2 31741.3 2777.78  16
  -7   8  -2 26908.1 2584.20   4
  -7   8  -2 33127.0 2781.51  14
  -7   8  -2 30015.6 2701.71  15
  -7   8  -2 33610.7 2831.50  13
  -7   8  -2 35944.3 2674.09   2
  -7   8  -1 19691.4 2197.25  16
  -7   8  -1 21288.2 2234.73  15
  -7   8  -1 20085.4 2194.87  14
  -7   8  -1 20003.1 2181.43   4
  -7   8  -1 20507.3 2166.92  13
  -7   8  -1 21627.6 2066.22   2
  -7   8   0 150393. 6303.09  14
  -7   8   0 144387. 6165.54   4
  -7   8   0 154001. 6387.44  15
  -7   8   0 143046. 6213.35  16
  -7   8   0 146987. 5785.59   2
  -7   8   0 142007. 6142.22  13
  -7   8   1 2029.06 874.559  14
  -7   8   1 496.931 510.232   2
  -7   8   1 1770.62 855.804  15
  -7   8   1 1785.65 870.369   4
  -7   8   1 744.119 633.458  13
  -7   8   1 468.885 619.079  16
  -7   8   2 5350.33 1148.91   4
  -7   8   2 3896.60 1221.83  15
  -7   8   2 5261.30 1212.87  13
  -7   8   2 7686.75 1340.30   2
  -7   8   2 7179.83 1409.47  14
  -7   8   2 5617.21 1356.95  16
  -7   8   3 29092.4 2957.34  11
  -7   8   3 29599.7 2897.50  14
  -7   8   3 27711.3 2905.21  16
  -7   8   3 31981.1 3029.65  15
  -7   8   3 27854.5 2634.48   4
  -7   8   3 29278.6 2739.25   2
  -7   8   3 32629.7 3055.49  13
  -7   8   4 59624.3 4220.57   2
  -7   8   4 64310.1 4538.30  14
  -7   8   4 53589.7 4124.92  13
  -7   8   4 56108.4 4259.18  15
  -7   8   4 56275.6 4272.36  16
  -7   8   4 54501.0 3877.95   4
  -7   8   4 59994.9 4438.14  11
  -7   8   5 5076.29 1474.73  11
  -7   8   5 6549.06 1639.77   2
  -7   8   5 6152.86 1619.85  14
  -7   8   5 5324.86 1295.75   4
  -7   8   5 8762.70 1802.82  13
  -7   8   5 6058.98 1552.02  15
  -7   8   5 8684.29 1910.89  16
  -7   8   6 59014.0 4887.29  16
  -7   8   6 54702.7 4636.51  14
  -7   8   6 63583.9 5131.16  11
  -7   8   6 60314.0 5023.17   2
  -7   8   6 62048.8 4369.49   4
  -7   8   6 59171.6 4896.31  15
  -7   8   7 7402.85 2016.05   2
  -7   9  -7 56563.7 4346.25  15
  -7   9  -7 55270.5 4344.52  14
  -7   9  -7 62704.3 4596.23  13
  -7   9  -7 59227.2 4377.06   2
  -7   9  -6 59042.8 4358.52  13
  -7   9  -6 63151.3 4526.10  15
  -7   9  -6 65452.8 4389.86   2
  -7   9  -6 63763.0 4548.04  14
  -7   9  -5 2524.69 1081.35  14
  -7   9  -5 391.428 838.776   4
  -7   9  -5 1229.19 1026.56  13
  -7   9  -5 521.347 591.447   2
  -7   9  -5-993.748 741.945  15
  -7   9  -4 32779.2 2874.48   2
  -7   9  -4 34318.3 3152.23  13
  -7   9  -4 28855.7 2787.10   4
  -7   9  -4 30562.9 2971.72  15
  -7   9  -4 37104.9 3261.98  14
  -7   9  -3 9496.81 1565.19   4
  -7   9  -3 11834.1 1827.46  13
  -7   9  -3 10348.7 1580.54   2
  -7   9  -3 13492.8 1901.96  14
  -7   9  -3 10398.0 1795.90  16
  -7   9  -3 12802.1 1850.12  15
  -7   9  -2 28888.2 2576.46   2
  -7   9  -2 28453.5 2779.71  15
  -7   9  -2 28233.6 2721.50  14
  -7   9  -2 27836.8 2756.25  16
  -7   9  -2 30173.6 2701.96   4
  -7   9  -2 30006.6 2827.27  13
  -7   9  -1 56221.9 3849.01  13
  -7   9  -1 50779.7 3567.70   4
  -7   9  -1 55009.0 3586.45   2
  -7   9  -1 60191.1 4032.57  16
  -7   9  -1 58186.2 3992.76  15
  -7   9  -1 61140.6 4026.62  14
  -7   9   0 115802. 5746.22  13
  -7   9   0 112486. 5715.64  16
  -7   9   0 120389. 5861.34  14
  -7   9   0 104873. 5276.59   4
  -7   9   0 118001. 5813.72  15
  -7   9   0 112970. 5377.99   2
  -7   9   1 2764.90 1046.71  15
  -7   9   1 4686.47 1308.99  14
  -7   9   1 3442.54 1034.60   2
  -7   9   1 4050.83 1125.10   4
  -7   9   1 3597.04 1239.31  16
  -7   9   1 3721.72 1165.80  13
  -7   9   2 1586.78 964.034  16
  -7   9   2 1128.79 923.975   2
  -7   9   2 3368.45 1239.61  15
  -7   9   2 2080.04 983.361  13
  -7   9   2 2930.46 1284.86  11
  -7   9   2 1178.92 781.551   4
  -7   9   2 1955.91 968.988  14
  -7   9   3 9050.03 1757.46  13
  -7   9   3 11958.3 2027.51  15
  -7   9   3 9544.98 1802.72  16
  -7   9   3 13989.5 2126.50   2
  -7   9   3 9211.35 1824.96  11
  -7   9   3 9536.77 1792.83  14
  -7   9   3 12672.1 1891.64   4
  -7   9   4 34306.3 3394.06   2
  -7   9   4 35067.0 3581.27  14
  -7   9   4 28867.9 2859.89   4
  -7   9   4 33170.2 3445.21  15
  -7   9   4 30542.2 3295.27  13
  -7   9   4 33547.4 3481.22  11
  -7   9   4 36126.1 3588.97  16
  -7   9   5 9171.96 1794.25   2
  -7   9   5 12470.5 2010.29   4
  -7   9   6 53874.7 4918.78   2
  -7  10  -6 16003.6 2391.08  14
  -7  10  -6 15566.1 2205.36   2
  -7  10  -6 16488.0 2388.01  13
  -7  10  -6 13341.3 2165.83  15
  -7  10  -5 7644.70 1785.90  15
  -7  10  -5 11696.8 2099.39  13
  -7  10  -5 8842.55 1804.39  14
  -7  10  -5 12586.2 1978.01   2
  -7  10  -4 23830.4 2787.01  15
  -7  10  -4 24602.0 2801.53  13
  -7  10  -4 25566.4 2851.50  14
  -7  10  -4 21471.6 2471.33   2
  -7  10  -3 4390.79 1237.28  16
  -7  10  -3 5305.22 1338.64  13
  -7  10  -3 6331.85 1509.39  14
  -7  10  -3 4181.23 1109.57   2
  -7  10  -3 6354.94 1470.77  15
  -7  10  -2 39608.4 3474.03  14
  -7  10  -2 42991.5 3259.70   4
  -7  10  -2 37406.7 3385.78  15
  -7  10  -2 42458.2 3573.18  13
  -7  10  -2 42180.0 3632.79  16
  -7  10  -2 40121.2 3266.16   2
  -7  10  -1 71960.4 4636.73  13
  -7  10  -1 66724.0 4538.97  15
  -7  10  -1 65274.0 4100.22   4
  -7  10  -1 76199.6 4815.01  14
  -7  10  -1 69462.3 4341.58   2
  -7  10  -1 66421.4 4560.99  16
  -7  10   0 50015.1 3938.08  16
  -7  10   0 51951.9 3977.16  14
  -7  10   0 47355.2 3846.01  15
  -7  10   0 51400.7 3781.15   2
  -7  10   0 46478.7 3785.19  13
  -7  10   0 42129.6 3291.99   4
  -7  10   1 815.993 683.685   4
  -7  10   1-225.730 670.459   2
  -7  10   1 250.292 750.863  16
  -7  10   1 2844.23 1178.54  13
  -7  10   1 2607.20 1220.67  14
  -7  10   1 1081.90 697.574  15
  -7  10   2 36224.2 3388.28   2
  -7  10   2 34249.1 3363.35  13
  -7  10   2 31520.3 3253.40  14
  -7  10   2 33579.5 3016.35   4
  -7  10   2 35020.8 3529.60  11
  -7  10   2 34166.1 3420.17  15
  -7  10   2 32653.1 3378.39  16
  -7  10   3 30755.1 3380.83  13
  -7  10   3 30435.5 3332.43  14
  -7  10   3 33518.7 3500.83  15
  -7  10   3 36093.9 3687.40  11
  -7  10   3 27156.0 2850.60   4
  -7  10   3 25614.5 3119.02  16
  -7  10   3 37808.9 3617.03   2
  -7  10   4 26638.1 3223.04   2
  -7  10   4 24908.9 2838.64   4
  -7  11  -5 2121.31 1154.56   2
  -7  11  -4 45275.8 3787.76   2
  -7  11  -3 3590.28 1154.31  16
  -7  11  -3 4285.81 1182.31   2
  -7  11  -3 3925.61 1271.28  13
  -7  11  -3 4466.97 1389.18  15
  -7  11  -3 2759.38 1173.94  14
  -7  11  -2 40179.5 3712.78  15
  -7  11  -2 38215.9 3576.33  13
  -7  11  -2 39681.0 3497.13   2
  -7  11  -2 37291.2 3576.46  16
  -7  11  -2 42932.7 3771.43  14
  -7  11  -1 51997.4 4222.93  14
  -7  11  -1 59777.1 4456.93  13
  -7  11  -1 46619.9 4030.30  15
  -7  11  -1 50281.3 4168.23  16
  -7  11  -1 50061.8 3947.46   2
  -7  11   0 15469.9 2283.85   2
  -7  11   0 19908.2 2622.25  13
  -7  11   0 19913.5 2667.16  16
  -7  11   0 20614.7 2727.36  15
  -7  11   0 19326.8 2587.85  14
  -7  11   1 1726.32 909.745   2
  -7  11   1 1590.12 1095.46   4
  -7  11   2 27579.0 2908.73   4
  -6  -6   2 71585.8 5195.48   3
  -6  -6   4 12359.1 2106.42   6
  -6  -6   4 13180.6 2087.61   1
  -6  -6   5 9206.52 1762.06   6
  -6  -6   5 5847.75 1527.40   1
  -6  -6   6 24636.7 2895.98   6
  -6  -6   6 23616.3 3028.81   1
  -6  -6   7 17516.8 2473.36   6
  -6  -6   7 19855.2 2887.19   1
  -6  -6   8 73559.3 5422.36   6
  -6  -5   0 19372.8 2789.17   3
  -6  -5   1 51241.0 4391.98   3
  -6  -5   2 82373.2 5231.47   3
  -6  -5   3 1214.78 898.456   6
  -6  -5   3 766.041 801.859   1
  -6  -5   4 13502.5 2019.65   1
  -6  -5   4 17781.2 2225.43   6
  -6  -5   5 10271.9 1913.14   1
  -6  -5   5 11452.1 1889.01   6
  -6  -5   6 17324.3 2550.62   1
  -6  -5   6 21529.1 2577.99   6
  -6  -5   7 29600.0 3387.42   1
  -6  -5   7 25461.6 2934.69   6
  -6  -5   8 84409.5 6020.64   1
  -6  -5   9 2180.21 1363.55   1
  -6  -4  -2 16245.9 2474.08  17
  -6  -4  -1 453.739 776.436  17
  -6  -4  -1 866.963 766.882   3
  -6  -4   0 45114.0 4003.24   3
  -6  -4   1 68520.4 4719.61   3
  -6  -4   2 47707.4 3300.44   6
  -6  -4   2 50000.2 3374.62   1
  -6  -4   2 43153.9 3506.24   3
  -6  -4   3 299.603 715.815   6
  -6  -4   3 368.752 766.391   1
  -6  -4   3-866.974 605.960   4
  -6  -4   4 28496.7 2884.05   1
  -6  -4   4 28109.2 2593.93   6
  -6  -4   5 3123.99 1043.27   1
  -6  -4   5 3944.81 1160.52   6
  -6  -4   6 24060.4 2938.54   1
  -6  -4   7 34288.7 3612.01   1
  -6  -4   8 55570.7 4054.54   9
  -6  -4   8 51666.5 4594.32   1
  -6  -4   9 2081.83 756.949   9
  -6  -4   9 985.873 1137.63   1
  -6  -4  10 11072.9 2334.45   1
  -6  -4  10 11585.4 2070.42   9
  -6  -4  11 13934.7 2524.75   9
  -6  -4  12 15548.6 2846.92   9
  -6  -3  -3 5646.28 1693.42   3
  -6  -3  -3 3424.82 1340.33  17
  -6  -3  -2 11166.4 2109.20  17
  -6  -3  -2 11373.6 2132.01   3
  -6  -3  -1-278.546 849.600  17
  -6  -3  -1 951.952 854.367   3
  -6  -3   0 66646.5 4290.10  17
  -6  -3   0 62704.9 4556.18   3
  -6  -3   1 88845.1 4248.84   1
  -6  -3   1 79528.3 4835.80   3
  -6  -3   1 83340.6 4631.12  17
  -6  -3   2 31280.0 2592.50  17
  -6  -3   2 27028.7 2594.34   3
  -6  -3   2 34891.4 2795.19   1
  -6  -3   2 34319.1 2526.85   6
  -6  -3   3 647.136 509.149   6
  -6  -3   3 465.353 527.733   3
  -6  -3   3 481.105 773.975   1
  -6  -3   3 116.838 436.956   4
  -6  -3   4 45935.8 3098.69   6
  -6  -3   4 47079.3 2954.69   4
  -6  -3   4 43261.6 3556.74   1
  -6  -3   5 1006.24 571.406   4
  -6  -3   5 1309.19 865.797   1
  -6  -3   6 49826.9 3227.23   9
  -6  -3   6 46487.3 2686.07   4
  -6  -3   6 45917.7 3985.10   1
  -6  -3   7 66468.8 4989.78   1
  -6  -3   7 68295.4 4130.35   9
  -6  -3   8 36884.1 3799.25   1
  -6  -3   8 40687.0 3371.37   9
  -6  -3   9 4787.25 1197.83   9
  -6  -3   9 4295.59 1382.55   1
  -6  -3  10 23966.5 3107.93   1
  -6  -3  10 21582.2 2794.23   9
  -6  -3  11 11341.7 2094.14   1
  -6  -3  11 15190.2 2567.83   9
  -6  -3  12 18909.9 3071.04   9
  -6  -2  -4 15544.9 2682.13   3
  -6  -2  -4 16602.4 2588.01  17
  -6  -2  -3 2730.20 1374.54   3
  -6  -2  -3 4685.13 1437.20  17
  -6  -2  -2 10355.8 1907.64  17
  -6  -2  -2 7357.13 1753.57   3
  -6  -2  -1 3592.64 1062.18  17
  -6  -2  -1 1029.39 741.052   3
  -6  -2   0 163929. 6797.04  17
  -6  -2   0 153829. 7021.73   3
  -6  -2   1 60636.2 3067.48   6
  -6  -2   1 56398.3 3807.95   3
  -6  -2   1 58170.1 3703.20  17
  -6  -2   1 61694.2 3511.95   1
  -6  -2   2 10942.3 1639.84   1
  -6  -2   2 10559.3 1548.63  17
  -6  -2   2 11874.6 1342.55   6
  -6  -2   2 12463.9 1676.49   3
  -6  -2   2 9810.90 1421.13   4
  -6  -2   3-252.545 576.587   3
  -6  -2   3 107.135 611.535   1
  -6  -2   3 683.781 607.532   4
  -6  -2   3 516.291 480.712   6
  -6  -2   3 833.266 484.374  17
  -6  -2   4 61197.6 3362.77   4
  -6  -2   4 63254.5 3201.86  17
  -6  -2   4 65808.1 3321.08   3
  -6  -2   4 60746.5 4271.69   1
  -6  -2   5 2227.74 602.016   4
  -6  -2   5 3546.81 1189.06   1
  -6  -2   5 4059.89 883.388   9
  -6  -2   6 97714.0 5860.49   1
  -6  -2   6 108982. 4818.70   9
  -6  -2   6 103773. 4219.57   4
  -6  -2   7 83758.5 5538.05   1
  -6  -2   7 88666.7 4678.21   9
  -6  -2   7 82543.4 3679.95   4
  -6  -2   8 18342.4 2235.31   9
  -6  -2   8 18338.3 1658.11   4
  -6  -2   8 15393.2 2302.11   1
  -6  -2   9 276.494 842.494   1
  -6  -2   9 3088.50 1263.72   9
  -6  -2  10 52411.6 4501.33   1
  -6  -2  10 53843.1 4438.74   9
  -6  -2  11 6611.77 1709.68   1
  -6  -2  11 9658.87 2050.38   9
  -6  -2  12 16692.4 2774.17   9
  -6  -1  -5 10834.2 2379.69   3
  -6  -1  -5 8795.39 1890.20  17
  -6  -1  -4 14502.4 2533.71   3
  -6  -1  -4 21490.7 2745.01  17
  -6  -1  -3 8441.68 1718.38  17
  -6  -1  -3 9114.65 1897.25   3
  -6  -1  -2 13726.6 2209.02   3
  -6  -1  -2 12611.9 1977.32  17
  -6  -1  -1 8185.91 1728.72   3
  -6  -1  -1 10100.0 1637.44  17
  -6  -1   0 238381. 8820.74   3
  -6  -1   0 253650. 8461.47  17
  -6  -1   0 244985. 7416.74   1
  -6  -1   1 41589.5 3115.71   3
  -6  -1   1 44477.4 2305.38   6
  -6  -1   1 35406.5 2710.65   1
  -6  -1   1 50424.7 3235.93  17
  -6  -1   2 15119.9 1751.10   3
  -6  -1   2 14067.3 1633.73  17
  -6  -1   2 14385.3 1360.03   6
  -6  -1   2 14141.0 1653.71   4
  -6  -1   3 10996.9 1335.23   3
  -6  -1   3 12651.0 1488.49   4
  -6  -1   4 56619.8 3168.28   4
  -6  -1   4 57926.9 2725.69   9
  -6  -1   4 58129.9 2840.11   3
  -6  -1   5 4116.35 810.888   9
  -6  -1   5 4927.81 926.364   4
  -6  -1   6 163460. 5545.78   4
  -6  -1   6 162644. 6143.60   9
  -6  -1   7 43586.0 2635.00   4
  -6  -1   7 40910.6 3108.61   9
  -6  -1   8 3962.82 897.110   4
  -6  -1   8 3511.37 1094.65   9
  -6  -1   9 599.685 662.976   9
  -6  -1   9 51.5810 469.331   4
  -6  -1  10 55717.8 4533.48   1
  -6  -1  10 61435.0 3458.60   4
  -6  -1  10 56898.8 4570.90   9
  -6  -1  11 1660.25 919.138   9
  -6  -1  11 1275.33 1152.01   1
  -6  -1  12 17276.3 2563.34   1
  -6  -1  12 21778.5 3156.72   9
  -6   0  -5 7995.15 1808.37  17
  -6   0  -5 10466.1 2202.68   3
  -6   0  -4 33311.8 3763.87   3
  -6   0  -4 32772.8 3278.99  17
  -6   0  -3 5324.70 1372.52  17
  -6   0  -3 3125.07 1136.67   3
  -6   0  -2 12302.7 2086.52   3
  -6   0  -2 15977.5 2079.77  17
  -6   0  -1 47745.0 3837.94   3
  -6   0  -1 44035.5 2603.17   1
  -6   0  -1 46137.4 3334.96  17
  -6   0   0 272243. 9416.93   3
  -6   0   0 284614. 8844.85  17
  -6   0   1 7030.06 802.089   6
  -6   0   1 6105.26 1177.38   3
  -6   0   2 7962.84 1191.88   3
  -6   0   2 8863.55 1323.57   4
  -6   0   3 17494.3 1760.02   4
  -6   0   3 16461.5 1510.29   3
  -6   0   4 37734.6 1770.02   3
  -6   0   4 34840.5 2426.31   4
  -6   0   4 36761.5 2089.12   9
  -6   0   5 2453.95 587.018  16
  -6   0   5 2928.41 618.969  15
  -6   0   5 2827.28 641.005   9
  -6   0   5 2928.58 694.456   4
  -6   0   5 2497.55 574.775  21
  -6   0   5 2717.35 613.961  11
  -6   0   5 3232.47 623.235  19
  -6   0   6 193888. 6437.27  19
  -6   0   6 202479. 6946.84   9
  -6   0   6 192204. 6377.88  16
  -6   0   6 188731. 6347.81  11
  -6   0   6 176980. 6033.07   4
  -6   0   6 191820. 6374.66  15
  -6   0   6 192367. 6398.77  21
  -6   0   7 16520.5 1902.57  21
  -6   0   7 15045.4 1547.37   4
  -6   0   7 14043.6 1766.72  16
  -6   0   7 17896.7 2104.38   9
  -6   0   7 19080.8 2034.52  11
  -6   0   7 14573.6 1827.57  19
  -6   0   7 14327.8 1740.49  15
  -6   0   8 1108.40 579.956  16
  -6   0   8 2824.42 781.373   4
  -6   0   8 3197.47 1109.73  19
  -6   0   8 1719.57 715.498   9
  -6   0   8 2919.64 1059.78  15
  -6   0   8 2575.99 835.962  21
  -6   0   8 3321.30 1001.20  11
  -6   0   9 2978.73 882.211   4
  -6   0   9 4007.38 1122.53  16
  -6   0   9 4103.47 1288.06  19
  -6   0   9 4095.52 1235.56  11
  -6   0   9 3114.40 1085.94  15
  -6   0   9 6271.96 1513.38  21
  -6   0   9 7251.00 1621.85   9
  -6   0  10 45460.8 4059.07  16
  -6   0  10 51716.6 4289.11  11
  -6   0  10 44432.2 3970.03  15
  -6   0  10 45397.3 3069.20   4
  -6   0  10 51684.3 4300.03  19
  -6   0  10 48438.8 4253.59   9
  -6   0  10 46615.0 4098.13  21
  -6   0  11 2862.74 1175.03  15
  -6   0  11 677.147 940.858  11
  -6   0  11 4501.25 1585.35  21
  -6   0  11 3562.06 1461.56  16
  -6   0  11 2494.15 999.479   1
  -6   0  11 2704.86 922.682   4
  -6   0  11 1840.03 1186.39  19
  -6   0  12 38027.0 3662.14   1
  -6   0  12 42153.1 4441.01  19
  -6   0  12 36086.4 4065.56  11
  -6   0  12 41977.4 4299.12  15
  -6   0  12 39548.0 3188.08   4
  -6   0  12 39812.0 4289.45  21
  -6   0  12 38280.5 4194.33  16
  -6   1  -6 72564.8 6091.02   3
  -6   1  -6 63488.1 4824.24  17
  -6   1  -5-2535.98 1166.97  17
  -6   1  -5 4295.19 1845.62   3
  -6   1  -4 39830.3 4137.40   3
  -6   1  -4 35375.4 3293.62  17
  -6   1  -3 1788.15 1021.78  17
  -6   1  -3 608.466 725.624   3
  -6   1  -2 8703.71 1426.91  17
  -6   1  -2 9042.39 1755.97   3
  -6   1  -1 100149. 5514.69   3
  -6   1   0 256459. 8772.09   3
  -6   1   1 823.479 329.361   6
  -6   1   1 773.701 520.407   4
  -6   1   1 351.423 135.502  11
  -6   1   1 88.5994 102.310  13
  -6   1   1 422.266 148.987  16
  -6   1   1 363.890 550.074   3
  -6   1   1 493.927 151.100  14
  -6   1   1 289.929 110.682  15
  -6   1   2 27968.7 2229.15   4
  -6   1   2 26327.7 1212.23  11
  -6   1   2 27654.8 1226.47  14
  -6   1   2 27323.5 1225.39  16
  -6   1   2 25502.3 1182.72  15
  -6   1   2 28625.9 1995.52   3
  -6   1   3 16623.2 1204.26  14
  -6   1   3 14902.1 1164.30  21
  -6   1   3 15353.8 1662.37   4
  -6   1   3 16924.4 1231.65  11
  -6   1   3 15823.5 1165.60  16
  -6   1   3 15978.6 1177.79  15
  -6   1   3 15643.4 1087.40   3
  -6   1   4 50278.8 2646.48  14
  -6   1   4 44207.0 2780.95   4
  -6   1   4 49278.4 2635.73  21
  -6   1   4 56358.0 2797.17  15
  -6   1   4 50244.3 2658.17  16
  -6   1   4 47216.3 2595.65  11
  -6   1   5 47433.0 2870.07   4
  -6   1   5 56832.5 3225.80  11
  -6   1   5 55010.7 3174.16  21
  -6   1   5 57677.3 3223.70  15
  -6   1   5 56362.7 3204.99  16
  -6   1   5 53535.0 3128.34  14
  -6   1   6 252074. 8290.57  15
  -6   1   6 258696. 8392.00  16
  -6   1   6 224277. 7184.27   4
  -6   1   6 255620. 8369.31  21
  -6   1   6 258598. 8373.21  14
  -6   1   6 252181. 8330.25  11
  -6   1   7-430.230 550.555  21
  -6   1   7 85.7721 584.805  11
  -6   1   7-447.025 637.483  15
  -6   1   7 996.051 715.526  16
  -6   1   7 615.362 514.040   4
  -6   1   8 766.867 795.767  11
  -6   1   8 170.689 630.826  15
  -6   1   8 925.728 614.449   4
  -6   1   8-213.574 836.782  16
  -6   1   8-279.333 726.298  21
  -6   1   9 11845.9 2028.49  16
  -6   1   9 17073.6 2454.97  21
  -6   1   9 14061.8 1697.15   4
  -6   1   9 13744.4 2196.44  11
  -6   1   9 14087.0 2262.98  15
  -6   1  10 47319.5 4330.21  19
  -6   1  10 46825.5 4242.07  11
  -6   1  10 45496.3 3234.16   4
  -6   1  10 50564.5 4435.34  15
  -6   1  10 41605.3 3993.93  16
  -6   1  10 47851.4 4298.85  21
  -6   1  11 3494.76 1303.57  21
  -6   1  11 2530.01 1323.35  16
  -6   1  11 1713.90 836.417   4
  -6   1  11 2242.78 1406.67  11
  -6   1  11 498.031 884.550  15
  -6   1  11 2470.69 1325.94  19
  -6   1  12 39540.5 4273.17  16
  -6   1  12 36812.7 3236.55   4
  -6   1  12 47151.6 4581.67  15
  -6   1  12 40127.2 4308.48  21
  -6   1  12 42262.5 4431.13  19
  -6   1  12 36632.7 4098.26  11
  -6   2  -7 60386.5 5797.56   3
  -6   2  -7 58947.8 4685.87  17
  -6   2  -6 50835.0 4101.48  17
  -6   2  -6 60905.0 5566.95   3
  -6   2  -5 2204.73 1255.21   3
  -6   2  -5 436.154 764.366  17
  -6   2  -4 45603.6 2626.11  13
  -6   2  -4 49163.3 3702.49  17
  -6   2  -4 50713.7 4650.67   3
  -6   2  -4 44279.1 2613.29  14
  -6   2  -3 1150.66 457.332  14
  -6   2  -3 2712.95 1280.65   3
  -6   2  -3 817.573 393.515  13
  -6   2  -3 1102.19 806.019  17
  -6   2  -2 62019.5 2643.44  14
  -6   2  -2 61377.6 2633.00  15
  -6   2  -2 73538.6 4941.79   3
  -6   2  -2 67474.8 2728.43  13
  -6   2  -1 178184. 4752.33  14
  -6   2  -1 181628. 4512.31   2
  -6   2  -1 180048. 4784.62  15
  -6   2  -1 198566. 7698.11   3
  -6   2  -1 171866. 4708.24  13
  -6   2   0 128319. 3641.76  15
  -6   2   0 126248. 3620.69  14
  -6   2   0 123073. 2971.01   2
  -6   2   0 147752. 5774.57   3
  -6   2   0 125873. 3634.78  16
  -6   2   0 129012. 5251.11   4
  -6   2   0 126022. 3606.47  13
  -6   2   1 22159.6 1322.22  11
  -6   2   1 20201.0 1284.66  19
  -6   2   1 24100.4 1369.76  16
  -6   2   1 24577.5 1381.61  14
  -6   2   1 23176.5 1360.54  20
  -6   2   1 24034.7 1371.66  15
  -6   2   1 24805.9 1402.54  21
  -6   2   1 25148.7 1387.72  13
  -6   2   1 22353.8 1339.45  16
  -6   2   1 23940.9 1877.46   3
  -6   2   1 21070.0 1989.93   4
  -6   2   2 60322.7 2453.11  14
  -6   2   2 54163.4 2153.88  21
  -6   2   2 57947.0 2434.33  11
  -6   2   2 59964.4 2437.66  15
  -6   2   2 55069.2 2178.81  20
  -6   2   2 54193.9 3156.07   4
  -6   2   2 57856.1 2403.59  16
  -6   2   2 56140.5 2194.98  19
  -6   2   2 59028.4 2215.01  11
  -6   2   2 59697.2 2435.77  13
  -6   2   2 58163.1 2392.79   3
  -6   2   3 18316.0 1477.66  15
  -6   2   3 18355.4 1442.05  14
  -6   2   3 18216.5 1471.45  11
  -6   2   3 18380.6 1462.03  16
  -6   2   3 16979.7 1390.87  13
  -6   2   3 15206.2 1614.80   4
  -6   2   4 34752.0 2297.02  11
  -6   2   4 35713.4 2315.92  14
  -6   2   4 33364.5 2398.32   4
  -6   2   4 33658.8 2288.21  15
  -6   2   4 35456.3 2357.36  16
  -6   2   5 72744.9 3872.41  11
  -6   2   5 73832.5 3882.46  16
  -6   2   5 71527.1 3592.84   4
  -6   2   5 74929.8 3924.85  21
  -6   2   5 72930.4 3851.56  14
  -6   2   5 68836.8 3820.80  15
  -6   2   6 158143. 5803.47   4
  -6   2   6 170080. 6809.35  21
  -6   2   6 174342. 6876.01  16
  -6   2   6 177283. 6900.20  14
  -6   2   6 180471. 6985.24  11
  -6   2   6 181422. 7015.32  15
  -6   2   7 607.809 672.558  11
  -6   2   7-55.0196 629.396  15
  -6   2   7-688.943 676.070  14
  -6   2   7-161.791 644.912  21
  -6   2   7 564.809 492.975   4
  -6   2   7 1147.76 784.968  16
  -6   2   8 32461.1 3211.86  16
  -6   2   8 29624.9 2446.59   4
  -6   2   8 39374.0 3528.00  15
  -6   2   8 33368.7 3310.72  21
  -6   2   8 34553.2 3280.55  14
  -6   2   8 32996.0 3238.11  11
  -6   2   9 37217.5 3675.10  16
  -6   2   9 35910.7 3600.26  11
  -6   2   9 33118.1 3506.92  21
  -6   2   9 30062.3 2615.51   4
  -6   2   9 35410.3 3534.03  15
  -6   2  10 32670.4 3622.15  16
  -6   2  10 32770.1 3588.39  11
  -6   2  10 33422.8 3636.53  21
  -6   2  10 31729.7 2815.08   4
  -6   2  10 33140.6 3560.87  15
  -6   2  11 4837.95 1901.52  11
  -6   2  11 7208.86 1900.55  16
  -6   2  11 3387.88 1107.08   4
  -6   2  11 3424.55 1651.56  21
  -6   2  11 5225.77 1504.21  15
  -6   3  -7 43617.8 3889.42  17
  -6   3  -7 54640.3 5501.20   3
  -6   3  -6 19595.2 2017.26  13
  -6   3  -6 20279.8 2617.04  17
  -6   3  -6 19490.1 2030.43  14
  -6   3  -5 2715.28 1249.56   3
  -6   3  -5 7488.45 1213.82  13
  -6   3  -5 5659.85 1364.81  17
  -6   3  -5 4525.67 996.035  14
  -6   3  -4 39762.8 2520.61  13
  -6   3  -4 38961.2 2473.40  14
  -6   3  -4 38516.5 3200.76  17
  -6   3  -3 3397.57 714.882  14
  -6   3  -3 4126.82 789.289  15
  -6   3  -3 6315.45 1481.32   3
  -6   3  -3 5830.26 916.600  13
  -6   3  -3 2781.22 631.216   2
  -6   3  -2 133614. 6327.22   3
  -6   3  -2 114712. 4038.59  15
  -6   3  -2 117192. 4050.56  13
  -6   3  -2 115787. 4038.98  14
  -6   3  -2 116918. 3874.92   2
  -6   3  -1 210798. 5748.24  13
  -6   3  -1 215375. 5342.91   2
  -6   3  -1 214783. 5772.81  14
  -6   3  -1 233758. 7941.14   3
  -6   3  -1 212757. 7263.21   4
  -6   3  -1 221751. 5831.95  15
  -6   3   0 137276. 4230.16  14
  -6   3   0 139254. 4283.07  16
  -6   3   0 140718. 5243.85   3
  -6   3   0 141315. 5521.21   4
  -6   3   0 138936. 4237.08  13
  -6   3   0 142168. 3652.18   2
  -6   3   0 142540. 4298.35  15
  -6   3   1 1715.09 547.992   3
  -6   3   1 1124.44 347.629  16
  -6   3   1 2242.37 770.625   4
  -6   3   1 1683.81 461.577   6
  -6   3   1 1640.84 490.367  14
  -6   3   1 1455.26 427.206  13
  -6   3   1 1163.05 284.388   2
  -6   3   1 1570.14 400.063  15
  -6   3   2 104925. 3866.77  16
  -6   3   2 112498. 3963.96  13
  -6   3   2 116485. 3359.59   2
  -6   3   2 108635. 3908.53  15
  -6   3   2 116599. 4014.30  14
  -6   3   2 101837. 4485.68   4
  -6   3   3 6471.25 1004.09  14
  -6   3   3 5043.23 951.678   4
  -6   3   3 4995.52 867.571  11
  -6   3   3 5305.57 917.279  16
  -6   3   3 4357.81 802.070  13
  -6   3   3 6886.13 1005.93  15
  -6   3   3 6551.07 835.442   2
  -6   3   4 60928.8 3233.72  13
  -6   3   4 57646.5 3194.82  16
  -6   3   4 57786.2 3208.46  11
  -6   3   4 58966.6 3257.05   4
  -6   3   4 56665.9 3152.59  15
  -6   3   4 67948.5 3437.96   2
  -6   3   4 59227.4 3212.20  14
  -6   3   5 119484. 5241.23  16
  -6   3   5 127205. 5375.74  14
  -6   3   5 112941. 4751.26   4
  -6   3   5 121864. 5273.44  15
  -6   3   5 119350. 5254.84  11
  -6   3   6 96513.8 5095.93  21
  -6   3   6 96749.7 5023.67  14
  -6   3   6 103317. 5240.17  11
  -6   3   6 96788.8 5018.18  15
  -6   3   6 87592.5 4203.11   4
  -6   3   6 90234.2 4889.23  16
  -6   3   7 18845.8 2358.08  11
  -6   3   7 23591.0 2604.65  14
  -6   3   7 20152.1 2021.60   4
  -6   3   7 22440.6 2553.23  15
  -6   3   7 20476.4 2497.57  21
  -6   3   7 22716.4 2567.90  16
  -6   3   8 15473.1 2271.24  14
  -6   3   8 20826.1 2723.27  15
  -6   3   8 15839.1 1878.90   4
  -6   3   8 19955.1 2628.55  11
  -6   3   8 22725.0 2809.21  21
  -6   3   8 19736.3 2575.35  16
  -6   3   9 16132.4 2532.37  14
  -6   3   9 17659.0 2626.90  15
  -6   3   9 14871.3 2402.95  11
  -6   3   9 14745.7 2418.91  16
  -6   3   9 19089.5 2760.00  21
  -6   3   9 17614.3 2062.31   4
  -6   3  10 23865.9 3194.41  21
  -6   3  10 24984.5 3255.18  11
  -6   3  10 24100.4 2525.25   4
  -6   3  10 22744.5 3236.42  15
  -6   3  10 21436.0 3032.88  16
  -6   3  11 15922.6 2814.94  11
  -6   3  11 12007.9 2479.71  15
  -6   3  11 17611.4 2868.18  16
  -6   3  11 12859.2 2503.10  21
  -6   4  -8 117377. 6651.17  17
  -6   4  -8 114509. 5900.57  14
  -6   4  -8 119722. 6032.17  13
  -6   4  -7 58478.0 3849.43  14
  -6   4  -7 56969.7 3789.72  13
  -6   4  -7 54369.8 4182.45  17
  -6   4  -6 30641.7 3104.04  17
  -6   4  -6 30498.8 2624.14  14
  -6   4  -6 31696.8 2639.50  13
  -6   4  -5 10608.6 1434.02  13
  -6   4  -5 14146.9 2511.72   3
  -6   4  -5 13135.0 1963.76  17
  -6   4  -5 9072.63 1341.35  14
  -6   4  -4 24976.8 2074.45  13
  -6   4  -4 25528.1 2094.59  14
  -6   4  -4 26306.1 2121.85  15
  -6   4  -4 34132.2 3647.61   3
  -6   4  -4 25605.3 2091.45   2
  -6   4  -3 1515.46 578.362   2
  -6   4  -3 1203.06 720.024   3
  -6   4  -3 948.893 505.936  14
  -6   4  -3 1757.04 554.258  13
  -6   4  -3 1256.13 565.456  15
  -6   4  -2 232141. 7776.33   4
  -6   4  -2 229833. 6613.35  14
  -6   4  -2 250250. 8581.38   3
  -6   4  -2 238889. 6365.05   2
  -6   4  -2 235725. 6665.47  13
  -6   4  -2 229990. 6627.51  15
  -6   4  -1 136119. 5337.09   3
  -6   4  -1 128421. 4409.66  15
  -6   4  -1 123573. 4336.51  13
  -6   4  -1 129683. 3995.91   2
  -6   4  -1 122982. 5212.23   4
  -6   4  -1 126258. 4373.16  14
  -6   4   0 3780.62 915.628   4
  -6   4   0 3511.03 699.247   3
  -6   4   0 4776.95 774.305  15
  -6   4   0 4028.49 733.971  16
  -6   4   0 4071.37 623.499   2
  -6   4   0 4075.83 722.155  13
  -6   4   0 4612.56 785.804  14
  -6   4   1 7494.15 1014.08  14
  -6   4   1 6457.28 929.396  16
  -6   4   1 5808.82 726.074   2
  -6   4   1 6730.33 967.845  15
  -6   4   1 7381.18 1190.47   4
  -6   4   1 7090.58 973.005  13
  -6   4   2 90447.3 3769.97  14
  -6   4   2 94600.5 3370.48   2
  -6   4   2 88794.2 3728.59  13
  -6   4   2 90471.4 3808.14  16
  -6   4   2 89518.8 3766.89  15
  -6   4   2 89165.1 4145.13   4
  -6   4   3 3581.83 801.533  14
  -6   4   3 3276.33 784.371  11
  -6   4   3 5410.69 972.939  16
  -6   4   3 3068.14 809.867   4
  -6   4   3 5081.66 826.791   2
  -6   4   3 3728.34 840.378  13
  -6   4   3 4436.57 902.328  15
  -6   4   4 125547. 5179.66  15
  -6   4   4 122660. 5103.35  13
  -6   4   4 122289. 5173.65  11
  -6   4   4 119002. 4976.59   4
  -6   4   4 126582. 5218.62  16
  -6   4   4 122867. 5138.33  14
  -6   4   4 134504. 5225.79   2
  -6   4   5 108406. 5071.56  14
  -6   4   5 105359. 5021.10  15
  -6   4   5 101415. 4545.28   4
  -6   4   5 106398. 5207.82   2
  -6   4   5 99088.3 4939.23  11
  -6   4   5 101070. 4961.83  16
  -6   4   6 36785.6 3127.87  14
  -6   4   6 35182.0 3082.19  15
  -6   4   6 39558.6 3261.17  16
  -6   4   6 32174.5 2998.81  11
  -6   4   6 35114.4 2639.02   4
  -6   4   7 4217.55 1001.58   4
  -6   4   7 3712.16 1242.22  16
  -6   4   7 5492.11 1491.35  21
  -6   4   7 5141.96 1310.35  15
  -6   4   7 3422.08 1038.84  11
  -6   4   7 3518.59 1252.21  14
  -6   4   8 59192.7 4548.42  15
  -6   4   8 47901.0 4200.86  11
  -6   4   8 49568.0 4222.96  16
  -6   4   8 48383.9 3436.54   4
  -6   4   8 52842.5 4333.92  14
  -6   4   8 53454.0 4421.77  21
  -6   4   9 7502.51 1942.36  15
  -6   4   9 12473.8 2260.65  11
  -6   4   9 8974.69 1945.80  14
  -6   4   9 11348.5 2175.97  16
  -6   4   9 9372.93 2001.78  21
  -6   4   9 9445.46 1621.18   4
  -6   4  10 16547.4 2723.27  16
  -6   4  10 12953.4 2033.64   4
  -6   4  10 12906.6 2518.90  11
  -6   4  10 13793.6 2583.66  21
  -6   4  10 14504.6 2663.43  14
  -6   4  10 17634.6 2788.41  15
  -6   5  -9 4616.10 1378.14  14
  -6   5  -9 7489.26 1725.46  13
  -6   5  -8 102639. 5607.44  14
  -6   5  -8 100876. 5977.63  17
  -6   5  -8 103775. 5613.92  13
  -6   5  -7 11194.2 2573.83   3
  -6   5  -7 7094.04 1571.45  17
  -6   5  -7 7954.54 1535.85  14
  -6   5  -7 7693.58 1458.06  13
  -6   5  -6 18345.8 2068.24  13
  -6   5  -6 13345.8 2005.58  17
  -6   5  -6 17770.5 2864.57   3
  -6   5  -6 15563.0 1944.34   2
  -6   5  -6 17470.8 2016.97  14
  -6   5  -5 15787.5 1756.81  14
  -6   5  -5 10360.9 1517.63  15
  -6   5  -5 16281.0 2728.54   3
  -6   5  -5 10141.8 1477.72   2
  -6   5  -5 11596.1 1575.34  13
  -6   5  -4 19191.0 1891.99  13
  -6   5  -4 19080.0 1819.04   2
  -6   5  -4 18782.9 1877.99  14
  -6   5  -4 18958.3 2537.08   3
  -6   5  -4 16283.3 1729.78  15
  -6   5  -3 4011.34 913.048  15
  -6   5  -3 6384.97 1027.78  14
  -6   5  -3 4378.95 1113.53   4
  -6   5  -3 3844.66 843.856  13
  -6   5  -3 5989.25 1353.22   3
  -6   5  -3 3866.98 818.452   2
  -6   5  -2 282499. 8912.32   3
  -6   5  -2 280494. 8767.06   4
  -6   5  -2 295243. 8016.39  14
  -6   5  -2 286966. 7947.26  13
  -6   5  -2 278421. 7892.15  15
  -6   5  -2 286290. 7554.46   2
  -6   5  -1 65602.6 3686.14   4
  -6   5  -1 71027.8 3515.90   3
  -6   5  -1 69686.9 3289.95  15
  -6   5  -1 68666.3 3249.91  13
  -6   5  -1 65770.2 2901.54   2
  -6   5  -1 71060.8 3319.77  14
  -6   5   0 8200.54 974.173   2
  -6   5   0 9635.26 1178.06  13
  -6   5   0 7516.40 1081.41  16
  -6   5   0 9467.46 1204.05  15
  -6   5   0 9469.54 1307.60   4
  -6   5   0 8579.76 1110.52  14
  -6   5   1 4963.22 948.182  13
  -6   5   1 4471.10 982.582   4
  -6   5   1 3927.24 723.050   2
  -6   5   1 4190.83 917.529  14
  -6   5   1 4474.48 882.393  15
  -6   5   1 4536.08 878.139  16
  -6   5   2 74374.1 3611.04  13
  -6   5   2 76959.3 3340.10   2
  -6   5   2 72509.7 3593.67  15
  -6   5   2 71758.2 3721.83   4
  -6   5   2 67193.8 3504.54  16
  -6   5   2 79535.9 3743.77  14
  -6   5   3 1044.55 508.923  15
  -6   5   3 1122.74 641.033   2
  -6   5   3 1077.89 709.118  11
  -6   5   3 669.284 625.026  13
  -6   5   3 1905.86 804.263   4
  -6   5   3 165.473 506.604  14
  -6   5   3 1492.45 670.418  16
  -6   5   4 118344. 5053.65   4
  -6   5   4 126235. 5523.45  16
  -6   5   4 130731. 5547.37  13
  -6   5   4 133340. 5608.47  15
  -6   5   4 134533. 5477.05   2
  -6   5   4 129660. 5541.17  14
  -6   5   4 124197. 5517.89  11
  -6   5   5 68860.0 4179.64  13
  -6   5   5 69935.5 4255.91  15
  -6   5   5 73460.9 4378.73   2
  -6   5   5 69667.8 4204.38  14
  -6   5   5 68859.0 4242.14  11
  -6   5   5 65912.3 3723.97   4
  -6   5   5 76273.5 4422.85  16
  -6   5   6 6297.89 1393.08   2
  -6   5   6 6235.49 1426.32  14
  -6   5   6 5022.60 1305.81  16
  -6   5   6 6536.62 1268.19   4
  -6   5   6 9785.55 1785.94  11
  -6   5   6 7541.44 1532.59  15
  -6   5   7-332.971 926.320  15
  -6   5   7 991.923 753.166  21
  -6   5   7 1832.05 1118.40  16
  -6   5   7 1094.95 865.555   4
  -6   5   7 87.6927 886.973  14
  -6   5   7 1401.72 994.154  11
  -6   5   8 59764.1 4814.43  16
  -6   5   8 59037.2 4809.39  15
  -6   5   8 57661.6 4739.27  21
  -6   5   8 60033.4 4879.70  11
  -6   5   8 60820.4 3983.31   4
  -6   5   8 64698.0 4974.31  14
  -6   5   9 9804.41 2194.75  15
  -6   5   9 4942.89 1646.80  11
  -6   5   9 6702.79 1487.24   4
  -6   5   9 8892.60 2133.36  21
  -6   5   9 6081.68 1717.18  14
  -6   5   9 7139.88 1850.13  16
  -6   6  -9 22891.1 2827.83  13
  -6   6  -9 21848.3 2741.00  14
  -6   6  -9 19570.4 2641.22   2
  -6   6  -8 104508. 5860.39   2
  -6   6  -8 99475.7 5805.84  17
  -6   6  -8 100966. 5618.79  14
  -6   6  -8 110064. 5822.64  13
  -6   6  -7 3778.84 1244.83  13
  -6   6  -7 3419.10 1021.81   2
  -6   6  -7 2974.37 1160.16  17
  -6   6  -7 3165.85 1598.63   3
  -6   6  -7 3169.75 1006.00  14
  -6   6  -6 27253.9 2588.17   2
  -6   6  -6 32233.3 3773.31   3
  -6   6  -6 27786.1 2602.48  14
  -6   6  -6 28786.1 2664.37  13
  -6   6  -6 26481.0 2601.89  15
  -6   6  -5 5959.61 1261.54  15
  -6   6  -5 5393.86 1124.43   2
  -6   6  -5 4382.36 1008.99  13
  -6   6  -5 3652.70 1032.95  14
  -6   6  -5 5999.49 1635.29   3
  -6   6  -4 1504.94 782.594  13
  -6   6  -4 1086.50 715.314   4
  -6   6  -4 2415.00 928.927   3
  -6   6  -4 1553.13 671.599  14
  -6   6  -4 1758.07 682.675   2
  -6   6  -4 2559.01 861.637  15
  -6   6  -3 18481.8 1746.46   2
  -6   6  -3 16662.2 1781.48  13
  -6   6  -3 19589.4 2210.80   3
  -6   6  -3 20392.6 1952.44  15
  -6   6  -3 20839.5 1976.43  14
  -6   6  -3 18179.9 2023.20   4
  -6   6  -2 320460. 8938.23  15
  -6   6  -2 297108. 9187.06   4
  -6   6  -2 321474. 8465.43   2
  -6   6  -2 308310. 8777.17  13
  -6   6  -2 309113. 9205.80   3
  -6   6  -2 326088. 8947.48  14
  -6   6  -1 15364.5 1461.00   2
  -6   6  -1 15759.1 1660.66  15
  -6   6  -1 16423.2 1718.33  16
  -6   6  -1 16099.1 1788.42   4
  -6   6  -1 15056.1 1592.21  14
  -6   6  -1 15194.9 1597.28  13
  -6   6   0 10992.2 1356.62  13
  -6   6   0 8532.22 1249.28  16
  -6   6   0 10001.8 1294.53  14
  -6   6   0 7966.27 1177.52  15
  -6   6   0 10927.7 1273.74   2
  -6   6   0 9120.21 1340.89   4
  -6   6   1 16417.8 1583.47   2
  -6   6   1 19483.5 1869.64  14
  -6   6   1 18088.0 1853.49   4
  -6   6   1 17440.3 1766.64  13
  -6   6   1 16846.5 1785.37  16
  -6   6   1 18966.1 1847.98  15
  -6   6   2 61854.6 3567.68  16
  -6   6   2 55225.2 3338.59  14
  -6   6   2 59896.1 3227.13   2
  -6   6   2 57881.0 3376.51   4
  -6   6   2 64093.1 3552.69  13
  -6   6   2 64701.4 3576.64  15
  -6   6   3 13570.7 1696.57  14
  -6   6   3 11888.2 1508.63   2
  -6   6   3 12703.0 1667.37  13
  -6   6   3 12707.4 1640.56   4
  -6   6   3 17135.3 1941.70  15
  -6   6   3 13944.0 1737.89  11
  -6   6   3 13797.5 1761.94  16
  -6   6   4 180519. 7224.23  11
  -6   6   4 195967. 7364.25  14
  -6   6   4 199365. 7432.49  15
  -6   6   4 186731. 7085.24   2
  -6   6   4 187504. 7230.45  13
  -6   6   4 188944. 7307.91  16
  -6   6   4 178936. 6642.64   4
  -6   6   5 35139.5 3178.68  11
  -6   6   5 31570.1 2999.26  14
  -6   6   5 31317.9 2618.77   4
  -6   6   5 37696.6 3189.96   2
  -6   6   5 30977.0 2965.62  16
  -6   6   5 33942.0 3074.65  15
  -6   6   5 33939.7 3036.68  13
  -6   6   6 5705.09 1427.09  15
  -6   6   6 4524.20 1400.45  11
  -6   6   6 4933.45 1308.29   2
  -6   6   6 4976.13 1401.85  14
  -6   6   6 5625.53 1238.13   4
  -6   6   6 5011.19 1429.62  16
  -6   6   7 3727.61 1301.20  15
  -6   6   7 487.360 800.444   2
  -6   6   7 2680.98 1103.32  11
  -6   6   7 2948.52 1223.85  14
  -6   6   7 1223.46 704.639  16
  -6   6   7 1242.22 683.727   4
  -6   6   8 57171.5 4972.85  21
  -6   6   8 58441.7 4947.73  16
  -6   6   8 50941.8 4685.19  15
  -6   6   8 53403.7 4797.40  11
  -6   6   8 50524.3 3839.41   4
  -6   6   8 54011.4 4701.80  14
  -6   7  -9 47343.2 4202.96   2
  -6   7  -8 81557.6 5127.15  15
  -6   7  -8 77054.0 4957.58  13
  -6   7  -8 75879.5 5027.43  17
  -6   7  -8 78381.1 5001.29  14
  -6   7  -8 97101.2 7145.23   3
  -6   7  -8 81132.4 5170.59   2
  -6   7  -7 1327.55 820.225   2
  -6   7  -7 2328.55 1113.51  13
  -6   7  -7 1226.52 751.209  17
  -6   7  -7 2943.32 1167.53  15
  -6   7  -7-198.890 846.973  14
  -6   7  -7 4628.83 1709.89   3
  -6   7  -6 38371.5 3106.87   2
  -6   7  -6 40515.6 3261.49  14
  -6   7  -6 35441.2 3083.53  15
  -6   7  -6 36550.6 3107.21   4
  -6   7  -6 36226.7 3059.81  13
  -6   7  -6 46320.8 4251.86   3
  -6   7  -5 2206.66 873.811  14
  -6   7  -5 2813.86 949.576  13
  -6   7  -5 2854.45 1144.55   3
  -6   7  -5 4379.30 1054.55   2
  -6   7  -5 3380.78 981.421  15
  -6   7  -5 4658.19 1153.14   4
  -6   7  -4 11744.9 1656.59  15
  -6   7  -4 11641.2 1521.66   2
  -6   7  -4 13967.8 1809.47  13
  -6   7  -4 13714.7 1807.14   4
  -6   7  -4 14762.9 1842.87  14
  -6   7  -4 14522.5 2058.59   3
  -6   7  -3 80074.9 4166.55  13
  -6   7  -3 84983.5 4274.16  15
  -6   7  -3 82544.0 4238.58  14
  -6   7  -3 79304.5 4234.00   4
  -6   7  -3 77056.3 3917.33   2
  -6   7  -2 273632. 8344.43  13
  -6   7  -2 258082. 8280.11   4
  -6   7  -2 254957. 7756.06   2
  -6   7  -2 267632. 8311.03  15
  -6   7  -2 265511. 8271.34  14
  -6   7  -1-93.6276 550.991  15
  -6   7  -1 850.944 637.688  14
  -6   7  -1 403.506 508.989  16
  -6   7  -1 1250.49 676.716   4
  -6   7  -1 1450.23 657.931  13
  -6   7  -1-123.479 394.751   2
  -6   7   0 17170.3 1855.20  13
  -6   7   0 18182.1 1779.78   2
  -6   7   0 13963.1 1644.94   4
  -6   7   0 17859.3 1874.48  14
  -6   7   0 16822.0 1830.30  15
  -6   7   0 16003.8 1824.31  16
  -6   7   1 21903.2 2149.20  13
  -6   7   1 25370.8 2317.17  14
  -6   7   1 23170.1 2178.89  15
  -6   7   1 22420.4 2205.68  16
  -6   7   1 26017.0 2179.32   2
  -6   7   1 26203.4 2242.49   4
  -6   7   2 35752.3 2701.38   4
  -6   7   2 36934.4 2712.77   2
  -6   7   2 39663.9 2987.65  15
  -6   7   2 39411.8 2956.45  14
  -6   7   2 36841.7 2885.61  13
  -6   7   2 37493.2 2933.36  16
  -6   7   3 27174.7 2637.08  16
  -6   7   3 27573.3 2400.24   4
  -6   7   3 27776.2 2506.24   2
  -6   7   3 28217.3 2637.05  13
  -6   7   3 30379.9 2729.38  14
  -6   7   3 28888.5 2663.67  15
  -6   7   3 26993.3 2652.99  11
  -6   7   4 177469. 6762.95   4
  -6   7   4 184270. 7513.50  13
  -6   7   4 181081. 7549.47  11
  -6   7   4 188551. 7654.16  16
  -6   7   4 173956. 7245.04   2
  -6   7   4 173105. 7340.66  15
  -6   7   4 178932. 7416.16  14
  -6   7   5 5677.92 1411.47  11
  -6   7   5 1802.42 937.120  13
  -6   7   5 5306.79 1261.46   4
  -6   7   5 6088.34 1465.18  14
  -6   7   5 6836.75 1623.96  15
  -6   7   5 3314.02 1049.35   2
  -6   7   5 5497.93 1372.78  16
  -6   7   6 2133.70 1129.80  15
  -6   7   6-965.813 1217.77   2
  -6   7   6-168.457 853.063  14
  -6   7   6 1449.84 807.611   4
  -6   7   6 768.841 802.735  11
  -6   7   6 1727.45 1092.15  16
  -6   7   7 3789.77 1573.08  11
  -6   7   7 5803.92 1641.08  15
  -6   7   7 2608.09 1076.04  14
  -6   7   7 5683.54 1621.82  16
  -6   7   7 4914.27 1572.25   2
  -6   7   7 7517.15 1520.39   4
  -6   8  -9 62165.0 4618.89  17
  -6   8  -8 41398.8 3686.62  13
  -6   8  -8 42205.0 4578.48   3
  -6   8  -8 40225.9 3646.69  14
  -6   8  -8 43106.2 3823.85   2
  -6   8  -8 39381.1 3614.18  15
  -6   8  -8 42622.5 3656.69  17
  -6   8  -7 376.403 926.948   3
  -6   8  -7 1504.03 989.194  13
  -6   8  -7 2041.60 978.927   2
  -6   8  -7 1264.17 783.290  15
  -6   8  -7 892.485 785.462  14
  -6   8  -7 1986.43 1030.24   4
  -6   8  -6 54982.7 3937.98  13
  -6   8  -6 49411.2 4327.30   3
  -6   8  -6 45093.2 3521.20   2
  -6   8  -6 49580.5 3693.54   4
  -6   8  -6 55062.4 3984.34  15
  -6   8  -6 53457.9 3877.23  14
  -6   8  -5 291.575 614.830   2
  -6   8  -5 236.575 697.066   4
  -6   8  -5 233.831 614.112  14
  -6   8  -5 1979.16 955.074  15
  -6   8  -5 272.313 661.117  13
  -6   8  -4 26913.6 2461.06   4
  -6   8  -4 29323.2 2716.09  15
  -6   8  -4 29641.8 2590.31   2
  -6   8  -4 31779.2 2847.82  14
  -6   8  -4 34513.7 2917.94  13
  -6   8  -3 104962. 4972.61   4
  -6   8  -3 115035. 5365.85  13
  -6   8  -3 112512. 5304.15  14
  -6   8  -3 120724. 5517.97  15
  -6   8  -3 114594. 5087.08   2
  -6   8  -2 130286. 5715.54  16
  -6   8  -2 124398. 5541.35  14
  -6   8  -2 121585. 5485.41  13
  -6   8  -2 124911. 5335.64   4
  -6   8  -2 131535. 5373.32   2
  -6   8  -2 128375. 5642.84  15
  -6   8  -1 3837.27 922.435   2
  -6   8  -1 3174.97 1001.87  16
  -6   8  -1 2934.92 829.166   4
  -6   8  -1 2818.44 932.636  13
  -6   8  -1 3041.38 890.168  14
  -6   8  -1 2720.01 925.612  15
  -6   8   0 22417.6 2340.99  16
  -6   8   0 30040.5 2446.28   4
  -6   8   0 26713.6 2322.59   2
  -6   8   0 26095.7 2440.30  15
  -6   8   0 23333.8 2330.47  14
  -6   8   0 27649.7 2514.91  13
  -6   8   1 13579.0 1838.29  14
  -6   8   1 12289.6 1625.80   4
  -6   8   1 14418.1 1765.00   2
  -6   8   1 12594.8 1807.30  13
  -6   8   1 11574.9 1663.43  16
  -6   8   1 12551.5 1844.16  15
  -6   8   2 24960.0 2522.06  15
  -6   8   2 26652.9 2641.82  14
  -6   8   2 25346.5 2592.59  16
  -6   8   2 23537.2 2378.91   2
  -6   8   2 25024.2 2503.96  13
  -6   8   2 27000.6 2415.41   4
  -6   8   3 32187.0 3055.98  11
  -6   8   3 31619.9 2653.07   4
  -6   8   3 32399.0 3049.53  16
  -6   8   3 25035.2 2675.59  15
  -6   8   3 33080.0 2958.12   2
  -6   8   3 27889.7 2823.56  13
  -6   8   3 32500.5 3019.08  14
  -6   8   4 111168. 5974.32  16
  -6   8   4 99953.2 5626.77   2
  -6   8   4 105877. 5826.49  14
  -6   8   4 97595.4 5635.83  15
  -6   8   4 96937.4 5595.66  13
  -6   8   4 104300. 5150.36   4
  -6   8   4 94026.6 5606.49  11
  -6   8   5-49.1218 769.663  11
  -6   8   5 1166.69 960.150  13
  -6   8   5 196.533 791.436  15
  -6   8   5-194.114 651.794   2
  -6   8   5-432.753 713.114  14
  -6   8   5-1577.14 917.300   4
  -6   8   5-513.713 992.180  16
  -6   8   6 4717.09 1447.13  11
  -6   8   6 3757.65 1229.88  14
  -6   8   6 7385.13 1796.44  16
  -6   8   6 4257.75 1284.01  15
  -6   8   6 3741.26 1359.13   2
  -6   8   6 7034.32 1530.46   4
  -6   8   7 15403.0 2775.16   2
  -6   9  -9 43185.2 3785.69  17
  -6   9  -8 20856.8 2564.18  17
  -6   9  -8 18313.2 2533.44   2
  -6   9  -8 16650.4 2585.65  15
  -6   9  -7 2087.27 1094.55  14
  -6   9  -7 2495.19 1139.41  13
  -6   9  -7 1548.26 849.199  15
  -6   9  -7 2222.60 1081.52   2
  -6   9  -6 28379.6 2942.74  13
  -6   9  -6 28908.3 2988.05  15
  -6   9  -6 35774.0 3188.80   2
  -6   9  -6 30843.7 3067.63  14
  -6   9  -5 4385.05 1241.69  13
  -6   9  -5 3239.20 1126.49  14
  -6   9  -5 2187.27 969.757   2
  -6   9  -5 2470.15 1031.22  15
  -6   9  -4 39991.0 3328.44  15
  -6   9  -4 43671.9 3298.04   2
  -6   9  -4 41770.2 3349.64  13
  -6   9  -4 42945.1 3413.31  14
  -6   9  -4 38583.0 2913.56   4
  -6   9  -3 124132. 5888.86  14
  -6   9  -3 113851. 5653.22  13
  -6   9  -3 120650. 5537.09   2
  -6   9  -3 118622. 5215.15   4
  -6   9  -3 118675. 5800.81  15
  -6   9  -2 64424.3 4066.21  15
  -6   9  -2 62061.5 4065.64  16
  -6   9  -2 61247.5 3561.53   4
  -6   9  -2 59874.6 3947.26  13
  -6   9  -2 65017.2 4084.31  14
  -6   9  -2 64654.4 3894.27   2
  -6   9  -1 2558.18 966.487  16
  -6   9  -1-188.713 704.036  14
  -6   9  -1 2197.07 937.122   4
  -6   9  -1 913.599 678.948  15
  -6   9  -1 3061.20 996.808  13
  -6   9  -1 1248.73 639.635   2
  -6   9   0 41588.0 3318.59  13
  -6   9   0 46767.7 3525.61  15
  -6   9   0 43536.8 3459.54  16
  -6   9   0 38198.4 2866.62   4
  -6   9   0 43296.3 3379.50  14
  -6   9   0 42895.9 3184.37   2
  -6   9   1 4711.42 1326.13  14
  -6   9   1 5237.93 1324.84  15
  -6   9   1 5567.67 1368.81  16
  -6   9   1 5233.81 1306.35  13
  -6   9   1 6857.61 1275.25   4
  -6   9   1 6096.84 1284.58   2
  -6   9   2 29983.4 2881.09   2
  -6   9   2 28193.6 2587.45   4
  -6   9   2 29303.9 3028.82  16
  -6   9   2 28443.3 2937.20  11
  -6   9   2 31218.4 3052.80  14
  -6   9   2 29271.7 2909.25  13
  -6   9   2 30571.6 3017.98  15
  -6   9   3 54098.9 4214.18  14
  -6   9   3 55201.4 4162.72   2
  -6   9   3 56310.4 3753.86   4
  -6   9   3 52718.6 4134.64  15
  -6   9   3 56940.5 4372.81  11
  -6   9   3 61328.7 4424.48  13
  -6   9   3 60989.1 4472.74  16
  -6   9   4 56806.6 4468.86  14
  -6   9   4 54581.0 4458.95  11
  -6   9   4 64368.9 4795.97  16
  -6   9   4 57988.6 4591.28  15
  -6   9   4 67921.5 4855.68   2
  -6   9   4 61116.3 4051.57   4
  -6   9   4 51777.7 4291.64  13
  -6   9   5 843.569 827.463  13
  -6   9   5 1382.82 1149.28  15
  -6   9   5 1976.79 996.952  16
  -6   9   5 2048.58 1355.27  11
  -6   9   5-866.156 1104.78   2
  -6   9   5 2709.45 1262.93  14
  -6   9   5 399.832 865.013   4
  -6  10  -7 6332.06 1684.83  14
  -6  10  -7 5505.14 1477.69   2
  -6  10  -7 4107.04 1365.93  13
  -6  10  -7 3016.54 1114.28  15
  -6  10  -6 20376.3 2629.13  13
  -6  10  -6 18800.4 2387.72   2
  -6  10  -6 21204.3 2679.47  15
  -6  10  -6 16242.2 2354.02  14
  -6  10  -5-365.086 783.135  15
  -6  10  -5-101.688 812.041   2
  -6  10  -5-264.008 769.242  14
  -6  10  -5 10.5616 730.424  13
  -6  10  -4 90261.9 5335.33  14
  -6  10  -4 82708.5 4896.74   2
  -6  10  -4 88820.1 5259.95  13
  -6  10  -4 84773.4 5166.95  15
  -6  10  -3 78260.0 4879.78  15
  -6  10  -3 78693.1 4863.21  13
  -6  10  -3 78881.7 4893.76  16
  -6  10  -3 79080.6 4842.74  14
  -6  10  -3 78555.9 4660.41   2
  -6  10  -2 18193.2 2316.47  13
  -6  10  -2 17727.8 2170.84   2
  -6  10  -2 19922.0 2429.55  14
  -6  10  -2 15436.4 1790.73   4
  -6  10  -2 16146.3 2207.84  15
  -6  10  -2 14517.7 2152.78  16
  -6  10  -1 350.720 517.665   4
  -6  10  -1 393.059 593.655   2
  -6  10  -1 1339.16 640.442  15
  -6  10  -1 1533.06 1000.02  13
  -6  10  -1 202.534 678.149  14
  -6  10  -1 1363.02 867.638  16
  -6  10   0 44204.5 3159.23   4
  -6  10   0 41289.1 3429.94   2
  -6  10   0 46494.0 3764.40  15
  -6  10   0 47348.8 3855.74  16
  -6  10   0 47983.2 3794.56  13
  -6  10   0 45704.8 3712.22  14
  -6  10   1 6196.49 1443.32  15
  -6  10   1 9481.85 1782.99  13
  -6  10   1 10224.3 1602.37   4
  -6  10   1 8784.50 1701.22   2
  -6  10   1 5567.92 1488.16  16
  -6  10   1 7906.02 1522.96  14
  -6  10   2 53477.8 4130.52   2
  -6  10   2 48189.5 3506.60   4
  -6  10   2 44633.8 3901.75  13
  -6  10   2 49197.3 4151.96  16
  -6  10   2 48522.9 4046.71  15
  -6  10   2 42322.1 3765.26  14
  -6  10   2 46175.9 4036.41  11
  -6  10   3 65176.4 4806.45  15
  -6  10   3 56422.4 4582.16  11
  -6  10   3 51266.6 4328.15  14
  -6  10   3 53964.4 4424.58  16
  -6  10   3 57537.4 3998.52   4
  -6  10   3 58322.0 4560.62   2
  -6  10   3 57514.8 4600.53  13
  -6  10   4 29813.7 2993.69   4
  -6  10   4 31473.3 3458.43   2
  -6  11  -6 11813.0 2021.77   2
  -6  11  -5-1525.57 1018.85   2
  -6  11  -5 1055.21 940.069  15
  -6  11  -5 1984.34 1160.22  13
  -6  11  -5 1688.70 945.207  14
  -6  11  -4 115609. 6234.12   2
  -6  11  -4 125186. 6643.65  14
  -6  11  -4 126926. 6697.20  15
  -6  11  -4 117523. 6449.63  13
  -6  11  -4 122700. 6623.04  16
  -6  11  -3 52524.5 4013.26   2
  -6  11  -3 49423.9 4079.34  13
  -6  11  -3 51871.3 4142.06  15
  -6  11  -3 53374.7 4175.53  14
  -6  11  -3 53167.8 4250.03  16
  -6  11  -2 11104.0 2008.47  16
  -6  11  -2 10435.1 1830.70   2
  -6  11  -2 7504.50 1577.15  15
  -6  11  -2 12265.3 2074.09  14
  -6  11  -2 12409.2 2099.10  13
  -6  11  -1 3470.94 1404.67   2
  -6  11  -1 610.340 838.891  14
  -6  11  -1 3683.89 1141.47  13
  -6  11  -1 3776.58 1300.95  15
  -6  11  -1 2254.03 1031.96  16
  -6  11   0 32765.4 3256.05   2
  -6  11   0 39730.7 3703.39  16
  -6  11   0 36349.6 3521.86  13
  -6  11   0 38861.2 3625.65  15
  -6  11   0 38059.2 3568.19  14
  -6  11   1 7929.50 1822.06   2
  -6  11   1 7352.13 1637.35  13
  -6  11   3 36541.1 3313.96   4
  -5  -8   8 5824.78 1470.78   9
  -5  -7   2 23496.8 2951.70   6
  -5  -7   3 1436.03 910.632   1
  -5  -7   3 3205.02 1169.43   6
  -5  -7   4 5171.75 1555.39   6
  -5  -7   4 4102.47 1224.56   1
  -5  -7   5 22359.9 2746.87   1
  -5  -7   5 22687.7 2772.02   6
  -5  -7   5 20325.5 2422.88   9
  -5  -7   6 90837.7 5327.11   9
  -5  -7   6 97673.8 5949.30   6
  -5  -7   7 7031.83 1666.28   9
  -5  -7   7 1919.73 1109.76   1
  -5  -7   7 5821.21 1649.18   6
  -5  -7   8 8487.46 2037.47   6
  -5  -7   8 9757.44 1928.60   9
  -5  -7   9 10867.9 2158.10   9
  -5  -7  10 20834.9 2939.62   9
  -5  -6   0 69988.3 5302.21   3
  -5  -6   1 8638.98 1733.30   6
  -5  -6   2 36456.8 3293.56   6
  -5  -6   3 4473.53 1203.35   1
  -5  -6   3 4785.78 1082.30   9
  -5  -6   3 4379.09 1177.78   6
  -5  -6   4 14279.6 1996.61   1
  -5  -6   4 17890.3 2309.91   6
  -5  -6   5 53682.7 3643.30   9
  -5  -6   5 49220.5 3847.90   6
  -5  -6   5 47777.4 3819.31   1
  -5  -6   6 101815. 5754.45   6
  -5  -6   6 97667.2 5235.69   9
  -5  -6   6 94105.8 5689.33   1
  -5  -6   7 25.5567 647.166   9
  -5  -6   7 321.176 816.430   1
  -5  -6   7-153.789 664.084   6
  -5  -6   8 20325.9 2576.84   9
  -5  -6   8 18356.7 2626.72   1
  -5  -6   9 7686.29 1758.52   9
  -5  -6   9 3537.57 1338.26   1
  -5  -6  10 8118.42 1970.35   9
  -5  -6  11 6538.12 1802.70   9
  -5  -5  -3 1653.49 1306.79  17
  -5  -5  -2 38607.6 3620.86  17
  -5  -5  -2 32399.4 3717.87   3
  -5  -5  -1 51090.6 4454.96   3
  -5  -5  -1 51833.7 3848.65  17
  -5  -5   0 51915.6 4221.57   3
  -5  -5   0 48965.6 3673.45   6
  -5  -5   1 8321.22 1510.29   6
  -5  -5   2 31631.9 2796.22   6
  -5  -5   2 33809.2 2591.57   9
  -5  -5   2 29925.0 2529.93   1
  -5  -5   3 2310.30 866.501   1
  -5  -5   3 1935.53 900.585   6
  -5  -5   3 2398.48 803.782   9
  -5  -5   4 32345.3 2542.21   9
  -5  -5   4 30121.3 2747.44   6
  -5  -5   4 27922.4 2678.17   1
  -5  -5   5 98171.7 4738.94   9
  -5  -5   5 83802.9 5010.67   1
  -5  -5   5 91493.2 4996.40   6
  -5  -5   6 100220. 5476.05   6
  -5  -5   6 96203.4 5621.18   1
  -5  -5   6 103715. 5118.25   9
  -5  -5   7 197.931 598.654   9
  -5  -5   7-87.5270 701.606   1
  -5  -5   8 25348.2 3100.00   1
  -5  -5   8 28339.5 2904.36   9
  -5  -5   9 5201.49 1513.96   9
  -5  -5   9 6556.23 1762.20   1
  -5  -5  10 17773.7 2705.70   1
  -5  -5  10 14825.8 2454.22   9
  -5  -5  11 24264.6 3297.69   9
  -5  -4  -4 660.787 791.212  17
  -5  -4  -3-559.976 1004.99  17
  -5  -4  -3-876.591 1095.07   3
  -5  -4  -2 83984.6 5069.87  17
  -5  -4  -2 79369.9 5598.78   3
  -5  -4  -1 83713.2 4843.06  17
  -5  -4  -1 82878.2 5412.06   3
  -5  -4   0 44945.7 3204.59   6
  -5  -4   0 44629.5 3662.85   3
  -5  -4   0 48754.3 3425.78  17
  -5  -4   1 7588.81 1199.49   1
  -5  -4   1 8129.15 1325.78   6
  -5  -4   1 7751.16 1339.63  17
  -5  -4   2 41347.6 2904.83   6
  -5  -4   2 33923.8 2614.26   1
  -5  -4   2 42275.5 2606.24   9
  -5  -4   2 38050.8 2625.78  17
  -5  -4   3 2490.92 847.681   6
  -5  -4   3 134.623 459.051   4
  -5  -4   3 1090.08 527.884   9
  -5  -4   3 2195.58 892.571   1
  -5  -4   4 75267.0 4451.57   1
  -5  -4   4 81376.4 3621.09   4
  -5  -4   4 83673.5 3942.50   9
  -5  -4   4 84491.7 4350.50   6
  -5  -4   5 77760.4 3281.56   4
  -5  -4   5 77947.5 3992.15   9
  -5  -4   5 74865.6 4596.00   1
  -5  -4   5 83798.5 4495.59   6
  -5  -4   6 15554.6 1847.33   9
  -5  -4   6 15139.7 2149.85   1
  -5  -4   7 4566.91 1411.49   1
  -5  -4   7 4524.22 1208.12   9
  -5  -4   8 48275.2 3738.23   9
  -5  -4   8 46679.1 4014.41   1
  -5  -4   9 1354.36 1040.97   1
  -5  -4   9 2158.56 959.255   9
  -5  -4  10 20505.2 2726.22   1
  -5  -4  10 20160.2 2776.19   9
  -5  -4  11 42477.0 4214.83   9
  -5  -4  11 31122.2 3459.18   1
  -5  -4  12 30689.4 3864.69   9
  -5  -3  -4 3556.46 1202.30  17
  -5  -3  -4 3675.89 1421.37   3
  -5  -3  -3-711.486 711.383  17
  -5  -3  -3 2570.46 1155.03   3
  -5  -3  -2 88710.9 5606.53   3
  -5  -3  -2 88970.8 5063.98  17
  -5  -3  -1 21887.6 2074.85   6
  -5  -3  -1 21349.0 2544.08   3
  -5  -3  -1 21431.8 2300.31  17
  -5  -3   0 30111.4 2820.09   3
  -5  -3   0 30606.4 2355.03   6
  -5  -3   0 30263.1 2619.01  17
  -5  -3   0 31394.0 2121.19   1
  -5  -3   1 13820.6 1523.10   1
  -5  -3   1 16177.5 1886.06   3
  -5  -3   1 12504.0 1462.02   6
  -5  -3   1 12922.4 1604.82  17
  -5  -3   2 24297.6 2160.31   1
  -5  -3   2 26319.6 2110.21  17
  -5  -3   2 24948.1 2063.94   6
  -5  -3   2 27947.0 1895.36   9
  -5  -3   3 1404.29 517.462   4
  -5  -3   3 1535.51 554.015   9
  -5  -3   3 2660.90 911.332   1
  -5  -3   3 324.761 332.958  17
  -5  -3   3 1604.54 670.309   6
  -5  -3   4 168438. 5464.30   4
  -5  -3   4 159527. 6661.71   1
  -5  -3   4 178242. 5699.83   9
  -5  -3   4 160875. 4891.70  17
  -5  -3   5 121740. 6009.29   1
  -5  -3   5 140919. 5262.47   9
  -5  -3   5 129538. 4450.30   4
  -5  -3   6 38322.2 3358.18   1
  -5  -3   6 44540.3 2298.52   4
  -5  -3   6 47587.4 3114.78   9
  -5  -3   7 1890.10 902.064   1
  -5  -3   7 2871.45 589.128   4
  -5  -3   7 2712.53 917.907   9
  -5  -3   8 56908.9 2653.76   4
  -5  -3   8 55025.1 4264.67   1
  -5  -3   8 59215.3 4110.84   9
  -5  -3   9-416.395 842.450   9
  -5  -3   9 192.372 793.550   1
  -5  -3  10 46562.8 4010.34   1
  -5  -3  10 43647.2 4054.29   9
  -5  -3  11 43918.9 4383.74   9
  -5  -3  11 46169.8 4006.31   1
  -5  -3  12 12456.7 2507.34   9
  -5  -3  12 12754.0 2088.59   1
  -5  -2  -5 2726.77 1432.32   3
  -5  -2  -5 3242.53 1284.09  17
  -5  -2  -4 4379.33 1354.87  17
  -5  -2  -4 1220.00 713.186   3
  -5  -2  -3 15140.4 2156.24  17
  -5  -2  -3 15681.9 2434.99   3
  -5  -2  -2 233077. 9298.41   3
  -5  -2  -2 242355. 8615.20  17
  -5  -2  -1 50534.1 3719.80   3
  -5  -2  -1 47199.4 2323.71   1
  -5  -2  -1 51075.8 2893.36   6
  -5  -2  -1 51026.7 3450.98  17
  -5  -2   0 49307.3 2651.62   1
  -5  -2   0 50606.3 3242.91  17
  -5  -2   0 47366.1 3415.12   3
  -5  -2   0 57194.0 2864.11   6
  -5  -2   1 13398.8 1323.01   6
  -5  -2   1 9807.82 1443.34   3
  -5  -2   1 13012.9 1515.55  17
  -5  -2   1 11142.0 1360.08   1
  -5  -2   1 12919.1 1120.09   9
  -5  -2   2 8459.01 925.049   9
  -5  -2   2 7125.19 1128.79   3
  -5  -2   2 5879.85 918.143   6
  -5  -2   2 5016.51 1086.22   1
  -5  -2   2 5302.57 983.722  17
  -5  -2   3 3347.70 663.646   9
  -5  -2   3 2681.33 671.993   4
  -5  -2   3 3261.57 744.733  17
  -5  -2   3 2674.49 807.890   1
  -5  -2   4 303273. 7853.33   9
  -5  -2   4 279793. 9439.82   1
  -5  -2   4 303459. 7934.19   4
  -5  -2   5 44765.7 1597.11  19
  -5  -2   5 44020.7 1579.86  21
  -5  -2   5 44624.1 2396.86   4
  -5  -2   5 45455.6 1603.86  20
  -5  -2   5 36790.3 3195.32   1
  -5  -2   5 45877.3 2762.42   9
  -5  -2   6 7721.63 969.616   4
  -5  -2   6 9099.68 959.444  20
  -5  -2   6 8812.58 961.775  21
  -5  -2   6 9957.24 1384.31   9
  -5  -2   6 8432.68 959.593  16
  -5  -2   6 8064.38 934.830  11
  -5  -2   6 8840.64 964.043  19
  -5  -2   6 6115.03 1299.16   1
  -5  -2   7 7175.57 1316.31   9
  -5  -2   7 8144.60 1141.59  19
  -5  -2   7 6425.70 1037.22  16
  -5  -2   7 6388.87 1009.46  11
  -5  -2   7 6135.18 843.217   4
  -5  -2   7 6266.44 1443.54   1
  -5  -2   7 8470.47 1175.46  21
  -5  -2   8 57839.4 3633.08  11
  -5  -2   8 66584.3 4571.42   1
  -5  -2   8 59208.4 3668.65  16
  -5  -2   8 59972.7 3682.68  21
  -5  -2   8 64291.7 2978.32   4
  -5  -2   8 68198.0 4451.50   9
  -5  -2   8 65400.6 3850.94  19
  -5  -2   9 2356.77 1086.67   1
  -5  -2   9 1658.28 843.659  19
  -5  -2   9 2324.11 683.068   4
  -5  -2   9-1251.88 950.557   9
  -5  -2   9 2634.79 989.772  21
  -5  -2   9 2409.78 952.280  16
  -5  -2   9 993.859 557.965  11
  -5  -2  10 79170.7 5130.01   1
  -5  -2  10 81986.8 5629.27   9
  -5  -2  10 76900.6 5102.66  19
  -5  -2  10 73269.6 4959.99  11
  -5  -2  10 80577.2 5174.99  16
  -5  -2  10 79532.9 3704.28   4
  -5  -2  10 74495.5 5025.78  21
  -5  -2  11 32303.0 3473.89  16
  -5  -2  11 33118.9 3533.81  21
  -5  -2  11 37022.7 3391.96   1
  -5  -2  11 34374.6 3644.20  11
  -5  -2  11 34464.7 3844.42   9
  -5  -2  11 36497.9 3757.87  19
  -5  -2  12 7250.04 1958.40  21
  -5  -2  12 8917.48 1790.32   1
  -5  -2  12 5969.79 1756.46  19
  -5  -2  12 2658.18 1421.35   9
  -5  -2  12 8052.44 2005.26  16
  -5  -2  12 3782.39 1297.90  11
  -5  -2  13-487.945 1288.44  19
  -5  -2  13-524.532 1046.12  16
  -5  -2  13-1247.65 1338.63  21
  -5  -2  13 531.461 889.153  11
  -5  -1  -6 43340.3 4581.61   3
  -5  -1  -6 41798.0 3828.73  17
  -5  -1  -5-104.800 848.680  17
  -5  -1  -5 153.532 856.314   3
  -5  -1  -4 3939.31 1223.92  17
  -5  -1  -4 4586.92 1507.16   3
  -5  -1  -3 54182.1 4342.54   3
  -5  -1  -3 51479.2 3650.87  17
  -5  -1  -2 203700. 6123.39   6
  -5  -1  -2 197039. 7349.29  17
  -5  -1  -2 187339. 8045.83   3
  -5  -1  -1 11927.2 1589.18  17
  -5  -1  -1 7753.47 1444.66   3
  -5  -1  -1 12075.3 1129.43   1
  -5  -1  -1 10524.0 1116.80   6
  -5  -1   0 73467.1 3367.34   1
  -5  -1   0 73382.5 3773.37  17
  -5  -1   0 72461.4 4126.32   3
  -5  -1   0 73597.4 2915.54   6
  -5  -1   1 26824.2 2050.37  17
  -5  -1   1 27796.7 1352.02   9
  -5  -1   1 24473.8 2134.69   3
  -5  -1   1 26034.3 1636.87   6
  -5  -1   2 22375.2 1593.69   6
  -5  -1   2 22457.5 1863.17   3
  -5  -1   2 23417.8 1306.95   9
  -5  -1   2 20801.0 1804.24   4
  -5  -1   3 30276.0 1912.55   3
  -5  -1   3 30501.9 1706.33   9
  -5  -1   3 30559.9 2104.39   4
  -5  -1   4 342374. 6420.32  16
  -5  -1   4 354697. 8741.87   4
  -5  -1   4 341648. 6428.99  11
  -5  -1   4 338618. 6445.31  20
  -5  -1   4 335499. 6290.37  19
  -5  -1   4 339299. 6281.78  21
  -5  -1   4 347836. 6440.06  21
  -5  -1   4 345526. 6442.60  19
  -5  -1   4 352648. 8580.56   9
  -5  -1   5 15000.5 1559.43   9
  -5  -1   5 13893.9 1144.29  19
  -5  -1   5 13965.5 1315.77   4
  -5  -1   5 13536.3 1133.34  21
  -5  -1   5 12731.6 1083.03  11
  -5  -1   5 13015.9 1110.21  16
  -5  -1   6 11027.8 1176.60   4
  -5  -1   6 10467.6 1235.55  21
  -5  -1   6 11214.5 1273.27  19
  -5  -1   6 10417.8 1230.21  15
  -5  -1   6 9048.20 1322.48   9
  -5  -1   6 11619.5 1345.84  11
  -5  -1   6 10908.9 1293.24  16
  -5  -1   7 13249.1 1298.45   4
  -5  -1   7 12178.7 1533.13  15
  -5  -1   7 12959.2 1620.59  16
  -5  -1   7 12616.0 1822.35   9
  -5  -1   7 14120.9 1655.83  11
  -5  -1   7 13602.6 1651.01  21
  -5  -1   7 13020.1 1612.14  19
  -5  -1   8 26736.5 2587.30  15
  -5  -1   8 26159.8 2586.11  11
  -5  -1   8 29202.7 2934.15   9
  -5  -1   8 23856.5 2468.15  19
  -5  -1   8 25864.9 2542.00  16
  -5  -1   8 23019.6 1819.43   4
  -5  -1   8 23938.4 2496.30  21
  -5  -1   9 582.876 790.336  16
  -5  -1   9 729.090 774.128  19
  -5  -1   9-687.615 790.281  11
  -5  -1   9 803.555 624.527   9
  -5  -1   9 1267.05 604.185   4
  -5  -1   9 1924.15 1009.69  21
  -5  -1   9 814.945 799.456  15
  -5  -1  10 106501. 5835.43   1
  -5  -1  10 105083. 6183.11  21
  -5  -1  10 115087. 6427.87  16
  -5  -1  10 102561. 4521.23   4
  -5  -1  10 102431. 6143.96  19
  -5  -1  10 103100. 6094.46  15
  -5  -1  10 113229. 6712.60   9
  -5  -1  10 102933. 6123.70  11
  -5  -1  11 10500.1 2168.69  11
  -5  -1  11 10189.8 2140.41   9
  -5  -1  11 10789.2 2014.12  15
  -5  -1  11 12733.2 2321.43  16
  -5  -1  11 9501.89 1389.15   4
  -5  -1  11 17662.0 2341.21   1
  -5  -1  11 13252.4 2382.36  19
  -5  -1  11 11588.2 2215.19  21
  -5  -1  12 553.402 938.386  19
  -5  -1  12 2553.97 1307.73  16
  -5  -1  12 2232.86 1059.96   1
  -5  -1  12 802.772 892.385  21
  -5  -1  12 3180.20 1548.79  15
  -5  -1  12 3274.62 1558.87  11
  -5  -1  12 3467.66 1691.32   9
  -5   0  -7 17653.6 2566.26  17
  -5   0  -7 16227.1 3031.53   3
  -5   0  -6 63293.9 5501.13   3
  -5   0  -6 61471.5 4463.90  17
  -5   0  -5 2277.92 1318.77   3
  -5   0  -5 3385.97 1315.87  17
  -5   0  -4 11936.6 1302.99  13
  -5   0  -4 13371.5 1948.28  17
  -5   0  -4 13065.7 1392.42  14
  -5   0  -4 14253.1 2464.21   3
  -5   0  -3 103571. 5133.52  17
  -5   0  -3 102852. 6126.05   3
  -5   0  -3 106593. 3758.28  14
  -5   0  -3 109035. 3776.08  13
  -5   0  -2 173048. 4560.00  13
  -5   0  -2 169199. 4731.78   1
  -5   0  -2 184572. 4976.91   6
  -5   0  -2 167005. 7546.95   3
  -5   0  -2 173230. 4575.51  14
  -5   0  -2 162588. 6398.85  17
  -5   0  -1 4161.24 470.851  13
  -5   0  -1 4881.15 507.665  14
  -5   0  -1 3150.71 904.186  17
  -5   0  -1 2222.78 825.497   3
  -5   0  -1 4258.94 596.622   6
  -5   0   0 78435.9 1761.92  15
  -5   0   0 85301.7 2701.73   9
  -5   0   0 90239.3 2732.15   6
  -5   0   0 88626.4 4560.70   3
  -5   0   0 69226.4 1857.68  13
  -5   0   0 86605.9 2350.91   2
  -5   0   0 77985.5 1762.91  16
  -5   0   0 72576.5 1904.13  15
  -5   0   0 76928.9 1745.54  14
  -5   0   0 80800.5 1921.85  11
  -5   0   0 75314.0 1867.87  14
  -5   0   0 74132.1 1721.84  13
  -5   0   1 186.592 482.722   3
  -5   0   1 636.977 188.802   9
  -5   0   1 599.550 318.439   6
  -5   0   2 6264.89 977.987   3
  -5   0   2 6286.07 584.374   9
  -5   0   2 5759.04 984.121   4
  -5   0   3 86783.3 2316.73  21
  -5   0   3 84619.6 1998.84  11
  -5   0   3 82436.8 1999.97  19
  -5   0   3 85255.7 2306.19  15
  -5   0   3 85711.1 2302.33  11
  -5   0   3 84417.5 2671.61   8
  -5   0   3 86808.1 3189.71   3
  -5   0   3 84828.8 2281.26  16
  -5   0   3 83954.0 2000.87  21
  -5   0   3 84332.3 3595.22   4
  -5   0   3 82306.3 2001.98  20
  -5   0   3 82694.4 2302.34  19
  -5   0   3 89017.3 3104.29   9
  -5   0   4 306821. 8062.66   4
  -5   0   4 322566. 7592.68  15
  -5   0   4 324350. 6560.73  19
  -5   0   4 320306. 7578.49  16
  -5   0   4 312181. 8167.02   9
  -5   0   4 315087. 7550.39  21
  -5   0   4 311006. 7526.01  11
  -5   0   4 315825. 6663.04   8
  -5   0   4 294368. 6428.33   3
  -5   0   4 325234. 6563.58  21
  -5   0   5 224.621 186.555   8
  -5   0   5 450.452 381.699   4
  -5   0   5 343.455 507.152   9
  -5   0   5-236.162 426.994  21
  -5   0   5 284.157 399.944  16
  -5   0   5-565.235 474.904  11
  -5   0   6 21639.5 2059.19  16
  -5   0   6 20945.2 2029.90  15
  -5   0   6 18505.0 1571.99   4
  -5   0   6 19091.2 1941.37  11
  -5   0   6 23137.0 2142.94  21
  -5   0   6 21575.8 2202.23   9
  -5   0   7 21236.3 2262.82  11
  -5   0   7 16648.7 1541.53   4
  -5   0   7 17126.6 2025.64  16
  -5   0   7 17272.8 2056.28  21
  -5   0   7 20543.4 2286.07  15
  -5   0   7 16609.0 2121.45   9
  -5   0   8 24599.0 2623.12  11
  -5   0   8 21333.2 2501.46  19
  -5   0   8 26534.7 2692.32  15
  -5   0   8 22285.5 2539.13  21
  -5   0   8 19778.5 1748.62   4
  -5   0   8 26719.4 2715.25  16
  -5   0   8 25072.5 2778.43   9
  -5   0   9 4478.74 1259.48  21
  -5   0   9 7613.80 1656.34   9
  -5   0   9 8348.88 1709.64  16
  -5   0   9 8468.96 1817.72  19
  -5   0   9 6549.77 1574.94  15
  -5   0   9 6722.03 1526.75  11
  -5   0   9 8138.06 1242.35   4
  -5   0   9 8502.41 1632.08   8
  -5   0  10 114984. 6620.64  11
  -5   0  10 115551. 6671.29  19
  -5   0  10 116577. 6638.80  15
  -5   0  10 124522. 7137.16   9
  -5   0  10 107563. 4859.50   4
  -5   0  10 124448. 6825.91  16
  -5   0  10 119749. 6711.32  21
  -5   0  11 2812.42 1071.27   1
  -5   0  11 9700.61 1958.12  15
  -5   0  11 4504.34 1213.67  11
  -5   0  11 7528.70 2078.40  19
  -5   0  11 5816.01 1635.09  21
  -5   0  11 5795.54 1640.28  16
  -5   0  12 2692.00 992.590   4
  -5   0  12 6359.26 1908.93  16
  -5   0  12 6582.78 1850.48  15
  -5   0  12 5148.64 1796.79  11
  -5   0  12 4602.32 1505.66  19
  -5   0  12 6540.36 1908.07  21
  -5   0  12 4731.94 1297.92   1
  -5   1  -7 19189.0 2153.23  13
  -5   1  -7 16769.0 2034.21  14
  -5   1  -7 21458.0 2677.50  17
  -5   1  -6 31190.6 2550.88  13
  -5   1  -6 36059.7 3284.30  17
  -5   1  -6 38231.9 4298.47   3
  -5   1  -6 28871.1 2459.95  14
  -5   1  -5 12214.7 1496.69  13
  -5   1  -5 17354.9 2711.14   3
  -5   1  -5 13400.5 1954.97  17
  -5   1  -5 12275.0 1503.47  14
  -5   1  -4 51710.3 4508.40   3
  -5   1  -4 41529.9 3178.17  17
  -5   1  -4 42896.5 2488.96  13
  -5   1  -4 44841.9 2565.30  14
  -5   1  -3 137121. 4422.43  14
  -5   1  -3 138141. 4428.51  13
  -5   1  -3 145412. 5923.07  17
  -5   1  -3 152742. 7550.30   3
  -5   1  -2 136517. 3955.95  14
  -5   1  -2 128107. 5348.19  17
  -5   1  -2 134637. 3944.16  13
  -5   1  -2 145259. 6923.49   3
  -5   1  -1 1309.20 380.291  15
  -5   1  -1 1801.79 252.488   6
  -5   1  -1 2228.59 408.075  14
  -5   1  -1 2356.76 544.887  21
  -5   1  -1 390.386 346.162   2
  -5   1  -1 2646.88 1005.29   3
  -5   1  -1 2853.35 556.870  16
  -5   1  -1 2311.97 407.328  13
  -5   1  -1 1772.83 379.939  15
  -5   1  -1 2183.79 322.429   9
  -5   1  -1 1625.74 459.624  11
  -5   1   0 104061. 2727.90  15
  -5   1   0 102784. 3114.51  19
  -5   1   0 96494.1 2446.38   2
  -5   1   0 100366. 2892.37   2
  -5   1   0 110467. 5079.74   3
  -5   1   0 102292. 2584.90   6
  -5   1   0 102997. 3112.47  15
  -5   1   0 105605. 3130.38  11
  -5   1   0 106572. 3152.97  16
  -5   1   0 103386. 3110.19  21
  -5   1   0 102733. 2707.66  13
  -5   1   0 102439. 2706.20  14
  -5   1   1 6156.75 525.170  16
  -5   1   1 6744.79 565.796  11
  -5   1   1 9039.57 1021.39   8
  -5   1   1 6150.63 549.618  19
  -5   1   1 5747.49 528.404  16
  -5   1   1 5626.49 953.517   4
  -5   1   1 6745.32 569.134  21
  -5   1   1 7441.35 1129.20   3
  -5   1   1 6565.26 540.486  15
  -5   1   1 6659.58 536.454  14
  -5   1   1 6048.84 509.297  13
  -5   1   2 27885.5 1189.02  21
  -5   1   2 27660.3 1330.58  11
  -5   1   2 28563.0 1339.30  14
  -5   1   2 27537.8 1185.91  20
  -5   1   2 28361.1 1193.90  11
  -5   1   2 28417.0 1336.53  16
  -5   1   2 25610.2 1957.02   4
  -5   1   2 28303.3 1720.47   3
  -5   1   2 28289.5 1202.59  19
  -5   1   2 27371.9 1316.14  13
  -5   1   2 27336.7 1316.98  15
  -5   1   2 26827.5 1386.72   8
  -5   1   3 197547. 4262.00   8
  -5   1   3 205039. 4323.70   3
  -5   1   3 216209. 5564.29  15
  -5   1   3 211252. 5536.16  16
  -5   1   3 202544. 6132.75   4
  -5   1   3 217071. 5596.92  11
  -5   1   3 205555. 4785.95  19
  -5   1   3 207932. 5485.44  14
  -5   1   3 209591. 4812.39  21
  -5   1   3 208727. 4774.36  20
  -5   1   4 248021. 4975.24   8
  -5   1   4 248652. 7051.14  21
  -5   1   4 243685. 6960.03  16
  -5   1   4 250120. 7042.67  11
  -5   1   4 253365. 7014.92  14
  -5   1   4 256447. 7080.73  15
  -5   1   4 240145. 6836.12   4
  -5   1   4 260561. 7130.00   9
  -5   1   5 2768.19 799.734  15
  -5   1   5 2465.04 657.460   4
  -5   1   5 1881.51 624.647  16
  -5   1   5 2026.56 723.664   9
  -5   1   5 2892.60 813.402  14
  -5   1   5 3036.22 851.797  11
  -5   1   5 2150.48 618.645  21
  -5   1   6 62293.1 3087.04   4
  -5   1   6 65544.9 3888.88  16
  -5   1   6 63995.4 3848.26  11
  -5   1   6 70164.9 3939.59  14
  -5   1   6 72892.2 4212.83   9
  -5   1   6 65171.9 3879.32  21
  -5   1   6 65463.6 3857.05  15
  -5   1   6 64725.7 3374.94   8
  -5   1   7 11071.3 1312.22   4
  -5   1   7 9798.97 1588.22  11
  -5   1   7 9801.52 1645.17  16
  -5   1   7 13016.3 1881.25   9
  -5   1   7 14925.8 2051.16  15
  -5   1   7 14481.0 1906.74  21
  -5   1   7 13253.8 1832.12  14
  -5   1   8 22346.0 1950.38   4
  -5   1   8 23328.6 2665.58  11
  -5   1   8 22313.2 2579.97  21
  -5   1   8 27080.4 2812.09  15
  -5   1   8 24751.5 2697.28  16
  -5   1   8 25813.7 2548.84   8
  -5   1   9 47556.6 3981.53  16
  -5   1   9 42894.5 3811.63  11
  -5   1   9 47961.0 4023.16  21
  -5   1   9 46866.3 3621.37   8
  -5   1   9 40261.7 2795.55   4
  -5   1   9 44425.1 3862.39  15
  -5   1  10 131421. 7131.67  15
  -5   1  10 104987. 4989.03   4
  -5   1  10 118968. 6795.39  11
  -5   1  10 111988. 6587.66  16
  -5   1  10 120979. 6835.95  21
  -5   1  11 2859.08 1301.22  21
  -5   1  11 736.519 955.073  15
  -5   1  11-450.585 1092.16  11
  -5   1  11-591.557 993.362  19
  -5   1  11-852.601 887.880  16
  -5   1  11-706.098 566.019   4
  -5   1  12 6737.73 1885.52  19
  -5   1  12 2130.81 1154.79  15
  -5   1  12 2633.99 1419.76  16
  -5   1  12 5866.93 1663.28  11
  -5   1  12 5490.85 1899.92  21
  -5   1  12 4204.11 1152.29   4
  -5   2  -8 27793.6 2772.00  14
  -5   2  -8 30690.2 2935.52  13
  -5   2  -8 25272.0 2919.32  17
  -5   2  -7 16486.7 2037.74  13
  -5   2  -7 15635.3 2253.06  17
  -5   2  -7 18726.1 2133.73  14
  -5   2  -7 21984.6 3484.48   3
  -5   2  -6 16848.1 2935.59   3
  -5   2  -6 11787.0 1567.44  13
  -5   2  -6 13429.4 1951.56  17
  -5   2  -6 10336.9 1536.19  14
  -5   2  -5 12807.1 1820.47  17
  -5   2  -5 14492.1 2657.90   3
  -5   2  -5 12458.4 1471.79  14
  -5   2  -5 10540.1 1365.25  13
  -5   2  -4 165516. 5344.53  13
  -5   2  -4 156658. 6325.90  17
  -5   2  -4 173644. 8632.30   3
  -5   2  -4 152073. 5188.19  14
  -5   2  -3 151154. 4793.20  14
  -5   2  -3 157109. 4859.57  13
  -5   2  -2 81446.9 3011.43  14
  -5   2  -2 92203.9 5268.35   3
  -5   2  -2 81332.1 3002.06  13
  -5   2  -2 81377.7 2383.48   9
  -5   2  -1 13701.6 1030.41  13
  -5   2  -1 12405.1 994.505  14
  -5   2  -1 13336.2 955.686   2
  -5   2  -1 16850.9 2043.38   3
  -5   2  -1 13800.9 1063.80  15
  -5   2   0 116843. 3564.67  16
  -5   2   0 125707. 4929.64   3
  -5   2   0 112275. 2814.39   6
  -5   2   0 120615. 3609.57  11
  -5   2   0 111346. 4473.70   4
  -5   2   0 109618. 2451.80   6
  -5   2   0 117280. 3553.64  19
  -5   2   0 118711. 3392.67  13
  -5   2   0 117690. 3385.12  15
  -5   2   0 113976. 3351.91  14
  -5   2   0 118071. 2928.28   2
  -5   2   0 122034. 3580.93  20
  -5   2   0 118850. 3578.92  21
  -5   2   1 1617.55 369.944  11
  -5   2   1 1355.75 364.419  14
  -5   2   1 880.443 320.886  16
  -5   2   1 1134.73 318.176  20
  -5   2   1 2025.23 538.351   6
  -5   2   1 1223.76 214.977   2
  -5   2   1 925.493 275.211  19
  -5   2   1 1174.48 425.082   3
  -5   2   1 1703.61 356.979  21
  -5   2   1 880.862 320.252  15
  -5   2   1 1632.86 602.586   4
  -5   2   1 1416.96 330.423  13
  -5   2   2 144429. 4147.50  13
  -5   2   2 141303. 3523.21   2
  -5   2   2 142578. 4158.30  11
  -5   2   2 139862. 4102.12  15
  -5   2   2 145210. 4164.65  16
  -5   2   2 136769. 4070.03  14
  -5   2   2 147546. 5004.38   4
  -5   2   2 144684. 3589.67   3
  -5   2   3 238778. 6293.93  14
  -5   2   3 249102. 6206.90   2
  -5   2   3 231581. 6254.01  16
  -5   2   3 228181. 6672.02   4
  -5   2   3 235193. 6251.18  13
  -5   2   3 232889. 6283.50  11
  -5   2   3 237013. 6285.72  15
  -5   2   4 115283. 4408.12  11
  -5   2   4 114439. 4296.33   4
  -5   2   4 115076. 4369.27  14
  -5   2   4 113381. 4370.16  16
  -5   2   4 115738. 4391.96  15
  -5   2   5 7059.75 728.635   8
  -5   2   5 5281.51 1033.17  21
  -5   2   5 4866.01 1032.12  14
  -5   2   5 6102.60 1016.42  15
  -5   2   5 6020.09 1106.78  16
  -5   2   5 6009.02 964.802   4
  -5   2   5 6423.99 1156.15  11
  -5   2   6 89645.0 3645.57   8
  -5   2   6 92276.4 4678.77  16
  -5   2   6 88423.9 4580.96  14
  -5   2   6 77344.4 3594.06   4
  -5   2   6 81334.4 4431.79  11
  -5   2   6 90044.1 4636.91  21
  -5   2   6 85724.6 4560.24  15
  -5   2   7 9683.06 1624.32  14
  -5   2   7 9653.52 1647.62  11
  -5   2   7 9494.01 1632.03  15
  -5   2   7 9139.17 1615.90  16
  -5   2   7 6710.79 1355.49  21
  -5   2   7 10789.1 1444.67   8
  -5   2   7 6187.96 1051.92   4
  -5   2   8 37463.1 2952.05   8
  -5   2   8 30477.1 2385.54   4
  -5   2   8 27939.9 2989.51  21
  -5   2   8 31098.7 3161.93  16
  -5   2   8 33729.8 3212.57  15
  -5   2   8 32528.6 3235.83  11
  -5   2   8 34786.0 3277.36  14
  -5   2   9 54569.7 3409.66   4
  -5   2   9 58275.1 4611.80  21
  -5   2   9 59661.1 4637.80  16
  -5   2   9 56492.3 4482.21  11
  -5   2   9 65182.1 4738.03  15
  -5   2  10 67430.7 5185.98  16
  -5   2  10 71232.2 5219.75  15
  -5   2  10 63656.2 5078.87  11
  -5   2  10 64977.7 5089.64  21
  -5   2  10 61305.5 3884.36   4
  -5   2  11 470.262 890.896  11
  -5   2  11 724.717 1107.90  21
  -5   2  11 2835.49 1530.89  15
  -5   2  11-362.498 881.675  16
  -5   2  11 558.007 684.866   4
  -5   3  -9 14816.5 2199.88  13
  -5   3  -9 10858.3 1929.55  14
  -5   3  -8 47299.6 3590.37  13
  -5   3  -8 46852.5 3885.61  17
  -5   3  -8 49004.2 3726.31  14
  -5   3  -7 31543.9 2772.04  13
  -5   3  -7 29767.2 2990.80  17
  -5   3  -7 29808.8 2692.83  14
  -5   3  -6 8457.09 1395.07  14
  -5   3  -6 9104.24 1646.98  17
  -5   3  -6 8692.40 1340.00  13
  -5   3  -6 12386.7 2538.57   3
  -5   3  -5 1053.27 1211.52   3
  -5   3  -5 1988.81 683.125  14
  -5   3  -5 1945.26 841.326  17
  -5   3  -5 4285.05 951.995  13
  -5   3  -4 220371. 6677.10  13
  -5   3  -4 229134. 6761.40  14
  -5   3  -3 99760.1 3810.06  13
  -5   3  -3 100219. 3799.85  14
  -5   3  -3 115293. 6092.85   3
  -5   3  -2 51069.1 2371.87   2
  -5   3  -2 52741.1 2476.45  13
  -5   3  -2 54150.9 2512.15  15
  -5   3  -2 59736.6 3837.73   3
  -5   3  -2 54857.3 2518.71  14
  -5   3  -1 32482.5 1822.94  15
  -5   3  -1 33236.5 2490.01   3
  -5   3  -1 31373.0 1772.93  14
  -5   3  -1 29952.0 1743.61  13
  -5   3  -1 31008.6 1593.52   2
  -5   3   0 75830.0 2828.47  14
  -5   3   0 72030.3 2035.03   6
  -5   3   0 72028.7 2793.77  16
  -5   3   0 75417.2 3258.18   3
  -5   3   0 73616.6 3490.29   4
  -5   3   0 68620.8 2359.19   2
  -5   3   0 72869.5 2781.68  13
  -5   3   0 70912.9 2763.81  15
  -5   3   1 14379.0 1186.50  15
  -5   3   1 15389.9 1132.30   3
  -5   3   1 14517.1 973.380   2
  -5   3   1 16190.2 1243.69  16
  -5   3   1 16145.2 1255.89  13
  -5   3   1 13784.5 1444.70   4
  -5   3   1 14162.7 1176.29  14
  -5   3   1 15832.1 1281.47   6
  -5   3   2 251943. 6600.75  14
  -5   3   2 243298. 7094.43   4
  -5   3   2 256970. 6657.07  15
  -5   3   2 248120. 6607.77  16
  -5   3   2 257991. 6638.52  13
  -5   3   2 260004. 6083.50   2
  -5   3   3 207812. 6275.89   4
  -5   3   3 199890. 6094.82  11
  -5   3   3 209034. 6139.34  15
  -5   3   3 206996. 6107.53  16
  -5   3   3 214367. 5875.38   2
  -5   3   3 206759. 6093.31  14
  -5   3   3 211679. 6130.86  13
  -5   3   4 51815.1 2897.90  16
  -5   3   4 50045.4 2818.27  13
  -5   3   4 55161.2 2829.73   4
  -5   3   4 54190.3 2982.37  11
  -5   3   4 50592.3 2875.56  15
  -5   3   4 50270.0 2839.80  14
  -5   3   4 50254.0 2865.05   2
  -5   3   5 791.956 462.505   2
  -5   3   5 394.260 200.907   8
  -5   3   5 617.892 605.573  14
  -5   3   5 249.908 591.529  11
  -5   3   5 1037.28 580.939  16
  -5   3   5 293.223 481.753   4
  -5   3   5 1112.81 671.928  15
  -5   3   6 65771.3 4094.73  21
  -5   3   6 78141.7 3082.30   8
  -5   3   6 74517.4 4245.27  15
  -5   3   6 74737.7 3601.93   4
  -5   3   6 62770.8 4004.84  16
  -5   3   6 79132.0 4375.87  14
  -5   3   6 74349.9 4307.29  11
  -5   3   7-78.9989 416.988   8
  -5   3   7 493.718 679.870  15
  -5   3   7 2027.42 1060.39  21
  -5   3   7 201.675 573.932  11
  -5   3   7 514.153 786.355  14
  -5   3   7-236.389 467.764   4
  -5   3   7 557.380 586.604  16
  -5   3   8 41614.0 3670.69  14
  -5   3   8 44118.4 3014.52   4
  -5   3   8 42322.7 3705.23  16
  -5   3   8 33932.7 3377.42  21
  -5   3   8 41260.3 3689.40  15
  -5   3   8 37810.4 3544.82  11
  -5   3   9 48631.6 4217.77  14
  -5   3   9 48517.3 4273.57  11
  -5   3   9 47889.9 4279.20  21
  -5   3   9 50808.4 4372.87  15
  -5   3   9 47890.4 3400.75   4
  -5   3   9 46696.6 4179.96  16
  -5   3  10 28150.4 3473.67  21
  -5   3  10 33574.6 3679.65  16
  -5   3  10 29963.8 2784.27   4
  -5   3  10 35780.8 3845.52  15
  -5   3  10 34373.8 3749.58  11
  -5   4  -9 18232.2 3487.90   3
  -5   4  -9 15191.3 2332.82  17
  -5   4  -9 11990.6 1940.82  14
  -5   4  -9 13955.3 2136.17  13
  -5   4  -8 67547.2 4577.43  17
  -5   4  -8 65635.1 4319.29  13
  -5   4  -8 65529.4 4304.98  14
  -5   4  -7 11360.3 1726.79  14
  -5   4  -7 11275.1 2410.39   3
  -5   4  -7 8849.75 1540.93  13
  -5   4  -7 11378.7 1863.56  17
  -5   4  -6-377.702 743.457  17
  -5   4  -6 1781.77 1522.53   3
  -5   4  -6 74.3323 541.878  13
  -5   4  -6-44.0082 463.587  14
  -5   4  -5 5985.02 1061.85  14
  -5   4  -5 4147.06 1579.96   3
  -5   4  -5 7515.11 1240.51  13
  -5   4  -4 339284. 9081.80  13
  -5   4  -4 334153. 9035.23  14
  -5   4  -3 56167.6 2818.18   2
  -5   4  -3 56549.8 3948.98   3
  -5   4  -3 54759.2 2822.85  13
  -5   4  -3 55535.9 2853.81  15
  -5   4  -3 58823.7 2921.25  14
  -5   4  -2 48308.7 2410.20   2
  -5   4  -2 50907.6 2573.17  13
  -5   4  -2 50461.9 2595.12  15
  -5   4  -2 50342.6 3271.52   3
  -5   4  -2 50398.2 2576.59  14
  -5   4  -1 13873.6 1281.96  15
  -5   4  -1 17307.4 1696.78   4
  -5   4  -1 15978.6 1253.83   2
  -5   4  -1 15106.7 1565.73   3
  -5   4  -1 16518.8 1389.57  14
  -5   4  -1 17228.7 1416.32  13
  -5   4   0 23519.4 1662.42  15
  -5   4   0 20329.4 1358.92   2
  -5   4   0 21370.8 1804.97   4
  -5   4   0 22451.9 1218.08   6
  -5   4   0 20019.4 1551.86  14
  -5   4   0 23844.6 1621.74   3
  -5   4   0 22411.6 1634.87  16
  -5   4   0 23581.5 1660.04  13
  -5   4   1 2830.05 651.959   4
  -5   4   1 1811.21 464.715   2
  -5   4   1 2140.52 566.073  16
  -5   4   1 2178.11 624.331  15
  -5   4   1 3283.93 697.420  14
  -5   4   1 2651.09 651.983  13
  -5   4   2 331707. 8421.58  13
  -5   4   2 323356. 8558.36   4
  -5   4   2 322971. 8384.49  15
  -5   4   2 323249. 8416.86  16
  -5   4   2 327729. 8401.20  14
  -5   4   2 323802. 7876.78   2
  -5   4   3 104965. 4011.08   2
  -5   4   3 99575.1 4213.21  11
  -5   4   3 96253.2 4118.90  16
  -5   4   3 104209. 4141.76   4
  -5   4   3 99803.2 4159.45  13
  -5   4   3 96506.7 4116.13  15
  -5   4   3 98759.8 4151.30  14
  -5   4   4 8188.05 1258.80  11
  -5   4   4 7499.08 1196.45  16
  -5   4   4 8994.29 1274.74   2
  -5   4   4 7673.68 556.747   8
  -5   4   4 10111.0 1231.72   4
  -5   4   4 8993.64 1261.54  13
  -5   4   4 8833.86 1272.47  15
  -5   4   4 8082.61 1237.34  14
  -5   4   5 1318.71 774.814  15
  -5   4   5 1069.96 630.799   2
  -5   4   5 63.0958 472.186  14
  -5   4   5 984.829 639.438  16
  -5   4   5 1512.38 621.059  11
  -5   4   5 1692.37 650.479   4
  -5   4   5 1540.46 359.957   8
  -5   4   6 70793.7 4333.40  11
  -5   4   6 60547.5 3999.30  15
  -5   4   6 64881.7 2839.77   8
  -5   4   6 61591.6 3404.43   4
  -5   4   6 61855.8 3998.85  14
  -5   4   6 65369.7 4154.31  16
  -5   4   6 63248.0 4307.89   2
  -5   4   7 1769.07 785.271   4
  -5   4   7-259.290 953.772  15
  -5   4   7 659.706 501.179   8
  -5   4   7 898.914 646.220  21
  -5   4   7-125.467 734.004  16
  -5   4   7-1051.83 939.186  14
  -5   4   8 76274.9 5208.48  16
  -5   4   8 82512.3 4372.99   4
  -5   4   8 71096.3 5017.75  14
  -5   4   8 82932.6 5395.05  15
  -5   4   8 80194.7 5366.71  21
  -5   4   8 80010.1 5365.99  11
  -5   4   9 41731.9 3286.64   4
  -5   4   9 49381.7 4392.98  15
  -5   4   9 40614.4 4057.02  14
  -5   4   9 43252.6 4186.16  21
  -5   4   9 50122.3 4432.54  16
  -5   4   9 48385.2 4364.42  11
  -5   4  10 13287.5 2393.89  21
  -5   4  10 11450.0 1871.70   4
  -5   4  10 12757.2 2382.20  14
  -5   4  10 9094.63 2226.85  11
  -5   4  10 11365.3 2261.65  15
  -5   4  10 11576.9 2256.39  16
  -5   5  -9 5221.75 1358.32  14
  -5   5  -9 7670.75 2128.28   3
  -5   5  -9 4951.65 1439.65  17
  -5   5  -9 6796.57 1591.16  13
  -5   5  -8 58294.8 4116.46  17
  -5   5  -8 75328.7 6394.54   3
  -5   5  -8 65479.5 4292.07  13
  -5   5  -8 62868.0 4244.12  14
  -5   5  -7 2589.99 897.100  13
  -5   5  -7 732.976 590.326  14
  -5   5  -7 3248.46 1094.82  17
  -5   5  -6-59.5950 537.073  17
  -5   5  -6 298.845 1013.46   3
  -5   5  -6 70.7224 459.927  14
  -5   5  -6 17.8730 489.541  13
  -5   5  -5 26442.5 2292.41  13
  -5   5  -5 27514.7 2378.46   2
  -5   5  -5 31127.0 2445.59  14
  -5   5  -5 33919.3 3456.36   3
  -5   5  -4 269048. 9771.02   3
  -5   5  -4 275861. 8055.66  13
  -5   5  -4 274266. 8039.66  14
  -5   5  -4 280020. 8113.65  15
  -5   5  -4 281162. 8048.57   2
  -5   5  -3 5678.32 1192.36   3
  -5   5  -3 5359.64 915.382   2
  -5   5  -3 5650.00 970.396  13
  -5   5  -3 5742.74 944.659  14
  -5   5  -3 7577.21 1259.76   4
  -5   5  -3 6152.44 1000.52  15
  -5   5  -2 59877.5 3378.24   3
  -5   5  -2 61743.3 2895.70   2
  -5   5  -2 63105.8 3349.43   4
  -5   5  -2 61356.7 3060.89  13
  -5   5  -2 61735.4 3077.33  15
  -5   5  -2 56810.9 2962.61  14
  -5   5  -1 14316.4 957.419   6
  -5   5  -1 16432.2 1361.12   2
  -5   5  -1 10395.4 1324.82   4
  -5   5  -1 13819.3 1401.91  14
  -5   5  -1 13319.2 1386.29   3
  -5   5  -1 15248.6 1466.64  15
  -5   5  -1 13628.7 1377.67  13
  -5   5   0 3538.40 768.100  13
  -5   5   0 4344.80 741.827   2
  -5   5   0 3379.18 799.375   4
  -5   5   0 4150.49 835.517  14
  -5   5   0 3556.10 759.052  16
  -5   5   0 3070.65 707.262  15
  -5   5   1 10973.1 1268.86  16
  -5   5   1 12088.2 1203.21   2
  -5   5   1 13116.9 1401.20  13
  -5   5   1 12888.9 1380.91  14
  -5   5   1 13550.4 1426.03  15
  -5   5   1 13873.7 1451.12   4
  -5   5   2 382518. 9806.59  14
  -5   5   2 374701. 9819.93  16
  -5   5   2 375836. 9743.61  13
  -5   5   2 385708. 9871.37  15
  -5   5   2 381068. 9400.10   2
  -5   5   2 366481. 9524.65   4
  -5   5   3 37024.1 2614.14  11
  -5   5   3 34909.2 2534.60  16
  -5   5   3 35020.1 2364.43   4
  -5   5   3 33464.4 2365.89   2
  -5   5   3 37801.1 2598.92  15
  -5   5   3 37077.4 2568.08  13
  -5   5   3 35060.8 2490.81  14
  -5   5   4 13906.1 1693.48  13
  -5   5   4 11529.0 1544.66   2
  -5   5   4 13061.9 1645.92  15
  -5   5   4 12197.3 1629.55  11
  -5   5   4 12684.6 1466.16   4
  -5   5   4 12232.3 1601.45  16
  -5   5   4 10599.8 1490.23  14
  -5   5   4 13650.1 962.712   8
  -5   5   5 10902.7 1644.13  13
  -5   5   5 10225.1 1351.80   4
  -5   5   5 10217.8 1569.86  16
  -5   5   5 10059.6 1576.68  15
  -5   5   5 11851.7 1055.06   8
  -5   5   5 10101.4 1592.08   2
  -5   5   5 11858.0 1702.23  14
  -5   5   5 9820.44 1557.68  11
  -5   5   6 52959.5 3903.60  14
  -5   5   6 57668.9 4104.52  11
  -5   5   6 57358.3 4053.27  15
  -5   5   6 57756.3 2830.11   8
  -5   5   6 60556.9 4346.63   2
  -5   5   6 54393.3 3346.96   4
  -5   5   6 61871.4 4213.45  16
  -5   5   7 6073.73 1511.57  21
  -5   5   7 6101.13 1556.90  15
  -5   5   7 4147.39 1355.84  11
  -5   5   7 6917.70 1373.91   4
  -5   5   7 4560.63 1328.55  14
  -5   5   7 5866.95 1468.48  16
  -5   5   8 96159.7 6090.82  16
  -5   5   8 102069. 6297.39  11
  -5   5   8 102722. 6252.72  14
  -5   5   8 94037.4 4985.49   4
  -5   5   8 92237.1 6043.42  21
  -5   5   8 105295. 6317.00  15
  -5   5   9 29693.8 3547.12  15
  -5   5   9 25672.3 2703.31   4
  -5   5   9 23053.3 3162.80  11
  -5   5   9 23452.9 3155.42  16
  -5   5   9 30385.5 3659.05  21
  -5   5   9 30246.3 3545.12  14
  -5   6 -10 33332.6 3354.58  17
  -5   6  -9 7250.77 1642.19  13
  -5   6  -9 12322.9 1892.31  17
  -5   6  -9 11203.8 1977.35  14
  -5   6  -9 10844.0 2611.26   3
  -5   6  -8 59917.1 4242.01  13
  -5   6  -8 59383.8 4108.96  17
  -5   6  -8 66994.1 4450.15  14
  -5   6  -8 65156.7 4617.13   2
  -5   6  -8 70200.5 6036.88   3
  -5   6  -7 2146.50 795.003  13
  -5   6  -7 3381.48 1053.08  17
  -5   6  -7 2427.31 965.119   2
  -5   6  -7 3103.09 1074.59  14
  -5   6  -6 4088.69 1410.94   3
  -5   6  -6 4040.58 1078.65  13
  -5   6  -6 4049.19 1094.78  14
  -5   6  -6 5300.65 1204.05   2
  -5   6  -5 98082.0 4619.21  13
  -5   6  -5 102325. 5755.08   3
  -5   6  -5 96589.3 4616.49  15
  -5   6  -5 95262.4 4587.50   2
  -5   6  -5 91464.1 4489.37  14
  -5   6  -4 221055. 7308.08  13
  -5   6  -4 220329. 8243.37   3
  -5   6  -4 224788. 7192.96   2
  -5   6  -4 224502. 7384.39   4
  -5   6  -4 236390. 7499.89  14
  -5   6  -4 224625. 7366.40  15
  -5   6  -3 2657.26 792.766   4
  -5   6  -3 2775.64 823.483  15
  -5   6  -3 3784.73 1033.98   3
  -5   6  -3 3454.18 1187.63   2
  -5   6  -3 3475.03 871.119  14
  -5   6  -3 2668.94 783.169  13
  -5   6  -2 91351.6 4077.22  15
  -5   6  -2 87770.4 4027.98   4
  -5   6  -2 91470.0 4083.69  14
  -5   6  -2 93210.6 3877.97   2
  -5   6  -2 89852.5 4033.57  13
  -5   6  -1 18789.6 1609.74   2
  -5   6  -1 20352.9 1829.47  16
  -5   6  -1 23867.4 1945.58  13
  -5   6  -1 20644.5 1833.17  15
  -5   6  -1 22349.1 1892.20  14
  -5   6  -1 21522.0 1836.57   4
  -5   6   0 21762.7 1901.74  16
  -5   6   0 20100.2 1797.37  14
  -5   6   0 17869.0 1694.87   4
  -5   6   0 20029.4 1814.84  13
  -5   6   0 16344.6 1540.97   2
  -5   6   0 20808.5 1868.27  15
  -5   6   1 63231.8 3426.43  15
  -5   6   1 64158.7 3454.01  16
  -5   6   1 70413.4 3408.20   4
  -5   6   1 66745.7 3263.06   2
  -5   6   1 70600.6 3591.50  14
  -5   6   1 73605.9 3658.33  13
  -5   6   2 317901. 8826.22   2
  -5   6   2 314064. 8627.34   4
  -5   6   2 317926. 9186.57  16
  -5   6   2 313989. 9115.24  15
  -5   6   2 305619. 8990.95  13
  -5   6   2 321461. 9149.78  14
  -5   6   3 2704.99 777.795  14
  -5   6   3 4127.09 1065.70   2
  -5   6   3 3628.35 998.295  13
  -5   6   3 2694.72 707.391   4
  -5   6   3 2592.65 858.965  15
  -5   6   3 3758.28 1015.55  16
  -5   6   3 4221.68 1007.33  11
  -5   6   4 23137.5 1499.86   8
  -5   6   4 21751.0 2285.59  15
  -5   6   4 22109.8 2290.27  16
  -5   6   4 21508.0 2240.34  13
  -5   6   4 22627.2 1988.55   4
  -5   6   4 20359.3 2231.84  11
  -5   6   4 20847.2 2210.96  14
  -5   6   4 21195.7 2190.69   2
  -5   6   5 19920.1 2301.13  14
  -5   6   5 21265.0 2394.94  11
  -5   6   5 17324.6 2183.18   2
  -5   6   5 22441.6 2394.71  13
  -5   6   5 16477.5 1825.62   4
  -5   6   5 18796.6 2244.85  16
  -5   6   5 18633.9 2189.25  15
  -5   6   5 17115.3 1442.77   8
  -5   6   6 15978.2 2322.52  11
  -5   6   6 19617.6 2549.55  16
  -5   6   6 15087.6 1871.34   4
  -5   6   6 20461.2 2521.88  14
  -5   6   6 21206.3 2537.85  15
  -5   6   6 19779.7 2614.22   2
  -5   6   7 7058.94 1796.78  16
  -5   6   7 5350.68 1545.44  11
  -5   6   7 6732.48 1713.63  15
  -5   6   7 6149.35 1630.00  14
  -5   6   7 5426.14 1168.91   4
  -5   6   7 5414.59 1563.17  21
  -5   6   7 3362.14 1170.22   2
  -5   6   8 89412.2 6111.55  11
  -5   6   8 78504.5 5733.84  15
  -5   6   8 77655.4 5683.29  16
  -5   6   8 87287.2 6064.81  21
  -5   6   8 89289.2 5038.25   4
  -5   6   8 80540.8 5794.84  14
  -5   7 -10 25331.2 2913.10  17
  -5   7  -9 16589.0 2992.41   3
  -5   7  -9 23177.6 2815.05  13
  -5   7  -9 20292.8 2475.29  17
  -5   7  -9 21392.9 2834.93   2
  -5   7  -9 21077.4 2688.82  14
  -5   7  -8 63931.0 4386.52  13
  -5   7  -8 64031.1 4572.31   2
  -5   7  -8 57133.5 3970.82  17
  -5   7  -8 67859.4 4516.21  14
  -5   7  -8 62009.3 5425.58   3
  -5   7  -7 5723.93 1385.17  14
  -5   7  -7 5001.07 1248.12   2
  -5   7  -7 3775.74 1577.48   3
  -5   7  -7 5285.20 1295.84  15
  -5   7  -7 4660.17 1282.74  13
  -5   7  -6 27287.8 2447.47   4
  -5   7  -6 30957.4 2794.28  15
  -5   7  -6 28545.0 2690.30   2
  -5   7  -6 28461.8 2677.58  13
  -5   7  -6 29228.6 2715.57  14
  -5   7  -6 28460.7 3166.03   3
  -5   7  -5 123591. 5484.94   2
  -5   7  -5 128554. 5636.68  14
  -5   7  -5 123335. 5534.83  15
  -5   7  -5 123565. 5301.35   4
  -5   7  -5 123855. 6194.53   3
  -5   7  -5 129749. 5639.74  13
  -5   7  -4 113479. 4863.13   4
  -5   7  -4 113915. 4989.10   2
  -5   7  -4 115279. 5137.11  15
  -5   7  -4 110612. 5044.11  14
  -5   7  -4 117881. 5187.66  13
  -5   7  -3 5046.99 993.639  14
  -5   7  -3 4139.44 838.609   4
  -5   7  -3 4133.92 865.327   2
  -5   7  -3 2476.54 792.560  15
  -5   7  -3 2158.67 770.967  13
  -5   7  -2 86069.5 4132.65  13
  -5   7  -2 81646.8 3835.82   4
  -5   7  -2 86772.2 3998.83   2
  -5   7  -2 86419.1 4191.75  15
  -5   7  -2 81092.1 4059.26  14
  -5   7  -1 1359.62 679.561  14
  -5   7  -1 1914.25 714.884   4
  -5   7  -1 2734.83 736.974  13
  -5   7  -1 1683.39 642.962   2
  -5   7  -1 2277.83 817.856  15
  -5   7  -1 3592.36 935.193  16
  -5   7   0 12082.4 1543.42  15
  -5   7   0 11769.8 1447.52   2
  -5   7   0 11142.4 1484.88  16
  -5   7   0 13177.7 1599.85  14
  -5   7   0 10780.3 1441.00  13
  -5   7   0 12678.9 1435.39   4
  -5   7   1 117829. 5144.36  15
  -5   7   1 110657. 4807.11   2
  -5   7   1 118690. 4671.00   4
  -5   7   1 122394. 5183.22  13
  -5   7   1 116362. 5124.40  16
  -5   7   1 118854. 5148.25  14
  -5   7   2 259328. 8352.29  14
  -5   7   2 243716. 7955.37   2
  -5   7   2 243167. 8208.83  15
  -5   7   2 241318. 8128.35  13
  -5   7   2 241273. 8196.65  16
  -5   7   2 244618. 7465.76   4
  -5   7   3 3674.92 983.613   2
  -5   7   3 2283.16 952.651  13
  -5   7   3 1932.92 877.960  15
  -5   7   3 1923.34 935.911  11
  -5   7   3 2542.53 857.572   4
  -5   7   3 2143.98 874.100  16
  -5   7   3 1797.08 769.155  14
  -5   7   4 23012.8 2503.53  13
  -5   7   4 23457.5 1723.01   8
  -5   7   4 24344.5 2213.01   4
  -5   7   4 23417.3 2503.65   2
  -5   7   4 24412.9 2573.36  14
  -5   7   4 20107.0 2334.54  16
  -5   7   4 21580.1 2438.89  11
  -5   7   4 19330.2 2271.90  15
  -5   7   5 12332.9 1987.87  14
  -5   7   5 11126.7 1794.60  13
  -5   7   5 9476.80 1786.59  11
  -5   7   5 9891.77 1596.36   4
  -5   7   5 13021.2 2056.81  15
  -5   7   5 13238.4 2074.48  16
  -5   7   5 8707.88 1718.48   2
  -5   7   6 28978.8 3184.79  15
  -5   7   6 21740.1 2720.73  16
  -5   7   6 19543.7 2689.05   2
  -5   7   6 22596.7 2825.84  11
  -5   7   6 19646.4 2640.56  14
  -5   7   6 21002.0 2294.61   4
  -5   7   7 22376.6 3112.85  16
  -5   7   7 22291.6 2487.90   4
  -5   7   7 25323.1 3188.86  11
  -5   7   7 20497.3 2894.16  15
  -5   7   7 20901.5 2939.95  21
  -5   7   7 18819.7 2692.65  14
  -5   7   7 23606.0 3219.00   2
  -5   8 -10 24130.8 2741.61  17
  -5   8  -9 23051.8 2960.42  15
  -5   8  -9 19615.7 2674.19  14
  -5   8  -9 20454.9 2721.57  13
  -5   8  -9 16941.9 2633.66   2
  -5   8  -9 19047.2 2364.00  17
  -5   8  -9 15191.4 2876.09   3
  -5   8  -8 20236.1 2562.00  14
  -5   8  -8 20381.1 2744.64   2
  -5   8  -8 19338.9 2493.23  13
  -5   8  -8 18338.7 2447.96  15
  -5   8  -8 20580.3 3127.01   3
  -5   8  -8 22017.4 2424.61  17
  -5   8  -7 11490.0 1891.22  13
  -5   8  -7 13740.9 1995.37  14
  -5   8  -7 10064.0 1739.44  15
  -5   8  -7 10890.8 1949.08   2
  -5   8  -7 8712.48 1956.34   3
  -5   8  -6 77370.2 4614.66   2
  -5   8  -6 81190.3 4734.63  15
  -5   8  -6 81948.1 4293.34   4
  -5   8  -6 82972.1 4797.48  14
  -5   8  -6 78947.7 4650.84  13
  -5   8  -5 170251. 6822.80  14
  -5   8  -5 162050. 6695.74  15
  -5   8  -5 158955. 6558.87   2
  -5   8  -5 150208. 6470.48  13
  -5   8  -5 149274. 5841.10   4
  -5   8  -4 71389.2 3697.79   4
  -5   8  -4 80186.2 4405.67  14
  -5   8  -4 70407.3 4166.50  15
  -5   8  -4 69056.5 4028.80   2
  -5   8  -4 75370.3 4287.11  13
  -5   8  -3 2099.88 823.461  14
  -5   8  -3 3332.28 801.190   4
  -5   8  -3 4232.74 1031.94  15
  -5   8  -3 2892.12 800.848   2
  -5   8  -3 3851.19 952.525  13
  -5   8  -2 67299.1 3919.80  15
  -5   8  -2 73395.1 4088.18  16
  -5   8  -2 66804.2 3427.07   4
  -5   8  -2 68874.5 3773.56   2
  -5   8  -2 71244.2 3980.38  13
  -5   8  -2 74752.5 4095.17  14
  -5   8  -1 896.737 669.971  14
  -5   8  -1 906.984 511.203   4
  -5   8  -1 2286.74 931.100  13
  -5   8  -1 971.051 675.482  16
  -5   8  -1 1984.16 790.393  15
  -5   8  -1 1265.21 703.513   2
  -5   8   0 49168.6 3208.61   2
  -5   8   0 48245.4 3294.08  13
  -5   8   0 55120.2 3529.21  15
  -5   8   0 54645.6 3518.86  16
  -5   8   0 48539.3 3314.18  14
  -5   8   0 45633.9 2816.18   4
  -5   8   1 100759. 4448.63   4
  -5   8   1 112665. 5138.77   2
  -5   8   1 103545. 5113.25  15
  -5   8   1 108312. 5185.72  14
  -5   8   1 108863. 5245.91  16
  -5   8   1 109542. 5207.81  13
  -5   8   2 45515.8 2964.83   4
  -5   8   2 44470.2 3399.59  16
  -5   8   2 50101.0 3564.07  15
  -5   8   2 41238.8 3217.06   2
  -5   8   2 48986.7 3509.35  13
  -5   8   2 47596.8 3445.67  14
  -5   8   3 4576.34 1258.21  14
  -5   8   3 6280.34 1526.97  16
  -5   8   3 4466.16 1256.96  15
  -5   8   3 7695.52 1520.13  13
  -5   8   3 6361.29 1446.56   2
  -5   8   3 6201.27 1488.76  11
  -5   8   3 5390.61 1070.22   4
  -5   8   4 31545.8 3102.72  14
  -5   8   4 29380.5 3052.33   2
  -5   8   4 27384.1 2973.64  16
  -5   8   4 31323.8 3083.49  15
  -5   8   4 26129.7 2365.05   4
  -5   8   4 27406.8 2903.97  13
  -5   8   4 29379.7 3055.56  11
  -5   8   5 5621.95 1491.39  13
  -5   8   5 6128.27 1625.86  16
  -5   8   5 7740.29 1457.02   4
  -5   8   5 7012.97 1529.61   2
  -5   8   5 7518.17 1608.26  14
  -5   8   5 3537.79 1329.37  11
  -5   8   5 4583.82 1174.29  15
  -5   8   6 22459.6 3021.49  16
  -5   8   6 24262.7 3252.00   2
  -5   8   6 26330.2 2729.09   4
  -5   8   6 23847.4 3072.48  11
  -5   8   6 21767.0 2895.48  14
  -5   8   6 24030.5 3019.27  15
  -5   9  -8 10120.1 2009.47  14
  -5   9  -8 7574.93 1768.39  13
  -5   9  -8 5950.25 1656.17   2
  -5   9  -8 6270.97 1653.63  15
  -5   9  -7 3750.44 1351.17  14
  -5   9  -7 5717.01 1420.27  13
  -5   9  -7 3358.80 1192.81   2
  -5   9  -7 1987.98 949.724  15
  -5   9  -6 85259.7 5112.31  13
  -5   9  -6 88229.3 5211.73  15
  -5   9  -6 81975.3 4971.45   2
  -5   9  -6 83793.5 5056.66  14
  -5   9  -5 36448.2 3179.87  13
  -5   9  -5 39388.5 3271.96   2
  -5   9  -5 39361.8 3281.69  14
  -5   9  -5 41894.7 3433.80  15
  -5   9  -4 18900.5 2218.38   2
  -5   9  -4 19622.1 1832.06   4
  -5   9  -4 19842.3 2285.11  14
  -5   9  -4 18683.8 2277.59  13
  -5   9  -4 17281.2 2162.54  15
  -5   9  -3 14137.4 1915.10  13
  -5   9  -3 11410.0 1749.59  14
  -5   9  -3 9835.42 1269.55   4
  -5   9  -3 9934.53 1555.00   2
  -5   9  -3 7475.99 1537.36  15
  -5   9  -2 44056.1 3285.77  14
  -5   9  -2 42581.3 2686.30   4
  -5   9  -2 46073.6 3435.02  15
  -5   9  -2 44004.0 3336.57  16
  -5   9  -2 46287.4 3369.25  13
  -5   9  -2 43298.2 3175.93   2
  -5   9  -1 1271.33 875.000  14
  -5   9  -1 1687.64 1005.77  13
  -5   9  -1 1472.62 744.188   2
  -5   9  -1 1233.64 715.928  15
  -5   9  -1 2460.12 884.742  16
  -5   9  -1 1918.84 680.787   4
  -5   9   0 80978.9 4645.48  13
  -5   9   0 81683.8 4668.34  15
  -5   9   0 75996.4 4553.58  16
  -5   9   0 77946.5 3844.54   4
  -5   9   0 82026.6 4653.42  14
  -5   9   0 78998.1 4451.19   2
  -5   9   1 113021. 4964.66   4
  -5   9   1 123348. 5949.62  13
  -5   9   1 129122. 6150.99  16
  -5   9   1 123041. 5996.09  15
  -5   9   1 130505. 6030.75   2
  -5   9   1 119530. 5879.97  14
  -5   9   2 61155.4 4228.20  14
  -5   9   2 53881.8 3432.73   4
  -5   9   2 63878.4 4428.38  11
  -5   9   2 59571.4 4228.90  16
  -5   9   2 60181.2 4222.71  15
  -5   9   2 60978.9 4211.63  13
  -5   9   2 65465.8 4360.08   2
  -5   9   3 2140.92 866.191  16
  -5   9   3 2082.40 1112.76  13
  -5   9   3 528.073 749.282  15
  -5   9   3 1590.44 856.201   4
  -5   9   3 392.146 772.227  14
  -5   9   3 1731.53 1115.04  11
  -5   9   3 2249.07 1041.27   2
  -5   9   4 33234.9 3405.73  14
  -5   9   4 37742.6 3660.05  11
  -5   9   4 39307.4 3653.69  15
  -5   9   4 31001.4 3310.68   2
  -5   9   4 35713.9 3012.37   4
  -5   9   4 36238.1 3578.00  16
  -5   9   4 33625.3 3391.28  13
  -5   9   5 1410.68 777.616  13
  -5   9   5 357.755 739.274   4
  -5   9   5 2288.72 1172.65  15
  -5   9   5 2560.18 1237.81  14
  -5   9   5 952.762 807.856   2
  -5   9   5 1472.76 1366.67  11
  -5   9   5 1458.70 1177.98  16
  -5  10  -8 223.605 875.439   2
  -5  10  -7 1075.91 849.563  15
  -5  10  -7 1259.72 742.263   2
  -5  10  -7 292.486 798.609  13
  -5  10  -7 1393.19 772.265  14
  -5  10  -6 185419. 7979.02  14
  -5  10  -6 163106. 7503.63   2
  -5  10  -6 157690. 7514.67  15
  -5  10  -6 162256. 7546.59  13
  -5  10  -5 58769.2 4270.65  13
  -5  10  -5 54016.7 4086.86  15
  -5  10  -5 53942.5 4103.93  14
  -5  10  -5 50382.2 3872.45   2
  -5  10  -4 29768.1 2881.36   2
  -5  10  -4 25859.6 2753.26  15
  -5  10  -4 30895.0 2993.05  13
  -5  10  -4 30576.1 3032.91  14
  -5  10  -3 11036.4 1834.28  14
  -5  10  -3 10931.5 1825.40  13
  -5  10  -3 9867.49 1737.48  16
  -5  10  -3 13392.5 1950.57  15
  -5  10  -3 13433.0 1925.81   2
  -5  10  -2 8506.50 1643.32  14
  -5  10  -2 9861.42 1700.77  13
  -5  10  -2 11036.3 1746.30   2
  -5  10  -2 8863.01 1630.34  16
  -5  10  -2 10925.8 1843.98  15
  -5  10  -1-874.460 712.355  13
  -5  10  -1-144.090 661.921   2
  -5  10  -1 330.965 458.167   4
  -5  10  -1-743.124 630.017  14
  -5  10  -1-44.4106 682.323  16
  -5  10  -1 625.251 853.940  15
  -5  10   0 123169. 6218.39  13
  -5  10   0 124064. 6279.97  15
  -5  10   0 122928. 6271.19  16
  -5  10   0 128254. 6224.75   2
  -5  10   0 128147. 5307.82   4
  -5  10   0 131183. 6394.31  14
  -5  10   1 60802.8 4368.50  15
  -5  10   1 58166.0 3566.89   4
  -5  10   1 60537.8 4323.91  13
  -5  10   1 59558.5 4279.86  14
  -5  10   1 61205.3 4335.66   2
  -5  10   1 55261.1 4204.48  16
  -5  10   2 13179.9 2110.01  14
  -5  10   2 13064.3 2177.12  16
  -5  10   2 12486.5 2129.59  13
  -5  10   2 15342.7 2340.57  11
  -5  10   2 15651.2 2289.54   2
  -5  10   2 14812.6 2283.36  15
  -5  10   2 17149.7 2095.36   4
  -5  10   3 3067.42 1331.52  16
  -5  10   3 634.389 1010.50  15
  -5  10   3 1952.59 1024.83   2
  -5  10   3 2397.96 1229.03  11
  -5  10   3 1832.51 1198.29  13
  -5  10   3 451.450 826.401  14
  -5  10   3 2351.76 938.312   4
  -5  10   4 33187.3 3061.43   4
  -5  11  -8-992.468 943.390   7
  -5  11  -6 123688. 6796.36  15
  -5  11  -6 124197. 6674.13   2
  -5  11  -6 124941. 6796.93  13
  -5  11  -6 121526. 6723.52  14
  -5  11  -5 15247.0 2273.65  14
  -5  11  -5 18067.0 2412.60   2
  -5  11  -5 14035.3 2174.95  13
  -5  11  -5 11575.2 2055.16  15
  -5  11  -4 25500.1 2967.02  16
  -5  11  -4 22083.3 2720.43  13
  -5  11  -4 21905.8 2576.68   2
  -5  11  -4 27380.9 3055.34  15
  -5  11  -4 22561.1 2685.99  14
  -5  11  -3 16075.3 2315.86  14
  -5  11  -3 15749.0 2261.60   2
  -5  11  -3 15306.5 2313.70  13
  -5  11  -3 17231.9 2425.28  16
  -5  11  -3 17763.1 2399.06  15
  -5  11  -2 17319.2 2344.17   2
  -5  11  -2 17538.2 2402.84  14
  -5  11  -2 15606.4 2331.15  16
  -5  11  -2 12826.9 2023.97  15
  -5  11  -2 16092.1 2327.87  13
  -5  11  -1 4625.48 1230.71   2
  -5  11  -1 5407.41 1403.97  16
  -5  11  -1 6715.63 1538.54  14
  -5  11  -1 6331.82 1430.80  13
  -5  11  -1 9848.72 1832.30  15
  -5  11   0 129754. 6801.77  15
  -5  11   0 131015. 6868.73  16
  -5  11   0 125589. 6695.35  14
  -5  11   0 125796. 6668.85  13
  -5  11   0 132660. 6835.33   2
  -5  11   1 26580.0 3080.55  14
  -5  11   1 30802.5 3406.20  11
  -5  11   1 27418.8 3120.09  13
  -5  11   1 28162.7 3157.70   2
  -5  11   1 27818.3 3164.15  16
  -5  11   1 28348.3 3139.20  15
  -5  11   3 876.756 708.285   7
  -4  -9   4 39515.3 3811.10   9
  -4  -9   5 12052.3 2168.59   9
  -4  -9   6 20597.3 2731.91   9
  -4  -8   1 1142.80 1051.37   6
  -4  -8   1 663.702 914.120   9
  -4  -8   2 2359.50 1126.95   9
  -4  -8   2 2224.53 933.271   6
  -4  -8   3 31795.9 3405.69   6
  -4  -8   3 24108.7 2725.62   1
  -4  -8   3 26842.0 2961.07   9
  -4  -8   4 80642.7 5130.63   1
  -4  -8   4 82460.2 5224.05   9
  -4  -8   5 10222.1 1855.07   9
  -4  -8   5 10216.8 1915.27   1
  -4  -8   5 12944.3 2148.01   6
  -4  -8   6 22803.7 2813.98   1
  -4  -8   6 22439.6 2682.29   9
  -4  -8   6 25322.9 3101.53   6
  -4  -8   7 2197.03 1110.14   1
  -4  -8   7 2307.96 968.537   9
  -4  -8   7 1128.50 793.806   6
  -4  -8   8 1121.36 1024.41   9
  -4  -8   9 13202.1 2501.91   9
  -4  -7  -1 16062.6 2592.94   6
  -4  -7   0 26811.7 3150.09   6
  -4  -7   1 717.639 873.376   6
  -4  -7   2 10687.9 1771.84   9
  -4  -7   2 11775.0 1975.57   6
  -4  -7   2 10199.0 1609.99   1
  -4  -7   3 46612.8 3810.60   6
  -4  -7   3 49606.2 3621.16   9
  -4  -7   3 44619.0 3400.47   1
  -4  -7   4 80102.7 4732.34   9
  -4  -7   4 83617.7 4841.99   1
  -4  -7   4 89169.0 5267.63   6
  -4  -7   5 9800.30 1754.54   1
  -4  -7   5 9002.39 1761.20   6
  -4  -7   5 7918.49 1532.20   9
  -4  -7   6 52173.2 3878.37   9
  -4  -7   6 51983.3 4137.10   6
  -4  -7   6 46455.2 3825.61   1
  -4  -7   7 5059.80 1336.82   9
  -4  -7   7 3015.06 1310.57   6
  -4  -7   7 6615.87 1624.08   1
  -4  -7   8 7601.54 1713.87   1
  -4  -7   8 6264.26 1606.36   9
  -4  -7   8 9084.31 1882.43   6
  -4  -7   9 26442.6 3186.29   1
  -4  -7   9 23615.3 3056.79   9
  -4  -7  10 74735.0 5549.53   9
  -4  -6  -3 34451.2 3392.83  17
  -4  -6  -2 48937.9 4469.55   3
  -4  -6  -2 43105.6 3615.57  17
  -4  -6  -2 45062.2 4091.78   6
  -4  -6  -1 31476.0 3423.40   3
  -4  -6  -1 34333.1 3084.40  17
  -4  -6  -1 36405.6 3518.51   6
  -4  -6   0 42532.8 3601.95   6
  -4  -6   1 3886.58 1153.35   6
  -4  -6   1 3980.60 1001.26   1
  -4  -6   2 42563.6 3358.20   6
  -4  -6   2 43732.4 3043.03   1
  -4  -6   2 41614.0 3118.99   9
  -4  -6   3 70567.8 4116.32   1
  -4  -6   3 76898.7 4213.18   9
  -4  -6   4 82063.8 4679.10   6
  -4  -6   4 70568.5 4226.88   1
  -4  -6   4 77487.5 4265.01   9
  -4  -6   5 10142.8 1678.28   1
  -4  -6   5 11861.3 1666.74   9
  -4  -6   5 11584.7 1837.88   6
  -4  -6   6 52010.5 3652.27   9
  -4  -6   6 54163.0 3966.35   6
  -4  -6   6 57380.5 4037.27   1
  -4  -6   7 123.175 591.251   9
  -4  -6   7-458.936 834.906   1
  -4  -6   8 16264.3 2354.70   1
  -4  -6   8 19079.0 2461.70   9
  -4  -6   9 44772.9 3920.61   1
  -4  -6   9 56214.2 4413.91   9
  -4  -6  10 56157.8 4493.80   1
  -4  -6  10 50429.6 4497.09   9
  -4  -6  11-82.0089 749.828   1
  -4  -6  11-65.3265 1113.10   9
  -4  -5  -4 39622.9 3686.11  17
  -4  -5  -3 26189.8 2838.75  17
  -4  -5  -3 27487.5 3371.62   3
  -4  -5  -2 68113.2 4357.63  17
  -4  -5  -2 65715.5 4583.30   6
  -4  -5  -2 71331.0 5182.15   3
  -4  -5  -1 38754.3 3578.62   3
  -4  -5  -1 39818.3 3108.00  17
  -4  -5  -1 40208.5 3365.35   6
  -4  -5   0 23152.4 2409.50   6
  -4  -5   0 23974.9 2241.22  17
  -4  -5   0 23532.1 1947.73   1
  -4  -5   1 5721.71 994.462  17
  -4  -5   1 5306.69 1148.34   6
  -4  -5   1 8307.16 1218.47   1
  -4  -5   2 89433.6 3639.40  17
  -4  -5   2 92430.2 4300.20   9
  -4  -5   2 97495.2 4716.67   6
  -4  -5   2 86327.8 4163.93   1
  -4  -5   3 93600.5 4283.16   9
  -4  -5   3 88343.9 4389.39   1
  -4  -5   3 95938.6 4670.20   6
  -4  -5   4 49878.4 3415.58   6
  -4  -5   4 47292.5 3260.82   1
  -4  -5   4 54338.4 3242.73   9
  -4  -5   5 9701.62 1598.51   1
  -4  -5   5 12488.2 1774.45   6
  -4  -5   5 12229.3 1616.46   9
  -4  -5   6 46047.0 3495.75   1
  -4  -5   6 50931.7 3395.40   9
  -4  -5   7 4423.03 1095.28   9
  -4  -5   7 7769.86 1663.27   1
  -4  -5   8 42335.0 3627.44   1
  -4  -5   8 35603.4 3313.34   9
  -4  -5   9 68149.9 4695.15   1
  -4  -5   9 74179.9 5083.06   9
  -4  -5  10 44900.8 3870.17   1
  -4  -5  10 44339.6 4171.79   9
  -4  -5  11 1451.61 1068.48   1
  -4  -5  11-465.228 1034.44   9
  -4  -5  12 25072.6 2910.24   1
  -4  -5  12 25571.8 3559.01   9
  -4  -4  -5 961.202 831.144  17
  -4  -4  -4 68623.3 4587.88  17
  -4  -4  -4 62586.3 5182.00   3
  -4  -4  -3 25276.2 2691.29   6
  -4  -4  -3 20382.2 2413.79  17
  -4  -4  -3 19902.6 2773.94   3
  -4  -4  -2 70770.5 4877.26   3
  -4  -4  -2 72166.2 4269.37  17
  -4  -4  -2 69667.4 4322.51   6
  -4  -4  -1 19968.1 2084.63  17
  -4  -4  -1 16275.6 1943.23   6
  -4  -4  -1 17184.7 2236.08   3
  -4  -4   0 2294.29 654.187   1
  -4  -4   0 3342.59 858.065   6
  -4  -4   0 2378.53 793.182  17
  -4  -4   1 655.451 545.949   6
  -4  -4   1 1506.86 597.531   1
  -4  -4   1 2163.88 627.912  17
  -4  -4   2 187187. 6265.91   1
  -4  -4   2 193435. 5775.47  17
  -4  -4   2 196873. 6170.58   9
  -4  -4   2 203614. 6660.85   6
  -4  -4   3 80141.8 2911.75  17
  -4  -4   3 82039.1 3673.66   9
  -4  -4   3 76641.1 3914.86   1
  -4  -4   3 78163.2 3887.32   6
  -4  -4   4 60043.6 3170.32   9
  -4  -4   4 50677.3 3201.15   6
  -4  -4   4 50037.2 3281.74   1
  -4  -4   4 48606.3 2366.53   4
  -4  -4   5 14558.0 992.083  20
  -4  -4   5 16048.1 1029.58  21
  -4  -4   5 13530.8 1808.81   1
  -4  -4   5 17206.3 1760.24   9
  -4  -4   5 14956.0 1001.89  19
  -4  -4   5 16248.7 1177.86   4
  -4  -4   6 40735.6 3231.15   1
  -4  -4   6 39686.5 2072.87  21
  -4  -4   6 38208.5 2037.74  11
  -4  -4   6 39629.3 2874.81   9
  -4  -4   6 40688.4 2100.31  20
  -4  -4   6 36752.8 1740.11   4
  -4  -4   6 36870.9 2031.44  19
  -4  -4   7 5403.64 914.778  11
  -4  -4   7 5105.98 918.895  20
  -4  -4   7 6384.42 991.122  19
  -4  -4   7 5879.39 1309.67   9
  -4  -4   7 3766.75 765.076  21
  -4  -4   7 4439.75 1207.76   1
  -4  -4   8 96476.3 4491.98  11
  -4  -4   8 91091.2 5219.01   9
  -4  -4   8 93966.7 5303.99   1
  -4  -4   8 92264.4 4382.62  20
  -4  -4   8 93656.1 4424.34  16
  -4  -4   8 90486.4 4366.57  19
  -4  -4   8 96140.8 4482.88  21
  -4  -4   9 67022.2 4114.58  11
  -4  -4   9 68875.8 4196.59  19
  -4  -4   9 70533.7 4203.50  16
  -4  -4   9 66955.5 4758.32   9
  -4  -4   9 64981.7 4043.31  20
  -4  -4   9 64006.0 4411.16   1
  -4  -4   9 62524.8 3959.56  21
  -4  -4  10 13239.6 1999.97  20
  -4  -4  10 17154.0 2282.44   1
  -4  -4  10 14400.5 2170.95  19
  -4  -4  10 13223.5 2075.84  16
  -4  -4  10 15255.6 2149.57  11
  -4  -4  10 13125.2 1960.97  21
  -4  -4  10 14070.8 2364.04   9
  -4  -4  11-64.8662 813.252  16
  -4  -4  11 208.782 658.743  11
  -4  -4  11 2774.18 1115.79  19
  -4  -4  11 1431.78 1007.88  21
  -4  -4  11 569.119 947.761   9
  -4  -4  11-1014.35 958.279  20
  -4  -4  11 1203.81 849.827   1
  -4  -4  12 38464.3 4011.92  16
  -4  -4  12 35267.4 3849.79  20
  -4  -4  12 35328.7 3840.60  19
  -4  -4  12 42620.6 3610.05   1
  -4  -4  12 38529.9 4020.03  11
  -4  -4  12 34758.2 3779.13  21
  -4  -4  12 36314.7 4256.81   9
  -4  -4  13 707.896 1006.78  16
  -4  -4  13 1672.78 1243.78  20
  -4  -4  13-1420.82 1300.41  19
  -4  -4  13 3498.77 1315.37   1
  -4  -4  13 1444.80 1078.06  11
  -4  -4  13 349.056 917.463  21
  -4  -3  -6 4551.85 1444.04  17
  -4  -3  -5 12037.3 2379.91   3
  -4  -3  -5 14048.9 2132.31  17
  -4  -3  -4 82250.7 5767.76   3
  -4  -3  -4 91441.4 5149.82  17
  -4  -3  -3 22148.3 2766.46   3
  -4  -3  -3 17706.3 2066.86   6
  -4  -3  -3 17665.5 2203.12  17
  -4  -3  -2 105547. 5047.36  17
  -4  -3  -2 99136.6 5524.00   3
  -4  -3  -2 100983. 4844.78   6
  -4  -3  -1 27849.6 2351.88  17
  -4  -3  -1 21868.1 2007.50   6
  -4  -3  -1 21932.8 1517.67   1
  -4  -3  -1 23900.2 2465.99   3
  -4  -3   0 449.556 466.921   6
  -4  -3   0 590.338 402.091   1
  -4  -3   0 872.889 585.327  17
  -4  -3   0 1108.59 280.777  13
  -4  -3   1 3681.19 778.989   6
  -4  -3   1 3744.23 800.264  17
  -4  -3   1 2733.71 719.363   1
  -4  -3   2 277433. 7278.28  17
  -4  -3   2 286800. 6353.10   2
  -4  -3   2 280733. 7717.34   6
  -4  -3   2 285050. 7255.68   9
  -4  -3   2 260918. 7740.00   1
  -4  -3   3 37896.2 2439.04   6
  -4  -3   3 36043.6 2135.65   9
  -4  -3   3 36811.6 1901.87  17
  -4  -3   3 38001.2 2626.40   1
  -4  -3   3 32449.5 2000.70   4
  -4  -3   4 68862.5 1851.09  19
  -4  -3   4 71191.0 1870.70  21
  -4  -3   4 66912.6 2316.41  17
  -4  -3   4 72069.8 3280.73   9
  -4  -3   4 68038.9 2809.93   4
  -4  -3   4 67630.8 3795.69   1
  -4  -3   5 38529.2 1865.31   4
  -4  -3   5 34169.2 1622.39  20
  -4  -3   5 37837.5 1709.95  19
  -4  -3   5 32535.2 1183.72  17
  -4  -3   5 35594.1 1656.64  21
  -4  -3   5 34779.2 2801.51   1
  -4  -3   5 35167.0 2441.96   9
  -4  -3   5 35548.2 1663.35  11
  -4  -3   6 25135.7 1706.08  20
  -4  -3   6 23421.8 1653.67  19
  -4  -3   6 23430.6 1428.20   4
  -4  -3   6 23751.3 2197.80   9
  -4  -3   6 23398.9 1665.71  11
  -4  -3   6 25805.8 1742.55  21
  -4  -3   6 24249.3 1684.06  16
  -4  -3   6 26051.4 2506.02   1
  -4  -3   7 14.9309 419.865  19
  -4  -3   7 412.081 351.541   4
  -4  -3   7 751.815 485.597   1
  -4  -3   7-109.155 446.548  21
  -4  -3   7 24.7408 418.790  16
  -4  -3   7-58.3769 523.700   9
  -4  -3   7 396.699 597.804  11
  -4  -3   7 254.978 373.545  20
  -4  -3   8 174195. 6690.12  11
  -4  -3   8 178137. 6750.05  19
  -4  -3   8 185005. 6832.28  16
  -4  -3   8 186743. 5129.28   4
  -4  -3   8 177312. 7333.66   1
  -4  -3   8 172014. 7471.13   9
  -4  -3   8 173244. 6680.02  21
  -4  -3   9 44521.8 3505.25  11
  -4  -3   9 50927.8 2487.21   4
  -4  -3   9 45057.6 3491.50  19
  -4  -3   9 43920.4 3462.53  16
  -4  -3   9 43878.4 3848.16   9
  -4  -3   9 42476.7 3415.05  21
  -4  -3   9 50563.9 3742.43   1
  -4  -3  10 12546.0 2092.52  19
  -4  -3  10 14194.3 2176.27  21
  -4  -3  10 11543.3 1974.64  11
  -4  -3  10 14896.8 2093.74   1
  -4  -3  10 13508.0 2330.24   9
  -4  -3  10 11342.3 1919.94  16
  -4  -3  11 5402.06 1542.73  16
  -4  -3  11 4252.44 1493.54  19
  -4  -3  11 3872.78 1091.94   1
  -4  -3  11 2365.27 1059.09  11
  -4  -3  11 5824.16 1446.67  21
  -4  -3  11 7440.04 1976.91   9
  -4  -3  12 26530.9 3404.87  11
  -4  -3  12 27995.9 2850.20   1
  -4  -3  12 26297.0 3454.76  21
  -4  -3  12 28961.1 3596.03  19
  -4  -3  12 29065.3 3576.56  16
  -4  -3  12 27919.2 3758.73   9
  -4  -3  13 1114.14 753.334   1
  -4  -3  13 199.461 1022.54  19
  -4  -3  13-842.713 1322.10   8
  -4  -3  13 527.830 1088.02  21
  -4  -3  13-77.1258 961.489  16
  -4  -3  13 1021.02 980.306  11
  -4  -2  -6 921.923 1011.43   3
  -4  -2  -6 2588.22 969.583  17
  -4  -2  -5 19883.3 2406.89  17
  -4  -2  -5 18191.0 2755.32   3
  -4  -2  -4 104925. 4344.62  13
  -4  -2  -4 90303.1 5884.03   3
  -4  -2  -4 109508. 5192.86   6
  -4  -2  -4 102073. 5260.54  17
  -4  -2  -3 40630.6 2344.73  13
  -4  -2  -3 41544.6 3113.20  17
  -4  -2  -3 39692.0 3587.38   3
  -4  -2  -3 41596.4 2911.99   6
  -4  -2  -2 150890. 5932.12  17
  -4  -2  -2 138998. 6501.75   3
  -4  -2  -2 150698. 4513.22  13
  -4  -2  -2 151906. 3948.80   1
  -4  -2  -2 159605. 5683.11   6
  -4  -2  -1 2606.94 536.686   1
  -4  -2  -1 2838.20 439.521  13
  -4  -2  -1 2153.28 776.018   3
  -4  -2  -1 2779.15 836.088  17
  -4  -2  -1 2723.49 753.296   6
  -4  -2   0 2401.69 279.816  14
  -4  -2   0 2079.52 249.885  13
  -4  -2   0 1442.22 502.631   6
  -4  -2   0 2113.48 737.254   3
  -4  -2   0 2244.26 265.669  13
  -4  -2   0 2138.81 568.145   1
  -4  -2   0 1978.15 638.326  17
  -4  -2   0 2298.50 276.716  15
  -4  -2   1 57431.0 2011.91   2
  -4  -2   1 58363.9 2856.50  17
  -4  -2   1 53217.3 2727.28   1
  -4  -2   1 60166.8 2716.97   6
  -4  -2   2 385332. 10101.5   1
  -4  -2   2 415748. 9547.37   6
  -4  -2   2 406385. 7818.11   2
  -4  -2   2 421974. 8984.93   9
  -4  -2   2 398690. 9278.02  17
  -4  -2   3 25291.2 1620.64   9
  -4  -2   3 26095.2 1727.00   4
  -4  -2   3 24199.4 2131.18   1
  -4  -2   3 22198.7 1434.24  17
  -4  -2   4 82826.5 4301.33   1
  -4  -2   4 96075.8 2418.40  19
  -4  -2   4 92134.1 2465.43  21
  -4  -2   4 91781.3 2467.31  20
  -4  -2   4 94175.4 2489.33  19
  -4  -2   4 92888.2 3318.92   4
  -4  -2   4 91229.1 3645.45   9
  -4  -2   4 91439.0 2461.72  11
  -4  -2   5 32309.0 1758.69  11
  -4  -2   5 26361.6 2467.57   1
  -4  -2   5 30598.2 1199.25  17
  -4  -2   5 28208.7 1635.66  19
  -4  -2   5 29634.1 1687.37  21
  -4  -2   5 31134.9 1730.62  16
  -4  -2   5 32417.0 1733.54  20
  -4  -2   5 30164.4 2210.01   9
  -4  -2   5 30950.7 1707.71   4
  -4  -2   6 7224.60 829.486   3
  -4  -2   6 8488.02 892.463   4
  -4  -2   6 7802.81 1061.74  11
  -4  -2   6 5047.02 1150.43   1
  -4  -2   6 6701.17 1006.78  16
  -4  -2   6 8582.87 1091.87  19
  -4  -2   6 7355.33 1179.63   9
  -4  -2   6 6513.36 982.559  21
  -4  -2   7 5451.32 784.104   4
  -4  -2   7 2680.43 765.528  21
  -4  -2   7 4603.68 1010.91  15
  -4  -2   7 2366.77 670.927  11
  -4  -2   7 3924.53 1142.29   1
  -4  -2   7 3931.66 998.814   9
  -4  -2   7 4344.09 1017.09  19
  -4  -2   7 3761.48 858.148  16
  -4  -2   8 238954. 6398.08   4
  -4  -2   8 234321. 8380.18  21
  -4  -2   8 234159. 8397.45  19
  -4  -2   8 240667. 8472.58  11
  -4  -2   8 235039. 8499.41   1
  -4  -2   8 229339. 8957.09   9
  -4  -2   8 236887. 8395.17  16
  -4  -2   8 229091. 8271.98  15
  -4  -2   9 13221.6 2067.05  19
  -4  -2   9 14208.3 2059.17  16
  -4  -2   9 17113.7 2140.67   1
  -4  -2   9 14707.3 2144.42  21
  -4  -2   9 14234.2 2008.59  11
  -4  -2   9 17323.8 1528.35   4
  -4  -2   9 16420.6 2259.30  15
  -4  -2   9 16864.7 2425.22   9
  -4  -2  10 9031.97 1915.90  11
  -4  -2  10 8436.59 1500.29   1
  -4  -2  10 8798.01 1936.51   9
  -4  -2  10 9170.42 1812.64  16
  -4  -2  10 10101.2 1898.04  15
  -4  -2  10 9572.82 1927.95  19
  -4  -2  10 9596.72 1807.91  21
  -4  -2  10 10014.4 1240.23   4
  -4  -2  11 5070.85 1601.17  11
  -4  -2  11 7170.47 1682.71  21
  -4  -2  11 7627.56 1746.69  16
  -4  -2  11 6408.62 1397.15   1
  -4  -2  11 5419.12 1605.16  19
  -4  -2  11 7826.41 1846.07  15
  -4  -2  11 5329.78 1594.02   9
  -4  -2  11 6426.34 1100.15   4
  -4  -2  12 14137.4 2047.34   1
  -4  -2  12 14085.5 2585.68  21
  -4  -2  12 11236.0 2379.28  16
  -4  -2  12 18658.4 2859.96  15
  -4  -2  12 13064.0 2401.17   8
  -4  -2  12 11664.4 2379.94  11
  -4  -2  12 16939.3 2770.52  19
  -4  -2  12 14660.3 2697.04   9
  -4  -2  13-665.276 1047.12   8
  -4  -1  -7 2400.67 1229.23   3
  -4  -1  -7 1049.64 573.703  13
  -4  -1  -7 1583.33 1054.34  17
  -4  -1  -6 20554.7 2460.91  17
  -4  -1  -6 20612.1 3008.56   3
  -4  -1  -6 20614.8 2100.81  13
  -4  -1  -5 64158.1 4195.58  17
  -4  -1  -5 69402.2 5286.22   3
  -4  -1  -5 69434.4 3652.33  13
  -4  -1  -4 103818. 4650.57   6
  -4  -1  -4 102164. 5045.71  17
  -4  -1  -4 101636. 4159.19  13
  -4  -1  -4 98334.9 5997.47   3
  -4  -1  -3 41853.6 2271.37  13
  -4  -1  -3 35075.4 3347.66   3
  -4  -1  -3 39623.3 2878.79  17
  -4  -1  -3 38778.2 2567.91   6
  -4  -1  -2 189954. 4960.20  13
  -4  -1  -2 180624. 6379.29  17
  -4  -1  -2 184591. 4418.71   1
  -4  -1  -2 193611. 5783.53   6
  -4  -1  -2 174647. 7296.94   3
  -4  -1  -1 4837.85 583.672  15
  -4  -1  -1 4902.62 648.251   1
  -4  -1  -1 5504.67 769.153   6
  -4  -1  -1 5324.21 1008.03  17
  -4  -1  -1 5143.93 597.682  14
  -4  -1  -1 5574.51 620.359  11
  -4  -1  -1 6084.38 667.987  13
  -4  -1  -1 5848.88 554.788  13
  -4  -1  -1 6741.07 1226.34   3
  -4  -1  -1 3959.54 546.384  16
  -4  -1   0 7137.30 401.096  13
  -4  -1   0 8131.15 856.219   6
  -4  -1   0 7270.49 398.893  14
  -4  -1   0 7162.63 907.043   1
  -4  -1   0 7538.91 413.522  15
  -4  -1   0 8460.94 1121.26  17
  -4  -1   0 7985.68 1236.11   3
  -4  -1   0 6405.45 391.928  16
  -4  -1   0 7607.77 374.046  14
  -4  -1   0 6836.87 365.430  13
  -4  -1   0 7810.56 701.125   2
  -4  -1   1 145389. 3662.08   9
  -4  -1   1 137927. 4031.32   6
  -4  -1   1 139665. 4873.23   3
  -4  -1   1 135175. 2994.36   2
  -4  -1   2 300276. 6642.66   9
  -4  -1   2 303736. 7603.20   4
  -4  -1   3 5615.49 305.186  21
  -4  -1   3 5781.79 331.497  16
  -4  -1   3 6575.63 835.164   4
  -4  -1   3 6016.68 313.487  19
  -4  -1   3 5624.88 335.501  20
  -4  -1   3 5599.35 332.281  11
  -4  -1   3 5644.78 331.746  21
  -4  -1   3 5755.72 334.048  19
  -4  -1   3 6134.43 729.723   9
  -4  -1   4 93611.0 3034.35  21
  -4  -1   4 98401.8 3091.93  15
  -4  -1   4 101797. 2716.18  19
  -4  -1   4 102472. 3144.33  19
  -4  -1   4 97815.6 3084.67  16
  -4  -1   4 101183. 3452.60   4
  -4  -1   4 96481.9 3788.03   9
  -4  -1   4 97151.8 3079.44  11
  -4  -1   5 706.630 433.635  11
  -4  -1   5 381.025 197.444   3
  -4  -1   5 672.480 485.075   9
  -4  -1   5 788.756 379.169   4
  -4  -1   5 236.834 233.332  17
  -4  -1   5 272.251 388.032  21
  -4  -1   5 865.759 388.281  19
  -4  -1   5 452.402 432.274  16
  -4  -1   5 208.962 288.142  15
  -4  -1   6 1861.15 670.470  21
  -4  -1   6 1488.41 358.871   3
  -4  -1   6 1966.62 695.096  11
  -4  -1   6 1712.24 492.141   4
  -4  -1   6 1631.44 678.472   9
  -4  -1   6 1924.12 743.796  16
  -4  -1   6 2432.12 657.438  19
  -4  -1   6 2806.72 858.723  15
  -4  -1   7 36195.2 2878.94  21
  -4  -1   7 37492.1 3164.44   9
  -4  -1   7 33536.2 2793.74  11
  -4  -1   7 34979.5 2863.02  19
  -4  -1   7 30490.6 2670.37  15
  -4  -1   7 37010.8 2916.87  16
  -4  -1   7 37327.5 2074.50   4
  -4  -1   8 223538. 8522.22  11
  -4  -1   8 226556. 6464.60   4
  -4  -1   8 235532. 8684.22  16
  -4  -1   8 220087. 9020.64   9
  -4  -1   8 229163. 8615.71  19
  -4  -1   8 230757. 8634.54  21
  -4  -1   8 230116. 8579.45  15
  -4  -1   9 2177.69 682.654   4
  -4  -1   9-235.429 676.131  16
  -4  -1   9 133.283 709.876   9
  -4  -1   9 2105.86 963.057  21
  -4  -1   9 555.720 563.065   1
  -4  -1   9 1893.13 1092.15  19
  -4  -1   9-248.340 701.316  11
  -4  -1   9 1560.95 1020.53  15
  -4  -1  10 13871.2 2284.88  16
  -4  -1  10 11325.0 1434.38   4
  -4  -1  10 13297.9 2214.66   8
  -4  -1  10 12036.2 2095.35  19
  -4  -1  10 10417.8 1955.46  21
  -4  -1  10 9996.04 1628.38   1
  -4  -1  10 11789.6 2014.87  11
  -4  -1  10 12702.5 2160.03  15
  -4  -1  10 8868.23 1962.41   9
  -4  -1  11 9877.97 2010.31  16
  -4  -1  11 14194.9 2374.04  15
  -4  -1  11 12498.8 2303.65  21
  -4  -1  11 13459.6 1693.04   4
  -4  -1  11 16715.4 2640.88  11
  -4  -1  11 14303.5 2608.86   9
  -4  -1  11 10981.9 1696.77   1
  -4  -1  11 10539.6 2076.77  19
  -4  -1  11 14568.4 2429.24   8
  -4  -1  12 15790.7 2742.15  21
  -4  -1  12 15033.2 2773.03   8
  -4  -1  12 16676.9 2750.06  11
  -4  -1  12 18666.1 2187.89   1
  -4  -1  12 15632.3 2636.72  16
  -4  -1  12 19162.7 2898.76  15
  -4  -1  12 16665.7 2960.31   9
  -4  -1  12 19201.9 2993.92  19
  -4   0  -8 24930.3 3682.87   3
  -4   0  -8 23131.3 2557.00  13
  -4   0  -8 24781.1 2830.21  17
  -4   0  -7 7829.97 2177.63   3
  -4   0  -7 5605.91 1446.28  17
  -4   0  -7 4818.82 1161.66  13
  -4   0  -6 47464.5 3579.96  17
  -4   0  -6 39819.4 4201.40   3
  -4   0  -6 38243.2 2838.26  13
  -4   0  -5 54455.1 3124.72  13
  -4   0  -5 53024.3 3604.32  17
  -4   0  -5 62624.9 4923.58   3
  -4   0  -4 87068.9 3690.37  13
  -4   0  -4 86605.8 5654.93   3
  -4   0  -4 86709.2 4455.74  17
  -4   0  -3 31146.2 3086.65   3
  -4   0  -3 35295.9 1974.89  13
  -4   0  -3 33531.6 2531.77  17
  -4   0  -3 33461.5 2042.36   6
  -4   0  -3 32113.3 1109.56   1
  -4   0  -2 89000.5 3158.45   6
  -4   0  -2 90747.1 2986.81  13
  -4   0  -2 96111.3 4174.66  17
  -4   0  -2 86702.2 2782.83   1
  -4   0  -2 80995.2 4840.39   3
  -4   0  -1 45924.0 2260.92   9
  -4   0  -1 42443.7 2123.33  15
  -4   0  -1 45954.4 1648.97  13
  -4   0  -1 41711.8 2508.71  17
  -4   0  -1 46987.0 1863.42   6
  -4   0  -1 45736.9 2190.90  21
  -4   0  -1 42754.5 3163.64   3
  -4   0  -1 45608.4 2182.69  14
  -4   0  -1 44228.5 2169.69  16
  -4   0  -1 44675.8 2179.88  11
  -4   0  -1 42866.3 2160.43   2
  -4   0  -1 44711.4 1638.99  14
  -4   0   0 43160.3 1576.70   2
  -4   0   0 44157.2 1600.95  15
  -4   0   0 42488.4 1585.14  11
  -4   0   0 42702.2 1597.66  21
  -4   0   0 42600.7 1251.53  15
  -4   0   0 47228.4 1735.25   6
  -4   0   0 41743.7 1245.85  13
  -4   0   0 43380.9 1616.21  16
  -4   0   0 47953.1 3028.11   3
  -4   0   0 43163.7 1252.65  14
  -4   0   0 44226.1 1611.29  14
  -4   0   1 261597. 7307.68   3
  -4   0   1 255505. 5110.78   9
  -4   0   1 255740. 6241.66   8
  -4   0   2 218890. 4738.75   8
  -4   0   2 205101. 5532.89   3
  -4   0   2 184422. 4037.78  15
  -4   0   2 197007. 3762.10  21
  -4   0   2 193513. 3749.05  11
  -4   0   2 200719. 4099.60  21
  -4   0   2 205935. 4113.41  11
  -4   0   2 218265. 5797.54   4
  -4   0   2 192044. 3768.33  19
  -4   0   2 205322. 4662.50   9
  -4   0   2 196324. 3775.01  20
  -4   0   2 193194. 4080.27  16
  -4   0   3 3666.87 530.179  21
  -4   0   3 1942.32 324.811   8
  -4   0   3 2792.69 339.816  19
  -4   0   3 2063.09 487.166   9
  -4   0   3 2886.16 487.907  11
  -4   0   3 2860.52 345.028  21
  -4   0   3 2010.97 393.295   3
  -4   0   3 2756.40 511.066  14
  -4   0   3 2613.00 507.145  15
  -4   0   3 2535.61 562.368   4
  -4   0   3 2354.64 472.381  16
  -4   0   4 205554. 6058.67  11
  -4   0   4 206470. 6072.46  15
  -4   0   4 208843. 6080.72  16
  -4   0   4 208061. 4923.96  19
  -4   0   4 207373. 6072.39  21
  -4   0   4 205262. 5560.73   4
  -4   0   4 204337. 6382.86   9
  -4   0   5 684.653 730.690   9
  -4   0   5 2184.82 667.742  11
  -4   0   5 1179.89 434.202   4
  -4   0   5 2303.51 724.314  15
  -4   0   5 858.473 565.647  16
  -4   0   5 952.234 566.321  21
  -4   0   6 17556.2 1917.07  11
  -4   0   6 19354.8 2203.28   9
  -4   0   6 19220.6 2009.72  16
  -4   0   6 18408.4 1424.52   4
  -4   0   6 19635.8 2038.81  15
  -4   0   6 19849.6 2067.21  21
  -4   0   7 83899.3 4721.83  16
  -4   0   7 89430.0 5228.12   9
  -4   0   7 91848.9 4922.15  11
  -4   0   7 88639.5 4789.33  15
  -4   0   7 81325.5 3399.34   4
  -4   0   7 84482.0 4717.17  21
  -4   0   8 128285. 6345.69  15
  -4   0   8 146418. 7253.85   9
  -4   0   8 129876. 4753.45   4
  -4   0   8 140071. 6571.92  21
  -4   0   8 141733. 6620.15  11
  -4   0   8 139003. 6533.86  16
  -4   0   8 136800. 6508.10   8
  -4   0   9 358.656 628.648  16
  -4   0   9 1740.82 1028.23  15
  -4   0   9 2098.26 1180.70  19
  -4   0   9 89.7845 669.196   8
  -4   0   9 1396.42 1004.68  21
  -4   0   9 269.341 712.820  11
  -4   0   9 1674.68 599.722   4
  -4   0   9 588.598 822.605   9
  -4   0  10 35691.8 3675.59  19
  -4   0  10 28105.3 3171.30  11
  -4   0  10 35596.7 3624.72  15
  -4   0  10 37265.1 3651.13  16
  -4   0  10 33565.5 2538.11   4
  -4   0  10 36257.6 3630.88   8
  -4   0  10 37930.3 3993.25   9
  -4   0  10 28009.7 3225.07  21
  -4   0  11 7307.50 1873.76  21
  -4   0  11 6454.32 1661.15  15
  -4   0  11 5729.59 1225.74   4
  -4   0  11 7947.97 1757.55  11
  -4   0  11 6237.83 1732.66  19
  -4   0  11 6980.10 1641.06  16
  -4   0  11 5302.83 1451.28   8
  -4   0  11 6877.30 1335.71   1
  -4   0  12 9994.93 2224.11   8
  -4   0  12 8830.56 1955.24  11
  -4   0  12 10153.8 2186.17  19
  -4   0  12 6827.95 1769.27  21
  -4   0  12 6887.92 1950.03  15
  -4   0  12 9086.72 2130.17  16
  -4   1  -9 28620.9 2937.05  13
  -4   1  -8 5131.72 1242.62  13
  -4   1  -8 5118.72 1370.37  17
  -4   1  -8 5520.83 1645.61   3
  -4   1  -7 3599.38 1593.00   3
  -4   1  -7 5435.21 1345.05  17
  -4   1  -7 5289.76 1207.28  13
  -4   1  -6 102290. 5236.93  17
  -4   1  -6 103866. 4787.97  13
  -4   1  -6 110485. 7186.67   3
  -4   1  -5 48914.9 2917.48  13
  -4   1  -5 56550.5 4787.02   3
  -4   1  -5 57096.5 3586.39  17
  -4   1  -4 93736.9 3801.33  13
  -4   1  -4 108674. 6362.43   3
  -4   1  -4 93579.8 4468.98  17
  -4   1  -3 109177. 3739.89  13
  -4   1  -3 111968. 3790.61  14
  -4   1  -3 117675. 6291.68   3
  -4   1  -3 106625. 3013.75   1
  -4   1  -3 99783.3 4450.18  17
  -4   1  -2 98321.1 3630.21   9
  -4   1  -2 90487.4 3018.47  13
  -4   1  -2 92762.5 3061.04  14
  -4   1  -2 91250.7 5186.02   3
  -4   1  -1 51008.2 2224.80  21
  -4   1  -1 53556.0 1908.92  13
  -4   1  -1 53117.5 2257.29  19
  -4   1  -1 53240.8 2292.80  15
  -4   1  -1 54364.1 2295.03  16
  -4   1  -1 52534.6 2260.44  11
  -4   1  -1 53533.2 3551.56   3
  -4   1  -1 50449.6 1869.24  14
  -4   1  -1 46329.7 1404.23   6
  -4   1  -1 54319.7 1910.64   9
  -4   1   0 122777. 3232.80  16
  -4   1   0 120659. 2795.01   2
  -4   1   0 123189. 3000.32  13
  -4   1   0 121150. 2984.19  14
  -4   1   0 121976. 2996.07  15
  -4   1   0 118200. 3197.76  19
  -4   1   0 126444. 5042.00   3
  -4   1   0 119465. 2746.39   6
  -4   1   0 122772. 3230.92  21
  -4   1   0 123785. 4440.27   8
  -4   1   0 120195. 3205.60  11
  -4   1   0 119422. 3212.94  15
  -4   1   1 167660. 4422.08   8
  -4   1   1 166101. 3749.50  11
  -4   1   1 166164. 3752.91  15
  -4   1   1 164906. 3748.70  16
  -4   1   1 162408. 5012.86   4
  -4   1   1 166695. 3748.55  21
  -4   1   1 163719. 3727.86  13
  -4   1   1 165829. 5163.85   3
  -4   1   1 164890. 3751.26  16
  -4   1   1 163258. 3749.30  19
  -4   1   1 163999. 3730.92  14
  -4   1   1 165537. 3757.09  20
  -4   1   2 139842. 3362.44  21
  -4   1   2 135302. 3549.50   3
  -4   1   2 131619. 3534.82  11
  -4   1   2 142075. 4445.22   4
  -4   1   2 137759. 3566.51  16
  -4   1   2 138258. 3561.49  13
  -4   1   2 138277. 3332.77  20
  -4   1   2 137766. 3341.22  19
  -4   1   2 132134. 3010.79   8
  -4   1   2 136821. 3547.08  14
  -4   1   2 132849. 3521.24  15
  -4   1   3 14781.1 1172.00  14
  -4   1   3 15620.1 1279.97   4
  -4   1   3 17158.3 1038.36  19
  -4   1   3 15129.2 646.491   8
  -4   1   3 16414.2 1237.19  11
  -4   1   3 16401.9 1227.93  15
  -4   1   3 16726.7 1032.43  21
  -4   1   3 15364.0 1195.75  16
  -4   1   3 14658.5 1303.73   9
  -4   1   4 132826. 4651.76  21
  -4   1   4 135311. 4682.79  11
  -4   1   4 136220. 4663.48  14
  -4   1   4 130904. 4615.42  15
  -4   1   4 133023. 4654.32  16
  -4   1   4 132910. 4222.72   4
  -4   1   4 127498. 5057.66   9
  -4   1   5 10358.3 1074.57   4
  -4   1   5 15079.8 1673.95  15
  -4   1   5 12218.9 1672.80   9
  -4   1   5 15277.2 1540.51   8
  -4   1   5 12122.5 1461.04  21
  -4   1   5 9489.16 1291.98  11
  -4   1   5 12849.7 1516.37  16
  -4   1   5 13787.5 1525.02  14
  -4   1   6 58119.2 3617.87  21
  -4   1   6 68134.2 4286.92   9
  -4   1   6 63683.0 3736.43  14
  -4   1   6 59632.8 3639.31  11
  -4   1   6 58457.8 3585.37  16
  -4   1   6 61818.4 3613.79   8
  -4   1   6 57532.8 3572.12  15
  -4   1   6 56561.0 2743.66   4
  -4   1   7 209449. 7884.63  15
  -4   1   7 203850. 7830.07  21
  -4   1   7 197161. 6124.38   4
  -4   1   7 220736. 8883.94   9
  -4   1   7 210774. 7895.12  14
  -4   1   7 213261. 7977.00  11
  -4   1   7 216534. 8002.97  16
  -4   1   7 217225. 8027.52   8
  -4   1   8 154559. 7065.81  11
  -4   1   8 164550. 7184.31  15
  -4   1   8 152985. 6995.88  16
  -4   1   8 148424. 6929.59  21
  -4   1   8 165229. 7243.30   8
  -4   1   8 140169. 5249.77   4
  -4   1   9 211.611 643.407   8
  -4   1   9 773.118 901.074  16
  -4   1   9 854.240 764.883  15
  -4   1   9 1287.59 798.491  11
  -4   1   9 798.119 1008.65  21
  -4   1   9-202.642 487.973   4
  -4   1  10 44290.8 3124.21   4
  -4   1  10 52247.3 4402.30   8
  -4   1  10 46860.5 4142.80  21
  -4   1  10 46559.3 4158.55  11
  -4   1  10 46586.0 4184.00  15
  -4   1  10 45998.7 4078.96  16
  -4   1  11 2453.84 1221.13  15
  -4   1  11 3933.15 1404.70  21
  -4   1  11 3457.73 1183.94   8
  -4   1  11 3652.05 1389.39  16
  -4   1  11 3275.24 1320.33  19
  -4   1  11 2661.03 1205.31  11
  -4   1  11 3072.17 991.203   4
  -4   2 -10 59676.0 4493.10  13
  -4   2 -10 59053.0 4478.67  14
  -4   2  -9 20861.7 2538.52  14
  -4   2  -9 25865.7 2817.99  13
  -4   2  -9 24479.3 3840.29   3
  -4   2  -9 24191.2 2845.94  17
  -4   2  -8 898.052 1303.57   3
  -4   2  -8-561.176 749.649  14
  -4   2  -8 1289.26 979.711  17
  -4   2  -8 225.893 698.592  13
  -4   2  -7 3224.17 1072.84  17
  -4   2  -7 2675.37 909.159  14
  -4   2  -7 2510.54 852.723  13
  -4   2  -7 1460.89 1291.38   3
  -4   2  -6 127187. 5733.44  17
  -4   2  -6 132588. 5402.52  13
  -4   2  -6 146013. 8358.47   3
  -4   2  -6 131162. 5392.16  14
  -4   2  -5 40926.3 2617.56  13
  -4   2  -5 42066.6 2999.62  17
  -4   2  -5 49210.7 4450.95   3
  -4   2  -5 41171.9 2633.61  14
  -4   2  -4 122225. 4389.04  13
  -4   2  -4 114954. 4879.01  17
  -4   2  -4 118232. 3035.60   1
  -4   2  -4 122600. 4394.96  14
  -4   2  -3 67193.2 2873.81  13
  -4   2  -3 73226.1 2603.79   1
  -4   2  -3 74017.0 2995.64  14
  -4   2  -2 19852.3 1107.64   9
  -4   2  -2 17707.3 1242.11  13
  -4   2  -2 19040.3 2245.29   3
  -4   2  -2 15498.3 1182.32  14
  -4   2  -1 12430.3 949.348  13
  -4   2  -1 11968.5 890.938   2
  -4   2  -1 12183.1 1029.01  19
  -4   2  -1 12856.2 967.032  14
  -4   2  -1 14365.4 1653.88   3
  -4   2  -1 11669.6 1001.59  21
  -4   2  -1 12829.3 1069.34  11
  -4   2  -1 12038.2 1051.06  16
  -4   2  -1 11545.8 920.363  15
  -4   2   0 658282. 12067.4   2
  -4   2   0 667871. 12716.9  20
  -4   2   0 649262. 12703.7  16
  -4   2   0 662030. 12720.4  19
  -4   2   0 640211. 13962.1   3
  -4   2   0 644050. 12076.9   6
  -4   2   0 672636. 12602.2  15
  -4   2   0 633538. 13790.9   4
  -4   2   0 665215. 12729.0  21
  -4   2   0 655706. 12706.2  11
  -4   2   0 667323. 12582.6  14
  -4   2   0 665090. 12589.8  13
  -4   2   1 358171. 6997.40   2
  -4   2   1 365274. 7555.23  20
  -4   2   1 376006. 7627.64  21
  -4   2   1 360766. 7570.10  11
  -4   2   1 348626. 7680.42   3
  -4   2   1 369523. 7595.49  19
  -4   2   1 346686. 7599.13  16
  -4   2   1 355086. 8611.83   4
  -4   2   1 352165. 7588.73  15
  -4   2   1 379665. 8838.42   6
  -4   2   1 351665. 7590.77  13
  -4   2   1 356341. 7600.51  14
  -4   2   2 112225. 3428.73  16
  -4   2   2 107903. 3794.39   4
  -4   2   2 108090. 3412.52  11
  -4   2   2 109210. 3383.71  13
  -4   2   2 111598. 3413.52  15
  -4   2   2 108807. 3377.79  14
  -4   2   2 105324. 3014.47   2
  -4   2   3 28013.0 1749.32  11
  -4   2   3 27323.7 1713.57  16
  -4   2   3 27570.2 1692.74   2
  -4   2   3 27185.9 1704.62  13
  -4   2   3 27861.8 1723.10  15
  -4   2   3 27364.8 1746.26   4
  -4   2   3 29381.0 1761.79  14
  -4   2   4 84826.6 3646.58  11
  -4   2   4 88741.3 3860.34   2
  -4   2   4 86689.6 3642.99  14
  -4   2   4 81590.9 3259.31   4
  -4   2   4 86685.7 3642.94  15
  -4   2   4 84096.2 3606.18  16
  -4   2   4 86030.7 2811.21   8
  -4   2   5 11411.0 1443.45  14
  -4   2   5 10726.4 1456.71  15
  -4   2   5 10221.4 1384.23  11
  -4   2   5 9323.70 1307.95  16
  -4   2   5 10628.7 1181.04   4
  -4   2   5 10515.1 1390.58  21
  -4   2   5 11057.5 1209.70   8
  -4   2   6 120929. 4401.40   4
  -4   2   6 128804. 5245.72   8
  -4   2   6 120636. 5461.75  11
  -4   2   6 123954. 5491.26  16
  -4   2   6 122505. 5496.99  21
  -4   2   6 120457. 5418.28  15
  -4   2   6 120519. 5398.20  14
  -4   2   7 87141.5 4891.45  15
  -4   2   7 85885.7 3855.57   4
  -4   2   7 86283.1 4902.96  11
  -4   2   7 87993.9 4916.28  16
  -4   2   7 86569.1 4897.04  21
  -4   2   7 84289.6 4814.36  14
  -4   2   7 104668. 5102.86   8
  -4   2   8 27608.5 2861.42  21
  -4   2   8 29473.2 2936.61  15
  -4   2   8 28025.8 2896.65  14
  -4   2   8 27870.0 2911.92  16
  -4   2   8 27849.8 2834.18   8
  -4   2   8 27305.2 2226.55   4
  -4   2   8 25569.4 2803.51  11
  -4   2   9 672.955 613.264   8
  -4   2   9 908.185 1017.36  21
  -4   2   9 1597.77 1066.69  11
  -4   2   9 879.765 1080.82  15
  -4   2   9 609.488 586.532   4
  -4   2   9 1509.94 1098.97  16
  -4   2  10 52933.3 4467.39  11
  -4   2  10 54122.2 4448.72   8
  -4   2  10 45350.6 3273.91   4
  -4   2  10 42726.0 4069.74  15
  -4   2  10 46512.6 4271.44  21
  -4   2  10 43808.2 4082.00  16
  -4   2  11 5641.30 1720.76   8
  -4   2  11 4666.04 1573.11  16
  -4   2  11 2786.52 1255.31  11
  -4   2  11 2126.68 830.135   4
  -4   2  11 1966.37 1363.53  21
  -4   2  11 2691.15 1165.26  15
  -4   3 -10 74127.1 4979.56  17
  -4   3 -10 74486.9 5104.32  13
  -4   3 -10 78560.9 5202.67  14
  -4   3  -9 10158.5 1835.41  17
  -4   3  -9 8121.51 1673.17  13
  -4   3  -9 7215.66 1482.06  14
  -4   3  -8 2382.19 1032.14  17
  -4   3  -8 3136.03 1685.70   3
  -4   3  -8 1365.35 907.993  14
  -4   3  -8 1986.53 892.274  13
  -4   3  -7 24936.8 2396.30  13
  -4   3  -7 26980.0 2453.84  14
  -4   3  -7 22904.1 2371.19  17
  -4   3  -6 204134. 7364.32  17
  -4   3  -6 215056. 7210.19  13
  -4   3  -6 215329. 7242.21  14
  -4   3  -5 24117.0 1976.49  13
  -4   3  -5 24420.2 2193.61  17
  -4   3  -5 26278.1 2052.92  14
  -4   3  -5 29837.5 3408.46   3
  -4   3  -4 180432. 7951.40   3
  -4   3  -4 163705. 5305.90  13
  -4   3  -4 159485. 5264.17  14
  -4   3  -3 45947.0 2403.40  13
  -4   3  -3 45784.1 2376.56  14
  -4   3  -2 2085.19 496.224  13
  -4   3  -2 2219.13 372.112   9
  -4   3  -2 1678.73 495.352  15
  -4   3  -2 648.035 497.613   3
  -4   3  -2 1515.70 459.441  14
  -4   3  -2 1450.01 430.215   2
  -4   3  -1 4340.90 638.056  13
  -4   3  -1 4829.57 706.060  15
  -4   3  -1 4671.31 808.989   4
  -4   3  -1 5806.19 661.414   2
  -4   3  -1 4500.47 669.116  14
  -4   3  -1 8058.87 1103.81   3
  -4   3   0 340039. 7697.39  13
  -4   3   0 340669. 7877.25   3
  -4   3   0 340160. 8401.98   4
  -4   3   0 354272. 7071.35   6
  -4   3   0 338576. 7705.58  15
  -4   3   0 340422. 7251.29   2
  -4   3   0 331973. 7660.76  14
  -4   3   1 48865.7 2229.90  16
  -4   3   1 48808.3 1951.42   2
  -4   3   1 52163.7 2282.20  15
  -4   3   1 50401.2 2471.04   6
  -4   3   1 51441.5 2269.88  13
  -4   3   1 52711.9 2290.87  14
  -4   3   1 48804.8 2427.81   4
  -4   3   2 74627.4 2963.04  14
  -4   3   2 73442.9 3057.07   4
  -4   3   2 71967.5 2940.27  16
  -4   3   2 76270.0 2762.98   2
  -4   3   2 77320.5 2992.77  13
  -4   3   2 74973.4 2975.29  15
  -4   3   3 61602.6 2774.30   2
  -4   3   3 59608.6 2806.46  13
  -4   3   3 60809.4 2748.58   4
  -4   3   3 58339.1 2799.08  16
  -4   3   3 60478.4 2876.81  11
  -4   3   3 63615.4 2892.83  14
  -4   3   3 56527.7 2763.17  15
  -4   3   3 61015.0 1647.83   8
  -4   3   4 51022.1 1998.27   8
  -4   3   4 56661.8 3046.78   2
  -4   3   4 49423.6 2529.99   4
  -4   3   4 53414.2 2950.74  11
  -4   3   4 52871.8 2920.83  15
  -4   3   4 53173.4 2919.86  16
  -4   3   4 49924.0 2842.76  14
  -4   3   4 53240.6 2912.91  13
  -4   3   5 7023.73 1201.32  14
  -4   3   5 6818.81 917.568   8
  -4   3   5 8072.93 1343.55   2
  -4   3   5 8377.69 1289.40  16
  -4   3   5 10479.9 1192.60   4
  -4   3   5 7674.66 1265.78  11
  -4   3   5 8280.13 1316.52  15
  -4   3   6 214109. 6846.20   8
  -4   3   6 213009. 7713.68  21
  -4   3   6 202202. 6382.88   4
  -4   3   6 208247. 7574.68  14
  -4   3   6 210719. 7681.29  11
  -4   3   6 212873. 7668.64  16
  -4   3   6 212914. 7687.42  15
  -4   3   7 86632.5 4974.31  16
  -4   3   7 81440.5 4879.78  11
  -4   3   7 89770.5 4635.39   8
  -4   3   7 88794.0 5023.00  14
  -4   3   7 85010.5 3981.52   4
  -4   3   7 90807.5 5083.95  15
  -4   3   7 92126.0 5175.95  21
  -4   3   8 20147.1 2318.52   8
  -4   3   8 16664.6 2335.18  21
  -4   3   8 15310.0 2274.97  16
  -4   3   8 17571.8 2367.47  11
  -4   3   8 15611.1 2207.23  15
  -4   3   8 15437.5 1765.59   4
  -4   3   8 15824.6 2291.67  14
  -4   3   9 1467.67 892.063   8
  -4   3   9 2907.33 1319.64  15
  -4   3   9 1852.68 1027.48  11
  -4   3   9 2344.27 1212.92  21
  -4   3   9 1662.52 1179.50  16
  -4   3   9 1189.49 791.851   4
  -4   3   9 984.605 901.009  14
  -4   3  10 32358.2 3451.23   8
  -4   3  10 29711.2 3510.19  11
  -4   3  10 28981.5 3409.58  16
  -4   3  10 26856.4 3375.79  21
  -4   3  10 23899.2 2532.96   4
  -4   3  10 29719.3 3366.53  15
  -4   4 -10 78189.5 5233.03  13
  -4   4 -10 70921.7 4981.84  14
  -4   4 -10 78900.7 5043.81  17
  -4   4  -9 149.442 968.131  13
  -4   4  -9 1549.74 1414.52   3
  -4   4  -9 1331.09 861.010  17
  -4   4  -9-284.666 641.089  14
  -4   4  -8 1328.17 937.527  13
  -4   4  -8-201.924 748.154  17
  -4   4  -8-137.282 1070.85   3
  -4   4  -8-418.802 791.690  14
  -4   4  -7 21274.0 2191.15  17
  -4   4  -7 24279.3 2381.55  14
  -4   4  -7 20620.2 2198.70  13
  -4   4  -6 159127. 8175.40   3
  -4   4  -6 135299. 5594.14  17
  -4   4  -6 138300. 5564.95  13
  -4   4  -6 145841. 5682.98  14
  -4   4  -5 21671.3 1914.21  13
  -4   4  -5 19586.9 1825.61  14
  -4   4  -4 244969. 7075.08  13
  -4   4  -4 251418. 9074.49   3
  -4   4  -4 241350. 7035.16  14
  -4   4  -3 16546.3 1457.16   2
  -4   4  -3 15628.8 1876.53   3
  -4   4  -3 16526.6 1474.39  13
  -4   4  -3 16347.2 1460.86  14
  -4   4  -2 3838.14 665.228   2
  -4   4  -2 4705.01 858.489   4
  -4   4  -2 2911.90 651.247  13
  -4   4  -2 4266.78 727.646  14
  -4   4  -2 4015.30 730.600  15
  -4   4  -2 3508.82 844.578   3
  -4   4  -1 31565.6 1316.30   6
  -4   4  -1 32128.3 1892.87  13
  -4   4  -1 32730.9 1906.40  14
  -4   4  -1 30890.3 1973.18   3
  -4   4  -1 31594.5 1750.81   2
  -4   4  -1 30799.1 1888.32  15
  -4   4  -1 32678.1 2038.02   4
  -4   4   0 519657. 11606.9   4
  -4   4   0 534971. 10784.7   6
  -4   4   0 537763. 11458.5  14
  -4   4   0 519994. 11352.0  13
  -4   4   0 534344. 11441.5  15
  -4   4   0 520059. 11416.3  16
  -4   4   0 526937. 10951.6   2
  -4   4   1 26062.1 1768.91  13
  -4   4   1 26413.7 1783.39  16
  -4   4   1 26556.2 1782.11  15
  -4   4   1 28301.3 1819.43  14
  -4   4   1 27993.5 1663.86   2
  -4   4   1 28229.9 1814.36   4
  -4   4   2 69553.0 3124.46  15
  -4   4   2 67984.1 3094.85  16
  -4   4   2 70834.8 3133.59  14
  -4   4   2 68428.0 2941.17   2
  -4   4   2 69782.2 3019.61   4
  -4   4   2 69329.2 3101.20  13
  -4   4   3 9787.47 1246.94  11
  -4   4   3 9109.69 1147.18   2
  -4   4   3 8919.99 1058.73   4
  -4   4   3 9062.11 1160.66  13
  -4   4   3 8748.65 1167.66  15
  -4   4   3 7284.02 1027.32  16
  -4   4   3 9478.81 734.127   8
  -4   4   3 8945.26 1143.92  14
  -4   4   4 6269.98 742.609   8
  -4   4   4 5362.37 896.292   4
  -4   4   4 5677.42 1052.06  13
  -4   4   4 5981.27 1058.14  11
  -4   4   4 4105.56 878.162  16
  -4   4   4 7100.55 1146.89  14
  -4   4   4 5177.34 969.461  15
  -4   4   4 5207.69 997.890   2
  -4   4   5 1052.60 446.061   4
  -4   4   5 1606.97 652.230   2
  -4   4   5 1578.38 560.223   8
  -4   4   5 823.003 540.216  16
  -4   4   5 653.169 449.595  14
  -4   4   5 1592.38 686.624  11
  -4   4   5 382.895 473.745  15
  -4   4   6 233492. 8332.42  15
  -4   4   6 233200. 8399.96  11
  -4   4   6 221755. 8204.57  16
  -4   4   6 233076. 8773.31   2
  -4   4   6 238844. 7306.45   8
  -4   4   6 232149. 8297.70  14
  -4   4   6 213349. 6914.72   4
  -4   4   7 36067.9 2664.72   4
  -4   4   7 36512.8 3298.00  11
  -4   4   7 37625.7 3356.59  21
  -4   4   7 38380.2 3354.07  14
  -4   4   7 35486.1 3214.62  15
  -4   4   7 40347.8 3401.30  16
  -4   4   7 42960.9 3137.86   8
  -4   4   8 14835.5 2292.29  15
  -4   4   8 11720.7 2112.96  21
  -4   4   8 12890.6 2126.63  11
  -4   4   8 16546.0 2119.56   8
  -4   4   8 13334.1 2212.76  16
  -4   4   8 12893.5 2118.28  14
  -4   4   8 14815.5 1890.34   4
  -4   4   9 5577.27 1420.23  15
  -4   4   9 7151.30 1476.94   8
  -4   4   9 7102.96 1707.62  11
  -4   4   9 8398.27 1937.99  21
  -4   4   9 6484.36 1355.21   4
  -4   4   9 8559.70 1954.36  16
  -4   4   9 7224.89 1709.72  14
  -4   4  10 26577.1 3418.56  21
  -4   4  10 30965.6 3678.95  11
  -4   4  10 34960.0 3823.78  14
  -4   4  10 30744.0 3629.94  16
  -4   4  10 23364.0 2662.75   4
  -4   4  10 31361.9 3680.19  15
  -4   5 -10 60447.1 4264.73  17
  -4   5 -10 63348.4 4748.80  14
  -4   5 -10 63854.0 6213.35   3
  -4   5 -10 63589.0 4719.70  13
  -4   5  -9 8624.59 1794.23  14
  -4   5  -9 7981.34 1486.29  17
  -4   5  -9 10755.2 2668.96   3
  -4   5  -9 8664.94 1700.06  13
  -4   5  -8 9987.20 2186.08   3
  -4   5  -8 7781.16 1466.99  17
  -4   5  -8 8354.51 1589.79  14
  -4   5  -8 8945.42 1581.40  13
  -4   5  -7 64767.1 3939.82  14
  -4   5  -7 66652.2 3965.46  13
  -4   5  -7 69696.0 5430.18   3
  -4   5  -7 60126.2 3648.56  17
  -4   5  -6 109942. 6401.42   3
  -4   5  -6 105631. 4812.88  13
  -4   5  -6 107643. 4850.47  14
  -4   5  -5 13805.6 1565.30  14
  -4   5  -5 14251.0 2132.23   3
  -4   5  -5 11794.9 1561.02   2
  -4   5  -5 12989.0 1529.24  13
  -4   5  -4 148551. 5310.77  13
  -4   5  -4 141777. 6196.79   3
  -4   5  -4 138923. 5204.50   2
  -4   5  -4 148524. 5303.24  14
  -4   5  -3 3774.81 769.654  15
  -4   5  -3 4767.45 900.332   4
  -4   5  -3 1779.13 629.382   3
  -4   5  -3 3075.92 656.541   2
  -4   5  -3 3016.85 734.221  14
  -4   5  -3 3154.49 761.609  13
  -4   5  -2 1040.69 496.923  13
  -4   5  -2 1007.03 504.617   3
  -4   5  -2 1884.96 610.156  14
  -4   5  -2 2039.30 602.928   4
  -4   5  -2 667.378 384.664   2
  -4   5  -2 1740.96 555.983  15
  -4   5  -1 111966. 4151.62  13
  -4   5  -1 112357. 4082.16   4
  -4   5  -1 110367. 3253.40   5
  -4   5  -1 112610. 4158.24  15
  -4   5  -1 112237. 3945.67   2
  -4   5  -1 113472. 4173.30  14
  -4   5   0 412469. 9750.52  16
  -4   5   0 403533. 9301.46   2
  -4   5   0 397452. 9638.74  15
  -4   5   0 409086. 9696.42  14
  -4   5   0 387622. 9318.82   4
  -4   5   0 390438. 8121.93   5
  -4   5   0 398617. 9618.77  13
  -4   5   1 9473.85 1122.75  13
  -4   5   1 9812.28 794.943   5
  -4   5   1 10089.1 1173.23  16
  -4   5   1 10557.2 1143.87   4
  -4   5   1 9823.27 1203.66  14
  -4   5   1 9375.71 1124.17   2
  -4   5   1 10878.1 1255.51  15
  -4   5   2 125308. 4721.23  13
  -4   5   2 123591. 4323.74   4
  -4   5   2 120812. 4686.51  15
  -4   5   2 126475. 4599.90   2
  -4   5   2 128791. 4793.99  14
  -4   5   2 121462. 4688.22  16
  -4   5   3 20080.4 1912.27  13
  -4   5   3 21423.0 1999.73  11
  -4   5   3 24178.1 2055.25  15
  -4   5   3 25761.2 1856.14   4
  -4   5   3 23053.4 2014.09  16
  -4   5   3 21615.2 1943.56  14
  -4   5   3 25833.6 2082.17   2
  -4   5   3 24410.8 1407.61   8
  -4   5   4 7911.57 1262.53  14
  -4   5   4 7520.48 914.972   8
  -4   5   4 6378.97 1151.92  13
  -4   5   4 5357.32 1052.07  15
  -4   5   4 6689.91 1216.16  16
  -4   5   4 5700.19 1129.41  11
  -4   5   4 7239.65 1111.23   4
  -4   5   4 8908.17 1319.51   2
  -4   5   5 30844.7 2760.36  11
  -4   5   5 31793.2 2821.37   2
  -4   5   5 31745.0 2319.24   4
  -4   5   5 29850.0 2661.57  14
  -4   5   5 31395.9 2721.13  15
  -4   5   5 32506.0 2794.29  16
  -4   5   5 33847.9 2210.61   8
  -4   5   6 244871. 7609.84   8
  -4   5   6 228260. 8597.36  15
  -4   5   6 230961. 9059.36   2
  -4   5   6 225913. 8583.52  16
  -4   5   6 224178. 8611.83  11
  -4   5   6 228595. 8582.55  14
  -4   5   6 222848. 7342.53   4
  -4   5   7 7985.75 1717.74  21
  -4   5   7 9279.35 1721.95  14
  -4   5   7 8353.58 1443.58   8
  -4   5   7 9596.97 1764.10  16
  -4   5   7 9891.98 1915.57  11
  -4   5   7 9958.63 1879.43  15
  -4   5   7 10303.6 1467.34   4
  -4   5   8 13115.9 1822.51   4
  -4   5   8 14625.1 2042.68   8
  -4   5   8 15899.0 2518.69  21
  -4   5   8 18308.0 2617.82  11
  -4   5   8 15463.9 2386.60  16
  -4   5   8 15125.6 2406.93  15
  -4   5   8 11043.7 2071.88  14
  -4   5   9 6184.61 1505.92   8
  -4   5   9 4847.29 1623.95  11
  -4   5   9 7693.10 1924.96  21
  -4   5   9 5845.63 1657.85  15
  -4   5   9 6290.31 1751.90  16
  -4   5   9 7175.72 1509.76   4
  -4   5   9 7502.88 1868.23  14
  -4   6 -11 31251.8 3090.40  17
  -4   6 -10 34936.6 4510.74   3
  -4   6 -10 38587.9 3726.31  14
  -4   6 -10 38683.5 3730.84  13
  -4   6 -10 34124.0 3152.95  17
  -4   6  -9 6339.73 1548.32  13
  -4   6  -9 11724.8 2650.99   3
  -4   6  -9 8125.43 1691.44  14
  -4   6  -9 11387.6 1722.95  17
  -4   6  -8 42395.3 3444.06  13
  -4   6  -8 43850.0 4420.71   3
  -4   6  -8 39484.3 3313.14  14
  -4   6  -8 39112.1 3021.59  17
  -4   6  -7 82072.9 5604.05   3
  -4   6  -7 77799.2 4394.53  13
  -4   6  -7 76957.6 4391.77  14
  -4   6  -7 66558.2 3848.64  17
  -4   6  -7 75874.5 4579.25   2
  -4   6  -6 84561.5 4373.87  13
  -4   6  -6 76218.6 4298.79   2
  -4   6  -6 74487.1 4960.58   3
  -4   6  -6 76329.2 4158.87  14
  -4   6  -5 42294.0 2891.33  14
  -4   6  -5 49524.7 3122.46  13
  -4   6  -5 46857.1 3082.18   2
  -4   6  -5 44872.9 3486.05   3
  -4   6  -5 47224.7 3093.15  15
  -4   6  -4 171668. 6027.43   2
  -4   6  -4 165777. 6501.05   3
  -4   6  -4 173546. 6076.09  13
  -4   6  -4 171819. 6079.11  15
  -4   6  -4 172386. 6068.41  14
  -4   6  -4 168130. 5670.37   4
  -4   6  -3 13803.7 1501.14  13
  -4   6  -3 16980.5 1542.86   4
  -4   6  -3 14648.8 1584.83  14
  -4   6  -3 14988.6 1605.17  15
  -4   6  -3 15116.1 1523.12   2
  -4   6  -2 27838.2 2036.34   2
  -4   6  -2 30475.9 1444.99   5
  -4   6  -2 30935.7 2202.42  14
  -4   6  -2 27646.0 2129.98  15
  -4   6  -2 27556.0 1914.81   4
  -4   6  -2 30572.8 2203.72  13
  -4   6  -1 195588. 6236.50  15
  -4   6  -1 192751. 4376.53   5
  -4   6  -1 193518. 6207.24  13
  -4   6  -1 196294. 5995.97   2
  -4   6  -1 198400. 6295.93  16
  -4   6  -1 187974. 5661.93   4
  -4   6  -1 197589. 6257.71  14
  -4   6   0 233278. 7071.53  16
  -4   6   0 229326. 6984.43  15
  -4   6   0 233191. 7011.71  14
  -4   6   0 234824. 4908.87   5
  -4   6   0 226099. 6398.68   4
  -4   6   0 228494. 6957.66  13
  -4   6   0 233516. 6766.67   2
  -4   6   1 10708.1 1182.23   4
  -4   6   1 7961.55 1166.42  13
  -4   6   1 8743.93 1234.27  15
  -4   6   1 9615.57 1274.17  16
  -4   6   1 8135.22 1220.94  14
  -4   6   1 9011.52 1178.60   2
  -4   6   2 104474. 4575.47  13
  -4   6   2 104187. 4487.46   2
  -4   6   2 105798. 4061.51   4
  -4   6   2 107127. 4671.14  16
  -4   6   2 109928. 4706.24  15
  -4   6   2 105114. 4585.31  14
  -4   6   3 4996.31 783.075   8
  -4   6   3 5174.04 1071.39  13
  -4   6   3 2724.09 758.312  15
  -4   6   3 4545.07 1091.01   2
  -4   6   3 4098.60 969.212  16
  -4   6   3 4122.42 977.967  11
  -4   6   3 3849.20 798.998   4
  -4   6   3 3298.26 910.096  14
  -4   6   4 15225.5 1611.13   4
  -4   6   4 15396.0 1860.03  11
  -4   6   4 15121.3 1891.66  13
  -4   6   4 14415.4 1379.77   8
  -4   6   4 14808.2 1849.91  14
  -4   6   4 13874.8 1824.67   2
  -4   6   4 13224.5 1731.27  16
  -4   6   4 14135.9 1804.53  15
  -4   6   5 49734.5 3610.80  13
  -4   6   5 54675.8 3821.96  16
  -4   6   5 52030.2 3200.03   4
  -4   6   5 52337.0 3863.93   2
  -4   6   5 55270.0 3078.27   8
  -4   6   5 55203.8 3822.00  15
  -4   6   5 58075.2 3954.94  11
  -4   6   5 55511.1 3810.15  14
  -4   6   6 130304. 6512.04  14
  -4   6   6 130254. 6881.02   2
  -4   6   6 138336. 5674.78   8
  -4   6   6 133791. 5658.86   4
  -4   6   6 133609. 6575.25  16
  -4   6   6 140863. 6772.37  15
  -4   6   6 132876. 6619.73  11
  -4   6   7 125.408 570.423   4
  -4   6   7 611.207 552.864   8
  -4   6   7-1131.21 1336.44   2
  -4   6   7 270.212 849.949  15
  -4   6   7 2180.39 1202.59  16
  -4   6   7 551.714 842.766  11
  -4   6   7 1438.30 1140.61  21
  -4   6   7 619.953 807.412  14
  -4   6   8 18127.4 2392.56   8
  -4   6   8 17699.3 2778.07  11
  -4   6   8 14923.5 2527.18  15
  -4   6   8 15529.4 2523.00  16
  -4   6   8 14857.6 2469.77  21
  -4   6   8 12983.5 1918.34   4
  -4   6   8 17633.3 2613.68  14
  -4   7 -10 16699.5 2516.81  14
  -4   7 -10 13913.5 1982.85  17
  -4   7 -10 16617.3 3131.52   3
  -4   7 -10 16509.5 2688.12   2
  -4   7 -10 11903.3 2192.27  13
  -4   7  -9 3501.53 1228.48  14
  -4   7  -9 5631.20 1497.38  13
  -4   7  -9 4919.72 1460.86   2
  -4   7  -9 6473.34 1258.98  17
  -4   7  -9 5550.97 1795.64   3
  -4   7  -8 69615.3 4027.30  17
  -4   7  -8 67836.2 4679.55   2
  -4   7  -8 64731.5 5172.33   3
  -4   7  -8 77292.3 4745.15  14
  -4   7  -8 72610.9 4608.98  13
  -4   7  -7 54747.3 3819.98  13
  -4   7  -7 58861.0 3951.54  14
  -4   7  -7 63330.2 4730.31   3
  -4   7  -7 58215.3 4051.26   2
  -4   7  -6 74325.1 4255.96  13
  -4   7  -6 81612.3 5022.22   3
  -4   7  -6 76471.3 4431.47   2
  -4   7  -6 80314.7 4392.68  14
  -4   7  -6 74216.7 4291.90  15
  -4   7  -6 76034.6 3812.44   4
  -4   7  -5 67827.5 3906.69  13
  -4   7  -5 62897.1 3778.49   2
  -4   7  -5 70646.4 4002.78  15
  -4   7  -5 65182.8 3333.34   4
  -4   7  -5 68670.7 3930.86  14
  -4   7  -4 86559.9 4307.76  13
  -4   7  -4 90538.5 3789.44   4
  -4   7  -4 89485.8 4325.18   2
  -4   7  -4 93085.0 4426.88  14
  -4   7  -4 83323.8 4242.65  15
  -4   7  -3 27343.0 2205.24   2
  -4   7  -3 26236.8 2248.42  14
  -4   7  -3 28914.6 2336.70  13
  -4   7  -3 29876.0 2399.88  15
  -4   7  -3 29160.6 1968.43   4
  -4   7  -2 66380.3 3549.80  13
  -4   7  -2 65363.9 3422.45   2
  -4   7  -2 61752.3 3433.98  14
  -4   7  -2 66793.2 3556.27  15
  -4   7  -2 65494.2 2978.15   4
  -4   7  -1 165842. 5930.45  13
  -4   7  -1 153915. 5797.83  16
  -4   7  -1 152422. 4997.44   4
  -4   7  -1 161503. 5904.75  15
  -4   7  -1 168203. 5971.42  14
  -4   7  -1 166926. 5758.76   2
  -4   7   0 93795.2 4328.49  13
  -4   7   0 95850.1 4252.06   2
  -4   7   0 94928.7 3720.22   4
  -4   7   0 92879.8 4369.87  16
  -4   7   0 92805.3 4334.15  15
  -4   7   0 98614.8 4420.86  14
  -4   7   1 6495.74 963.410   4
  -4   7   1 6061.02 1148.23  14
  -4   7   1 7234.94 1202.49  13
  -4   7   1 7856.76 1271.53  16
  -4   7   1 9019.71 1362.63  15
  -4   7   1 8066.80 1268.12   2
  -4   7   2 74690.6 4031.17   2
  -4   7   2 77511.2 3565.12   4
  -4   7   2 76463.1 4096.30  14
  -4   7   2 81999.2 4237.51  13
  -4   7   2 77810.9 4150.19  16
  -4   7   2 78594.8 4171.21  15
  -4   7   3 5672.96 1207.81  13
  -4   7   3 5078.23 998.280   4
  -4   7   3 7126.62 1286.88  15
  -4   7   3 5227.57 904.955   8
  -4   7   3 4595.65 1097.63  11
  -4   7   3 7812.92 1392.59  14
  -4   7   3 5587.40 1208.68  16
  -4   7   3 7439.41 1432.57   2
  -4   7   4 18466.0 2261.64  14
  -4   7   4 20741.8 2401.99   2
  -4   7   4 21284.3 2387.16  16
  -4   7   4 15654.7 2048.92  13
  -4   7   4 20278.9 1818.79   8
  -4   7   4 18319.4 2189.55  11
  -4   7   4 15353.5 2075.09  15
  -4   7   4 18454.7 1873.79   4
  -4   7   5 74946.3 4977.50   2
  -4   7   5 72040.5 4725.21  11
  -4   7   5 68682.3 3944.10   4
  -4   7   5 77666.0 4841.62  15
  -4   7   5 74615.0 4773.03  16
  -4   7   5 76690.6 3968.83   8
  -4   7   5 74845.3 4741.09  13
  -4   7   5 69280.6 4579.98  14
  -4   7   6 76322.2 5201.03  11
  -4   7   6 77858.8 5232.23  16
  -4   7   6 83518.7 5696.17   2
  -4   7   6 80951.3 4493.42   4
  -4   7   6 79726.6 5265.60  15
  -4   7   6 78648.3 5185.82  14
  -4   7   6 93131.4 4766.54   8
  -4   7   7 800.455 664.024   8
  -4   7   7 1765.83 1017.70  14
  -4   7   7 1787.22 918.771  16
  -4   7   7 1687.55 1223.16  11
  -4   7   7 549.138 843.776  15
  -4   7   7 2317.38 1103.35   2
  -4   7   7-340.298 678.716  21
  -4   7   7 1699.42 968.905   4
  -4   8 -10 2852.62 1430.19   2
  -4   8  -9 2955.01 1480.34  14
  -4   8  -9 2008.96 870.410  17
  -4   8  -9 3169.86 1396.73   2
  -4   8  -9 1832.56 1166.60   3
  -4   8  -9 2310.44 1077.81  13
  -4   8  -8 109314. 5928.84  13
  -4   8  -8 102528. 5963.88   2
  -4   8  -8 109905. 5953.40  15
  -4   8  -8 100453. 4886.08  17
  -4   8  -8 103179. 5749.37  14
  -4   8  -7 32720.2 3034.94  13
  -4   8  -7 29171.1 2871.54  14
  -4   8  -7 25758.4 2827.34   2
  -4   8  -7 28494.5 2850.30  15
  -4   8  -6 52366.6 3712.44  15
  -4   8  -6 53474.6 3785.70   2
  -4   8  -6 62119.3 4002.42  13
  -4   8  -6 48622.2 3566.40  14
  -4   8  -5 39721.9 3126.41  13
  -4   8  -5 35973.3 2926.80   2
  -4   8  -5 40013.5 2427.27   4
  -4   8  -5 43642.4 3273.46  15
  -4   8  -5 39328.6 3103.81  14
  -4   8  -4 15328.6 1433.30   4
  -4   8  -4 15073.0 1877.98  15
  -4   8  -4 15205.0 1903.93  13
  -4   8  -4 15252.2 1804.10   2
  -4   8  -4 16630.0 1930.79  14
  -4   8  -3 12655.2 1688.22  14
  -4   8  -3 13843.4 1745.51  13
  -4   8  -3 15045.3 1378.62   4
  -4   8  -3 13989.6 1693.92  15
  -4   8  -3 13002.8 1626.34   2
  -4   8  -2 142302. 5831.53  13
  -4   8  -2 144671. 5889.47  14
  -4   8  -2 146601. 5918.09  15
  -4   8  -2 148743. 4855.02   4
  -4   8  -2 149236. 5834.88   2
  -4   8  -2 156876. 6110.36  16
  -4   8  -1 123787. 5395.59  16
  -4   8  -1 123542. 4395.84   4
  -4   8  -1 125288. 5275.65   2
  -4   8  -1 127195. 5451.98  15
  -4   8  -1 122399. 5338.04  14
  -4   8  -1 128614. 5450.00  13
  -4   8   0 62561.1 3725.72  13
  -4   8   0 58963.9 3640.59  16
  -4   8   0 53767.0 3496.03  15
  -4   8   0 54786.5 2861.38   4
  -4   8   0 56829.4 3569.07  14
  -4   8   0 58433.9 3552.63   2
  -4   8   1 7491.97 1146.49   4
  -4   8   1 5227.11 1206.27  14
  -4   8   1 6313.20 1273.42  15
  -4   8   1 8770.87 1483.67  13
  -4   8   1 5727.67 1198.99  16
  -4   8   1 4753.24 1142.38   2
  -4   8   2 43582.4 3261.03  13
  -4   8   2 40922.8 3200.38  16
  -4   8   2 44244.0 3357.14  11
  -4   8   2 42696.8 2738.91   4
  -4   8   2 45577.1 3390.20   2
  -4   8   2 42383.4 3253.70  15
  -4   8   2 46533.1 3352.66  14
  -4   8   3 1334.00 773.303  14
  -4   8   3 2621.88 862.810   4
  -4   8   3 1607.85 961.954  13
  -4   8   3 1504.54 616.020  16
  -4   8   3 1141.18 779.363   2
  -4   8   3 1112.30 722.726  11
  -4   8   3 904.772 594.977  15
  -4   8   4 54109.1 3271.70   8
  -4   8   4 48527.7 3814.16  13
  -4   8   4 48646.2 3953.25   2
  -4   8   4 49142.0 3838.98  15
  -4   8   4 48966.7 3892.80  16
  -4   8   4 46763.6 3258.64   4
  -4   8   4 49036.4 3828.41  14
  -4   8   4 45670.8 3773.31  11
  -4   8   5 70302.7 5121.52   2
  -4   8   5 80709.3 5201.45  15
  -4   8   5 67476.6 4842.95  11
  -4   8   5 73705.3 5008.41  16
  -4   8   5 69758.9 4054.60   8
  -4   8   5 74234.4 4281.43   4
  -4   8   5 66704.4 4756.97  14
  -4   8   6 24550.5 3221.25   2
  -4   8   6 31145.5 3454.72  11
  -4   8   6 28945.0 2749.89   4
  -4   8   6 26383.2 3225.71  15
  -4   8   6 30110.4 3407.14  16
  -4   8   6 30387.5 3387.30  14
  -4   8   6 29037.2 2839.32   8
  -4   9  -9 2784.78 1219.27  13
  -4   9  -9 3426.99 1402.95  14
  -4   9  -9 5304.26 1678.62   2
  -4   9  -9 4809.01 1502.27  15
  -4   9  -8 98251.6 5783.03  13
  -4   9  -8 94580.8 5723.35  15
  -4   9  -8 96032.1 5905.62   2
  -4   9  -8 101154. 5883.74  14
  -4   9  -7 12810.6 2046.12  15
  -4   9  -7 13674.7 2129.93  13
  -4   9  -7 14334.9 2105.05  14
  -4   9  -7 13402.8 2188.86   2
  -4   9  -6 64074.8 4300.03  13
  -4   9  -6 64769.4 4316.22   2
  -4   9  -6 64481.4 4316.69  15
  -4   9  -6 61610.0 4259.16  14
  -4   9  -5 34891.8 3066.57  13
  -4   9  -5 37050.3 3125.98   2
  -4   9  -5 34524.2 3066.03  15
  -4   9  -5 36711.7 3146.31  14
  -4   9  -4 3305.09 973.194  13
  -4   9  -4 1576.91 895.255   2
  -4   9  -4 2452.13 991.508  14
  -4   9  -4 1562.24 777.971  15
  -4   9  -3 2181.57 872.640  13
  -4   9  -3 3935.36 1075.76  16
  -4   9  -3 1328.62 828.502   2
  -4   9  -3 289.133 590.321  14
  -4   9  -3 2716.49 593.913   4
  -4   9  -3 2313.61 924.773  15
  -4   9  -2 163311. 6787.92  16
  -4   9  -2 162611. 6718.33  14
  -4   9  -2 179177. 6974.14  13
  -4   9  -2 178850. 6883.60   2
  -4   9  -2 170221. 6840.19  15
  -4   9  -2 179722. 5481.72   4
  -4   9  -1 54335.3 3670.80  15
  -4   9  -1 58674.9 3738.50  13
  -4   9  -1 58782.2 3802.96  14
  -4   9  -1 52216.2 3606.29  16
  -4   9  -1 53573.5 2819.03   4
  -4   9  -1 55909.1 3685.60   2
  -4   9   0 46505.1 3422.13  13
  -4   9   0 41006.9 2592.73   4
  -4   9   0 44215.8 3333.43  15
  -4   9   0 47405.5 3421.49   2
  -4   9   0 43891.9 3330.49  16
  -4   9   0 43191.4 3306.61  14
  -4   9   1 21177.9 2419.80  14
  -4   9   1 19983.3 2313.49   2
  -4   9   1 19864.9 2318.09  16
  -4   9   1 19593.9 1883.72   4
  -4   9   1 21344.7 2393.88  13
  -4   9   1 22474.2 2477.42  15
  -4   9   2 25775.2 2733.85   2
  -4   9   2 26413.4 2294.30   4
  -4   9   2 25816.9 2709.02  13
  -4   9   2 25468.2 2702.70  14
  -4   9   2 26143.6 2766.37  16
  -4   9   2 25598.8 2750.97  11
  -4   9   2 23826.8 2585.63  15
  -4   9   3-196.350 725.664  15
  -4   9   3 200.011 742.083  16
  -4   9   3-239.881 696.392  13
  -4   9   3 2145.28 972.605   2
  -4   9   3-625.486 945.836  14
  -4   9   3 59.8713 485.035   4
  -4   9   3-219.387 797.632  11
  -4   9   4 69173.4 4964.62  11
  -4   9   4 76334.4 5078.89  13
  -4   9   4 62038.9 4647.87  16
  -4   9   4 73799.0 5011.44  14
  -4   9   4 75506.2 5065.35  15
  -4   9   4 68484.1 4147.77   4
  -4   9   4 71723.4 5145.51   2
  -4   9   5 49568.2 4358.41  11
  -4   9   5 46034.2 4231.60  16
  -4   9   5 47347.3 4234.61  15
  -4   9   5 53163.1 3779.51   8
  -4   9   5 45080.8 3539.91   4
  -4   9   5 48296.7 4262.37  14
  -4   9   5 54455.7 4759.19   2
  -4  10  -8 84765.6 5677.37   2
  -4  10  -8 78231.4 5417.40  15
  -4  10  -8 81597.5 4980.44   7
  -4  10  -8 79811.7 5414.41  13
  -4  10  -8 78988.1 5396.43  14
  -4  10  -7 13973.8 2256.17  14
  -4  10  -7 14188.4 2273.95  13
  -4  10  -7 15844.9 2402.33   2
  -4  10  -7 16654.5 2449.29  15
  -4  10  -6 87406.4 5275.74  13
  -4  10  -6 68355.2 4726.91   2
  -4  10  -6 82618.2 5188.32  15
  -4  10  -6 77769.7 4991.52  14
  -4  10  -5 10691.9 1848.05  13
  -4  10  -5 15275.8 2206.33  15
  -4  10  -5 12835.4 1981.76  14
  -4  10  -5 15147.2 2081.92   2
  -4  10  -4 674.328 593.998  14
  -4  10  -4 1093.07 712.072  13
  -4  10  -4 2634.08 1045.48   2
  -4  10  -4 1369.85 818.515  15
  -4  10  -3 5481.24 1288.49  16
  -4  10  -3 8098.68 1590.73  13
  -4  10  -3 7764.59 1565.61  14
  -4  10  -3 10141.9 1666.70   2
  -4  10  -3 9484.37 1649.62  15
  -4  10  -2 181560. 7466.07  14
  -4  10  -2 187197. 7518.49   2
  -4  10  -2 179781. 7448.37  15
  -4  10  -2 175101. 7359.24  13
  -4  10  -2 171298. 7328.87  16
  -4  10  -1 33798.9 3108.67  14
  -4  10  -1 30397.1 2922.84  13
  -4  10  -1 33803.9 3121.40  16
  -4  10  -1 32560.9 3072.99  15
  -4  10  -1 37838.8 3232.74   2
  -4  10   0 31684.8 3053.84   2
  -4  10   0 33091.8 3120.40  16
  -4  10   0 35570.0 3233.02  13
  -4  10   0 34529.5 3188.76  15
  -4  10   0 35211.2 3238.84  14
  -4  10   1 21180.7 2539.54  13
  -4  10   1 15845.4 2239.71  14
  -4  10   1 15256.0 2214.27  16
  -4  10   1 15661.8 2274.70  11
  -4  10   1 19361.7 2359.64   2
  -4  10   1 18838.5 1894.37   4
  -4  10   1 17219.7 2320.77  15
  -4  10   2 9870.00 1923.36  14
  -4  10   2 16995.2 2384.23  13
  -4  10   2 12815.2 2215.05   2
  -4  10   2 12515.7 2050.83  11
  -4  10   2 11820.0 1958.59  16
  -4  10   2 10642.5 1916.87  15
  -4  10   2 12630.4 1673.30   4
  -4  10   3 2476.75 1039.34  14
  -4  10   3 878.769 947.157  11
  -4  10   3 4999.99 1559.81  13
  -4  10   3 2359.64 938.433  15
  -4  10   3 1787.71 860.298   7
  -4  10   3 3876.73 1397.54   2
  -4  10   3 2579.82 1328.15  16
  -4  10   3 2372.30 1001.38   4
  -4  10   4 81550.3 4841.75   4
  -4  11  -9 30285.6 3132.88   7
  -4  11  -8 51255.6 4180.02   7
  -4  11  -7 14383.1 2363.32  13
  -4  11  -7 14220.4 2172.15   7
  -4  11  -7 13772.7 2339.19   2
  -4  11  -7 12200.2 2271.46  14
  -4  11  -7 15967.2 2448.52  15
  -4  11  -6 71415.0 4996.51   7
  -4  11  -6 75480.3 5158.48  13
  -4  11  -6 89294.0 5540.50   2
  -4  11  -6 72718.0 5093.07  15
  -4  11  -6 73931.0 5116.12  14
  -4  11  -5 3242.81 1187.76  14
  -4  11  -5 1051.15 834.168   2
  -4  11  -5 2228.58 988.626  15
  -4  11  -4 3793.93 1305.58   2
  -4  11  -4 2904.28 1257.42  13
  -4  11  -4 2565.29 883.577  15
  -4  11  -4 1065.00 840.842  14
  -4  11  -4 899.699 822.962  16
  -4  11  -3 25450.1 2837.18  14
  -4  11  -3 26937.5 2958.96  16
  -4  11  -3 28648.4 2924.80   2
  -4  11  -3 27729.5 2957.83  15
  -4  11  -3 32702.4 3192.87  13
  -4  11  -2 101518. 5827.89  13
  -4  11  -2 113384. 6169.69  16
  -4  11  -2 116725. 6239.19  15
  -4  11  -2 114226. 6110.31   2
  -4  11  -2 108367. 6030.71  14
  -4  11  -1 11690.3 1962.77  16
  -4  11  -1 15227.3 2266.64  14
  -4  11  -1 13782.2 2244.70   2
  -4  11  -1 15905.6 2332.42  15
  -4  11  -1 10251.8 1926.68  13
  -4  11   0 25549.8 2941.44  14
  -4  11   0 25973.6 2880.34   7
  -4  11   0 23361.3 2838.20   2
  -4  11   0 24160.4 2947.10  16
  -4  11   0 26289.4 2919.58  13
  -4  11   0 25277.3 2862.17  15
  -4  11   1 2128.25 949.217  14
  -4  11   1 3015.19 1050.60   7
  -4  11   1 2821.17 1113.74  16
  -4  11   1 3157.25 1213.13  13
  -4  11   1 2677.56 1141.93   2
  -4  11   1 1698.67 1071.11  11
  -4  11   1 2378.54 1142.87  15
  -4  11   2 3283.87 1033.33   7
  -4  11   3 7037.59 1529.27   7
  -4  12  -4 6333.16 1531.00  14
  -4  12  -4 4340.03 1326.64  13
  -4  12  -4 6121.57 1527.82  16
  -4  12  -4 5396.22 1326.10  15
  -4  12  -3 45016.4 4041.40  16
  -4  12  -3 47018.1 4134.51  13
  -4  12  -3 50573.1 4245.72  14
  -4  12  -3 48274.8 4125.60  15
  -3  -9   2 41324.4 3974.69   9
  -3  -9   3 14455.8 2172.61   1
  -3  -9   3 12926.6 2158.65   9
  -3  -9   3 15630.7 2531.98   6
  -3  -9   4 52573.1 4136.62   1
  -3  -9   4 63977.0 4976.84   6
  -3  -9   4 60005.1 4578.98   9
  -3  -9   5 1812.07 1105.50   6
  -3  -9   5 1363.47 937.397   1
  -3  -9   5 868.588 852.129   9
  -3  -9   6 2228.53 1318.85   6
  -3  -9   6 975.961 688.110   9
  -3  -9   6 389.797 809.977   1
  -3  -9   7 14897.6 2532.41   6
  -3  -9   7 14919.8 2402.44   9
  -3  -9   7 15174.9 2357.91   1
  -3  -9   8 57869.3 4793.53   9
  -3  -8  -1-86.1564 967.139   6
  -3  -8   0 7017.55 1666.26   6
  -3  -8   1 18820.7 2629.59   6
  -3  -8   2 58454.5 4295.35   9
  -3  -8   2 56469.9 3807.48   1
  -3  -8   2 54650.3 4388.09   6
  -3  -8   3 24053.4 2534.23   1
  -3  -8   3 27832.4 2869.79   9
  -3  -8   3 23601.4 2867.70   6
  -3  -8   4 63963.2 4595.31   6
  -3  -8   4 58960.7 4075.13   1
  -3  -8   4 61276.6 4273.06   9
  -3  -8   5 273.726 575.983   9
  -3  -8   5-482.967 805.803   1
  -3  -8   5 404.947 709.196   6
  -3  -8   6 5528.67 1441.64   6
  -3  -8   6 3512.91 1060.86   1
  -3  -8   6 5473.04 1424.06   9
  -3  -8   7 38693.3 3687.49   6
  -3  -8   7 37942.5 3536.81   9
  -3  -8   7 39481.6 3550.70   1
  -3  -8   8 74607.4 5082.59   1
  -3  -8   8 70213.3 5150.87   6
  -3  -8   8 69438.0 5006.45   9
  -3  -8   9 8580.58 1863.31   6
  -3  -8   9 6035.92 1662.98   1
  -3  -8   9 3106.72 1322.30   9
  -3  -8  10 42957.1 4327.15   9
  -3  -7  -3 30622.2 3741.90   6
  -3  -7  -3 31175.9 3172.84  17
  -3  -7  -2 23022.9 2642.61  17
  -3  -7  -2 22388.8 3058.18   6
  -3  -7  -1 4131.94 1449.74   6
  -3  -7  -1 1512.81 756.261  17
  -3  -7   0 42533.1 3759.59   6
  -3  -7   1 40588.9 2936.75   1
  -3  -7   1 41266.5 3547.24   6
  -3  -7   2 69985.7 4011.02   1
  -3  -7   2 74341.7 4661.66   6
  -3  -7   3 59469.8 3705.77   1
  -3  -7   3 55633.1 3946.66   6
  -3  -7   3 65351.4 4081.05   9
  -3  -7   4 71901.3 4223.84   1
  -3  -7   4 72322.9 4524.10   6
  -3  -7   4 79898.6 4504.36   9
  -3  -7   5 3656.61 1073.69   1
  -3  -7   5 5038.02 1248.88   9
  -3  -7   5 2802.59 1035.30   6
  -3  -7   6 21917.7 2376.30   1
  -3  -7   6 26329.8 2796.19   6
  -3  -7   6 21214.5 2370.38   9
  -3  -7   7 60036.5 4173.33   1
  -3  -7   7 57697.5 4130.88   9
  -3  -7   7 64176.9 4505.73   6
  -3  -7   8 71494.1 4689.02   1
  -3  -7   8 74362.7 4926.91   9
  -3  -7   9 2921.26 1138.97   1
  -3  -7   9 4975.05 1478.07   9
  -3  -7  10 35732.3 3418.07   1
  -3  -7  10 34539.6 3748.15   9
  -3  -7  11 373.428 842.706   1
  -3  -7  11 1405.01 1191.07   9
  -3  -6  -4 70047.3 5468.87   6
  -3  -6  -4 77535.9 5082.48  17
  -3  -6  -3 44610.7 4273.13   3
  -3  -6  -3 36371.0 3278.11  17
  -3  -6  -3 48767.8 4328.94   6
  -3  -6  -2 15629.5 2424.77   3
  -3  -6  -2 11511.6 1749.62  17
  -3  -6  -2 16644.9 2445.66   6
  -3  -6  -1 2040.51 970.093   6
  -3  -6  -1 2150.16 803.185  17
  -3  -6   0 73613.6 3641.82   1
  -3  -6   0 66434.3 4353.52   6
  -3  -6   0 71099.2 3695.64  17
  -3  -6   1 46581.6 2944.37   1
  -3  -6   1 45714.4 3379.42   6
  -3  -6   1 49881.5 2738.20  17
  -3  -6   2 71527.0 4154.49   6
  -3  -6   2 67883.0 3646.04   1
  -3  -6   2 68116.8 2873.31  17
  -3  -6   3 37293.1 2753.79   1
  -3  -6   3 44304.3 3032.95   9
  -3  -6   3 43267.2 3140.23   6
  -3  -6   4 35039.4 2750.75   1
  -3  -6   4 40843.2 3090.47   6
  -3  -6   4 38240.8 2863.92   9
  -3  -6   5 8202.83 1388.86   1
  -3  -6   5 7157.98 937.438  21
  -3  -6   5 8211.57 1445.35   6
  -3  -6   5 7395.81 937.487  19
  -3  -6   5 5929.82 1207.45   9
  -3  -6   6 96036.6 3885.10  20
  -3  -6   6 102260. 5040.91   1
  -3  -6   6 97589.0 3935.02  21
  -3  -6   6 101185. 5054.29   9
  -3  -6   6 96239.6 3912.55  19
  -3  -6   6 91247.6 5039.73   6
  -3  -6   6 100099. 3972.77  11
  -3  -6   7 86845.0 4003.61  21
  -3  -6   7 79878.4 4613.87   1
  -3  -6   7 83629.1 3941.39  20
  -3  -6   7 85028.0 3963.37  11
  -3  -6   7 87373.5 4893.68   9
  -3  -6   7 86171.2 4020.36  19
  -3  -6   8 38457.6 2854.75  19
  -3  -6   8 39914.2 2907.71  20
  -3  -6   8 39146.7 2894.88  21
  -3  -6   8 39828.4 3473.30   9
  -3  -6   8 39486.3 3285.88   1
  -3  -6   8 40476.0 2905.91  11
  -3  -6   9 8908.03 1899.24   9
  -3  -6   9 10312.9 1584.43  11
  -3  -6   9 14359.4 1887.42  20
  -3  -6   9 9806.19 1758.26   1
  -3  -6   9 7837.22 1443.78  19
  -3  -6   9 10558.1 1654.90  21
  -3  -6  10 56368.6 4073.77   1
  -3  -6  10 46760.8 3781.63  11
  -3  -6  10 46493.4 3747.55  16
  -3  -6  10 49743.8 3874.69  20
  -3  -6  10 50048.5 3920.89  19
  -3  -6  10 48602.5 4399.02   9
  -3  -6  10 46227.3 3760.53  21
  -3  -6  11 875.956 749.894  19
  -3  -6  11 901.716 938.234  20
  -3  -6  11 125.957 831.036   1
  -3  -6  11 63.8206 711.978  21
  -3  -6  11 203.311 646.684  11
  -3  -6  11-112.829 720.138  16
  -3  -6  11 1133.53 893.031   9
  -3  -6  12 9655.65 1773.46   1
  -3  -6  12 9333.01 2004.56  20
  -3  -6  12 8836.29 2200.58   9
  -3  -6  12 8712.44 1949.52  21
  -3  -6  12 9371.84 2070.48  19
  -3  -6  12 6787.26 1671.62  11
  -3  -6  12 6617.30 1702.92  16
  -3  -6  13 14938.5 2653.66  19
  -3  -6  13 10827.6 2262.24  11
  -3  -6  13 14376.5 2551.70  20
  -3  -6  13 20843.8 3168.83  16
  -3  -6  13 16111.7 2893.77  21
  -3  -5  -5 10316.1 1852.29  17
  -3  -5  -4 81412.8 5878.14   3
  -3  -5  -4 83472.1 4920.14  17
  -3  -5  -4 78926.8 5473.82   6
  -3  -5  -3 31244.7 3230.63   6
  -3  -5  -3 30416.8 2868.13  17
  -3  -5  -3 31006.1 3315.92   3
  -3  -5  -2 5787.36 1478.43   3
  -3  -5  -2 5117.51 1193.87  17
  -3  -5  -1 3047.75 1028.08   6
  -3  -5  -1 3620.23 950.145  17
  -3  -5  -1 2733.78 662.607   1
  -3  -5   0 127680. 5622.46   6
  -3  -5   0 128132. 4656.85   1
  -3  -5   0 130561. 4941.22  17
  -3  -5   1 31421.4 2184.80   1
  -3  -5   1 32336.4 2063.44  17
  -3  -5   1 33735.8 2616.21   6
  -3  -5   2 127156. 5273.27   6
  -3  -5   2 122742. 3928.33  17
  -3  -5   2 129709. 4883.88   1
  -3  -5   2 136046. 3751.59  19
  -3  -5   3 71173.3 2463.45  19
  -3  -5   3 68549.0 2246.94  17
  -3  -5   3 64462.9 3429.12   1
  -3  -5   3 71543.9 3589.20   9
  -3  -5   3 66941.8 3662.58   6
  -3  -5   4 13833.1 1065.28  19
  -3  -5   4 13078.2 1658.76   6
  -3  -5   4 14896.6 1648.96   1
  -3  -5   4 13557.0 985.849   4
  -3  -5   4 11679.4 1447.40   9
  -3  -5   4 14327.9 1085.17  21
  -3  -5   5 27071.7 2242.96   9
  -3  -5   5 26488.9 1677.61  20
  -3  -5   5 27328.8 2330.04   1
  -3  -5   5 26703.9 1126.42   4
  -3  -5   5 28082.2 1715.70  21
  -3  -5   5 26611.1 1694.55  19
  -3  -5   5 25067.9 1652.20  11
  -3  -5   6 89471.5 3676.96  19
  -3  -5   6 90748.0 3697.49  21
  -3  -5   6 93683.4 3741.91  11
  -3  -5   6 88863.1 3664.96  20
  -3  -5   6 83665.0 4392.56   9
  -3  -5   6 88408.6 4497.21   1
  -3  -5   7 40406.3 3214.58   9
  -3  -5   7 45643.4 3308.10   1
  -3  -5   7 45659.4 2822.73  20
  -3  -5   7 48195.9 2901.01  19
  -3  -5   7 45671.3 2819.03  21
  -3  -5   7 49988.8 2934.47  11
  -3  -5   8 34670.1 2963.99   1
  -3  -5   8 36744.7 2785.46  11
  -3  -5   8 38077.0 2810.78  21
  -3  -5   8 36868.4 2806.78  19
  -3  -5   8 38644.1 3375.39   9
  -3  -5   8 36308.3 2765.84  20
  -3  -5   8 36529.5 2776.93  16
  -3  -5   9 14290.8 1896.70  11
  -3  -5   9 15230.7 1990.92  19
  -3  -5   9 16936.9 2098.84  16
  -3  -5   9 15412.0 1964.51  20
  -3  -5   9 17035.6 2462.37   9
  -3  -5   9 17656.0 2183.78   1
  -3  -5   9 13613.6 1898.04  21
  -3  -5  10 27534.9 2928.83  20
  -3  -5  10 29079.8 3054.69  19
  -3  -5  10 29024.0 3022.96  11
  -3  -5  10 32792.4 2969.11   1
  -3  -5  10 26924.1 2876.33  16
  -3  -5  10 35254.2 3312.78  21
  -3  -5  10 33630.4 3609.16   9
  -3  -5  11 4497.68 1339.37  20
  -3  -5  11 2988.19 1261.51  21
  -3  -5  11 2346.06 1097.18  11
  -3  -5  11 3526.74 1303.74  19
  -3  -5  11 2536.65 883.585   1
  -3  -5  11 3106.58 1296.41   9
  -3  -5  11 3449.46 1326.92  16
  -3  -5  12 38559.9 4091.71  21
  -3  -5  12 43183.4 3499.43   1
  -3  -5  12 38658.3 4121.64  19
  -3  -5  12 42484.1 4608.18   9
  -3  -5  12 38892.7 4093.53  20
  -3  -5  12 40727.9 4201.95  11
  -3  -5  12 41410.9 4237.50  16
  -3  -5  13 40018.0 4472.86  20
  -3  -5  13 34151.6 4138.93  21
  -3  -5  13 41769.3 4458.60  11
  -3  -5  13 39967.7 4554.59  19
  -3  -5  13 40371.4 3388.66   1
  -3  -5  13 40389.4 4438.27  16
  -3  -4  -6 28928.1 3011.84  17
  -3  -4  -6 22054.0 3223.98   3
  -3  -4  -5 21741.7 2782.87   6
  -3  -4  -5 24722.5 2656.59  17
  -3  -4  -5 27540.0 3403.15   3
  -3  -4  -4 129250. 6600.85   6
  -3  -4  -4 132097. 6039.22  17
  -3  -4  -4 124060. 6997.83   3
  -3  -4  -3 9003.58 1580.32   6
  -3  -4  -3 8439.53 1402.10  17
  -3  -4  -3 7756.43 1750.37   3
  -3  -4  -2 6263.57 1308.34   6
  -3  -4  -2 3771.23 942.400  17
  -3  -4  -2 6752.69 1481.60   3
  -3  -4  -1 229.392 278.021   1
  -3  -4  -1 754.480 543.302   6
  -3  -4  -1 1078.99 515.991  17
  -3  -4   0 171383. 6015.86   6
  -3  -4   0 160250. 4960.85   1
  -3  -4   0 162251. 5411.77  17
  -3  -4   1 29850.6 1437.26  13
  -3  -4   1 30574.5 2221.70   6
  -3  -4   1 29609.6 1975.29   1
  -3  -4   1 32820.0 1511.51  15
  -3  -4   1 29983.8 1445.49  14
  -3  -4   1 30403.3 1885.40  17
  -3  -4   2 188370. 4387.46  13
  -3  -4   2 185169. 4917.40  17
  -3  -4   2 183531. 6035.29   6
  -3  -4   2 176729. 5691.04   1
  -3  -4   2 186878. 4383.17  14
  -3  -4   2 195881. 4377.06  19
  -3  -4   3 42003.1 2442.18   9
  -3  -4   3 42413.9 1574.19  17
  -3  -4   3 42653.1 1614.96  19
  -3  -4   3 39681.7 2580.71   6
  -3  -4   3 40895.5 1643.14  13
  -3  -4   3 45653.7 1662.46  21
  -3  -4   3 37558.4 2439.12   1
  -3  -4   4 1144.28 329.575  21
  -3  -4   4 1261.17 337.682  13
  -3  -4   4 1602.76 404.623  19
  -3  -4   4 1170.42 338.088  11
  -3  -4   4 1905.51 630.883   1
  -3  -4   4 2052.11 401.962  20
  -3  -4   4 2118.14 653.077   9
  -3  -4   4 1562.59 356.122   4
  -3  -4   5 5284.18 538.344   4
  -3  -4   5 5770.53 785.343  21
  -3  -4   5 5924.16 808.282  11
  -3  -4   5 3985.77 845.555   9
  -3  -4   5 5863.05 647.398  18
  -3  -4   5 5728.36 779.504  20
  -3  -4   5 5093.78 731.407  19
  -3  -4   5 5827.69 1112.20   1
  -3  -4   6 333370. 8415.53  20
  -3  -4   6 324737. 8374.18  19
  -3  -4   6 327546. 8383.39  21
  -3  -4   6 327361. 8392.30  11
  -3  -4   6 321395. 8349.99  16
  -3  -4   6 321704. 9556.31   1
  -3  -4   6 314576. 9389.64   9
  -3  -4   6 335684. 6717.76   4
  -3  -4   7 43445.8 3272.36   9
  -3  -4   7 40243.8 2688.61  19
  -3  -4   7 42062.9 2724.50  16
  -3  -4   7 43256.1 2761.38  20
  -3  -4   7 45367.2 2832.61  21
  -3  -4   7 45918.6 3178.88   1
  -3  -4   7 39300.6 2661.38  11
  -3  -4   7 44479.6 1736.94   4
  -3  -4   8 35246.3 2785.74  11
  -3  -4   8 36815.6 2850.18  19
  -3  -4   8 38657.3 2911.37  16
  -3  -4   8 36848.3 2847.93  21
  -3  -4   8 34429.0 2754.94  20
  -3  -4   8 36189.7 3235.28   9
  -3  -4   8 39259.9 1772.52   4
  -3  -4   8 36555.4 2928.20   1
  -3  -4   9 15145.0 1920.69   1
  -3  -4   9 17175.0 2222.11  20
  -3  -4   9 19708.8 2361.50  21
  -3  -4   9 18395.8 2473.06   9
  -3  -4   9 17490.1 2202.81  11
  -3  -4   9 17694.1 2244.87  19
  -3  -4   9 16816.1 2140.42  16
  -3  -4  10 16620.4 2386.46  21
  -3  -4  10 18305.1 2527.90  19
  -3  -4  10 22177.9 2715.44  11
  -3  -4  10 15964.5 2546.07   9
  -3  -4  10 16554.9 2314.81  20
  -3  -4  10 20045.1 2211.86   1
  -3  -4  10 16850.1 2385.22  16
  -3  -4  11 883.115 803.637  11
  -3  -4  11 223.491 711.988  21
  -3  -4  11-385.596 1047.73   9
  -3  -4  11 742.888 908.843  16
  -3  -4  11 717.064 754.007  19
  -3  -4  11 866.069 838.954  20
  -3  -4  11 852.437 871.641   1
  -3  -4  12 65123.3 5383.50  20
  -3  -4  12 57145.0 5104.78  19
  -3  -4  12 52145.9 4851.56  11
  -3  -4  12 57447.7 3855.47   1
  -3  -4  12 64496.3 5318.86  16
  -3  -4  12 63643.0 5305.99  21
  -3  -4  12 66588.7 5790.82   9
  -3  -4  13 21530.3 3361.24  19
  -3  -4  13 18913.3 3062.69  21
  -3  -4  13 23645.6 3380.66  20
  -3  -4  13 23362.4 3362.32  11
  -3  -4  13 21280.3 3239.84  16
  -3  -3  -7 10131.9 2404.24   3
  -3  -3  -7 9950.53 1793.29  17
  -3  -3  -6 34875.3 3975.89   3
  -3  -3  -6 34888.6 3148.43  17
  -3  -3  -6 36147.6 2891.62  13
  -3  -3  -5 37087.0 3397.57   6
  -3  -3  -5 41567.3 3300.64  17
  -3  -3  -5 34948.5 3692.40   3
  -3  -3  -5 42760.6 2994.49  13
  -3  -3  -4 147738. 6188.48  17
  -3  -3  -4 139294. 7135.54   3
  -3  -3  -4 151640. 6714.93   6
  -3  -3  -3 902.889 546.505  17
  -3  -3  -3 615.845 551.421   6
  -3  -3  -3 181.504 532.507   3
  -3  -3  -2 13586.4 1000.57   1
  -3  -3  -2 12959.1 1630.81   6
  -3  -3  -2 12894.9 1520.96  17
  -3  -3  -2 14096.4 1863.02   3
  -3  -3  -1 68316.4 3424.63   6
  -3  -3  -1 67665.7 2560.62   1
  -3  -3  -1 65424.1 3288.29  17
  -3  -3   0 196539. 4792.39  15
  -3  -3   0 196913. 5325.91   1
  -3  -3   0 195135. 4782.09  14
  -3  -3   0 200759. 6086.58   6
  -3  -3   0 205506. 5971.39  17
  -3  -3   0 199659. 4785.82  13
  -3  -3   1 20302.4 1597.63   6
  -3  -3   1 22282.0 996.019  13
  -3  -3   1 22192.2 1564.88   1
  -3  -3   1 24107.8 1593.85  17
  -3  -3   1 22047.4 994.109  14
  -3  -3   2 214839. 5371.88  17
  -3  -3   2 226040. 5330.46   2
  -3  -3   2 212993. 4443.43  13
  -3  -3   2 216364. 6202.91   6
  -3  -3   2 225092. 4426.97  19
  -3  -3   2 215977. 5914.14   9
  -3  -3   2 215991. 6181.90   1
  -3  -3   3 18712.0 948.452  13
  -3  -3   3 21099.9 1548.92   9
  -3  -3   3 21370.4 1049.93  17
  -3  -3   3 17401.5 1585.01   1
  -3  -3   3 20018.6 933.429  19
  -3  -3   3 20228.4 934.557  21
  -3  -3   3 18591.3 1253.44   4
  -3  -3   4 231.595 227.020  21
  -3  -3   4 284.822 206.450  20
  -3  -3   4 347.422 100.683  17
  -3  -3   4 1666.02 367.545  18
  -3  -3   4 251.989 380.881   9
  -3  -3   4 369.187 264.727  11
  -3  -3   4 717.485 658.772   1
  -3  -3   4 133.658 194.210  19
  -3  -3   4 273.728 264.233   4
  -3  -3   5 11362.9 1094.99  19
  -3  -3   5 12817.7 882.056   4
  -3  -3   5 13225.0 1472.78   9
  -3  -3   5 12685.2 831.816  18
  -3  -3   5 13595.7 1191.92  16
  -3  -3   5 15286.5 1643.83   1
  -3  -3   5 13207.7 1159.09  20
  -3  -3   5 12454.6 1122.04  21
  -3  -3   5 12402.5 1120.61  11
  -3  -3   6 294022. 7928.45  19
  -3  -3   6 283373. 7822.89  16
  -3  -3   6 305131. 6413.43   4
  -3  -3   6 291141. 7899.44  11
  -3  -3   6 275766. 7762.74  21
  -3  -3   6 279243. 7779.26  20
  -3  -3   6 288792. 8776.92   9
  -3  -3   6 282507. 8629.41   1
  -3  -3   7 17133.1 1842.59  16
  -3  -3   7 16046.8 1794.50  19
  -3  -3   7 17770.4 1867.54  11
  -3  -3   7 19776.7 2202.51   9
  -3  -3   7 17601.1 1183.94   4
  -3  -3   7 18165.0 1940.98   1
  -3  -3   7 16523.4 1795.65  21
  -3  -3   8 78789.6 4495.57  11
  -3  -3   8 72592.1 4318.53  16
  -3  -3   8 74655.2 4386.45  19
  -3  -3   8 77141.6 4453.16  21
  -3  -3   8 78504.6 4876.42   9
  -3  -3   8 78166.8 2909.12   4
  -3  -3   8 78776.2 4229.28   1
  -3  -3   9 28540.1 2936.37  21
  -3  -3   9 28177.3 2948.99  19
  -3  -3   9 34315.0 3188.87  11
  -3  -3   9 29058.6 2933.97  16
  -3  -3   9 31923.2 1915.89   4
  -3  -3   9 31909.7 2642.48   1
  -3  -3   9 28248.3 3091.26   9
  -3  -3  10 5821.91 1402.41  16
  -3  -3  10 5282.53 1504.70  21
  -3  -3  10 8332.54 1412.04   1
  -3  -3  10 6546.29 1759.66   9
  -3  -3  10 6101.08 1603.32  11
  -3  -3  10 7910.44 1751.04  19
  -3  -3  11 631.083 608.765   1
  -3  -3  11 1379.71 944.575  21
  -3  -3  11-105.158 805.428  19
  -3  -3  11-1353.52 1138.49  11
  -3  -3  11 1754.96 1066.47  16
  -3  -3  11-1731.88 1191.94   9
  -3  -3  12 97767.4 6702.32  21
  -3  -3  12 95486.1 6614.04  16
  -3  -3  12 99003.2 6734.36  19
  -3  -3  12 98720.5 4908.57   1
  -3  -3  12 86273.1 6291.09  11
  -3  -3  12 87029.5 6803.89   9
  -3  -3  13 8500.28 2371.19   8
  -3  -2  -8 19196.3 2351.67  13
  -3  -2  -7 10212.8 1623.27  13
  -3  -2  -7 11911.4 1951.12  17
  -3  -2  -7 10941.7 2302.07   3
  -3  -2  -6 39426.3 2964.63  13
  -3  -2  -6 41333.8 4205.37   3
  -3  -2  -6 41785.4 3324.21  17
  -3  -2  -5 66378.2 3590.56  13
  -3  -2  -5 60666.4 3825.44  17
  -3  -2  -5 61716.1 4120.20   6
  -3  -2  -5 59196.8 4703.74   3
  -3  -2  -4 156766. 7464.47   3
  -3  -2  -4 168735. 6701.10   6
  -3  -2  -4 179108. 5899.64  13
  -3  -2  -4 171335. 6465.98  17
  -3  -2  -3 9952.81 1396.17   6
  -3  -2  -3 7440.15 1512.06   3
  -3  -2  -3 9361.08 1320.98  17
  -3  -2  -3 7930.90 543.739   1
  -3  -2  -2 13184.4 846.217   1
  -3  -2  -2 14404.5 1507.51   6
  -3  -2  -2 11318.1 1659.71   3
  -3  -2  -2 12278.5 1409.67  17
  -3  -2  -1 98612.4 3087.20  13
  -3  -2  -1 94338.9 3048.85  14
  -3  -2  -1 96378.7 2934.63   1
  -3  -2  -1 97478.8 3904.46  17
  -3  -2  -1 96283.6 3718.56   6
  -3  -2  -1 90902.3 4225.93   3
  -3  -2  -1 97631.4 3117.73  16
  -3  -2  -1 96302.6 3091.67  15
  -3  -2   0 203422. 4455.58  13
  -3  -2   0 209225. 4496.28  16
  -3  -2   0 212457. 5658.51   6
  -3  -2   0 211691. 5866.89  17
  -3  -2   0 200791. 5139.00   2
  -3  -2   0 204347. 4466.53  14
  -3  -2   0 205292. 5255.51   1
  -3  -2   0 209198. 4484.06  15
  -3  -2   1 105866. 2937.56   2
  -3  -2   1 104659. 3469.21  17
  -3  -2   1 105806. 3629.42   1
  -3  -2   1 107417. 3567.31   6
  -3  -2   2 397491. 9400.15   1
  -3  -2   2 381097. 8257.57  17
  -3  -2   2 400212. 8564.00   9
  -3  -2   2 405857. 7781.83   2
  -3  -2   3 1527.33 244.556  20
  -3  -2   3 2195.67 416.115  18
  -3  -2   3 1779.41 268.641  19
  -3  -2   3 1596.44 244.353  21
  -3  -2   3 2088.80 665.418   1
  -3  -2   3 1778.53 274.755  11
  -3  -2   3 2269.42 543.269   9
  -3  -2   3 884.345 296.530   4
  -3  -2   4 1759.41 222.167  17
  -3  -2   4 1777.93 404.142  21
  -3  -2   4 2103.63 401.533  20
  -3  -2   4 1831.91 407.072  11
  -3  -2   4 1449.22 369.236  19
  -3  -2   4 1530.92 342.182   4
  -3  -2   4 2046.36 369.023  18
  -3  -2   4 1660.82 381.584  16
  -3  -2   4 1326.11 574.961   1
  -3  -2   4 2769.90 613.700   9
  -3  -2   5 92821.9 3075.14   3
  -3  -2   5 89489.7 3492.11  11
  -3  -2   5 91100.0 2206.00  17
  -3  -2   5 89666.7 3515.66  19
  -3  -2   5 92581.7 2427.04  18
  -3  -2   5 88161.9 3476.45  21
  -3  -2   5 88236.7 4142.94   1
  -3  -2   5 87927.3 3451.04  16
  -3  -2   5 92091.6 4043.35   9
  -3  -2   5 91266.3 2809.94   4
  -3  -2   6 250578. 8229.27   9
  -3  -2   6 250113. 7584.34  11
  -3  -2   6 251104. 7593.61  21
  -3  -2   6 266758. 5489.54  17
  -3  -2   6 253793. 7636.27  19
  -3  -2   6 253547. 7936.09   1
  -3  -2   6 252757. 7601.04  16
  -3  -2   6 256690. 7660.82  15
  -3  -2   6 259313. 6046.89   4
  -3  -2   7 2704.66 892.537   1
  -3  -2   7 3377.37 507.307  17
  -3  -2   7 2624.56 888.745  21
  -3  -2   7 2840.82 556.986   4
  -3  -2   7 3031.32 1015.27   9
  -3  -2   7 2085.31 777.750  15
  -3  -2   7 1868.40 742.608  16
  -3  -2   7 3896.27 996.495  19
  -3  -2   7 1782.04 693.494  11
  -3  -2   8 70494.0 4393.95  21
  -3  -2   8 70823.2 2937.13   4
  -3  -2   8 68082.6 4310.17  11
  -3  -2   8 62787.0 4179.75  19
  -3  -2   8 73601.3 4465.77  16
  -3  -2   8 67069.3 4279.27  15
  -3  -2   8 73942.5 3923.56   1
  -3  -2   8 72084.2 4806.81   9
  -3  -2   9 6324.22 962.806   4
  -3  -2   9 5952.51 1288.59  19
  -3  -2   9 6540.29 1377.58  21
  -3  -2   9 6471.66 1199.63   1
  -3  -2   9 8945.59 1713.60  15
  -3  -2   9 8808.46 1714.91  11
  -3  -2   9 6163.99 1547.71   9
  -3  -2   9 7614.69 1612.95  16
  -3  -2  10-416.922 997.808  11
  -3  -2  10 1952.68 1098.47  19
  -3  -2  10 2672.45 1186.41  15
  -3  -2  10 2133.67 1171.77   9
  -3  -2  10 1706.22 976.290  21
  -3  -2  10 3856.77 1312.46  16
  -3  -2  10 2090.18 886.206   1
  -3  -2  11 7926.90 1846.38  16
  -3  -2  11 7252.49 1285.74   1
  -3  -2  11 8661.66 1854.48  11
  -3  -2  11 6799.53 1870.53  19
  -3  -2  11 6346.89 1828.19  21
  -3  -2  11 8229.26 1951.61  15
  -3  -2  11 4303.78 1478.10   8
  -3  -2  11 5190.66 1642.54   9
  -3  -2  12 82224.5 6120.04  21
  -3  -2  12 98048.4 6627.76  16
  -3  -2  12 94304.9 7060.86   9
  -3  -2  12 89271.0 6360.32  15
  -3  -2  12 94646.7 6493.24  11
  -3  -2  12 87389.0 6615.53   8
  -3  -2  12 82267.9 6205.42  19
  -3  -2  13 4029.10 1615.43   8
  -3  -1  -9 295.711 792.416  13
  -3  -1  -8 31804.2 3123.41  17
  -3  -1  -8 34341.9 4103.55   3
  -3  -1  -8 28734.6 2810.54  13
  -3  -1  -7 13425.8 1880.77  13
  -3  -1  -7 12952.7 2365.55   3
  -3  -1  -7 14390.7 1985.27  17
  -3  -1  -6 91333.6 4489.18  13
  -3  -1  -6 98350.1 6355.34   3
  -3  -1  -6 89227.0 4763.71  17
  -3  -1  -5 115607. 4813.88  13
  -3  -1  -5 116465. 5231.78  17
  -3  -1  -5 117712. 6642.78   3
  -3  -1  -4 87440.8 5336.91   3
  -3  -1  -4 93441.0 4425.64   6
  -3  -1  -4 89480.9 4281.25  17
  -3  -1  -4 89477.2 3833.76  13
  -3  -1  -3 30617.2 1938.07  13
  -3  -1  -3 29679.1 2805.29   3
  -3  -1  -3 32436.1 2267.71   6
  -3  -1  -3 31232.6 2301.06  17
  -3  -1  -2 62058.6 3772.39   3
  -3  -1  -2 64128.7 2917.00   6
  -3  -1  -2 61695.6 1820.22   1
  -3  -1  -2 57644.4 2984.15  17
  -3  -1  -2 62451.0 2505.03  13
  -3  -1  -1 125730. 3841.66   6
  -3  -1  -1 121097. 3539.83  13
  -3  -1  -1 123741. 3571.15  14
  -3  -1  -1 128067. 4335.38  17
  -3  -1  -1 121116. 3560.93  11
  -3  -1  -1 121818. 4957.01   3
  -3  -1  -1 123300. 3559.01  16
  -3  -1  -1 132333. 3347.70  13
  -3  -1  -1 120483. 3539.56  15
  -3  -1  -1 121728. 3882.64   2
  -3  -1  -1 129992. 3400.48   1
  -3  -1   0 148563. 4180.21   1
  -3  -1   0 154835. 4015.69   6
  -3  -1   0 146062. 3120.30  13
  -3  -1   0 154916. 3088.48  13
  -3  -1   0 142323. 3128.82  15
  -3  -1   0 143184. 3130.27  16
  -3  -1   0 147891. 4914.70   3
  -3  -1   0 146166. 4447.93  17
  -3  -1   0 155841. 3724.42   2
  -3  -1   0 144020. 3119.70  14
  -3  -1   1 51797.5 2025.06   6
  -3  -1   1 48984.6 1407.18   2
  -3  -1   2 251938. 6137.30   4
  -3  -1   2 259075. 5758.67   9
  -3  -1   2 260891. 5786.53   8
  -3  -1   3 45310.7 2124.84   9
  -3  -1   3 47467.4 1714.95  15
  -3  -1   3 47659.8 1984.37   4
  -3  -1   3 49908.7 2095.36  18
  -3  -1   3 47381.9 1737.45  19
  -3  -1   3 47604.7 1728.70  21
  -3  -1   3 51322.4 1888.12   8
  -3  -1   3 46486.0 1710.86  11
  -3  -1   3 47652.0 1716.16  16
  -3  -1   4 14375.8 856.743   3
  -3  -1   4 13477.2 1194.81  16
  -3  -1   4 14033.6 1188.40  21
  -3  -1   4 14496.4 1239.05  11
  -3  -1   4 14295.1 783.843  17
  -3  -1   4 13348.2 916.741  18
  -3  -1   4 14425.0 1389.83   9
  -3  -1   4 15181.1 1247.15  15
  -3  -1   4 13454.1 1177.75  19
  -3  -1   4 15056.2 1025.94   4
  -3  -1   5 158433. 3743.90  17
  -3  -1   5 142365. 5205.48  16
  -3  -1   5 153878. 5347.78  21
  -3  -1   5 157359. 5415.33  15
  -3  -1   5 157110. 5785.46   9
  -3  -1   5 155475. 5390.31  19
  -3  -1   5 151922. 5331.66  11
  -3  -1   5 158555. 4210.15   4
  -3  -1   5 153822. 4156.83   3
  -3  -1   6 163633. 4531.64   4
  -3  -1   6 156562. 6007.45  15
  -3  -1   6 159901. 6084.17  11
  -3  -1   6 159338. 6071.67  21
  -3  -1   6 168946. 4907.71   3
  -3  -1   6 157132. 6039.76  19
  -3  -1   6 164599. 6168.30  16
  -3  -1   6 158153. 6483.73   9
  -3  -1   7 3051.24 590.497   4
  -3  -1   7 2802.30 874.053  19
  -3  -1   7 2674.71 836.642  21
  -3  -1   7 2568.11 929.688  11
  -3  -1   7 3152.92 878.915  15
  -3  -1   7 2128.44 830.177  16
  -3  -1   7 2905.05 1005.21   9
  -3  -1   8 98391.1 3810.86   4
  -3  -1   8 107159. 5631.50  11
  -3  -1   8 104983. 5587.68  19
  -3  -1   8 96901.8 5897.61   9
  -3  -1   8 109947. 5665.58  16
  -3  -1   8 96034.6 5365.77  15
  -3  -1   8 104226. 5563.12  21
  -3  -1   9-179.099 629.303   1
  -3  -1   9 1125.64 772.986  15
  -3  -1   9 32.4213 657.269  21
  -3  -1   9 1087.07 1127.08  11
  -3  -1   9-436.433 417.633   4
  -3  -1   9 432.567 831.050  19
  -3  -1   9-811.334 913.390  16
  -3  -1   9-302.535 683.613   9
  -3  -1  10 4204.56 909.070   4
  -3  -1  10 4337.07 1223.10  21
  -3  -1  10 4396.46 1045.40   1
  -3  -1  10 3364.25 1121.70  19
  -3  -1  10 5647.74 1625.14  11
  -3  -1  10 6517.11 1716.09  16
  -3  -1  10 5998.25 1572.30  15
  -3  -1  10 7148.17 1912.30   9
  -3  -1  10 5276.34 1547.70   8
  -3  -1  11 39742.6 4029.47  19
  -3  -1  11 33591.2 4036.67   9
  -3  -1  11 36798.8 3798.71  15
  -3  -1  11 33850.2 3663.15  11
  -3  -1  11 36639.4 3835.21  16
  -3  -1  11 34443.1 3765.21  21
  -3  -1  11 35444.1 2635.76   1
  -3  -1  11 34356.2 3940.30   8
  -3  -1  12 85267.9 6171.48  21
  -3  -1  12 84426.7 6081.94  15
  -3  -1  12 81388.7 6065.12  11
  -3  -1  12 86264.2 6234.17  19
  -3  -1  12 88066.8 6881.99   9
  -3  -1  12 79659.8 5988.92  16
  -3  -1  12 90577.3 6712.59   8
  -3  -1  13-1348.01 1415.39   8
  -3   0  -9 649.188 713.976  13
  -3   0  -9 1115.69 963.944  17
  -3   0  -9 312.967 907.977   3
  -3   0  -8 45660.3 3498.67  13
  -3   0  -8 44638.8 4740.57   3
  -3   0  -8 51037.4 3780.77  17
  -3   0  -7 8895.22 1515.49  13
  -3   0  -7 9510.88 1678.65  17
  -3   0  -7 7555.73 1859.85   3
  -3   0  -6 89764.6 4434.64  13
  -3   0  -6 99976.9 6443.74   3
  -3   0  -6 99682.4 4850.61  17
  -3   0  -5 112247. 4636.84  13
  -3   0  -5 118270. 5088.52  17
  -3   0  -5 127279. 6898.23   3
  -3   0  -4 25043.0 1862.37  13
  -3   0  -4 24615.0 2887.06   3
  -3   0  -4 27322.9 2196.64  17
  -3   0  -3 41707.3 2172.84  13
  -3   0  -3 42518.5 2390.49   6
  -3   0  -3 43373.2 2579.11  17
  -3   0  -3 40356.2 3344.54   3
  -3   0  -2 190630. 5909.12  14
  -3   0  -2 197949. 4946.48  13
  -3   0  -2 188090. 7250.97   3
  -3   0  -2 197116. 5979.42  21
  -3   0  -2 192788. 5921.36  11
  -3   0  -2 200880. 5197.94   6
  -3   0  -2 185047. 5718.53  17
  -3   0  -2 195755. 5950.99  16
  -3   0  -2 194161. 5939.09  15
  -3   0  -2 204247. 6159.45   9
  -3   0  -1 91732.3 2513.21  13
  -3   0  -1 88902.0 3350.85  17
  -3   0  -1 93724.9 2642.00   6
  -3   0  -1 81460.5 4138.21   3
  -3   0  -1 89180.0 3140.04  11
  -3   0  -1 85857.6 3088.96  15
  -3   0  -1 95214.4 3210.08   9
  -3   0  -1 86726.6 3090.52  21
  -3   0  -1 87078.3 3109.39  16
  -3   0  -1 90229.3 3140.21  14
  -3   0  -1 87894.4 3228.81   2
  -3   0   0 147838. 3500.50   2
  -3   0   0 151255. 5167.08   3
  -3   0   0 147222. 3523.30  15
  -3   0   0 147665. 3537.05  16
  -3   0   0 149403. 3540.46  11
  -3   0   0 150090. 3545.68  21
  -3   0   0 159790. 3556.61   6
  -3   0   0 153424. 3103.51  14
  -3   0   0 155826. 4431.95   8
  -3   0   0 154052. 3103.17  13
  -3   0   0 152179. 3554.46  14
  -3   0   1 112211. 3705.97   3
  -3   0   1 115145. 2603.74   9
  -3   0   1 116242. 3079.29   8
  -3   0   2 146717. 3019.19  19
  -3   0   2 137418. 3481.96  11
  -3   0   2 146734. 3578.56   3
  -3   0   2 144777. 3013.86  21
  -3   0   2 137956. 4143.99  18
  -3   0   2 141176. 3494.86  16
  -3   0   2 138413. 3682.26   9
  -3   0   2 136019. 3477.49  21
  -3   0   2 137512. 3469.39  15
  -3   0   2 141846. 4026.76   4
  -3   0   2 140402. 3490.87  14
  -3   0   2 145466. 3238.42   8
  -3   0   3 56171.1 2421.12  11
  -3   0   3 55999.9 1401.60   3
  -3   0   3 60883.2 1966.34  19
  -3   0   3 57291.1 2446.86  21
  -3   0   3 60581.1 2275.32  18
  -3   0   3 59715.1 2732.32   9
  -3   0   3 58359.9 2451.67  16
  -3   0   3 57691.4 2445.61  15
  -3   0   3 62623.9 2312.87   4
  -3   0   3 57718.8 2442.85  14
  -3   0   4 138509. 4766.34  15
  -3   0   4 133347. 4709.85  11
  -3   0   4 130836. 3138.44   3
  -3   0   4 139604. 4807.20  21
  -3   0   4 136172. 5147.90   9
  -3   0   4 134810. 3476.09  17
  -3   0   4 137567. 3836.47   4
  -3   0   4 136683. 4718.93  14
  -3   0   4 135154. 4715.38  16
  -3   0   5 239885. 5607.45   3
  -3   0   5 233198. 7347.36  15
  -3   0   5 237756. 7434.18  21
  -3   0   5 241733. 7459.26  11
  -3   0   5 240329. 7411.57  16
  -3   0   5 235805. 5829.60   4
  -3   0   5 225448. 7896.46   9
  -3   0   5 233718. 7319.54  14
  -3   0   6 145530. 4338.08   3
  -3   0   6 137022. 5754.53  11
  -3   0   6 134587. 6323.19   9
  -3   0   6 138242. 5770.73  21
  -3   0   6 141282. 5790.93  16
  -3   0   6 131988. 4194.26   4
  -3   0   6 132547. 5649.68  15
  -3   0   7 7985.74 994.601   4
  -3   0   7 7467.59 1440.56  21
  -3   0   7 5687.28 1241.89  11
  -3   0   7 7016.23 1355.48  16
  -3   0   7 7894.43 1444.25  15
  -3   0   7 3375.56 1035.69   8
  -3   0   8 119026. 6360.44   8
  -3   0   8 110505. 5827.86  21
  -3   0   8 122122. 6092.09  11
  -3   0   8 110976. 6545.03   9
  -3   0   8 111481. 5854.35  16
  -3   0   8 124290. 6067.92  15
  -3   0   8 104362. 4186.45   4
  -3   0   9 2526.19 1170.19  19
  -3   0   9 1682.54 1143.02   8
  -3   0   9 573.893 615.757  21
  -3   0   9 1095.58 792.984  16
  -3   0   9-546.914 867.509  15
  -3   0   9 45.5259 663.020  11
  -3   0   9 1337.38 1090.21   9
  -3   0   9 234.833 458.692   4
  -3   0  10 17324.2 2499.74  11
  -3   0  10 18802.6 1872.55   1
  -3   0  10 17281.0 2574.21  15
  -3   0  10 16673.1 2429.43  21
  -3   0  10 21853.3 2889.38  19
  -3   0  10 20574.7 2727.64  16
  -3   0  10 20571.2 1997.32   4
  -3   0  10 21834.9 3186.14   9
  -3   0  10 20666.8 2917.67   8
  -3   0  11 46567.7 4396.04  19
  -3   0  11 48776.0 4414.45  21
  -3   0  11 47843.4 4387.69  11
  -3   0  11 52215.5 4574.13  15
  -3   0  11 53709.0 4613.69  16
  -3   0  11 52083.0 4880.84   8
  -3   0  12 45531.1 4479.27  11
  -3   0  12 49023.4 4855.34   8
  -3   0  12 44385.9 4418.24  21
  -3   0  12 37302.8 4034.16  16
  -3   0  12 36988.1 4057.31  19
  -3   0  12 49038.0 4574.65  15
  -3   1 -10 1451.55 943.083  13
  -3   1  -9 999.844 853.407  17
  -3   1  -9 1714.34 973.834  13
  -3   1  -9 1817.34 1515.23   3
  -3   1  -8 43097.1 3414.55  17
  -3   1  -8 46829.3 3503.06  13
  -3   1  -7 7031.66 1905.61   3
  -3   1  -7 4033.99 1113.55  17
  -3   1  -7 5907.38 1204.16  13
  -3   1  -6 146817. 5900.86  17
  -3   1  -6 167627. 8505.38   3
  -3   1  -6 152650. 5829.34  13
  -3   1  -5 89570.3 4215.21  17
  -3   1  -5 102720. 6264.03   3
  -3   1  -5 95063.4 4095.08  13
  -3   1  -4 8580.92 1073.87  13
  -3   1  -4 12435.8 2065.86   3
  -3   1  -4 9201.79 1222.91  17
  -3   1  -3 9317.39 573.797   1
  -3   1  -3 9076.55 961.421  13
  -3   1  -3 12067.2 1919.19   3
  -3   1  -3 9353.21 1142.31  17
  -3   1  -2 345954. 10642.7   3
  -3   1  -2 368421. 8737.39   9
  -3   1  -2 345867. 8326.66  11
  -3   1  -2 361753. 8424.05  21
  -3   1  -2 362974. 8430.71  16
  -3   1  -2 352446. 7745.89   1
  -3   1  -2 363372. 8441.29  15
  -3   1  -2 351379. 7650.66  14
  -3   1  -2 354451. 7659.07  13
  -3   1  -1 95368.2 2649.74  13
  -3   1  -1 92910.4 2885.72  19
  -3   1  -1 91769.1 2876.76  16
  -3   1  -1 92898.6 2891.25  15
  -3   1  -1 95044.7 2917.22  11
  -3   1  -1 91279.9 4311.57   3
  -3   1  -1 98192.2 2947.44  21
  -3   1  -1 97003.4 2760.15   9
  -3   1  -1 91825.1 2609.63  14
  -3   1   0 266277. 5436.92  20
  -3   1   0 258087. 7138.79   3
  -3   1   0 262312. 5316.42  15
  -3   1   0 262987. 5442.34  11
  -3   1   0 268022. 5453.34  19
  -3   1   0 264284. 5316.59  13
  -3   1   0 260121. 5430.68  16
  -3   1   0 264067. 5440.75  21
  -3   1   0 260876. 6543.17   8
  -3   1   0 257357. 5085.19   2
  -3   1   0 263237. 5312.86  14
  -3   1   1 272961. 5595.07   8
  -3   1   1 263797. 6239.40   3
  -3   1   1 288196. 5626.65  19
  -3   1   1 287103. 5615.10  21
  -3   1   1 286547. 5613.42  20
  -3   1   1 284714. 5652.33  13
  -3   1   1 280776. 5650.61  15
  -3   1   1 269405. 5121.70   2
  -3   1   1 278360. 5653.40  16
  -3   1   1 283251. 5652.48  14
  -3   1   1 283826. 6630.52   4
  -3   1   1 286803. 5620.40  11
  -3   1   2 72977.0 2349.48  13
  -3   1   2 71257.1 2348.19  11
  -3   1   2 76174.8 2297.45   2
  -3   1   2 73687.5 2364.65  16
  -3   1   2 74683.1 2376.45  14
  -3   1   2 79595.3 2264.21  19
  -3   1   2 77136.4 2698.08   4
  -3   1   2 77922.9 2253.00  21
  -3   1   2 73840.0 2659.49   9
  -3   1   2 72707.1 2347.45  15
  -3   1   3 62278.7 2565.52  16
  -3   1   3 62968.0 2576.96  15
  -3   1   3 62266.8 2253.75  19
  -3   1   3 61835.8 2569.97  11
  -3   1   3 59580.8 3005.80   9
  -3   1   3 63135.3 2390.91   4
  -3   1   3 64172.0 2576.54  14
  -3   1   4 282987. 7555.90  14
  -3   1   4 279739. 7555.41  16
  -3   1   4 275704. 6617.31   4
  -3   1   4 280382. 7582.71  15
  -3   1   4 276225. 8544.72   9
  -3   1   4 281304. 7574.98  21
  -3   1   4 297892. 7786.99   8
  -3   1   4 286418. 7626.53  11
  -3   1   5 140123. 5372.51  16
  -3   1   5 145898. 5487.17  21
  -3   1   5 141275. 5414.91  11
  -3   1   5 137646. 5348.27  15
  -3   1   5 154387. 6478.93   9
  -3   1   5 141706. 4296.08   4
  -3   1   5 151813. 5773.26   8
  -3   1   5 141025. 5402.58  14
  -3   1   6 85291.4 5099.47   9
  -3   1   6 87022.8 3381.79   4
  -3   1   6 88680.5 4493.24  11
  -3   1   6 78126.3 4221.93  21
  -3   1   6 88304.3 4455.62  16
  -3   1   6 84748.6 4378.71  15
  -3   1   6 77614.6 4214.48  14
  -3   1   6 90756.0 4781.40   8
  -3   1   7 34823.1 2969.67  15
  -3   1   7 34865.6 3135.93   8
  -3   1   7 35082.3 2994.86  21
  -3   1   7 27589.7 2685.17  11
  -3   1   7 29870.6 2764.17  16
  -3   1   7 31723.9 2098.33   4
  -3   1   7 36198.2 3492.11   9
  -3   1   7 31316.1 2811.57  14
  -3   1   8 69197.5 4554.49  21
  -3   1   8 75394.4 4731.19  11
  -3   1   8 76747.3 4731.09  15
  -3   1   8 68378.7 3432.32   4
  -3   1   8 79983.2 4859.53  16
  -3   1   8 80439.9 5208.39   8
  -3   1   9 5172.42 1569.82   8
  -3   1   9 5691.51 1479.62  16
  -3   1   9 7098.36 1667.43  11
  -3   1   9 4215.16 1176.11  21
  -3   1   9 5691.03 1496.16  15
  -3   1   9 4864.28 1013.35   4
  -3   1  10 43765.7 4013.26  21
  -3   1  10 49769.4 4257.72  11
  -3   1  10 47393.0 4207.00  16
  -3   1  10 50491.0 4233.58  15
  -3   1  10 48510.5 4495.70   8
  -3   1  11 56930.7 4858.48  11
  -3   1  11 53012.1 4648.44  21
  -3   1  11 60309.6 4961.34  19
  -3   1  11 67230.6 5163.65  16
  -3   1  11 55056.1 4683.75  15
  -3   1  11 60950.8 5278.54   8
  -3   1  12 36769.3 4255.68   8
  -3   2 -10 1928.99 1011.80  17
  -3   2 -10 2423.82 1049.80  13
  -3   2  -9 16021.9 2944.33   3
  -3   2  -9 10624.8 1833.31  13
  -3   2  -9 12075.6 1839.02  17
  -3   2  -8 57043.9 3911.71  13
  -3   2  -8 63097.8 3982.24  17
  -3   2  -7 21166.7 2184.36  13
  -3   2  -7 21427.9 2166.08  17
  -3   2  -6 296460. 8838.77  13
  -3   2  -6 302113. 8908.65  17
  -3   2  -5 39384.9 1277.30   1
  -3   2  -5 43116.3 2625.97  13
  -3   2  -5 45430.7 4064.77   3
  -3   2  -5 41414.7 2673.32  17
  -3   2  -4 3558.54 1345.57   3
  -3   2  -4 1052.23 489.329  17
  -3   2  -4 1421.47 486.563  14
  -3   2  -4 1979.59 566.964  13
  -3   2  -4 1908.53 279.433   1
  -3   2  -3 2370.79 529.814  14
  -3   2  -3 2516.72 522.027  13
  -3   2  -3 3123.80 447.968   1
  -3   2  -3 3501.67 1068.30   3
  -3   2  -2 410800. 10967.5   3
  -3   2  -2 411665. 8423.55   9
  -3   2  -2 409208. 8692.32  13
  -3   2  -2 408522. 8838.41   1
  -3   2  -2 398290. 8635.37  14
  -3   2  -1 77147.4 2500.37  13
  -3   2  -1 76769.8 2430.67   2
  -3   2  -1 80384.7 2675.85  11
  -3   2  -1 78279.5 2641.90  19
  -3   2  -1 79646.4 2661.62  21
  -3   2  -1 79016.5 2637.71  20
  -3   2  -1 75185.1 3337.96   3
  -3   2  -1 77955.7 3245.11   1
  -3   2  -1 81895.6 2692.49  16
  -3   2  -1 77582.5 1959.11   9
  -3   2  -1 79239.6 2533.43  15
  -3   2  -1 81956.4 2561.49  14
  -3   2   0 347558. 6826.39   2
  -3   2   0 345993. 7166.29  13
  -3   2   0 322896. 7557.12   3
  -3   2   0 348394. 7228.82  11
  -3   2   0 344745. 7462.37   5
  -3   2   0 348165. 7187.35  15
  -3   2   0 349171. 7237.20  21
  -3   2   0 348930. 7244.67  19
  -3   2   0 342546. 6860.10   6
  -3   2   0 346435. 7163.09  14
  -3   2   0 346208. 7222.17  20
  -3   2   0 336350. 7801.13   4
  -3   2   1 116381. 3200.82  21
  -3   2   1 124667. 2868.65   3
  -3   2   1 116417. 3970.03   6
  -3   2   1 115889. 3206.59  20
  -3   2   1 112350. 3243.91  16
  -3   2   1 116052. 2950.83   2
  -3   2   1 116212. 3283.79   5
  -3   2   1 117892. 3280.34  15
  -3   2   1 119816. 3282.12  13
  -3   2   1 117779. 3218.73  19
  -3   2   1 114236. 3587.13   4
  -3   2   1 119246. 3290.74  14
  -3   2   2 10075.5 903.300  16
  -3   2   2 8926.82 1198.51   6
  -3   2   2 10403.8 895.212  13
  -3   2   2 10717.1 928.415  15
  -3   2   2 10525.3 927.224  11
  -3   2   2 12669.3 1040.84   4
  -3   2   2 11396.3 956.815  14
  -3   2   2 10634.2 843.764   2
  -3   2   2 9726.73 414.939   8
  -3   2   3 10487.4 1049.60  14
  -3   2   3 10273.0 1063.67  13
  -3   2   3 11449.1 1159.58  11
  -3   2   3 10684.3 1102.31  15
  -3   2   3 13103.4 1047.20   4
  -3   2   3 10276.3 1060.50  16
  -3   2   3 11639.0 1082.40   2
  -3   2   3 12055.7 867.376   8
  -3   2   4 426050. 10707.0   2
  -3   2   4 438464. 10490.5  11
  -3   2   4 432855. 10400.8  14
  -3   2   4 446077. 10179.4   8
  -3   2   4 433730. 10425.8  15
  -3   2   4 444450. 9565.15   4
  -3   2   4 431319. 10415.4  16
  -3   2   5 96506.8 4327.24  11
  -3   2   5 97490.7 4330.75  16
  -3   2   5 90412.5 4230.24  15
  -3   2   5 95969.9 4290.97  14
  -3   2   5 94771.7 3509.01   4
  -3   2   5 98511.4 4373.95  21
  -3   2   5 99026.0 4432.02   8
  -3   2   6 48343.7 3253.85  14
  -3   2   6 41218.5 3048.02  11
  -3   2   6 41882.8 3031.18  16
  -3   2   6 44239.6 3132.71  15
  -3   2   6 45094.2 3274.47   8
  -3   2   6 44960.9 2478.31   4
  -3   2   6 41078.8 3045.49  21
  -3   2   7 23385.8 2603.58   8
  -3   2   7 18607.1 2171.48  15
  -3   2   7 19240.4 2261.10  21
  -3   2   7 22132.9 2374.35  16
  -3   2   7 22961.2 2454.58  11
  -3   2   7 20869.3 1822.22   4
  -3   2   7 21297.1 2331.78  14
  -3   2   8 25274.6 2920.85   8
  -3   2   8 22710.7 2613.00  21
  -3   2   8 24809.2 2745.29  11
  -3   2   8 24114.9 2624.35  15
  -3   2   8 23643.5 2640.77  16
  -3   2   8 22285.4 1983.50   4
  -3   2   8 23833.6 2684.20  14
  -3   2   9 6834.55 1638.61   8
  -3   2   9 6584.85 1678.63  11
  -3   2   9 5499.07 1118.88   4
  -3   2   9 8258.91 1762.46  21
  -3   2   9 6945.40 1680.85  15
  -3   2   9 5844.61 1468.17  16
  -3   2  10 80657.5 5559.85  21
  -3   2  10 81893.8 5549.66  15
  -3   2  10 73911.5 5266.98  16
  -3   2  10 85388.3 5972.66   8
  -3   2  10 79079.3 5491.21  11
  -3   2  11 32411.4 3688.03  11
  -3   2  11 32349.4 3698.92  21
  -3   2  11 31231.0 3627.94  16
  -3   2  11 30120.8 3560.84  15
  -3   2  11 32216.2 3807.48   8
  -3   2  12 10818.8 2336.92   8
  -3   3 -11 648.877 746.724  17
  -3   3 -10 6247.91 1599.54  14
  -3   3 -10 6989.33 2294.92   3
  -3   3 -10 5055.39 1361.09  13
  -3   3 -10 7556.04 1553.89  17
  -3   3  -9 20282.3 2487.09  14
  -3   3  -9 21415.7 2376.88  17
  -3   3  -9 17775.0 2362.61  13
  -3   3  -9 22439.4 3477.98   3
  -3   3  -8 51580.6 3680.57  13
  -3   3  -8 52374.4 3439.73  17
  -3   3  -8 50230.6 3662.69  14
  -3   3  -7 24050.5 2307.15  14
  -3   3  -7 25481.3 2392.57  13
  -3   3  -7 32017.4 3786.02   3
  -3   3  -7 25406.8 2286.27  17
  -3   3  -6 278115. 8412.86  13
  -3   3  -6 283441. 8298.88  17
  -3   3  -6 276351. 8412.15  14
  -3   3  -5 4986.12 953.442  14
  -3   3  -5 4882.27 878.347  17
  -3   3  -5 4853.71 961.263  13
  -3   3  -5 7203.91 1732.40   3
  -3   3  -5 5666.96 600.466   1
  -3   3  -4 406.698 433.545  14
  -3   3  -4 723.365 265.449   1
  -3   3  -4 597.190 411.655  13
  -3   3  -4 982.721 974.331   3
  -3   3  -3 60614.3 2668.79  13
  -3   3  -3 66546.5 3782.09   3
  -3   3  -3 64999.1 2756.91  14
  -3   3  -2 338343. 7739.35   2
  -3   3  -2 322139. 8770.05   3
  -3   3  -2 333465. 7746.37  14
  -3   3  -2 353232. 7199.69   9
  -3   3  -2 339050. 7769.67  13
  -3   3  -1 13310.2 991.581   2
  -3   3  -1 15847.2 1123.48  13
  -3   3  -1 12345.9 1132.43   3
  -3   3  -1 12970.8 691.906   6
  -3   3  -1 12426.2 1018.14  15
  -3   3  -1 13013.4 1029.03  14
  -3   3  -1 13843.2 1141.84   4
  -3   3   0 357907. 7953.84  15
  -3   3   0 349564. 8069.03   4
  -3   3   0 364099. 7948.97  13
  -3   3   0 367849. 7464.22   5
  -3   3   0 372751. 7678.42   6
  -3   3   0 369829. 7992.47  14
  -3   3   0 360885. 7729.29  12
  -3   3   0 364223. 7642.05   2
  -3   3   1 27787.8 1801.11   6
  -3   3   1 27632.9 1261.71   5
  -3   3   1 25523.8 1499.51   4
  -3   3   1 27387.0 1571.76  16
  -3   3   1 23810.6 1459.13  15
  -3   3   1 24100.4 1293.82  12
  -3   3   1 27413.7 1561.20  14
  -3   3   1 25816.4 1502.68  13
  -3   3   1 26420.9 1395.90   2
  -3   3   2 3608.61 637.444   4
  -3   3   2 3893.05 399.129   8
  -3   3   2 3782.24 602.982   2
  -3   3   2 5224.30 721.570  13
  -3   3   2 3748.56 652.752  14
  -3   3   2 4335.73 676.631  15
  -3   3   2 4735.80 750.400  16
  -3   3   2 4077.36 515.347   5
  -3   3   3 5701.32 769.800   4
  -3   3   3 5691.93 618.077   8
  -3   3   3 4742.62 756.984  11
  -3   3   3 6663.22 947.859  13
  -3   3   3 6633.60 954.442  16
  -3   3   3 5190.53 812.025  14
  -3   3   3 5490.23 849.261   2
  -3   3   3 4786.21 803.937  15
  -3   3   4 335002. 8882.19  13
  -3   3   4 342978. 9052.92  11
  -3   3   4 339639. 9156.90   2
  -3   3   4 341826. 8282.90   8
  -3   3   4 339468. 8944.70  14
  -3   3   4 339387. 8978.61  16
  -3   3   4 337692. 8937.21  15
  -3   3   4 340629. 8116.67   4
  -3   3   5 26422.1 2271.52  11
  -3   3   5 24373.6 2166.69  16
  -3   3   5 26210.4 1848.58   4
  -3   3   5 25843.9 2224.34  15
  -3   3   5 25475.6 2323.02   2
  -3   3   5 26032.1 2073.71   8
  -3   3   5 27053.9 2288.39  14
  -3   3   6 57799.5 3691.79  16
  -3   3   6 56797.5 3604.07  15
  -3   3   6 49684.5 3411.33  14
  -3   3   6 57613.4 2968.79   4
  -3   3   6 56763.5 3664.10  21
  -3   3   6 56118.8 3636.98   8
  -3   3   6 57474.2 3684.47  11
  -3   3   7 20821.4 2447.25   8
  -3   3   7 19625.2 2320.50  15
  -3   3   7 19565.2 2307.77  11
  -3   3   7 16138.3 2133.19  14
  -3   3   7 19805.2 2318.79  21
  -3   3   7 19507.3 2291.17  16
  -3   3   7 18155.6 1751.67   4
  -3   3   8 16498.2 2419.19   8
  -3   3   8 16631.6 2364.29  11
  -3   3   8 13303.9 1663.12   4
  -3   3   8 15881.5 2341.24  16
  -3   3   8 16886.4 2335.27  15
  -3   3   8 14612.5 2143.14  21
  -3   3   8 12764.1 2039.40  14
  -3   3   9 456.074 806.015   8
  -3   3   9 305.553 785.838  21
  -3   3   9 1221.06 878.971  11
  -3   3   9 270.245 792.274  16
  -3   3   9 526.841 539.271   4
  -3   3   9 964.281 1134.78  15
  -3   3   9 1061.68 1106.77  14
  -3   3  10 86698.2 5929.88  21
  -3   3  10 79847.0 5678.34  16
  -3   3  10 89971.1 6036.91  11
  -3   3  10 88520.4 5937.60  15
  -3   3  10 88882.2 6140.33   8
  -3   3  11 22677.3 3227.07   8
  -3   4 -11 51.8640 839.857  14
  -3   4 -11 2451.39 1266.65  13
  -3   4 -11 2246.53 1145.29  17
  -3   4 -10 18432.7 2510.07  14
  -3   4 -10 20140.4 2663.60  13
  -3   4 -10 16190.5 2158.13  17
  -3   4  -9 17231.0 2988.91   3
  -3   4  -9 15218.8 2179.52  14
  -3   4  -9 13046.5 2033.82  13
  -3   4  -9 14456.8 1885.86  17
  -3   4  -8 37781.1 3123.41  13
  -3   4  -8 38988.7 4215.20   3
  -3   4  -8 36661.1 2818.56  17
  -3   4  -8 37532.3 3137.90  14
  -3   4  -7 65013.5 3845.84  13
  -3   4  -7 71493.5 5267.91   3
  -3   4  -7 65351.8 3565.93  17
  -3   4  -7 65639.8 3869.70  14
  -3   4  -6 222397. 7288.63  13
  -3   4  -6 219806. 6919.42  17
  -3   4  -6 243034. 9568.50   3
  -3   4  -6 230447. 7379.43  14
  -3   4  -5 15340.0 1610.47  13
  -3   4  -5 16080.0 1613.68  14
  -3   4  -5 16833.5 2187.29   3
  -3   4  -4 1342.55 493.112  14
  -3   4  -4 1610.90 527.366  13
  -3   4  -4 2442.61 904.834   3
  -3   4  -3 82330.2 3346.98  13
  -3   4  -3 82490.8 3385.93   2
  -3   4  -3 82677.9 3934.56   3
  -3   4  -3 81283.9 3334.09  14
  -3   4  -2 242349. 6718.81   3
  -3   4  -2 237771. 6309.95  15
  -3   4  -2 240159. 6298.72  13
  -3   4  -2 242393. 6228.10   2
  -3   4  -2 238585. 6169.00   4
  -3   4  -2 239782. 6309.55  14
  -3   4  -1 20126.6 1356.51   2
  -3   4  -1 22846.3 1248.79   6
  -3   4  -1 22014.8 1110.29   5
  -3   4  -1 20308.1 1192.65  12
  -3   4  -1 20298.5 1447.84  13
  -3   4  -1 18455.8 1401.25  15
  -3   4  -1 21312.1 1420.42   4
  -3   4  -1 18105.7 1378.61  14
  -3   4   0 304558. 6214.29   5
  -3   4   0 313391. 6670.93  12
  -3   4   0 321755. 7580.87  16
  -3   4   0 313054. 7489.79  13
  -3   4   0 306529. 7466.50  15
  -3   4   0 306966. 7142.16   4
  -3   4   0 311984. 7230.95   2
  -3   4   0 310153. 7480.14  14
  -3   4   1 1541.39 483.305  14
  -3   4   1 2204.54 479.454   4
  -3   4   1 2566.89 610.812  13
  -3   4   1 2540.59 434.141  12
  -3   4   1 2837.40 598.714   2
  -3   4   1 2285.51 343.437   5
  -3   4   1 2338.71 616.295  16
  -3   4   1 1634.18 474.793  15
  -3   4   2 1167.28 424.760  14
  -3   4   2 1230.01 477.727  15
  -3   4   2 1311.10 313.239   8
  -3   4   2 914.868 430.290  16
  -3   4   2 950.363 427.315  13
  -3   4   2 1374.44 466.499   2
  -3   4   2 1366.27 387.686   4
  -3   4   3 65496.7 3179.83  13
  -3   4   3 57924.3 3030.26  11
  -3   4   3 61764.8 3088.16  15
  -3   4   3 64671.7 2551.19   8
  -3   4   3 62095.8 3094.77   2
  -3   4   3 64462.3 3160.12  16
  -3   4   3 59302.8 2654.55   4
  -3   4   3 60192.1 3047.04  14
  -3   4   4 324494. 8927.62  13
  -3   4   4 315663. 8920.97  11
  -3   4   4 309103. 9071.08   2
  -3   4   4 321175. 8040.79   4
  -3   4   4 322302. 8947.07  16
  -3   4   4 317010. 8894.83  15
  -3   4   4 308764. 8811.35  14
  -3   4   4 326724. 8199.26   8
  -3   4   5 11794.0 1578.57  14
  -3   4   5 11194.7 1393.68   8
  -3   4   5 12610.7 1630.87  16
  -3   4   5 12033.0 1345.37   4
  -3   4   5 10762.2 1539.58  11
  -3   4   5 10581.2 1584.06   2
  -3   4   5 10344.0 1497.62  15
  -3   4   6 94422.1 5014.97  16
  -3   4   6 97041.2 5033.56  14
  -3   4   6 98771.1 5428.32   2
  -3   4   6 95572.2 4166.81   4
  -3   4   6 92986.2 5002.63  11
  -3   4   6 91636.7 4921.15  15
  -3   4   6 98142.5 4954.39   8
  -3   4   6 92083.9 4984.71  21
  -3   4   7 21924.7 2487.87   8
  -3   4   7 12876.1 1951.42  15
  -3   4   7 18793.2 2379.75  14
  -3   4   7 17480.6 2255.11  16
  -3   4   7 19484.8 2427.07  21
  -3   4   7 17794.6 2298.45  11
  -3   4   7 18362.2 1864.27   4
  -3   4   8 6397.45 1561.65   8
  -3   4   8 6594.94 1627.57  16
  -3   4   8 7122.65 1658.53  15
  -3   4   8 8022.77 1704.66  11
  -3   4   8 5012.28 1355.60  21
  -3   4   8 5634.23 1203.59   4
  -3   4   8 7947.28 1606.10  14
  -3   4   9 6474.95 1744.25   8
  -3   4   9 11013.1 2086.83  16
  -3   4   9 6326.13 1596.43  11
  -3   4   9 6635.02 1694.09  21
  -3   4   9 6994.77 1624.85  15
  -3   4   9 8951.82 1859.74  14
  -3   4  10 88949.8 6183.55  21
  -3   4  10 86327.4 6069.26  11
  -3   4  10 90784.6 6206.81  16
  -3   4  10 80258.6 5910.52  15
  -3   4  10 92957.1 6390.44   8
  -3   4  11 12153.4 2525.73   8
  -3   5 -11 3507.26 1428.04  14
  -3   5 -11 2659.40 1277.98  13
  -3   5 -11 2873.02 1027.86  17
  -3   5 -11 4512.41 1664.91   3
  -3   5 -10 42317.9 4680.00   3
  -3   5 -10 34585.5 3448.08  13
  -3   5 -10 35113.9 3555.63  14
  -3   5 -10 32142.6 2862.19  17
  -3   5  -9 13666.1 2089.39  14
  -3   5  -9 14210.9 2131.73  13
  -3   5  -9 15637.9 2726.52   3
  -3   5  -9 13697.4 1788.40  17
  -3   5  -8 42780.6 3332.56  13
  -3   5  -8 43931.8 4324.76   3
  -3   5  -8 37948.9 3189.69  14
  -3   5  -8 38025.9 2791.99  17
  -3   5  -7 92772.2 4711.36  13
  -3   5  -7 86139.9 5655.11   3
  -3   5  -7 93096.9 4217.55  17
  -3   5  -7 91963.8 4668.17  14
  -3   5  -6 146858. 6834.65   3
  -3   5  -6 139328. 5572.91  14
  -3   5  -6 134046. 5486.20  13
  -3   5  -5 33129.5 2437.95  13
  -3   5  -5 38701.9 3086.39   3
  -3   5  -5 35738.1 2563.66   2
  -3   5  -5 38375.8 2594.26  14
  -3   5  -4 53145.6 2896.87  13
  -3   5  -4 48299.0 3124.36   3
  -3   5  -4 48837.2 2863.63   2
  -3   5  -4 54276.3 2937.50  14
  -3   5  -3 126962. 4559.94   2
  -3   5  -3 141159. 5101.85   3
  -3   5  -3 129814. 4214.35   4
  -3   5  -3 136449. 4748.24  15
  -3   5  -3 127255. 4618.93  14
  -3   5  -3 133746. 4712.97  13
  -3   5  -2 176799. 5470.24  13
  -3   5  -2 182311. 4511.67  12
  -3   5  -2 177748. 5497.41  15
  -3   5  -2 178319. 5377.92   2
  -3   5  -2 178662. 4995.51   4
  -3   5  -2 189156. 5596.81  14
  -3   5  -1 127832. 3908.41   4
  -3   5  -1 131969. 4464.72  13
  -3   5  -1 132982. 4477.57  14
  -3   5  -1 130383. 2922.34   5
  -3   5  -1 123526. 3334.20  12
  -3   5  -1 125469. 4388.65  15
  -3   5  -1 128066. 4269.50   2
  -3   5   0 340251. 7018.46  12
  -3   5   0 331256. 8443.35  15
  -3   5   0 338050. 8479.97  14
  -3   5   0 334364. 8493.34  16
  -3   5   0 336972. 7720.57   4
  -3   5   0 345903. 8297.46   2
  -3   5   0 342477. 8488.55  13
  -3   5   1 10035.4 1171.32  14
  -3   5   1 8965.97 928.117   4
  -3   5   1 8292.75 1077.78  13
  -3   5   1 8141.86 1061.67  15
  -3   5   1 9573.59 758.947  12
  -3   5   1 9473.59 1148.03  16
  -3   5   1 8602.66 1042.17   2
  -3   5   2 9519.02 1187.70  14
  -3   5   2 9180.61 1177.49  13
  -3   5   2 7404.44 1078.11   2
  -3   5   2 7941.64 1118.43  16
  -3   5   2 8254.28 958.130   4
  -3   5   2 8197.55 1120.96  15
  -3   5   2 10476.5 980.066   8
  -3   5   3 109283. 4555.94  14
  -3   5   3 109279. 4535.09  13
  -3   5   3 110482. 3994.50   4
  -3   5   3 105732. 4552.00  11
  -3   5   3 106564. 4540.11  16
  -3   5   3 106386. 4517.93  15
  -3   5   3 117954. 4747.67   2
  -3   5   3 116786. 3986.81   8
  -3   5   4 221971. 7351.37  13
  -3   5   4 217533. 7364.22  16
  -3   5   4 221248. 7619.75   2
  -3   5   4 216036. 6497.50   4
  -3   5   4 225705. 7432.41  15
  -3   5   4 219201. 7422.78  11
  -3   5   4 219317. 7347.86  14
  -3   5   4 225502. 6696.73   8
  -3   5   5 8005.88 1413.75  14
  -3   5   5 7387.00 1372.60   2
  -3   5   5 9344.15 1260.94   4
  -3   5   5 7110.93 1215.27   8
  -3   5   5 8517.56 1496.35  16
  -3   5   5 9466.59 1510.83  11
  -3   5   5 8138.54 1450.39  15
  -3   5   6 60947.7 4114.60  16
  -3   5   6 55668.0 4152.19   2
  -3   5   6 57098.0 3331.30   4
  -3   5   6 56756.5 3970.03  15
  -3   5   6 54365.4 3939.80  11
  -3   5   6 57723.8 3996.06  14
  -3   5   6 57032.1 3821.23   8
  -3   5   7 2368.41 1012.33  11
  -3   5   7 1352.77 786.929   8
  -3   5   7 1891.69 877.511  14
  -3   5   7 3682.44 1318.97  16
  -3   5   7 3203.13 1206.41  15
  -3   5   7 943.756 934.865  21
  -3   5   7 1745.13 725.646   4
  -3   5   8 4247.72 1301.22   8
  -3   5   8 8092.46 1787.29  16
  -3   5   8 5798.25 1465.36  15
  -3   5   8 3692.52 1422.75  21
  -3   5   8 6003.10 1501.95  14
  -3   5   8 5164.46 1458.52  11
  -3   5   9 27756.3 3313.65   8
  -3   5   9 21509.5 2920.27  14
  -3   5   9 30882.1 3585.65  11
  -3   5   9 23500.5 3062.25  16
  -3   5   9 25019.7 3227.10  15
  -3   5   9 23644.4 3163.07  21
  -3   5  10 86477.9 6322.12   8
  -3   6 -11 791.144 1142.36   3
  -3   6 -11 290.544 1249.43  14
  -3   6 -11 1138.56 615.627  17
  -3   6 -11 12.0073 1019.13  13
  -3   6 -10 55313.9 4429.03  13
  -3   6 -10 58616.4 5407.99   3
  -3   6 -10 53963.3 3601.46  17
  -3   6 -10 48974.4 4190.87  14
  -3   6  -9 10702.0 1859.25  14
  -3   6  -9 12836.3 1693.01  17
  -3   6  -9 12793.8 2140.11  13
  -3   6  -9 11556.9 2375.72   3
  -3   6  -8 93592.1 5150.68  13
  -3   6  -8 90216.6 4279.39  17
  -3   6  -8 94070.5 6020.80   3
  -3   6  -8 90899.9 5104.15  14
  -3   6  -7 132233. 5822.62  13
  -3   6  -7 135751. 6824.33   3
  -3   6  -7 127885. 6059.25   2
  -3   6  -7 135331. 5126.85  17
  -3   6  -7 129887. 5811.53  14
  -3   6  -6 56835.4 3484.50  13
  -3   6  -6 66458.9 3947.43   2
  -3   6  -6 59883.9 4141.72   3
  -3   6  -6 62818.5 3653.55  14
  -3   6  -5 44358.6 2894.61  13
  -3   6  -5 42348.1 2897.45   2
  -3   6  -5 43135.0 3145.99   3
  -3   6  -5 46717.1 2942.02  14
  -3   6  -4 106106. 4503.83  13
  -3   6  -4 116494. 4690.55   2
  -3   6  -4 104826. 4508.29  15
  -3   6  -4 108758. 3831.86   4
  -3   6  -4 109870. 4595.36  14
  -3   6  -3 125050. 4726.24  13
  -3   6  -3 119021. 4596.53   2
  -3   6  -3 121683. 4698.52  15
  -3   6  -3 118094. 3867.55   4
  -3   6  -3 125922. 4748.32  14
  -3   6  -2 101875. 4180.95  14
  -3   6  -2 108687. 2880.34  12
  -3   6  -2 104871. 2375.15   5
  -3   6  -2 106341. 4162.59   2
  -3   6  -2 105518. 4276.44  15
  -3   6  -2 106038. 4230.46  13
  -3   6  -2 106141. 3470.04   4
  -3   6  -1 56752.8 2956.75  13
  -3   6  -1 56625.8 2981.99  16
  -3   6  -1 54117.9 2895.75  14
  -3   6  -1 53624.3 1729.27  12
  -3   6  -1 54830.0 2924.44  15
  -3   6  -1 52262.0 2289.20   4
  -3   6  -1 54629.9 2839.50   2
  -3   6   0 124354. 4710.50  13
  -3   6   0 123839. 4743.46  16
  -3   6   0 121394. 4687.87  15
  -3   6   0 130584. 4010.76   4
  -3   6   0 127646. 4671.43   2
  -3   6   0 126687. 3190.18  12
  -3   6   0 125006. 4732.47  14
  -3   6   1 20542.4 1140.80  12
  -3   6   1 22201.4 1527.27   4
  -3   6   1 21918.7 1874.70  16
  -3   6   1 22165.6 1896.13  15
  -3   6   1 22316.7 1883.93  13
  -3   6   1 21172.7 1864.94   2
  -3   6   1 22333.6 1891.03  14
  -3   6   2 84633.4 3995.25  13
  -3   6   2 88626.4 4108.66  11
  -3   6   2 83793.0 3407.70   4
  -3   6   2 83529.0 4013.99   2
  -3   6   2 85519.6 4022.43  16
  -3   6   2 87956.6 4057.89  15
  -3   6   2 89265.2 3477.16   8
  -3   6   2 86464.8 4028.28  14
  -3   6   3 155720. 5940.95  13
  -3   6   3 149844. 5950.64  11
  -3   6   3 158622. 5274.43   4
  -3   6   3 156331. 5991.90  16
  -3   6   3 157779. 5999.57  15
  -3   6   3 160931. 6155.20   2
  -3   6   3 150809. 5872.98  14
  -3   6   3 167271. 5397.34   8
  -3   6   4 97833.1 4902.22  11
  -3   6   4 101315. 4876.51  14
  -3   6   4 98152.9 4796.33  13
  -3   6   4 97498.6 4834.50  16
  -3   6   4 95896.6 4998.80   2
  -3   6   4 97130.4 4812.02  15
  -3   6   4 97937.7 4177.13   4
  -3   6   4 99001.6 4345.32   8
  -3   6   5 7573.75 1279.70   8
  -3   6   5 10215.4 1659.66  14
  -3   6   5 10378.8 1755.04  11
  -3   6   5 8086.14 1530.21  16
  -3   6   5 9324.87 1650.06   2
  -3   6   5 8346.75 1546.59  15
  -3   6   5 8528.17 1306.29   4
  -3   6   6 58277.2 4266.20  11
  -3   6   6 59294.1 4285.56  16
  -3   6   6 57336.4 4530.99   2
  -3   6   6 59961.8 4255.06  14
  -3   6   6 53298.2 3423.52   4
  -3   6   6 63605.1 4419.94  15
  -3   6   6 63854.0 4178.12   8
  -3   6   7 16.4776 666.428   8
  -3   6   7 1488.39 1060.45  21
  -3   6   7-158.953 844.918  14
  -3   6   7 1861.93 838.486  16
  -3   6   7 503.721 889.417  15
  -3   6   7 495.595 942.610  11
  -3   6   7 749.675 924.041   2
  -3   6   7-878.426 760.112   4
  -3   6   8 6871.02 1684.97   8
  -3   6   8 8075.87 1783.04  11
  -3   6   8 8498.28 2006.73  16
  -3   6   8 9175.99 1974.18  21
  -3   6   8 9865.95 2026.81  15
  -3   6   8 7556.35 1833.25  14
  -3   6   9 15675.4 2566.25   8
  -3   6   9 15787.3 2261.03  12
  -3   7 -10 58984.6 4635.08  13
  -3   7 -10 57465.9 5216.28   3
  -3   7 -10 57196.5 5016.41   2
  -3   7 -10 54717.4 4501.47  14
  -3   7  -9 3209.11 1185.12  14
  -3   7  -9 5492.28 1622.53   2
  -3   7  -9 6245.33 1557.48  13
  -3   7  -9 2445.06 1350.21   3
  -3   7  -9 2771.59 872.747  17
  -3   7  -8 86844.2 5095.28  13
  -3   7  -8 89076.4 5446.48   2
  -3   7  -8 88211.9 5736.15   3
  -3   7  -8 101003. 4429.74  17
  -3   7  -8 95316.3 5292.67  14
  -3   7  -7 84680.5 4716.22  13
  -3   7  -7 79821.1 4773.24   2
  -3   7  -7 76797.8 4975.63   3
  -3   7  -7 83799.3 4700.20  14
  -3   7  -6 15617.8 1934.66  14
  -3   7  -6 20031.2 2196.62  15
  -3   7  -6 14618.8 1829.69  13
  -3   7  -6 17513.1 2158.00   2
  -3   7  -6 16577.6 1487.96   4
  -3   7  -5 2958.80 878.120  14
  -3   7  -5 813.260 435.065   4
  -3   7  -5 1995.92 685.180  13
  -3   7  -5 1951.08 778.683   2
  -3   7  -5 2228.27 652.076  15
  -3   7  -4 185431. 6596.62   2
  -3   7  -4 196811. 6736.80  13
  -3   7  -4 189941. 6678.01  15
  -3   7  -4 191512. 5226.18   4
  -3   7  -4 192430. 6697.91  14
  -3   7  -3 55880.0 3146.85   2
  -3   7  -3 57611.3 3235.89  13
  -3   7  -3 48125.2 1330.24   5
  -3   7  -3 48206.3 1309.04   5
  -3   7  -3 50093.6 3065.44  15
  -3   7  -3 52283.7 2242.09   4
  -3   7  -3 52171.1 3129.47  14
  -3   7  -2 107558. 4512.45   2
  -3   7  -2 110673. 4656.21  15
  -3   7  -2 115262. 3598.76   4
  -3   7  -2 109629. 4630.12  13
  -3   7  -2 111764. 4675.40  14
  -3   7  -1 99678.6 4365.08  16
  -3   7  -1 95121.0 4268.45  15
  -3   7  -1 91117.6 4176.16  13
  -3   7  -1 91313.3 4125.15   2
  -3   7  -1 94795.5 3301.79   4
  -3   7  -1 93549.3 4228.53  14
  -3   7   0 45356.8 2914.12  14
  -3   7   0 52572.0 3098.72  13
  -3   7   0 51934.5 2448.24   4
  -3   7   0 49891.7 3086.47  16
  -3   7   0 51167.5 3084.80  15
  -3   7   0 51039.6 3050.25   2
  -3   7   1 38119.6 2691.61  13
  -3   7   1 40158.6 2811.88  16
  -3   7   1 37680.0 2687.79  14
  -3   7   1 38568.2 2732.71  15
  -3   7   1 37327.7 2184.37   4
  -3   7   1 40159.9 2782.06   2
  -3   7   2 42907.1 2973.15  13
  -3   7   2 44160.4 3048.02  16
  -3   7   2 43504.6 3049.81  11
  -3   7   2 42868.8 2503.59   4
  -3   7   2 44465.7 3102.66   2
  -3   7   2 43402.0 3031.41  15
  -3   7   2 43912.6 3021.47  14
  -3   7   2 44758.9 2640.94   8
  -3   7   3 67166.1 4021.89  11
  -3   7   3 64175.7 3882.70  13
  -3   7   3 64500.0 3998.85   2
  -3   7   3 65731.0 3374.81   4
  -3   7   3 70081.5 3572.62   8
  -3   7   3 63562.1 3873.06  16
  -3   7   3 61583.7 3842.57  15
  -3   7   3 68732.3 3996.14  14
  -3   7   4 51672.9 3669.04  13
  -3   7   4 52278.1 3336.14   8
  -3   7   4 58568.1 4059.90   2
  -3   7   4 53990.9 3195.50   4
  -3   7   4 49401.8 3617.09  15
  -3   7   4 49285.5 3611.39  11
  -3   7   4 51927.4 3686.86  14
  -3   7   4 49582.0 3602.90  16
  -3   7   5 13522.1 2042.24  14
  -3   7   5 15391.4 1945.77   8
  -3   7   5 12447.0 2073.30   2
  -3   7   5 11837.2 1341.35   7
  -3   7   5 11214.5 1782.45  15
  -3   7   5 11036.9 1843.35  11
  -3   7   5 10491.7 1574.91   4
  -3   7   5 12358.3 1953.99  16
  -3   7   6 36389.5 3765.37   2
  -3   7   6 32402.6 3352.91  11
  -3   7   6 44638.4 3837.13  16
  -3   7   6 38379.5 3551.46  15
  -3   7   6 38399.2 3537.30  14
  -3   7   6 40515.6 3505.79   8
  -3   7   7 1383.95 1162.58  14
  -3   7   7 239.787 885.620   8
  -3   7   7 1281.27 895.935  16
  -3   7   7-237.855 734.687  21
  -3   7   7-364.438 931.019  11
  -3   7   7-277.243 998.870   2
  -3   7   7-464.503 926.377  15
  -3   7   8 20974.1 2914.86   8
  -3   8 -10 36562.1 3792.00  14
  -3   8 -10 44666.0 4060.55  13
  -3   8 -10 43711.0 4318.22   2
  -3   8  -9 7607.76 1814.71  14
  -3   8  -9 6578.49 1595.69  13
  -3   8  -9 6467.40 1804.29   2
  -3   8  -8 136226. 5525.27   7
  -3   8  -8 133007. 6574.44  13
  -3   8  -8 126688. 6666.19   2
  -3   8  -8 136449. 5269.73  17
  -3   8  -8 133217. 6626.27  15
  -3   8  -8 141007. 6768.13  14
  -3   8  -7 39951.4 3436.40   2
  -3   8  -7 32560.8 3001.77  13
  -3   8  -7 35354.5 3158.88  15
  -3   8  -7 32847.3 3087.72  14
  -3   8  -6 3593.54 1175.12  14
  -3   8  -6 5681.67 1288.62  13
  -3   8  -6 4299.39 1203.95   2
  -3   8  -6 3871.45 1218.02  15
  -3   8  -5 10173.8 1555.31  13
  -3   8  -5 8721.90 1483.05  14
  -3   8  -5 8576.50 1418.59   2
  -3   8  -5 11052.2 1628.98  15
  -3   8  -4 146566. 5980.20   2
  -3   8  -4 146130. 5950.34  13
  -3   8  -4 147089. 5992.58  15
  -3   8  -4 145578. 4135.10   4
  -3   8  -4 145417. 5946.71  14
  -3   8  -3 35079.7 1786.62   4
  -3   8  -3 37810.8 2778.79  15
  -3   8  -3 35997.2 2725.65  13
  -3   8  -3 37873.9 2780.17  14
  -3   8  -3 31638.5 2589.09   2
  -3   8  -2 117587. 5171.68  13
  -3   8  -2 124997. 5327.57  16
  -3   8  -2 124251. 3872.22   4
  -3   8  -2 123828. 5295.91  15
  -3   8  -2 119616. 5150.00   2
  -3   8  -2 120760. 5227.18  14
  -3   8  -1 57356.6 3469.78  13
  -3   8  -1 60531.4 3609.33  16
  -3   8  -1 55783.7 2568.69   4
  -3   8  -1 55292.5 3440.90  15
  -3   8  -1 62815.9 3635.52   2
  -3   8  -1 62185.6 3604.34  14
  -3   8   0 7426.85 1021.34   4
  -3   8   0 10255.6 1490.23  14
  -3   8   0 10939.5 1555.41  15
  -3   8   0 8570.07 1343.05  13
  -3   8   0 7455.83 1362.49   2
  -3   8   0 9902.68 1445.40  16
  -3   8   1 18.6075 573.219  13
  -3   8   1 840.434 801.888  14
  -3   8   1-231.322 637.244  16
  -3   8   1 477.708 481.660   4
  -3   8   1 77.1756 543.185   2
  -3   8   1 796.637 614.439  15
  -3   8   2 174729. 6905.75  13
  -3   8   2 174134. 6928.12  16
  -3   8   2 179152. 6031.53   4
  -3   8   2 177365. 7134.49   2
  -3   8   2 169605. 6817.41  15
  -3   8   2 177627. 6951.66  14
  -3   8   2 177216. 7025.77  11
  -3   8   3 65617.4 4215.13  13
  -3   8   3 68124.7 4287.27  16
  -3   8   3 69710.9 4364.09  11
  -3   8   3 71846.6 3759.63   4
  -3   8   3 76693.8 4719.19   2
  -3   8   3 70541.1 4352.93  15
  -3   8   3 66028.1 4218.84  14
  -3   8   3 70204.2 3917.03   8
  -3   8   4 35212.2 3290.36  11
  -3   8   4 42327.2 3535.96  16
  -3   8   4 38274.1 3358.83  14
  -3   8   4 34735.3 3197.57  13
  -3   8   4 39377.8 2931.57   4
  -3   8   4 39034.9 2668.66   7
  -3   8   4 35463.9 3229.51  15
  -3   8   4 42905.5 3723.87   2
  -3   8   4 39069.5 3119.46   8
  -3   8   5 8886.31 1759.23  14
  -3   8   5 8626.89 1572.89   8
  -3   8   5 4202.05 1291.12  16
  -3   8   5 4017.57 1338.26   2
  -3   8   5 5003.95 1387.20  11
  -3   8   5 9217.22 1862.16  15
  -3   8   6 15695.4 2447.83  14
  -3   8   6 17002.4 2308.65   8
  -3   8   6 14911.2 2603.74   2
  -3   8   6 14343.7 2350.58  11
  -3   8   6 15155.9 2435.97  16
  -3   8   6 17473.8 2574.15  15
  -3   8   7 2254.55 1313.17   8
  -3   9 -10 29338.6 3454.52  14
  -3   9 -10 34850.8 3770.59  13
  -3   9 -10 32822.1 3859.02   2
  -3   9 -10 33281.2 3658.81  15
  -3   9  -9 15394.3 2406.44  14
  -3   9  -9 12630.0 2153.75  13
  -3   9  -9 10618.0 2101.94   2
  -3   9  -9 16308.1 1941.77   7
  -3   9  -9 14455.7 2380.31  15
  -3   9  -8 136753. 7092.85   2
  -3   9  -8 137791. 5982.50   7
  -3   9  -8 139410. 6961.97  13
  -3   9  -8 133519. 6889.52  15
  -3   9  -8 131650. 6835.62  14
  -3   9  -7 8515.03 1740.05  13
  -3   9  -7 9921.54 1588.74   7
  -3   9  -7 10875.3 1885.92   2
  -3   9  -7 7959.54 1637.75  14
  -3   9  -7 10910.1 1955.97  15
  -3   9  -6 2483.93 1074.78  14
  -3   9  -6 1150.42 872.513  13
  -3   9  -6 1450.90 930.193   2
  -3   9  -6 1898.59 791.184  15
  -3   9  -5 24278.7 2538.27  13
  -3   9  -5 26414.6 2569.98   2
  -3   9  -5 21001.2 2314.58  14
  -3   9  -5 20060.8 2351.27  15
  -3   9  -4 149446. 6376.30  13
  -3   9  -4 145613. 6349.00  14
  -3   9  -4 151546. 6456.08  15
  -3   9  -4 148938. 6373.51   2
  -3   9  -3 15377.0 1906.50  14
  -3   9  -3 16464.5 1990.67  13
  -3   9  -3 18786.4 2094.55   2
  -3   9  -3 15806.2 1979.66  16
  -3   9  -3 16252.1 1964.16  15
  -3   9  -2 92968.4 4806.51  13
  -3   9  -2 101509. 5024.59  16
  -3   9  -2 92195.4 4780.40  15
  -3   9  -2 90287.2 4730.02   2
  -3   9  -2 92854.5 4801.46  14
  -3   9  -1 26803.9 2511.17  14
  -3   9  -1 22624.6 2372.92   2
  -3   9  -1 26565.4 2495.46  13
  -3   9  -1 25335.6 2495.78  16
  -3   9  -1 26582.0 1827.71   4
  -3   9  -1 28692.4 2587.22  15
  -3   9   0 1645.20 806.468  14
  -3   9   0 1328.72 692.358  13
  -3   9   0 3141.88 1097.61   2
  -3   9   0 1308.23 775.052  16
  -3   9   0 2576.32 1018.45  15
  -3   9   0 3860.12 811.765   4
  -3   9   1 922.420 777.635  14
  -3   9   1 1758.28 957.461  16
  -3   9   1 1667.85 972.731  13
  -3   9   1 1404.67 811.751   2
  -3   9   1 1455.88 818.483  11
  -3   9   1 337.506 598.897  15
  -3   9   1 1688.80 625.162   4
  -3   9   2 126250. 6151.33  13
  -3   9   2 131792. 5602.72   7
  -3   9   2 126916. 6404.26   2
  -3   9   2 138330. 6483.26  11
  -3   9   2 121364. 6067.62  16
  -3   9   2 122718. 5169.00   4
  -3   9   2 132147. 6263.65  14
  -3   9   2 132404. 6307.90  15
  -3   9   3 33355.3 3139.11  13
  -3   9   3 34396.7 2731.15   7
  -3   9   3 32371.7 3150.24  11
  -3   9   3 29731.8 2991.60  16
  -3   9   3 35753.9 2801.36   4
  -3   9   3 37164.5 3521.47   2
  -3   9   3 35059.0 3245.71  14
  -3   9   3 32962.0 3147.33  15
  -3   9   3 35975.1 2994.11   8
  -3   9   4 42451.2 3715.38  13
  -3   9   4 39507.2 2900.55   7
  -3   9   4 38578.3 3630.01  11
  -3   9   4 35419.2 3673.31   2
  -3   9   4 34273.3 3404.24  15
  -3   9   4 40054.4 3668.21  16
  -3   9   4 38143.1 3576.56  14
  -3   9   4 38094.6 3340.73   8
  -3   9   5 18495.1 2507.67   8
  -3   9   6 10145.8 1988.39   8
  -3  10  -9 22637.1 3037.52  14
  -3  10  -9 14613.7 2490.45  15
  -3  10  -9 19781.7 2328.04   7
  -3  10  -9 19700.4 2830.36  13
  -3  10  -9 17870.0 2722.27   2
  -3  10  -8 99727.4 6164.59   2
  -3  10  -8 121183. 5919.61   7
  -3  10  -8 108245. 6399.22  13
  -3  10  -8 102344. 6168.88  14
  -3  10  -8 103920. 6286.58  15
  -3  10  -7-859.627 981.488  14
  -3  10  -7 776.481 824.970  13
  -3  10  -7 658.022 835.718   7
  -3  10  -7-573.732 1066.90   2
  -3  10  -7-186.425 894.884  15
  -3  10  -6 2730.48 1103.58  14
  -3  10  -6 1554.40 908.320  13
  -3  10  -6 2616.72 1021.95   7
  -3  10  -6 2016.73 1006.98  15
  -3  10  -6 1862.09 1043.31   2
  -3  10  -5 28982.4 2806.15   7
  -3  10  -5 27993.0 2885.34  13
  -3  10  -5 29914.0 2960.66  15
  -3  10  -5 32829.2 3129.60  14
  -3  10  -5 32927.2 3071.00   2
  -3  10  -4 99728.8 5295.80   7
  -3  10  -4 97487.6 5319.09  15
  -3  10  -4 94521.9 5285.63  16
  -3  10  -4 106430. 5501.56  13
  -3  10  -4 102276. 5455.16   2
  -3  10  -4 97739.3 5327.81  14
  -3  10  -3 29318.3 2758.28   7
  -3  10  -3 35250.8 3031.77  13
  -3  10  -3 28440.1 2767.84  15
  -3  10  -3 26292.2 2713.08  16
  -3  10  -3 30622.1 2908.68   2
  -3  10  -3 30196.7 2834.97  14
  -3  10  -2 105878. 5463.91   7
  -3  10  -2 121843. 5929.67  13
  -3  10  -2 113342. 5768.70  16
  -3  10  -2 121955. 5959.91  15
  -3  10  -2 123471. 6021.42   2
  -3  10  -2 122353. 5939.35  14
  -3  10  -1 7375.56 1380.19  14
  -3  10  -1 7464.28 1499.86  13
  -3  10  -1 7097.39 1446.55   7
  -3  10  -1 6322.14 1413.40  15
  -3  10  -1 6253.73 1381.02   2
  -3  10  -1 5654.12 1346.52  16
  -3  10   0 1955.32 975.406  14
  -3  10   0 1675.18 823.933   2
  -3  10   0 686.740 591.548  13
  -3  10   0 646.413 592.205   7
  -3  10   0 1433.51 945.251  16
  -3  10   0 1640.54 858.407  15
  -3  10   1 12723.3 1915.02  14
  -3  10   1 16306.8 2248.04  16
  -3  10   1 13522.2 2037.82  13
  -3  10   1 14063.7 1883.90   7
  -3  10   1 12954.4 2085.77   2
  -3  10   1 13114.1 2051.17  11
  -3  10   1 15113.6 2100.22  15
  -3  10   2 91762.0 5588.97  11
  -3  10   2 96026.1 5617.24  13
  -3  10   2 93105.9 4982.32   7
  -3  10   2 94156.4 5821.01   2
  -3  10   2 87776.8 5428.43  16
  -3  10   2 92327.2 5541.50  15
  -3  10   2 85142.1 5325.00  14
  -3  10   3 15252.9 2381.67  14
  -3  10   3 12760.2 2188.86  13
  -3  10   3 15155.4 2457.28   2
  -3  10   3 16657.0 2476.57  15
  -3  10   3 15402.3 2426.63  11
  -3  10   3 15203.2 1944.51   7
  -3  10   3 14323.5 2283.78  16
  -3  11  -9 44007.5 3752.24   7
  -3  11  -8 64174.6 4564.39   7
  -3  11  -8 62486.3 4962.60  15
  -3  11  -8 62703.4 4939.52  13
  -3  11  -8 56120.3 4697.60  14
  -3  11  -7 6127.24 1593.94  14
  -3  11  -7 2892.29 1401.68  13
  -3  11  -7 3771.26 1321.39   7
  -3  11  -7 3110.18 1385.89   2
  -3  11  -7 2346.18 1287.23  15
  -3  11  -6 11047.8 2028.55  14
  -3  11  -6 7878.39 1751.85  13
  -3  11  -6 6155.23 1551.01   7
  -3  11  -6 10177.5 1911.61   2
  -3  11  -6 7354.36 1684.49  15
  -3  11  -5 35025.7 3412.01  15
  -3  11  -5 40774.7 3558.30  13
  -3  11  -5 38982.0 3471.66   7
  -3  11  -5 38798.1 3606.36   2
  -3  11  -5 39372.9 3557.46  14
  -3  11  -5 34944.7 3413.79  16
  -3  11  -4 58675.8 4237.15   7
  -3  11  -4 64156.5 4472.25  13
  -3  11  -4 54396.5 4156.73  16
  -3  11  -4 55007.1 4195.00  15
  -3  11  -4 61497.2 4431.44   2
  -3  11  -4 54649.9 4205.18  14
  -3  11  -3 18317.9 2412.88  14
  -3  11  -3 15309.0 2229.28  13
  -3  11  -3 20209.5 2483.96   7
  -3  11  -3 15735.4 2247.07   2
  -3  11  -3 19018.1 2438.80  16
  -3  11  -3 15145.7 2302.76  15
  -3  11  -2 57108.9 4189.23   7
  -3  11  -2 60764.2 4407.65  16
  -3  11  -2 68048.3 4673.72  15
  -3  11  -2 60830.8 4344.03  13
  -3  11  -2 66833.7 4674.90   2
  -3  11  -2 60013.9 4362.35  14
  -3  11  -1 1427.23 761.780  13
  -3  11  -1-73.2094 663.538   7
  -3  11  -1 1074.18 1060.91   2
  -3  11  -1-386.188 706.676  14
  -3  11  -1 833.259 922.211  16
  -3  11  -1-417.307 903.285  15
  -3  11   0 3693.83 1281.31  14
  -3  11   0 3111.41 1111.43  13
  -3  11   0 2336.65 1029.45   7
  -3  11   0 1327.35 968.122   2
  -3  11   0 1462.24 1049.69  11
  -3  11   0 1849.04 1020.57  16
  -3  11   0 2286.03 1018.44  15
  -3  11   1 27213.3 3110.08  14
  -3  11   1 25373.5 3002.64  11
  -3  11   1 27695.9 3051.32  13
  -3  11   1 23412.6 2621.89   7
  -3  11   1 21540.7 2763.88  15
  -3  11   1 21005.4 2669.95  16
  -3  11   2 59478.8 4140.15   7
  -3  12  -5 31838.6 3383.02  13
  -3  12  -5 27110.6 3159.56  14
  -3  12  -5 24662.7 3022.77  16
  -3  12  -5 27724.6 3235.11  15
  -3  12  -4 37054.9 3632.59  16
  -3  12  -4 37046.6 3612.79  14
  -3  12  -4 38124.8 3681.40  13
  -3  12  -4 31782.0 3414.59  15
  -3  12  -3 15434.8 2377.88  14
  -3  12  -3 18748.9 2537.45  13
  -3  12  -3 20278.2 2724.49  16
  -3  12  -3 18226.0 2595.76  15
  -3  12  -2 36099.0 3577.46  14
  -3  12  -2 30768.3 3363.03  15
  -3  12  -2 32773.6 3379.91  13
  -3  12  -2 33047.8 3467.24  16
  -2 -10   3 441.650 763.087   1
  -2 -10   4 1051.89 1017.96   1
  -2 -10   4 3293.01 1376.23   9
  -2 -10   5 9100.85 1931.28   1
  -2 -10   5 10961.8 2081.96   9
  -2 -10   6 45065.9 4046.54   1
  -2 -10   6 52903.5 4536.31   9
  -2  -9   0 42608.6 4321.80   6
  -2  -9   1 52781.1 4642.02   6
  -2  -9   2 62040.2 4225.38   1
  -2  -9   2 61267.0 4812.92   6
  -2  -9   3 237.419 859.489   6
  -2  -9   3 1814.13 1140.88   9
  -2  -9   3 1493.41 1100.71   1
  -2  -9   4 11606.3 2066.91   9
  -2  -9   4 12968.5 2260.10   6
  -2  -9   4 9540.25 1718.43   1
  -2  -9   5 23561.9 2822.71   6
  -2  -9   5 20662.3 2633.04   9
  -2  -9   5 21025.1 2493.73   1
  -2  -9   6 42001.0 3744.36   9
  -2  -9   6 37311.0 3631.46   6
  -2  -9   6 36162.1 3353.22   1
  -2  -9   7 10278.4 1996.32   6
  -2  -9   7 10843.4 2056.71   9
  -2  -9   7 9786.37 1845.96   1
  -2  -9   8 62177.4 4633.29   1
  -2  -9   8 63371.6 4969.94   6
  -2  -9   8 63462.0 4968.21   9
  -2  -9   9 1253.61 708.196   6
  -2  -9   9 740.956 978.639   1
  -2  -9   9-93.5212 968.082   9
  -2  -8  -3 747.889 866.667  17
  -2  -8  -2 15711.9 2649.47   6
  -2  -8  -2 17677.9 2283.60  17
  -2  -8  -1 3867.05 1457.05   6
  -2  -8   0 39956.0 3819.06   6
  -2  -8   1 74897.4 4261.08   1
  -2  -8   1 74028.2 5009.38   6
  -2  -8   2 56598.6 3679.61   1
  -2  -8   2 53975.1 4119.23   6
  -2  -8   3 6464.70 1470.42   6
  -2  -8   3 5305.84 1317.25   1
  -2  -8   3 5056.90 1249.12   9
  -2  -8   4 32741.4 3091.07   6
  -2  -8   4 29602.5 2738.14   1
  -2  -8   4 31940.7 2973.31   9
  -2  -8   5 42477.1 3504.19   6
  -2  -8   5 41056.2 2643.72  19
  -2  -8   5 40887.6 3391.22   9
  -2  -8   5 40611.3 2658.56  21
  -2  -8   5 37823.2 3162.66   1
  -2  -8   6 64014.6 3570.01  21
  -2  -8   6 73363.8 4656.82   9
  -2  -8   6 66072.7 3625.79  19
  -2  -8   6 69424.1 4372.27   1
  -2  -8   6 73546.0 4755.99   6
  -2  -8   7 38608.7 3298.15   1
  -2  -8   7 40716.6 3008.79  19
  -2  -8   7 43169.1 3044.30  20
  -2  -8   7 35027.9 3358.95   6
  -2  -8   7 41578.6 3010.45  21
  -2  -8   7 37915.9 3481.76   9
  -2  -8   8 71030.5 4282.66  11
  -2  -8   8 68479.2 4186.79  20
  -2  -8   8 74817.7 5095.74   6
  -2  -8   8 74673.2 4386.82  19
  -2  -8   8 68444.3 4195.49  21
  -2  -8   8 71867.1 4655.38   1
  -2  -8   8 71728.1 5027.62   9
  -2  -8   9 2325.99 1082.77   1
  -2  -8   9 732.951 713.798  19
  -2  -8   9 60.3729 841.647  20
  -2  -8   9 937.241 766.750  11
  -2  -8   9 718.402 758.292   6
  -2  -8   9 479.229 795.615  21
  -2  -8   9 1803.44 1070.34   9
  -2  -8  10 11811.6 2004.21   1
  -2  -8  10 9503.27 1794.86  20
  -2  -8  10 10985.6 1965.50  11
  -2  -8  10 8700.48 1733.49  21
  -2  -8  10 11620.6 2297.66   9
  -2  -8  10 7418.68 1624.56  19
  -2  -8  11 32008.4 3508.29  19
  -2  -8  11 27965.5 3269.98  20
  -2  -8  11 33086.5 3552.95  21
  -2  -8  11 30976.6 3429.46  11
  -2  -8  11 33601.7 3296.61   1
  -2  -8  12 32802.8 3819.27  21
  -2  -8  12 28300.0 3505.34  11
  -2  -8  12 32934.7 3787.29  19
  -2  -8  12 28457.7 3421.75  20
  -2  -7  -4 12340.4 2128.90  17
  -2  -7  -4 11224.0 2280.34   6
  -2  -7  -3 2337.67 1071.28   6
  -2  -7  -3 2414.73 1228.64   3
  -2  -7  -3 1336.14 991.914  17
  -2  -7  -2 29334.4 2709.65  17
  -2  -7  -2 34602.9 3667.88   6
  -2  -7  -1 16540.6 1893.41  17
  -2  -7  -1 14325.6 2196.31   6
  -2  -7   0 99108.6 4588.11   1
  -2  -7   0 113027. 5981.05   6
  -2  -7   0 107741. 4514.77  17
  -2  -7   1 87869.1 4289.13   1
  -2  -7   1 91623.7 5143.48   6
  -2  -7   1 95552.9 3912.32  19
  -2  -7   1 92110.8 3763.37  17
  -2  -7   2 35680.1 2196.53  19
  -2  -7   2 37388.4 3110.07   6
  -2  -7   2 36346.9 2684.02   1
  -2  -7   3 6386.41 951.187  19
  -2  -7   3 6757.33 1341.61   6
  -2  -7   3 6110.30 1281.11   9
  -2  -7   3 7241.16 1292.41   1
  -2  -7   4 84916.8 4555.98   9
  -2  -7   4 86820.0 4393.67   1
  -2  -7   4 86343.4 3631.94  19
  -2  -7   4 78791.9 4508.20   6
  -2  -7   4 83796.1 3568.60  21
  -2  -7   5 45585.6 2694.71  19
  -2  -7   5 46662.5 3228.39   1
  -2  -7   5 42171.7 3303.39   6
  -2  -7   5 43968.5 2629.22  21
  -2  -7   5 45413.0 3367.43   9
  -2  -7   6 64517.5 3938.31   1
  -2  -7   6 68170.7 3555.52  20
  -2  -7   6 70404.9 4355.14   6
  -2  -7   6 60399.3 3359.56  11
  -2  -7   6 63589.8 4095.20   9
  -2  -7   6 62400.2 3420.35  19
  -2  -7   6 65886.0 3493.06  21
  -2  -7   7 55488.0 3437.64  20
  -2  -7   7 58187.2 3539.51  19
  -2  -7   7 63319.9 3974.98   1
  -2  -7   7 65816.6 3718.35  21
  -2  -7   7 63229.4 4245.18   9
  -2  -7   7 54733.7 4010.02   6
  -2  -7   7 58631.6 3532.45  11
  -2  -7   8 58395.2 3908.17   1
  -2  -7   8 56075.9 3702.53  19
  -2  -7   8 50335.7 3499.78  20
  -2  -7   8 50684.8 3529.02  11
  -2  -7   8 52567.1 4032.17   9
  -2  -7   8 50449.9 3515.97  21
  -2  -7   9 10536.2 1754.84  20
  -2  -7   9 11819.8 1824.61  11
  -2  -7   9 7040.96 1556.11  19
  -2  -7   9 7666.57 1577.66  21
  -2  -7   9 9332.18 1624.92   1
  -2  -7   9 11303.8 2036.36   9
  -2  -7  10 21968.6 2668.73  21
  -2  -7  10 20895.3 2631.38  20
  -2  -7  10 23642.0 2792.76  19
  -2  -7  10 26323.2 2741.14   1
  -2  -7  10 26406.3 3269.39   9
  -2  -7  10 19276.6 2500.12  11
  -2  -7  11 31691.8 3452.13  11
  -2  -7  11 32384.2 3473.99  21
  -2  -7  11 28811.6 3328.17  19
  -2  -7  11 33655.7 3136.16   1
  -2  -7  11 33525.1 3558.83  20
  -2  -7  11 27839.0 3605.67   9
  -2  -7  12 28035.5 2876.89   1
  -2  -7  12 17304.1 2858.91  19
  -2  -7  12 21462.2 3129.35  21
  -2  -7  12 20527.0 3033.64  16
  -2  -7  12 18474.8 2808.13  20
  -2  -7  12 20810.9 3035.84  11
  -2  -6  -6 64173.4 5620.85   6
  -2  -6  -5 22411.6 2660.78  17
  -2  -6  -5 25705.7 3442.63   6
  -2  -6  -4 7245.47 1500.11  17
  -2  -6  -4 7281.68 1878.36   6
  -2  -6  -4 6486.70 1801.42   3
  -2  -6  -3 4293.37 1371.27   6
  -2  -6  -3 4857.84 1242.05  17
  -2  -6  -3 5888.14 1566.62   3
  -2  -6  -2 59808.5 3619.88  17
  -2  -6  -2 51866.9 4126.76   6
  -2  -6  -1 16479.8 1613.21   1
  -2  -6  -1 17179.1 1757.20  17
  -2  -6  -1 17145.0 2176.96   6
  -2  -6   0 183609. 6096.55   1
  -2  -6   0 190564. 6016.14  17
  -2  -6   0 188293. 7404.04   6
  -2  -6   0 200091. 5960.31  19
  -2  -6   1 76956.0 4251.43   6
  -2  -6   1 76838.2 3180.88  19
  -2  -6   1 77355.3 3632.29   1
  -2  -6   1 78882.2 3187.06  17
  -2  -6   2 6492.73 848.336  19
  -2  -6   2 7501.66 1281.90   6
  -2  -6   2 6533.10 782.190  17
  -2  -6   2 4785.92 942.309   1
  -2  -6   3 2667.41 748.733   1
  -2  -6   3 2403.66 535.754  21
  -2  -6   3 3501.62 865.130   6
  -2  -6   3 2718.38 428.086  17
  -2  -6   3 3285.81 637.218  19
  -2  -6   3 3288.73 877.845   9
  -2  -6   4 127618. 5377.79   6
  -2  -6   4 130910. 5151.44   1
  -2  -6   4 120746. 4237.04  21
  -2  -6   4 124911. 4300.66  19
  -2  -6   4 124110. 5205.41   9
  -2  -6   5 30491.8 2083.64  19
  -2  -6   5 26899.9 1958.59  11
  -2  -6   5 27154.0 1972.76  20
  -2  -6   5 26574.4 2293.20   1
  -2  -6   5 28765.8 2493.45   6
  -2  -6   5 29049.8 2022.43  21
  -2  -6   5 32807.9 2628.78   9
  -2  -6   6 75368.1 3683.03  20
  -2  -6   6 82127.4 3824.61  21
  -2  -6   6 80719.9 3797.64  11
  -2  -6   6 82361.0 4429.81   9
  -2  -6   6 81263.9 3811.61  19
  -2  -6   6 80230.6 4160.03   1
  -2  -6   7 49282.3 3141.40  21
  -2  -6   7 49638.8 3145.16  11
  -2  -6   7 50584.8 3326.61   1
  -2  -6   7 53447.9 3254.74  20
  -2  -6   7 50492.6 3598.37   9
  -2  -6   7 50723.6 3193.31  19
  -2  -6   8 18386.7 2094.33  19
  -2  -6   8 18140.2 2025.32  11
  -2  -6   8 20294.2 2170.55  20
  -2  -6   8 22074.5 2238.85  21
  -2  -6   8 19260.9 2128.34   1
  -2  -6   8 17801.7 2296.42   9
  -2  -6   9 8801.39 1567.46  11
  -2  -6   9 8726.78 1476.52   1
  -2  -6   9 9851.06 1687.35  16
  -2  -6   9 9024.52 1605.16  20
  -2  -6   9 8651.52 1592.99  21
  -2  -6   9 8615.19 1627.92  19
  -2  -6   9 9620.52 1933.76   9
  -2  -6  10 69613.2 4845.29  20
  -2  -6  10 71672.1 4869.50  16
  -2  -6  10 68242.6 4781.46  21
  -2  -6  10 77847.4 4442.52   1
  -2  -6  10 73103.2 4935.81  11
  -2  -6  10 75845.2 5055.56  19
  -2  -6  10 80104.4 5669.93   9
  -2  -6  11 32441.9 3534.19  11
  -2  -6  11 32628.7 3550.76  19
  -2  -6  11 38978.5 4211.21   9
  -2  -6  11 34745.9 3666.87  20
  -2  -6  11 32586.8 3519.75  21
  -2  -6  11 32723.6 3568.68  16
  -2  -6  11 38510.0 3144.47   1
  -2  -6  12 13647.4 2616.30  20
  -2  -6  12 11884.0 2386.10  21
  -2  -6  12 16136.4 2048.15   1
  -2  -6  12 11871.0 2477.32  19
  -2  -6  12 14505.2 2831.95   9
  -2  -6  12 13255.7 2468.00  11
  -2  -6  12 16862.0 2703.76  16
  -2  -5  -6 78615.8 6024.37   3
  -2  -5  -6 74080.3 5759.37   6
  -2  -5  -6 78615.5 4973.52  17
  -2  -5  -5 7327.23 1895.56   3
  -2  -5  -5 8150.63 1889.59   6
  -2  -5  -5 8991.58 1657.86  17
  -2  -5  -4 6724.44 1588.80   3
  -2  -5  -4 7404.04 1354.62  17
  -2  -5  -4 6504.38 1584.95   6
  -2  -5  -3 5448.07 1172.51  17
  -2  -5  -3 7089.29 1586.60   6
  -2  -5  -3 7422.15 1619.21   3
  -2  -5  -2 51781.3 3128.08  17
  -2  -5  -2 49236.2 3701.63   6
  -2  -5  -2 56165.8 2709.62   1
  -2  -5  -1 11434.4 1182.56   1
  -2  -5  -1 12283.4 1406.17  17
  -2  -5  -1 16054.5 1887.47   6
  -2  -5   0 237696. 6684.69   1
  -2  -5   0 242014. 6669.82  17
  -2  -5   0 236408. 7790.42   6
  -2  -5   0 252541. 6490.44  19
  -2  -5   1 41386.2 2772.41   6
  -2  -5   1 53320.3 2333.06  17
  -2  -5   1 47814.1 2186.08  19
  -2  -5   1 49527.3 2611.66   1
  -2  -5   2 1353.07 561.127   1
  -2  -5   2 1035.23 513.723   6
  -2  -5   2 1357.53 366.727  19
  -2  -5   2 445.555 279.295  17
  -2  -5   3 4646.16 658.105  19
  -2  -5   3 3488.94 715.849   1
  -2  -5   3 4174.90 421.946  17
  -2  -5   3 5284.19 966.164   6
  -2  -5   3 4052.30 846.274   9
  -2  -5   3 3797.46 593.706  21
  -2  -5   3 3730.41 462.310   4
  -2  -5   4 180437. 5217.24  21
  -2  -5   4 191913. 5319.57  11
  -2  -5   4 192619. 5346.08  19
  -2  -5   4 192504. 6112.59   1
  -2  -5   4 188406. 5287.87  20
  -2  -5   4 191437. 6244.42   9
  -2  -5   4 180389. 3675.97   4
  -2  -5   4 174624. 3711.93   4
  -2  -5   4 189753. 6395.65   6
  -2  -5   5 13412.4 1307.93  21
  -2  -5   5 13543.2 1315.28  11
  -2  -5   5 12566.5 1250.58  20
  -2  -5   5 11628.0 1229.52  19
  -2  -5   5 12705.7 1490.64   1
  -2  -5   5 12489.6 835.834  18
  -2  -5   5 15079.4 1638.21   9
  -2  -5   6 135718. 5009.63  20
  -2  -5   6 143562. 5116.23  11
  -2  -5   6 133748. 4993.37  19
  -2  -5   6 135468. 5009.66  21
  -2  -5   6 144344. 5452.50   1
  -2  -5   6 137015. 5666.24   9
  -2  -5   7 48745.9 3088.46  16
  -2  -5   7 53616.3 3212.53  11
  -2  -5   7 50452.9 3168.60  21
  -2  -5   7 51366.2 3176.68  20
  -2  -5   7 54080.1 3283.68   1
  -2  -5   7 52334.0 3204.21  19
  -2  -5   7 52166.5 3591.20   9
  -2  -5   8 1709.93 757.900  20
  -2  -5   8 4865.15 1206.88  19
  -2  -5   8 4393.43 1098.32  16
  -2  -5   8 4120.87 1151.07  21
  -2  -5   8 4164.47 985.273  11
  -2  -5   8 6077.11 1416.47   9
  -2  -5   8 4643.72 981.274   1
  -2  -5   9 1590.51 786.298  16
  -2  -5   9 217.046 599.657  20
  -2  -5   9 2335.61 997.273  19
  -2  -5   9 835.339 702.424  11
  -2  -5   9 2826.60 1051.86  21
  -2  -5   9 1452.79 637.602   1
  -2  -5   9 1443.41 1021.83   9
  -2  -5  10 85015.4 5503.93  20
  -2  -5  10 100511. 4860.62   1
  -2  -5  10 103373. 5995.90  21
  -2  -5  10 102634. 6456.90   9
  -2  -5  10 101614. 5946.28  16
  -2  -5  10 101831. 5996.49  19
  -2  -5  10 100724. 5902.90  11
  -2  -5  11 20875.1 2918.80  20
  -2  -5  11 17248.4 2645.87  11
  -2  -5  11 18186.0 2081.50   1
  -2  -5  11 17686.7 2673.44  16
  -2  -5  11 18650.7 2758.35  21
  -2  -5  11 25569.1 3371.86   9
  -2  -5  11 20650.4 2931.53  19
  -2  -5  12 24186.5 2371.06   1
  -2  -5  12 23754.9 3332.27  21
  -2  -5  12 19996.6 3050.02  20
  -2  -5  12 24332.8 3360.44  11
  -2  -5  12 23375.1 3295.12  16
  -2  -5  12 23027.2 3343.17  19
  -2  -5  12 25932.6 3706.27   9
  -2  -4  -8 5374.54 1420.04  13
  -2  -4  -7 36718.1 3239.43  13
  -2  -4  -7 32061.8 3908.43   3
  -2  -4  -7 38077.0 3413.15  17
  -2  -4  -6 105251. 6853.38   3
  -2  -4  -6 116812. 6895.54   6
  -2  -4  -6 117488. 5821.18  17
  -2  -4  -5 1783.39 760.603  17
  -2  -4  -5 2450.47 1206.60   6
  -2  -4  -5-398.023 926.339   3
  -2  -4  -4 13516.9 1688.03  17
  -2  -4  -4 10872.6 1844.01   3
  -2  -4  -4 9798.46 1716.64   6
  -2  -4  -3 14518.1 1980.80   6
  -2  -4  -3 10108.3 1735.16   3
  -2  -4  -3 9967.78 1415.38  17
  -2  -4  -2 55950.6 2398.47   1
  -2  -4  -2 57158.9 3630.31   6
  -2  -4  -2 53260.1 3022.36  17
  -2  -4  -1 66729.0 3624.61   6
  -2  -4  -1 68883.1 3149.22  17
  -2  -4  -1 70344.1 2769.14   1
  -2  -4   0 339057. 8105.92  17
  -2  -4   0 349309. 7752.85  19
  -2  -4   0 330882. 7940.90   1
  -2  -4   0 340372. 9096.89   6
  -2  -4   1 1877.48 567.810   6
  -2  -4   1 2738.13 455.315  19
  -2  -4   1 2634.99 579.071   1
  -2  -4   1 3574.85 571.546  17
  -2  -4   2 214.752 162.968  14
  -2  -4   2 477.395 221.779  21
  -2  -4   2 975.914 419.649   1
  -2  -4   2 969.689 245.830  17
  -2  -4   2 724.822 279.169  19
  -2  -4   2 2190.33 643.665   6
  -2  -4   2 1004.41 307.842  13
  -2  -4   3 27995.0 1449.61  13
  -2  -4   3 24868.2 882.640  17
  -2  -4   3 26413.8 1423.31  20
  -2  -4   3 24961.6 1387.38  19
  -2  -4   3 24778.6 1787.30   1
  -2  -4   3 26784.4 1434.08  21
  -2  -4   3 26916.9 1861.39   9
  -2  -4   3 27297.7 1941.25   6
  -2  -4   3 24375.7 1167.34   4
  -2  -4   3 27425.2 1445.90  14
  -2  -4   4 240901. 4736.50   4
  -2  -4   4 240902. 5414.08  18
  -2  -4   4 237361. 6844.68   1
  -2  -4   4 242054. 6114.70  19
  -2  -4   4 243249. 6100.42  20
  -2  -4   4 242718. 6104.95  21
  -2  -4   4 240419. 6094.94  11
  -2  -4   4 246114. 6971.63   9
  -2  -4   5 28715.8 2168.33   9
  -2  -4   5 29475.0 1890.55  11
  -2  -4   5 27231.9 1823.74  19
  -2  -4   5 26070.8 948.544  18
  -2  -4   5 28062.6 1845.57  20
  -2  -4   5 29079.1 1882.74  21
  -2  -4   5 30323.6 2162.57   1
  -2  -4   5 27866.5 946.127   4
  -2  -4   6 238441. 7147.60  19
  -2  -4   6 247071. 7234.06  20
  -2  -4   6 238062. 7128.19  11
  -2  -4   6 250224. 7227.52  16
  -2  -4   6 246796. 7373.85   1
  -2  -4   6 246729. 7850.31   9
  -2  -4   6 247307. 5026.40   4
  -2  -4   6 242799. 7194.41  21
  -2  -4   7 34748.4 2623.24  20
  -2  -4   7 40472.0 2810.68  21
  -2  -4   7 41298.3 2841.78  11
  -2  -4   7 37831.3 2726.78  16
  -2  -4   7 37668.3 2620.90   1
  -2  -4   7 40240.2 3096.21   9
  -2  -4   7 38166.0 2740.26  19
  -2  -4   8 298.534 500.482  20
  -2  -4   8 942.642 763.680  21
  -2  -4   8 780.423 576.315  19
  -2  -4   8-288.544 638.916   9
  -2  -4   8 975.682 759.814  11
  -2  -4   8 1949.89 891.484  16
  -2  -4   8 322.253 632.543   1
  -2  -4   9 3552.88 1200.26  21
  -2  -4   9 4081.02 1171.10  19
  -2  -4   9 2940.29 1001.40  20
  -2  -4   9 4796.90 1296.94  11
  -2  -4   9 5304.12 1394.14  16
  -2  -4   9 7080.79 1663.20   9
  -2  -4   9 4535.54 1061.52   1
  -2  -4  10 155345. 7665.20  11
  -2  -4  10 152092. 7584.78  21
  -2  -4  10 144084. 7420.36  20
  -2  -4  10 153750. 5917.61   1
  -2  -4  10 145003. 7466.59  19
  -2  -4  10 157105. 7661.60  16
  -2  -4  10 150321. 8017.71   9
  -2  -4  11 8916.54 1962.89  19
  -2  -4  11 9518.74 2050.36  21
  -2  -4  11 7360.11 1311.78   1
  -2  -4  11 9752.29 2044.65  11
  -2  -4  11 10172.7 2136.01  16
  -2  -4  11 9041.89 2209.33   9
  -2  -4  12 31768.4 3808.04  11
  -2  -4  12 26039.5 3518.38  21
  -2  -4  12 27197.3 2385.76   1
  -2  -4  12 21705.6 3157.51  16
  -2  -4  12 26793.2 3508.78  19
  -2  -4  12 18296.3 3100.87   9
  -2  -4  13 9416.89 2354.66   8
  -2  -3  -8 28429.7 3010.50  17
  -2  -3  -8 32311.5 4031.55   3
  -2  -3  -8 26020.9 2803.01  13
  -2  -3  -7 48130.1 3607.69  13
  -2  -3  -7 59925.5 5159.19   3
  -2  -3  -7 55131.9 3938.54  17
  -2  -3  -6 78344.1 4474.80  17
  -2  -3  -6 80532.5 5708.20   3
  -2  -3  -5 2666.29 854.486  17
  -2  -3  -5 3221.38 1146.97   6
  -2  -3  -5 3160.36 1153.35   3
  -2  -3  -4 37275.8 2707.27  17
  -2  -3  -4 33682.9 3219.39   3
  -2  -3  -4 37723.4 3219.79   6
  -2  -3  -3 37042.8 2488.36  17
  -2  -3  -3 37869.6 1695.17   1
  -2  -3  -3 43059.2 3255.87   3
  -2  -3  -3 34879.3 2823.77   6
  -2  -3  -2 82625.7 2654.60   1
  -2  -3  -2 84921.0 3619.14  17
  -2  -3  -2 79156.2 3964.29   6
  -2  -3  -1 136014. 4889.87   6
  -2  -3  -1 137750. 4516.52  17
  -2  -3  -1 140441. 3822.95   1
  -2  -3   0 433032. 8669.52  19
  -2  -3   0 423053. 8953.32   1
  -2  -3   0 414531. 9252.85  17
  -2  -3   0 425057. 8739.76  13
  -2  -3   0 427202. 8763.67  15
  -2  -3   0 412370. 9809.04   6
  -2  -3   0 428011. 8762.81  14
  -2  -3   1 5351.63 544.267  14
  -2  -3   1 5850.87 547.836  13
  -2  -3   1 7179.56 577.056  19
  -2  -3   1 5796.50 720.255   1
  -2  -3   1 5242.74 614.645  17
  -2  -3   1 5311.04 791.852   6
  -2  -3   1 5854.45 559.480  15
  -2  -3   2 24506.0 1343.73   2
  -2  -3   2 24005.0 1090.06  21
  -2  -3   2 22496.0 1087.10  14
  -2  -3   2 25050.6 1668.63   6
  -2  -3   2 23083.2 1063.59  19
  -2  -3   2 23033.4 1527.61   9
  -2  -3   2 24814.5 1057.63  17
  -2  -3   2 22873.4 1513.76   1
  -2  -3   2 23126.7 1089.94  13
  -2  -3   3 112700. 3086.98  13
  -2  -3   3 115174. 3137.28  20
  -2  -3   3 115552. 3150.12  19
  -2  -3   3 117475. 3136.52  18
  -2  -3   3 117641. 3163.06  11
  -2  -3   3 117696. 3160.80  21
  -2  -3   3 114527. 3834.28   9
  -2  -3   3 117332. 3933.08   1
  -2  -3   3 113015. 2839.02   4
  -2  -3   4 208539. 5353.45  11
  -2  -3   4 213137. 5388.54  21
  -2  -3   4 208061. 5360.14  19
  -2  -3   4 208837. 4458.11  18
  -2  -3   4 212648. 4328.76   4
  -2  -3   4 208409. 5350.77  16
  -2  -3   4 199595. 5277.83  20
  -2  -3   4 208170. 6055.74   9
  -2  -3   4 202987. 5974.02   1
  -2  -3   5 45054.8 2374.65  20
  -2  -3   5 48075.8 2450.04  19
  -2  -3   5 46138.9 2437.71  11
  -2  -3   5 44951.0 2709.67   9
  -2  -3   5 46942.2 1545.54   4
  -2  -3   5 44462.8 2561.60   1
  -2  -3   5 45604.1 2405.21  21
  -2  -3   5 46619.1 2444.74  16
  -2  -3   6 264288. 7502.26   1
  -2  -3   6 261338. 7709.23  19
  -2  -3   6 253329. 7625.52  21
  -2  -3   6 262950. 7739.10  11
  -2  -3   6 256133. 7641.80  16
  -2  -3   6 258258. 8245.08   9
  -2  -3   6 274888. 5783.27   4
  -2  -3   7 616.163 579.044  21
  -2  -3   7 1218.34 555.356   1
  -2  -3   7 1919.31 815.041   9
  -2  -3   7 1687.01 418.617   4
  -2  -3   7 1141.36 577.221  16
  -2  -3   7 598.687 499.296  11
  -2  -3   7 947.541 520.911  19
  -2  -3   8 897.975 555.806  11
  -2  -3   8 2016.95 703.801   1
  -2  -3   8 1804.10 814.861  19
  -2  -3   8-181.762 655.898  21
  -2  -3   8 604.987 697.100  16
  -2  -3   8 268.014 618.035   9
  -2  -3   9 27708.4 2957.76  21
  -2  -3   9 23878.7 2744.80  19
  -2  -3   9 31920.5 2355.59   1
  -2  -3   9 26660.9 2870.44  16
  -2  -3   9 23299.7 2931.79   9
  -2  -3   9 30660.5 3092.94  11
  -2  -3  10 127805. 7461.33   9
  -2  -3  10 121156. 6840.89  11
  -2  -3  10 131009. 7066.65  16
  -2  -3  10 126246. 6955.69  19
  -2  -3  10 130197. 5132.75   1
  -2  -3  10 130340. 7048.39  21
  -2  -3  11 1518.02 1182.31  11
  -2  -3  11 1787.79 1088.27  16
  -2  -3  11 2030.66 1121.51  21
  -2  -3  11 1672.19 678.990   1
  -2  -3  11 3586.01 1340.85   9
  -2  -3  11 2275.92 1108.03  19
  -2  -3  12 33293.7 3884.03  21
  -2  -3  12 29839.8 3678.90  11
  -2  -3  12 32903.9 3902.70  19
  -2  -3  12 33400.6 4246.01   9
  -2  -3  12 30187.4 3692.94  16
  -2  -3  12 26660.0 3827.23   8
  -2  -3  13 5037.34 1524.44   8
  -2  -2  -9 383.224 639.430  13
  -2  -2  -8 46535.5 3634.18  13
  -2  -2  -8 52631.6 4989.90   3
  -2  -2  -8 51488.5 3843.53  17
  -2  -2  -7 91712.8 4854.12  13
  -2  -2  -7 98819.0 6552.54   3
  -2  -2  -7 91717.4 4902.73  17
  -2  -2  -6 67504.5 3870.85  13
  -2  -2  -6 62712.9 3810.80  17
  -2  -2  -6 68039.9 5087.08   3
  -2  -2  -5 604.132 799.742   3
  -2  -2  -5 2484.23 973.035   6
  -2  -2  -5 344.645 607.166  17
  -2  -2  -4 74137.5 3662.40  17
  -2  -2  -4 74545.6 4207.53   6
  -2  -2  -4 72615.2 4567.46   3
  -2  -2  -3 27463.7 2504.69   3
  -2  -2  -3 21451.6 2030.25   6
  -2  -2  -3 24394.8 1050.45   1
  -2  -2  -3 26851.9 2023.42  17
  -2  -2  -2 153705. 3540.84   1
  -2  -2  -2 150090. 5663.49   3
  -2  -2  -2 154146. 4931.27  17
  -2  -2  -2 149779. 5213.50   6
  -2  -2  -1 224868. 5436.95  15
  -2  -2  -1 227431. 6078.70   6
  -2  -2  -1 226511. 5416.92  13
  -2  -2  -1 225666. 4983.75   1
  -2  -2  -1 229749. 5990.19  17
  -2  -2  -1 218234. 5395.38  16
  -2  -2  -1 225791. 5428.25  14
  -2  -2   0 311990. 6226.60  16
  -2  -2   0 299704. 6551.94   1
  -2  -2   0 298579. 6929.25  17
  -2  -2   0 316917. 7140.76   6
  -2  -2   0 304966. 6206.01  14
  -2  -2   0 309081. 6216.76  13
  -2  -2   0 306563. 6210.96  15
  -2  -2   0 304287. 6712.81   2
  -2  -2   1 59969.6 1970.19   2
  -2  -2   1 60772.1 2348.79   6
  -2  -2   1 59197.7 1593.52  13
  -2  -2   1 59016.6 2037.54  17
  -2  -2   1 62621.4 2313.59   1
  -2  -2   1 59303.6 1600.26  15
  -2  -2   1 60822.9 1582.30  19
  -2  -2   1 61181.1 1611.78  14
  -2  -2   2 60656.7 1678.38  13
  -2  -2   2 60580.2 1924.41   2
  -2  -2   2 60930.8 1682.65  11
  -2  -2   2 61012.2 2264.50   9
  -2  -2   2 59030.5 1666.06  21
  -2  -2   2 60337.1 1666.04  20
  -2  -2   2 60872.9 1682.41  19
  -2  -2   2 60613.4 1728.68  17
  -2  -2   2 59053.6 2253.80  12
  -2  -2   2 59942.3 2122.22  18
  -2  -2   2 60733.4 2471.14   1
  -2  -2   3 140295. 3612.94  20
  -2  -2   3 141825. 4401.71   1
  -2  -2   3 145750. 3647.73  11
  -2  -2   3 142237. 3584.11  13
  -2  -2   3 142911. 3628.81  21
  -2  -2   3 141611. 4207.11   9
  -2  -2   3 142405. 3639.08  19
  -2  -2   3 141672. 3612.01  16
  -2  -2   3 147147. 3481.94  18
  -2  -2   3 142344. 3358.52   4
  -2  -2   4 103835. 3088.39   3
  -2  -2   4 94808.2 3301.99  16
  -2  -2   4 97117.5 3323.83  19
  -2  -2   4 94665.1 2038.03  17
  -2  -2   4 97857.0 3338.65  11
  -2  -2   4 98273.8 2213.06  18
  -2  -2   4 97041.4 3756.56   9
  -2  -2   4 98395.5 2542.53   4
  -2  -2   4 97766.5 3322.28  21
  -2  -2   4 96069.9 3668.55   1
  -2  -2   5 27637.0 1959.27  11
  -2  -2   5 25614.2 1891.24  19
  -2  -2   5 28554.5 1284.00   4
  -2  -2   5 25657.6 1859.87  16
  -2  -2   5 25524.5 1877.66  21
  -2  -2   5 25039.2 2067.71   9
  -2  -2   5 26120.1 1886.26  15
  -2  -2   5 25179.8 1057.07  17
  -2  -2   5 24237.6 1786.98   1
  -2  -2   6 236504. 5358.16  17
  -2  -2   6 225769. 7358.03  21
  -2  -2   6 236529. 5500.92   4
  -2  -2   6 240174. 6790.01   1
  -2  -2   6 228062. 7404.34  11
  -2  -2   6 235635. 6343.12  10
  -2  -2   6 224060. 7343.53  19
  -2  -2   6 226139. 7354.17  16
  -2  -2   6 220439. 7282.23  15
  -2  -2   6 238618. 7986.74   9
  -2  -2   7 10103.6 1258.28   1
  -2  -2   7 9682.81 1660.93   9
  -2  -2   7 10082.5 1521.20  21
  -2  -2   7 8004.49 1317.02  16
  -2  -2   7 12100.5 1695.22  19
  -2  -2   7 11355.6 1102.49  10
  -2  -2   7 13013.6 1752.92  15
  -2  -2   7 7883.67 1395.77  11
  -2  -2   7 10472.7 975.621   4
  -2  -2   8 4568.77 890.056   1
  -2  -2   8 4577.95 1188.66  16
  -2  -2   8 6463.66 1447.47  19
  -2  -2   8 6286.87 1458.43  21
  -2  -2   8 5821.99 1327.29  11
  -2  -2   8 4460.61 1118.33  15
  -2  -2   8 7414.48 1588.71   9
  -2  -2   8 7245.43 912.087   4
  -2  -2   9 57783.4 4342.72  21
  -2  -2   9 55520.9 4263.76  19
  -2  -2   9 58075.5 4366.69  16
  -2  -2   9 57902.3 4355.75  11
  -2  -2   9 56490.1 4678.02   9
  -2  -2   9 60808.5 4444.80  15
  -2  -2   9 57968.4 3095.84   1
  -2  -2  10 79654.0 3743.75   1
  -2  -2  10 81602.4 5554.57  21
  -2  -2  10 75191.9 5323.51  19
  -2  -2  10 84575.5 5614.57  11
  -2  -2  10 79186.3 5414.89  16
  -2  -2  10 82983.2 5559.57  15
  -2  -2  10 84986.0 6169.52   9
  -2  -2  11 5847.47 1602.26  21
  -2  -2  11 3194.58 1128.42  19
  -2  -2  11 4347.22 1520.76  11
  -2  -2  11 4354.15 1604.86  16
  -2  -2  11 3486.93 1436.16  15
  -2  -2  11 3301.37 1501.25   9
  -2  -2  11 5728.30 1694.06   8
  -2  -2  12 53307.1 4875.63  21
  -2  -2  12 57053.0 5049.51  11
  -2  -2  12 50761.9 4767.89  19
  -2  -2  12 52180.1 4791.69  16
  -2  -2  12 53929.6 4864.60  15
  -2  -2  12 60474.7 5731.27   9
  -2  -2  12 48346.3 5065.66   8
  -2  -1 -10 17756.4 2465.86  13
  -2  -1  -9 2090.63 950.636  13
  -2  -1  -9 967.927 808.194  17
  -2  -1  -9 1673.64 1481.36   3
  -2  -1  -8 101214. 5342.69  13
  -2  -1  -8 97908.7 5179.96  17
  -2  -1  -8 102739. 6936.48   3
  -2  -1  -7 89350.1 4693.88  13
  -2  -1  -7 95112.0 6329.93   3
  -2  -1  -7 91816.5 4698.67  17
  -2  -1  -6 18624.1 1960.61  13
  -2  -1  -6 19274.2 1985.55  17
  -2  -1  -6 20743.1 2763.35   3
  -2  -1  -5 3512.12 809.502  13
  -2  -1  -5 4735.02 1395.49   3
  -2  -1  -5 5194.58 993.460  17
  -2  -1  -4 112337. 3130.04   7
  -2  -1  -4 109003. 4869.66   6
  -2  -1  -4 106946. 4342.27  17
  -2  -1  -4 109439. 5684.18   3
  -2  -1  -3 724.969 297.582   7
  -2  -1  -3 1556.53 460.674   6
  -2  -1  -3 636.297 464.195  17
  -2  -1  -3 1134.68 818.868   3
  -2  -1  -2 135491. 4506.36  11
  -2  -1  -2 139308. 2896.64   1
  -2  -1  -2 141659. 4542.49   6
  -2  -1  -2 140416. 4546.99  13
  -2  -1  -2 139138. 5376.89   3
  -2  -1  -2 137867. 4528.26  15
  -2  -1  -2 139085. 4411.45  17
  -2  -1  -2 134976. 4481.19  16
  -2  -1  -2 141663. 4568.61  14
  -2  -1  -1 284040. 6441.68  13
  -2  -1  -1 294083. 6507.87  11
  -2  -1  -1 292672. 7721.60   3
  -2  -1  -1 295369. 6666.30   6
  -2  -1  -1 297183. 6891.56  17
  -2  -1  -1 290179. 6473.56  15
  -2  -1  -1 289256. 6767.71   2
  -2  -1  -1 286806. 6450.89  14
  -2  -1  -1 295248. 6494.91  16
  -2  -1  -1 303169. 5832.97   1
  -2  -1   0 120225. 2982.01   2
  -2  -1   0 120153. 3471.64  12
  -2  -1   0 120408. 2626.94  16
  -2  -1   0 118468. 3375.02  17
  -2  -1   0 119325. 2619.22  15
  -2  -1   0 119271. 2608.80  13
  -2  -1   0 123065. 3210.01   6
  -2  -1   0 126339. 3614.80   8
  -2  -1   0 119343. 2613.73  14
  -2  -1   0 125422. 3207.95   1
  -2  -1   1 78179.9 1888.24   2
  -2  -1   1 85412.3 2660.25  12
  -2  -1   1 78170.8 2632.90   5
  -2  -1   1 78087.8 2561.17  18
  -2  -1   1 83723.9 2441.91   8
  -2  -1   2 171496. 4228.54   5
  -2  -1   2 165753. 3538.27  11
  -2  -1   2 168701. 3547.39  19
  -2  -1   2 166137. 4055.03  18
  -2  -1   2 178112. 4288.19  12
  -2  -1   2 171346. 4786.73  10
  -2  -1   2 169420. 3545.45  21
  -2  -1   2 173037. 4156.27   9
  -2  -1   2 168735. 3551.58  16
  -2  -1   2 177958. 3967.22   8
  -2  -1   2 163001. 3951.23   4
  -2  -1   3 118375. 2845.18  18
  -2  -1   3 112743. 3770.37  10
  -2  -1   3 113676. 3368.54  21
  -2  -1   3 105779. 3305.66  19
  -2  -1   3 114242. 3376.78  15
  -2  -1   3 115375. 2500.10  17
  -2  -1   3 110274. 3343.50  11
  -2  -1   3 113033. 3367.79  16
  -2  -1   3 111418. 3667.40   9
  -2  -1   3 118449. 2928.11   4
  -2  -1   3 117363. 2837.31   3
  -2  -1   4 231139. 5433.00   3
  -2  -1   4 227325. 6308.31  21
  -2  -1   4 217104. 6224.99  16
  -2  -1   4 222114. 6279.09  11
  -2  -1   4 222308. 6277.95  19
  -2  -1   4 236383. 6224.79  10
  -2  -1   4 238842. 4754.22  17
  -2  -1   4 229232. 6732.79   9
  -2  -1   4 218935. 6204.86  15
  -2  -1   4 236724. 5101.75   4
  -2  -1   5 148701. 4589.91   3
  -2  -1   5 140100. 5258.71  19
  -2  -1   5 149514. 4658.78  10
  -2  -1   5 138297. 5190.75  15
  -2  -1   5 136394. 5185.36  21
  -2  -1   5 142361. 5279.26  11
  -2  -1   5 160371. 3798.66  17
  -2  -1   5 143745. 5287.36  16
  -2  -1   5 153838. 5886.23   9
  -2  -1   5 153238. 3939.28   4
  -2  -1   6 163842. 4196.47   7
  -2  -1   6 171925. 4605.94   4
  -2  -1   6 172355. 6423.20  19
  -2  -1   6 173644. 6388.36  15
  -2  -1   6 165983. 6340.80  11
  -2  -1   6 163761. 4839.80  10
  -2  -1   6 171267. 6391.97  21
  -2  -1   6 161453. 6239.09  16
  -2  -1   6 166857. 6912.69   9
  -2  -1   7 43808.4 2509.67   1
  -2  -1   7 42802.1 1677.02   7
  -2  -1   7 38140.6 3127.46  19
  -2  -1   7 44272.5 3276.02  15
  -2  -1   7 42561.4 3268.12  11
  -2  -1   7 48367.4 2300.43   4
  -2  -1   7 47648.3 3419.41  21
  -2  -1   7 44841.6 3343.64  16
  -2  -1   7 42358.1 3656.64   9
  -2  -1   8 20419.3 1710.02   1
  -2  -1   8 25851.7 2735.72  21
  -2  -1   8 16266.9 2155.44  11
  -2  -1   8 22083.5 2551.73  19
  -2  -1   8 18226.9 2259.42  16
  -2  -1   8 21673.6 1669.05   4
  -2  -1   8 21581.6 2537.22  15
  -2  -1   8 21855.0 2864.40   9
  -2  -1   9 77656.7 5545.50   8
  -2  -1   9 88331.8 5360.56  11
  -2  -1   9 89889.4 5407.40  19
  -2  -1   9 79566.6 5069.37  21
  -2  -1   9 81645.7 5121.71  16
  -2  -1   9 82469.5 5192.87  15
  -2  -1   9 83115.8 5852.28   9
  -2  -1   9 76515.1 3517.41   1
  -2  -1  10 61063.7 4682.28  21
  -2  -1  10 62693.2 4707.30  11
  -2  -1  10 60483.3 4621.94  15
  -2  -1  10 66813.3 4848.62  16
  -2  -1  10 53554.1 4447.44  19
  -2  -1  10 66798.7 5519.42   9
  -2  -1  10 59515.1 3072.01   1
  -2  -1  10 65910.9 5414.49   8
  -2  -1  11 4444.03 1513.17  19
  -2  -1  11 4482.97 1604.39  11
  -2  -1  11 2654.99 1266.59  21
  -2  -1  11 5307.26 1583.76  16
  -2  -1  11 2868.22 1340.12  15
  -2  -1  11 4252.79 1611.55   9
  -2  -1  11 2871.49 1338.88   8
  -2  -1  12 41104.5 4230.12  16
  -2  -1  12 40217.4 4168.53  11
  -2  -1  12 52204.1 4781.24  21
  -2  -1  12 44129.7 4885.95   8
  -2  -1  12 47446.9 4489.94  15
  -2  -1  12 43814.6 4359.90  19
  -2   0 -10 8178.31 1677.80  13
  -2   0 -10 12025.5 2565.81   3
  -2   0 -10 8926.43 1748.59  17
  -2   0  -9 1141.93 821.932  13
  -2   0  -9 4149.69 1690.51   3
  -2   0  -9 2451.65 1002.52  17
  -2   0  -8 143887. 6427.81  13
  -2   0  -8 164696. 8815.02   3
  -2   0  -8 152681. 6341.24  17
  -2   0  -7 57533.9 3634.96  13
  -2   0  -7 68051.5 5314.80   3
  -2   0  -7 55824.2 3472.75  17
  -2   0  -6 9592.97 1402.19  13
  -2   0  -6 11814.2 2086.63   3
  -2   0  -6 10397.0 1432.24  17
  -2   0  -5 198.511 141.767   7
  -2   0  -5-199.250 410.992  13
  -2   0  -5-367.148 730.432   3
  -2   0  -5 177.741 424.153  17
  -2   0  -4 159463. 3873.05   7
  -2   0  -4 148430. 5041.77  13
  -2   0  -4 159212. 7068.92   3
  -2   0  -4 154015. 5153.89  17
  -2   0  -3 29293.8 1469.34   7
  -2   0  -3 28028.2 1729.64  13
  -2   0  -3 28157.4 1949.42   6
  -2   0  -3 26557.4 1777.13  17
  -2   0  -3 25606.7 2525.61   3
  -2   0  -3 29215.4 1871.27  10
  -2   0  -2 423912. 7658.17   1
  -2   0  -2 442783. 9412.77   7
  -2   0  -2 443506. 9027.33  13
  -2   0  -2 437630. 10677.8   2
  -2   0  -2 438280. 9489.00  17
  -2   0  -2 446007. 9368.31   6
  -2   0  -2 438837. 9961.65  15
  -2   0  -2 435027. 9827.23  10
  -2   0  -2 418504. 11310.2   3
  -2   0  -2 433665. 9909.74  21
  -2   0  -2 433226. 9923.92  16
  -2   0  -2 437571. 10313.7   9
  -2   0  -2 428019. 9896.03  11
  -2   0  -2 424427. 9875.80  14
  -2   0  -1 288029. 5814.42   6
  -2   0  -1 274558. 6304.11  11
  -2   0  -1 288896. 5755.04  13
  -2   0  -1 282165. 7099.00   7
  -2   0  -1 280750. 6843.59   2
  -2   0  -1 284662. 6448.21  17
  -2   0  -1 279729. 7060.16  10
  -2   0  -1 281113. 7763.88   3
  -2   0  -1 286830. 6361.18  16
  -2   0  -1 281460. 6332.16  21
  -2   0  -1 272075. 6291.73  15
  -2   0  -1 284001. 6454.25   9
  -2   0  -1 273132. 7064.07   8
  -2   0  -1 272718. 6288.56  14
  -2   0   0 2651.76 418.998   8
  -2   0   0 2549.05 213.211  13
  -2   0   0 2570.10 279.911   6
  -2   0   0 3456.36 701.224   7
  -2   0   0 2919.90 448.507  12
  -2   0   0 3760.72 546.577  18
  -2   0   0 2924.00 230.185  14
  -2   0   0 2737.95 274.326  11
  -2   0   0 3065.68 601.225   3
  -2   0   0 2764.86 593.754  10
  -2   0   0 2266.45 277.314   2
  -2   0   0 2951.10 294.777  16
  -2   0   0 2451.08 275.131  15
  -2   0   0 3044.53 287.058  21
  -2   0   1 180010. 5530.67   7
  -2   0   1 187229. 4418.02  12
  -2   0   1 184836. 4556.18  18
  -2   0   1 183695. 5369.69  10
  -2   0   1 183674. 3763.29   9
  -2   0   1 189537. 4419.24   5
  -2   0   1 191926. 3805.94   8
  -2   0   1 186603. 4380.34   4
  -2   0   2 430711. 10284.1   7
  -2   0   2 449049. 9023.58  16
  -2   0   2 461736. 8917.86  18
  -2   0   2 460849. 8530.20  19
  -2   0   2 451827. 9043.76  11
  -2   0   2 452628. 10289.6  10
  -2   0   2 450747. 9045.76  21
  -2   0   2 467781. 8995.24   5
  -2   0   2 443056. 9376.51   9
  -2   0   2 449786. 9031.77  15
  -2   0   2 471744. 8872.50   4
  -2   0   2 460032. 9043.66  14
  -2   0   3 79001.0 3433.70   9
  -2   0   3 77316.8 3121.01   7
  -2   0   3 79716.3 2232.29   3
  -2   0   3 81380.4 3087.84  21
  -2   0   3 82943.4 3128.00  15
  -2   0   3 80590.5 3069.81  16
  -2   0   3 83078.7 3284.58  10
  -2   0   3 87928.5 2259.14  17
  -2   0   3 84071.9 3129.02  11
  -2   0   3 84641.5 2447.88   4
  -2   0   3 80434.8 3074.36  14
  -2   0   4 163045. 5282.48  21
  -2   0   4 158125. 4790.61  10
  -2   0   4 152600. 4395.57   7
  -2   0   4 157879. 5216.48  11
  -2   0   4 144982. 5673.97   9
  -2   0   4 150338. 4337.54   3
  -2   0   4 155932. 3779.66  17
  -2   0   4 157722. 5211.59  16
  -2   0   4 154178. 5188.78  15
  -2   0   4 153137. 3961.19   4
  -2   0   4 152993. 5150.71  14
  -2   0   5 138541. 3829.04   7
  -2   0   5 142282. 5424.39  11
  -2   0   5 143023. 4772.22   3
  -2   0   5 156238. 5645.89  21
  -2   0   5 142022. 5413.56  16
  -2   0   5 150797. 5515.82  15
  -2   0   5 142887. 4017.41   4
  -2   0   5 132199. 6005.48   9
  -2   0   6 94302.9 4571.24  21
  -2   0   6 85015.7 4376.17  11
  -2   0   6 91010.8 4485.11  16
  -2   0   6 78944.3 2436.61   7
  -2   0   6 87506.3 3178.00   4
  -2   0   6 90124.2 4499.08  15
  -2   0   6 82761.1 4962.85   9
  -2   0   6 81850.8 4659.71   8
  -2   0   7 6550.89 1353.31  11
  -2   0   7 7080.46 1373.52  16
  -2   0   7 7253.10 1433.70  21
  -2   0   7 7926.13 567.539   7
  -2   0   7 5748.25 1161.13  15
  -2   0   7 6923.04 1571.30   9
  -2   0   7 5134.37 801.506   4
  -2   0   7 7851.90 1743.41   8
  -2   0   8 154189. 6896.49  21
  -2   0   8 157963. 6975.93  11
  -2   0   8 151123. 6811.54  16
  -2   0   8 164584. 7012.80  15
  -2   0   8 164481. 8178.12   9
  -2   0   8 158372. 7783.39   8
  -2   0   8 142749. 5082.01   4
  -2   0   9 79149.2 3480.03   1
  -2   0   9 78700.0 5672.72   8
  -2   0   9 76916.7 5019.68  19
  -2   0   9 82734.2 5176.40  11
  -2   0   9 83654.3 5200.96  16
  -2   0   9 79552.9 5114.56  15
  -2   0   9 82935.3 6007.85   9
  -2   0   9 87275.7 5320.81  21
  -2   0  10 36460.0 3626.05  11
  -2   0  10 41751.1 3875.67  19
  -2   0  10 42239.4 3814.45  21
  -2   0  10 41463.2 3796.09  15
  -2   0  10 42864.4 3858.66  16
  -2   0  10 47067.7 4580.84   8
  -2   0  11 8813.93 2169.18   8
  -2   0  11 7385.84 1823.47  21
  -2   0  11 6440.36 1561.36  11
  -2   0  11 6023.99 1638.55  19
  -2   0  11 7496.28 1784.14  16
  -2   0  11 8926.18 1883.78  15
  -2   0  12 36309.7 4346.89   8
  -2   1 -10 12006.2 1973.25  13
  -2   1 -10 10296.2 1738.82  17
  -2   1 -10 14419.4 2846.68   3
  -2   1  -9 12602.4 2033.39  13
  -2   1  -9 11502.8 2454.87   3
  -2   1  -9 14672.6 1961.84  17
  -2   1  -8 195802. 7144.41  17
  -2   1  -8 186330. 7513.45  13
  -2   1  -7 8053.66 1357.93  13
  -2   1  -7 9693.04 2234.81   3
  -2   1  -7 9200.84 1403.23  17
  -2   1  -6 628.114 480.466  13
  -2   1  -6 2277.90 1319.42   3
  -2   1  -6 914.826 557.523  17
  -2   1  -5 19352.6 1065.62   7
  -2   1  -5 16174.5 1630.76  13
  -2   1  -5 17728.4 1626.41  17
  -2   1  -5 23862.5 2819.60   3
  -2   1  -5 21538.9 1654.38  10
  -2   1  -4 136010. 4685.47  13
  -2   1  -4 146681. 4321.52   7
  -2   1  -4 151091. 6821.62   3
  -2   1  -4 144135. 4714.81  17
  -2   1  -4 150690. 4984.49  10
  -2   1  -3 10886.3 1033.29  13
  -2   1  -3 9934.30 1604.49   3
  -2   1  -3 9815.07 468.913   1
  -2   1  -3 10252.5 1100.33   7
  -2   1  -3 10129.4 1026.85  17
  -2   1  -3 11081.8 1239.82  10
  -2   1  -2 623768. 12996.6   9
  -2   1  -2 600546. 14476.7   3
  -2   1  -2 614170. 11925.3  13
  -2   1  -2 634118. 13422.2   7
  -2   1  -2 611917. 12362.0  16
  -2   1  -2 610479. 12369.1  11
  -2   1  -2 622136. 13536.8  10
  -2   1  -2 617497. 12394.9  19
  -2   1  -2 619244. 11206.0   1
  -2   1  -2 617945. 12381.2  21
  -2   1  -2 613852. 12351.4  15
  -2   1  -1 279597. 7402.42   3
  -2   1  -1 271582. 5647.64  13
  -2   1  -1 271054. 7370.90  10
  -2   1  -1 274924. 5843.84  11
  -2   1  -1 278078. 5852.24  19
  -2   1  -1 277899. 5852.76  21
  -2   1  -1 282786. 6088.56  12
  -2   1  -1 274292. 5841.06  16
  -2   1  -1 279171. 6541.05  18
  -2   1  -1 277566. 5733.36   9
  -2   1  -1 269046. 5641.46  14
  -2   1   0 145236. 3956.87  18
  -2   1   0 142346. 3164.26  20
  -2   1   0 140060. 3118.15  13
  -2   1   0 142393. 3579.32  12
  -2   1   0 142659. 2953.23   2
  -2   1   0 132334. 3805.59   3
  -2   1   0 144982. 3172.51  11
  -2   1   0 141922. 3160.42  21
  -2   1   0 142827. 3135.90  14
  -2   1   0 139550. 3233.16   6
  -2   1   0 146651. 4808.00  10
  -2   1   0 142006. 3132.51  15
  -2   1   0 144201. 3175.71  19
  -2   1   1 33231.2 1414.92   4
  -2   1   1 32108.5 1475.94  18
  -2   1   1 34155.4 1211.91  13
  -2   1   1 33317.6 1298.50   5
  -2   1   1 31876.6 938.616   3
  -2   1   1 32511.7 1163.67  19
  -2   1   1 32494.1 1202.65  16
  -2   1   1 33399.6 1045.90   2
  -2   1   1 34702.3 1373.41  12
  -2   1   1 35650.9 2116.07  10
  -2   1   1 32620.3 1169.44  21
  -2   1   1 31818.4 1190.15  14
  -2   1   1 34404.4 1221.83  15
  -2   1   2 498791. 9856.45  13
  -2   1   2 499112. 9896.93  11
  -2   1   2 497383. 9877.29  16
  -2   1   2 520191. 9732.70  19
  -2   1   2 501682. 9519.13  17
  -2   1   2 502775. 9619.80   5
  -2   1   2 524045. 9705.02  18
  -2   1   2 494113. 9873.44  15
  -2   1   2 497762. 9907.43   2
  -2   1   2 497516. 9698.64   4
  -2   1   2 497565. 9823.50   8
  -2   1   2 501573. 9879.80  14
  -2   1   3 39539.4 2020.22  14
  -2   1   3 36568.2 2212.30   7
  -2   1   3 40469.1 1593.08  17
  -2   1   3 37485.7 2096.52   2
  -2   1   3 38938.6 2021.95  11
  -2   1   3 40030.1 2026.75  15
  -2   1   3 36860.2 2423.79   9
  -2   1   3 40691.2 1668.16   4
  -2   1   3 39187.6 2202.26   8
  -2   1   3 40162.2 2034.81  16
  -2   1   4 213634. 6127.34   7
  -2   1   4 232753. 6661.59  16
  -2   1   4 226994. 6618.08  15
  -2   1   4 228335. 6628.56  21
  -2   1   4 230358. 7760.02   9
  -2   1   4 227686. 5498.31   4
  -2   1   4 237929. 7304.26   8
  -2   1   4 231985. 6640.22  14
  -2   1   4 223553. 6588.09  11
  -2   1   5 143416. 4262.09   7
  -2   1   5 146771. 5455.97  21
  -2   1   5 135463. 5287.38  11
  -2   1   5 146832. 5446.77  16
  -2   1   5 143585. 5435.69  15
  -2   1   5 137229. 6310.74   9
  -2   1   5 141786. 4246.77   4
  -2   1   5 145880. 6072.40   8
  -2   1   5 133387. 5247.56  14
  -2   1   6 11517.4 832.385   7
  -2   1   6 7384.14 1318.02  11
  -2   1   6 11113.6 1546.30  14
  -2   1   6 11509.4 1567.01  21
  -2   1   6 11642.5 1598.72  16
  -2   1   6 10619.5 1526.18  15
  -2   1   6 9432.11 1067.61   4
  -2   1   6 12885.9 1959.17   8
  -2   1   7 32657.4 2816.39  11
  -2   1   7 32129.7 2812.10  21
  -2   1   7 30650.6 2732.35  16
  -2   1   7 31256.2 2784.44  15
  -2   1   7 33075.4 3221.04   8
  -2   1   7 31163.3 2763.14  14
  -2   1   7 29097.2 2011.89   4
  -2   1   8 136546. 6448.79  11
  -2   1   8 124959. 6198.51  21
  -2   1   8 131047. 6297.33  16
  -2   1   8 140515. 6499.37  15
  -2   1   8 136722. 7233.34   8
  -2   1   8 125766. 4894.84   4
  -2   1   9 40728.5 3613.26  21
  -2   1   9 38524.3 3534.84  16
  -2   1   9 43582.7 4211.07   8
  -2   1   9 37728.6 3487.85  11
  -2   1   9 42731.5 3645.36  15
  -2   1  10 32867.6 3854.70   8
  -2   1  10 32187.1 3385.81  21
  -2   1  10 29904.0 3335.22  19
  -2   1  10 33337.5 3425.94  16
  -2   1  10 34933.1 3502.09  11
  -2   1  10 31951.2 3401.68  15
  -2   1  11 19015.4 3057.82   8
  -2   1  11 18045.6 2697.92  19
  -2   1  11 13027.0 2334.49  15
  -2   1  11 19539.4 2752.16  16
  -2   1  11 13936.9 2330.74  11
  -2   1  11 13618.6 2391.45  21
  -2   1  12 25607.9 3673.41   8
  -2   2 -11 3231.47 1361.43  13
  -2   2 -11 5552.44 1943.85   3
  -2   2 -11 3901.70 1214.74  17
  -2   2 -10 9555.58 1819.78  13
  -2   2 -10 11246.7 1723.22  17
  -2   2 -10 9078.95 2330.97   3
  -2   2  -9 42483.5 3555.76  13
  -2   2  -9 42845.7 3152.76  17
  -2   2  -9 49667.1 4943.63   3
  -2   2  -8 267592. 9249.05  13
  -2   2  -8 268164. 8467.74  17
  -2   2  -7 11803.6 1623.08  13
  -2   2  -7 10745.7 1386.86  17
  -2   2  -7 12968.1 2288.59   3
  -2   2  -6 20380.7 1338.70   7
  -2   2  -6 16211.7 1796.27  13
  -2   2  -6 22722.2 2814.00   3
  -2   2  -6 18456.3 1720.97  17
  -2   2  -5 33929.2 2298.93  13
  -2   2  -5 33782.0 2128.46  17
  -2   2  -5 36961.8 3378.09   3
  -2   2  -5 34753.4 1356.95   1
  -2   2  -4 103239. 3790.68  13
  -2   2  -4 99418.7 2599.17   1
  -2   2  -4 101000. 3662.43  17
  -2   2  -4 112175. 5391.60   3
  -2   2  -3 39306.2 1955.84  13
  -2   2  -3 39113.6 2742.32   3
  -2   2  -3 38816.2 1434.00   1
  -2   2  -3 45842.6 2319.91   9
  -2   2  -3 37388.1 1909.98  14
  -2   2  -2 830143. 14976.7   1
  -2   2  -2 805813. 15318.2  13
  -2   2  -2 826551. 15278.6  12
  -2   2  -2 808547. 15561.4  11
  -2   2  -2 786102. 16815.9   3
  -2   2  -2 801304. 16003.7  18
  -2   2  -2 815362. 15569.3  19
  -2   2  -2 811692. 15561.9  21
  -2   2  -2 811643. 15549.3  16
  -2   2  -2 830642. 15224.0   9
  -2   2  -2 807483. 15320.3  14
  -2   2  -1 4228.11 490.096  13
  -2   2  -1 4715.38 627.904   1
  -2   2  -1 4957.53 554.085  19
  -2   2  -1 4166.52 473.377  12
  -2   2  -1 3697.72 578.160  18
  -2   2  -1 8006.55 812.982   3
  -2   2  -1 5231.42 543.443  14
  -2   2  -1 5234.63 557.686  11
  -2   2  -1 4286.43 508.504  21
  -2   2  -1 4342.06 507.465  15
  -2   2  -1 4137.85 501.386  16
  -2   2  -1 4482.59 499.945   2
  -2   2  -1 4647.02 528.631  20
  -2   2   0 103225. 2702.03   2
  -2   2   0 101713. 2726.26  12
  -2   2   0 108411. 2894.25  13
  -2   2   0 106685. 2761.78   3
  -2   2   0 113286. 2946.92  20
  -2   2   0 108231. 2913.17  19
  -2   2   0 108868. 2913.55  21
  -2   2   0 109594. 3218.79  18
  -2   2   0 106321. 2632.28   5
  -2   2   0 104905. 2785.31   6
  -2   2   0 107103. 2895.04  11
  -2   2   0 101270. 3739.82   1
  -2   2   0 103871. 2867.22  15
  -2   2   0 105842. 2999.17   4
  -2   2   0 108411. 2902.43  14
  -2   2   1 7082.36 649.423  14
  -2   2   1 6795.14 610.224   4
  -2   2   1 8678.51 708.369  13
  -2   2   1 7765.76 669.729  21
  -2   2   1 7946.36 696.440  16
  -2   2   1 7111.62 640.092  19
  -2   2   1 6735.94 838.313   6
  -2   2   1 8514.51 729.673  18
  -2   2   1 8464.48 563.328   5
  -2   2   1 7485.28 410.142   8
  -2   2   1 7935.44 634.982   2
  -2   2   1 7135.89 649.977  15
  -2   2   2 426694. 8946.83  13
  -2   2   2 425718. 8983.56  11
  -2   2   2 430770. 10749.2   6
  -2   2   2 417657. 8849.06   2
  -2   2   2 420021. 8949.17  15
  -2   2   2 427235. 8556.32   4
  -2   2   2 426985. 8974.84  16
  -2   2   2 426951. 8939.58  14
  -2   2   2 419623. 8315.00   8
  -2   2   3 63390.7 2705.65  13
  -2   2   3 66099.4 2798.23  11
  -2   2   3 65266.4 2850.67   2
  -2   2   3 66319.1 2790.55  16
  -2   2   3 63655.3 2737.85  15
  -2   2   3 63294.8 2344.44   4
  -2   2   3 61554.0 2644.73   8
  -2   2   3 61651.4 2686.65  14
  -2   2   4 334655. 7584.98   4
  -2   2   4 315633. 8859.27   2
  -2   2   4 335481. 8643.58  11
  -2   2   4 323515. 8503.88  15
  -2   2   4 334879. 8607.42  16
  -2   2   4 322610. 8837.56   8
  -2   2   4 330857. 8547.76  14
  -2   2   5 40228.1 2740.04  21
  -2   2   5 42961.5 2808.15  16
  -2   2   5 39543.9 2694.40  11
  -2   2   5 41066.0 2169.02   4
  -2   2   5 39348.5 2637.83  15
  -2   2   5 38741.8 2664.13  14
  -2   2   5 40962.5 2978.82   8
  -2   2   6 1666.55 851.037  21
  -2   2   6 1758.40 591.031   4
  -2   2   6 2902.30 1037.57   8
  -2   2   6 1980.16 735.051  16
  -2   2   6 2221.97 738.901  11
  -2   2   6 1191.50 692.542  15
  -2   2   6 2520.66 526.234   7
  -2   2   6 1284.97 573.398  14
  -2   2   7 2209.13 980.026   8
  -2   2   7 797.710 726.283  21
  -2   2   7 1206.05 709.800  11
  -2   2   7 134.653 501.748  16
  -2   2   7 637.377 555.944  15
  -2   2   7 426.435 385.602   4
  -2   2   7 687.081 576.190  14
  -2   2   8 191235. 8628.64   8
  -2   2   8 170245. 7454.21  21
  -2   2   8 171860. 7446.04  15
  -2   2   8 168255. 7418.38  11
  -2   2   8 175306. 7518.39  16
  -2   2   8 158009. 7169.14  14
  -2   2   9 20731.4 2988.76   8
  -2   2   9 16198.8 2325.95  16
  -2   2   9 14885.1 2248.07  11
  -2   2   9 15963.6 2325.58  15
  -2   2   9 17447.6 2424.45  21
  -2   2  10 25605.2 3409.01   8
  -2   2  10 23645.2 3032.80  21
  -2   2  10 22094.8 2907.87  15
  -2   2  10 18779.1 2743.29  11
  -2   2  10 20299.0 2700.00  16
  -2   2  11 8588.37 2119.08   8
  -2   2  11 7699.33 1771.56  21
  -2   2  11 7212.81 1705.94  11
  -2   2  11 9395.08 2069.66  19
  -2   2  11 9021.50 1969.44  16
  -2   2  11 12539.8 2358.69  15
  -2   3 -12 20971.7 2458.63  17
  -2   3 -11 660.007 962.122  13
  -2   3 -11 2598.19 1641.62   3
  -2   3 -11 907.604 730.491  17
  -2   3 -10 22512.1 3490.95   3
  -2   3 -10 17172.9 2422.41  13
  -2   3 -10 16557.0 1984.94  17
  -2   3  -9 79453.0 4965.84  13
  -2   3  -9 94243.2 6636.91   3
  -2   3  -9 83923.5 4336.67  17
  -2   3  -8 132390. 6138.98  13
  -2   3  -8 137554. 5455.53  17
  -2   3  -7 14282.2 1807.90  13
  -2   3  -7 18590.0 2696.28   3
  -2   3  -7 17785.1 1727.31  17
  -2   3  -6 28269.9 3020.89   3
  -2   3  -6 26952.7 2194.47  13
  -2   3  -6 27551.5 1997.89  17
  -2   3  -5 47771.4 2725.52  13
  -2   3  -5 48710.3 3595.56   3
  -2   3  -5 53411.0 2600.71  17
  -2   3  -5 53908.1 2898.48  14
  -2   3  -4 142192. 5722.59   3
  -2   3  -4 134539. 4496.78  13
  -2   3  -4 134035. 4515.82  14
  -2   3  -4 136961. 3643.01   1
  -2   3  -3 137967. 3669.04   1
  -2   3  -3 128487. 4852.59   3
  -2   3  -3 130471. 4117.41  13
  -2   3  -3 135451. 4168.61  14
  -2   3  -2 549934. 11286.3  13
  -2   3  -2 541164. 11285.1   2
  -2   3  -2 582602. 11208.5   1
  -2   3  -2 552965. 11835.3   3
  -2   3  -2 564700. 10710.5  12
  -2   3  -2 540029. 11532.2  18
  -2   3  -2 570884. 10994.6   9
  -2   3  -2 544707. 11279.8  14
  -2   3  -1 3585.66 568.598  14
  -2   3  -1 4691.23 550.006   4
  -2   3  -1 3562.50 548.652  13
  -2   3  -1 4131.90 458.136   6
  -2   3  -1 4021.37 555.633   2
  -2   3  -1 3675.55 395.795  12
  -2   3  -1 4509.59 606.938  18
  -2   3  -1 3742.01 573.882  15
  -2   3  -1 3836.26 576.386   1
  -2   3   0 1226.09 359.350  14
  -2   3   0 1841.26 349.980   4
  -2   3   0 1298.40 351.621  13
  -2   3   0 1845.63 280.372  12
  -2   3   0 2005.42 444.007   6
  -2   3   0 1272.58 359.780   2
  -2   3   0 3488.06 534.874  16
  -2   3   0 2451.41 472.055  15
  -2   3   0 1957.66 231.813   5
  -2   3   1 91515.4 3015.21  13
  -2   3   1 85975.9 2663.46   4
  -2   3   1 87129.5 2996.74  16
  -2   3   1 91432.7 3032.59  15
  -2   3   1 91781.6 2963.02   2
  -2   3   1 91879.2 3030.51  14
  -2   3   1 91307.7 2492.56   8
  -2   3   2 231279. 5904.02   2
  -2   3   2 224130. 5882.08  11
  -2   3   2 225853. 5849.75  15
  -2   3   2 222466. 5843.49  16
  -2   3   2 215501. 5296.23   4
  -2   3   2 222545. 5812.02  13
  -2   3   2 220126. 5794.89  14
  -2   3   2 227697. 5334.95   8
  -2   3   3 5315.41 862.126  14
  -2   3   3 3957.41 625.914   4
  -2   3   3 3403.36 613.593   8
  -2   3   3 4712.11 770.194  13
  -2   3   3 3571.44 712.688   2
  -2   3   3 4637.28 801.543  11
  -2   3   3 5473.85 883.033  16
  -2   3   3 4536.40 801.584  15
  -2   3   4 262641. 7643.25  11
  -2   3   4 266682. 7656.75  16
  -2   3   4 285421. 8129.23   2
  -2   3   4 265974. 6776.62   4
  -2   3   4 275285. 7723.72  15
  -2   3   4 266934. 7636.27  14
  -2   3   4 262089. 7678.84   8
  -2   3   5 7112.98 1167.47  14
  -2   3   5 7878.35 1291.54   8
  -2   3   5 6980.23 1250.46   2
  -2   3   5 9859.93 1400.13  21
  -2   3   5 7621.29 1248.80  16
  -2   3   5 8356.82 1315.84  11
  -2   3   5 9372.74 1316.39  15
  -2   3   5 8754.15 1076.18   4
  -2   3   6 571.484 573.184   8
  -2   3   6-312.816 509.974  21
  -2   3   6 501.528 546.846  11
  -2   3   6 850.360 602.702  16
  -2   3   6 483.516 479.788  15
  -2   3   6 274.723 401.530   4
  -2   3   6-23.1371 484.815  14
  -2   3   7 17359.3 2319.38   8
  -2   3   7 15457.5 1987.07  15
  -2   3   7 17120.1 2162.85  21
  -2   3   7 19476.1 2314.60  11
  -2   3   7 17279.5 2186.68  16
  -2   3   7 18231.3 1796.64   4
  -2   3   7 17079.3 2110.83  14
  -2   3   8 138754. 6808.79  16
  -2   3   8 133944. 6730.68  21
  -2   3   8 137117. 6781.58  11
  -2   3   8 137833. 6840.06  15
  -2   3   8 134565. 6704.74  14
  -2   3   8 158438. 7872.71   8
  -2   3   9 12873.8 2436.59   8
  -2   3   9 11657.6 2148.89  21
  -2   3   9 15074.2 2321.48  11
  -2   3   9 15076.7 2337.32  16
  -2   3   9 12383.1 2185.59  15
  -2   3  10 38234.6 4223.31   8
  -2   3  10 39798.1 3959.81  11
  -2   3  10 43662.6 4199.56  21
  -2   3  10 35572.5 3704.89  16
  -2   3  10 39591.4 3864.90  15
  -2   3  11 8533.70 2341.30   8
  -2   4 -12 29044.4 2827.91  17
  -2   4 -11 749.573 1036.77  13
  -2   4 -11 175.452 661.408  17
  -2   4 -11 2581.37 1500.14   3
  -2   4 -11 599.690 905.493  14
  -2   4 -10 31402.5 3348.24  14
  -2   4 -10 38168.9 3628.12  13
  -2   4 -10 32211.2 2675.41  17
  -2   4 -10 40038.1 4432.97   3
  -2   4  -9 94344.6 4456.95  17
  -2   4  -9 91949.1 5341.85  13
  -2   4  -9 101102. 6747.71   3
  -2   4  -9 88380.7 5263.48  14
  -2   4  -8 92138.0 4928.99  13
  -2   4  -8 86040.9 4020.43  17
  -2   4  -8 88021.7 5907.05   3
  -2   4  -8 87455.6 4844.61  14
  -2   4  -7 13812.7 1433.75  17
  -2   4  -7 18230.5 2064.23  14
  -2   4  -7 16219.9 1917.22  13
  -2   4  -7 14848.0 2295.37   3
  -2   4  -6 67142.6 3606.26  13
  -2   4  -6 71174.2 4490.70   3
  -2   4  -6 68179.9 3097.16  17
  -2   4  -6 67389.2 3622.02  14
  -2   4  -5 12475.0 1745.88   3
  -2   4  -5 13462.1 1458.37  14
  -2   4  -5 12653.1 1412.94  13
  -2   4  -4 45101.9 2496.35  13
  -2   4  -4 50770.0 3001.78   3
  -2   4  -4 49216.5 2584.99  14
  -2   4  -3 188673. 5498.08  13
  -2   4  -3 195525. 5590.08   2
  -2   4  -3 189799. 5826.00   3
  -2   4  -3 197790. 5581.99  14
  -2   4  -2 408651. 9068.11   2
  -2   4  -2 395763. 9025.60  13
  -2   4  -2 411982. 7857.19  12
  -2   4  -2 397642. 9054.34  15
  -2   4  -2 393493. 8289.00   4
  -2   4  -2 411199. 9099.99  14
  -2   4  -1 50277.6 2211.07   2
  -2   4  -1 46540.5 1421.86  12
  -2   4  -1 48557.6 2236.51  13
  -2   4  -1 48716.1 1186.48   5
  -2   4  -1 49910.1 2312.38  15
  -2   4  -1 47613.0 1786.35   4
  -2   4  -1 45725.9 2192.03  14
  -2   4   0 44477.8 2172.91  16
  -2   4   0 44085.8 2144.07  13
  -2   4   0 44192.6 1366.81  12
  -2   4   0 44715.4 1745.35   4
  -2   4   0 43758.1 2152.44  15
  -2   4   0 42568.4 2059.15   2
  -2   4   0 44072.7 2148.52  14
  -2   4   1 127285. 4105.40  13
  -2   4   1 125461. 4120.88  16
  -2   4   1 128373. 4136.66  15
  -2   4   1 125369. 3561.12   4
  -2   4   1 131215. 4113.40   2
  -2   4   1 125154. 4088.50  14
  -2   4   1 129761. 3653.92   8
  -2   4   2 218442. 5676.05   8
  -2   4   2 217724. 6104.19  13
  -2   4   2 217149. 6145.83  16
  -2   4   2 223454. 6163.34  14
  -2   4   2 217223. 6175.00  11
  -2   4   2 221875. 5546.59   4
  -2   4   2 211328. 6122.38   2
  -2   4   2 215165. 6101.52  15
  -2   4   3 70606.8 3280.61  13
  -2   4   3 70302.5 3328.86  11
  -2   4   3 68305.8 3273.71  16
  -2   4   3 75958.2 3514.91   2
  -2   4   3 68830.6 2841.89   4
  -2   4   3 65258.8 3190.66  15
  -2   4   3 69878.0 3281.43  14
  -2   4   3 73006.0 3173.87   8
  -2   4   4 239333. 7373.02  11
  -2   4   4 236014. 7324.10  16
  -2   4   4 234282. 7273.35  14
  -2   4   4 229234. 6456.64   4
  -2   4   4 230384. 7570.70   2
  -2   4   4 233368. 7270.35  15
  -2   4   4 230711. 7223.88   8
  -2   4   5 432.966 573.340   8
  -2   4   5 1069.17 772.730   2
  -2   4   5 1208.02 737.650  14
  -2   4   5-200.201 471.625  11
  -2   4   5 174.670 563.012  16
  -2   4   5 261.699 512.806  15
  -2   4   5 301.186 530.797   4
  -2   4   6 2852.31 988.809  14
  -2   4   6 3771.23 982.810   8
  -2   4   6 5107.46 604.347   7
  -2   4   6 3545.47 937.274  16
  -2   4   6 6469.53 1405.47  21
  -2   4   6 6042.59 1256.13  11
  -2   4   6 4082.62 1216.09   2
  -2   4   6 3059.94 1031.29  15
  -2   4   6 5103.46 963.709   4
  -2   4   7 40361.6 3474.28  11
  -2   4   7 48742.2 3783.19  16
  -2   4   7 43414.7 3551.84  15
  -2   4   7 39824.1 3394.53  14
  -2   4   7 44232.9 3921.79   8
  -2   4   7 44518.5 3646.81  21
  -2   4   8 101859. 5945.86  14
  -2   4   8 97835.4 5841.15  11
  -2   4   8 93382.4 5727.08  16
  -2   4   8 109474. 6159.93  21
  -2   4   8 104404. 6044.54  15
  -2   4   8 106668. 6585.18   8
  -2   4   9 8759.19 2147.72   8
  -2   4   9 5729.49 1547.98  11
  -2   4   9 6576.26 1659.18  16
  -2   4   9 4762.72 1493.21  15
  -2   4   9 6431.92 1549.79  14
  -2   4   9 6934.29 1698.61  21
  -2   4  10 33472.4 4042.59   8
  -2   4  10 34969.9 3280.26  12
  -2   5 -11 480.763 794.377  14
  -2   5 -11 1562.84 901.632  13
  -2   5 -11 871.868 759.457  17
  -2   5 -11 812.962 964.420   3
  -2   5 -10 75846.4 5160.21  13
  -2   5 -10 76591.8 5936.55   3
  -2   5 -10 68931.2 3880.25  17
  -2   5 -10 67949.5 4944.37  14
  -2   5  -9 118157. 6084.26  13
  -2   5  -9 109324. 6757.11   3
  -2   5  -9 103662. 5745.20  14
  -2   5  -9 101907. 4557.15  17
  -2   5  -8 37784.1 1983.76   7
  -2   5  -8 41872.5 3250.48  13
  -2   5  -8 36591.1 3610.79   3
  -2   5  -8 36089.6 2462.73  17
  -2   5  -8 37319.6 3143.34  14
  -2   5  -7 6038.44 1168.02  14
  -2   5  -7 5620.70 1206.12  13
  -2   5  -7 6141.59 964.158  17
  -2   5  -7 4809.92 1176.58   3
  -2   5  -6 114538. 4918.85  13
  -2   5  -6 114690. 5506.97   3
  -2   5  -6 111842. 4841.94  14
  -2   5  -5 23065.0 1945.96  13
  -2   5  -5 22116.1 2040.97   2
  -2   5  -5 19915.0 2035.69   3
  -2   5  -5 19589.5 1823.90  14
  -2   5  -4 156403. 5302.46  13
  -2   5  -4 159948. 5447.42   2
  -2   5  -4 156582. 5307.51  14
  -2   5  -3 262721. 7213.76   2
  -2   5  -3 267691. 5997.47   4
  -2   5  -3 272056. 7247.55  13
  -2   5  -3 263609. 7204.32  15
  -2   5  -3 268167. 7225.37  14
  -2   5  -2 199003. 5821.58  13
  -2   5  -2 210438. 5916.40  14
  -2   5  -2 199568. 5839.30  15
  -2   5  -2 207841. 5860.25   2
  -2   5  -2 205066. 4735.74   4
  -2   5  -1 49642.6 2489.03  15
  -2   5  -1 47858.1 2441.40  13
  -2   5  -1 45862.1 1774.55   4
  -2   5  -1 45113.3 2376.37  14
  -2   5  -1 44696.2 2316.28   2
  -2   5   0 121134. 4226.63  13
  -2   5   0 124367. 2758.29  12
  -2   5   0 129144. 4339.72  16
  -2   5   0 124853. 3505.64   4
  -2   5   0 121125. 4227.94  15
  -2   5   0 122724. 4239.59   2
  -2   5   0 125017. 4271.08  14
  -2   5   1 125285. 4438.68  13
  -2   5   1 123264. 4445.57  16
  -2   5   1 126124. 3796.68   4
  -2   5   1 127890. 4478.41  15
  -2   5   1 129895. 4529.62   2
  -2   5   1 126847. 4459.41  14
  -2   5   1 133668. 4144.49   8
  -2   5   2 123398. 4547.03  13
  -2   5   2 129343. 4695.54  11
  -2   5   2 120673. 4550.46  16
  -2   5   2 124562. 4026.23   4
  -2   5   2 120210. 4631.84   2
  -2   5   2 121399. 4543.02  15
  -2   5   2 125820. 4587.67  14
  -2   5   2 128696. 4333.98   8
  -2   5   3 93323.8 4113.03  13
  -2   5   3 100679. 4275.24  15
  -2   5   3 94333.9 4322.60   2
  -2   5   3 93834.1 4158.28  16
  -2   5   3 95307.1 3675.43   4
  -2   5   3 101455. 4281.19  14
  -2   5   3 92414.0 4171.10  11
  -2   5   3 96727.3 4037.14   8
  -2   5   4 149002. 5788.47  13
  -2   5   4 149702. 5847.42  11
  -2   5   4 142828. 5737.46  16
  -2   5   4 139155. 5931.85   2
  -2   5   4 151448. 5160.48   4
  -2   5   4 154620. 5898.41  15
  -2   5   4 149197. 5809.14  14
  -2   5   4 149522. 5806.27   8
  -2   5   5 8510.08 1434.78  14
  -2   5   5 10431.3 1654.43   8
  -2   5   5 10567.3 1011.86   7
  -2   5   5 9601.75 1505.25  15
  -2   5   5 10966.3 1722.18   2
  -2   5   5 9035.65 1552.26  11
  -2   5   5 10894.4 1637.85  16
  -2   5   5 11473.0 1392.07   4
  -2   5   6 12704.1 1830.06  14
  -2   5   6 13793.1 2088.44   8
  -2   5   6 12322.0 1998.13   2
  -2   5   6 11345.3 1855.38  21
  -2   5   6 11006.8 1779.03  11
  -2   5   6 9848.23 1643.33  16
  -2   5   6 12680.4 1860.19  15
  -2   5   7 39022.6 3509.21  15
  -2   5   7 38029.3 3504.70  21
  -2   5   7 37458.7 3463.94  11
  -2   5   7 41014.7 3577.64  16
  -2   5   7 39516.1 3531.02  14
  -2   5   7 43638.5 3958.18   8
  -2   5   8 59700.7 4690.74  21
  -2   5   8 58474.2 4601.81  15
  -2   5   8 58936.9 3990.72  12
  -2   5   8 50864.0 4319.93  11
  -2   5   8 62876.7 5116.28   8
  -2   5   8 57304.1 4561.63  16
  -2   5   8 57910.5 4593.05  14
  -2   5   9 9185.49 2096.95   8
  -2   5   9 6155.31 1768.22  21
  -2   5   9 6322.69 1530.88  12
  -2   6 -11 989.161 732.488  14
  -2   6 -11 365.172 1209.01  13
  -2   6 -11 448.763 1067.73   3
  -2   6 -10 136068. 7120.22  13
  -2   6 -10 126634. 7575.57   3
  -2   6 -10 122211. 5140.45  17
  -2   6 -10 138028. 7182.73  14
  -2   6  -9 73926.9 4835.19  13
  -2   6  -9 65331.1 5028.91   3
  -2   6  -9 70761.7 3562.91  17
  -2   6  -9 72495.6 4773.74  14
  -2   6  -8 6440.39 1307.20  14
  -2   6  -8 7736.44 1603.47  13
  -2   6  -8 6867.85 962.709   7
  -2   6  -8 7323.13 1667.04   3
  -2   6  -8 5460.38 946.336  17
  -2   6  -8 6704.35 1450.61   2
  -2   6  -7 548.583 666.149  14
  -2   6  -7 844.895 461.424   7
  -2   6  -7-151.070 685.332   2
  -2   6  -7 4.60708 580.516  13
  -2   6  -7 529.576 789.155   3
  -2   6  -7 970.339 535.709  17
  -2   6  -6 141521. 5707.95  13
  -2   6  -6 141513. 5910.68   2
  -2   6  -6 143850. 5738.46  14
  -2   6  -5 9758.74 1355.95  14
  -2   6  -5 11008.8 1411.04  13
  -2   6  -5 12583.3 1608.58   2
  -2   6  -5 10548.8 912.037   4
  -2   6  -4 228852. 7012.11   2
  -2   6  -4 219878. 6865.47  13
  -2   6  -4 211880. 6805.31  15
  -2   6  -4 223584. 5161.17   4
  -2   6  -4 223221. 6910.46  14
  -2   6  -3 195634. 6172.57   2
  -2   6  -3 192371. 6102.14  13
  -2   6  -3 192139. 4482.46   4
  -2   6  -3 196085. 3966.16   5
  -2   6  -3 195421. 6166.71  15
  -2   6  -3 186170. 6036.15  14
  -2   6  -2 27738.4 2004.57  13
  -2   6  -2 28380.4 1342.48   4
  -2   6  -2 30992.6 2150.21  15
  -2   6  -2 30914.0 2126.11  14
  -2   6  -2 30143.8 2067.43   2
  -2   6  -1 35455.1 2248.08  14
  -2   6  -1 34950.1 2250.29  15
  -2   6  -1 32030.9 2176.23  16
  -2   6  -1 34209.7 2202.60   2
  -2   6  -1 34017.9 1587.72   4
  -2   6  -1 34250.7 2227.55  13
  -2   6   0 130388. 2990.74  12
  -2   6   0 136708. 2885.01  12
  -2   6   0 138252. 4908.84  16
  -2   6   0 135733. 3974.89   4
  -2   6   0 138067. 4892.13  15
  -2   6   0 143027. 4996.49   2
  -2   6   0 136102. 4844.14  14
  -2   6   0 141759. 4910.64  13
  -2   6   1 71435.8 3440.90  13
  -2   6   1 67951.9 3369.11  16
  -2   6   1 66651.9 3326.48  15
  -2   6   1 70204.7 2854.16   4
  -2   6   1 69676.2 3448.59   2
  -2   6   1 71271.9 3431.98  14
  -2   6   1 71815.6 3201.39   8
  -2   6   2 96832.4 4270.36  16
  -2   6   2 98160.2 4074.38   8
  -2   6   2 101189. 4341.72  15
  -2   6   2 97389.6 4303.63  11
  -2   6   2 101278. 3790.96   4
  -2   6   2 96910.7 4415.21   2
  -2   6   2 98193.3 4279.73  14
  -2   6   2 97825.7 4283.82  13
  -2   6   3 53350.7 3221.43  13
  -2   6   3 55475.1 3344.14  11
  -2   6   3 50526.0 3169.07  16
  -2   6   3 52678.7 2853.46   4
  -2   6   3 53895.1 3410.71   2
  -2   6   3 49343.0 3108.67  15
  -2   6   3 49616.5 3153.35  14
  -2   6   3 51218.2 3124.04   8
  -2   6   4 51994.0 3428.08  13
  -2   6   4 55684.5 2678.29   7
  -2   6   4 48925.9 3379.24  11
  -2   6   4 49783.3 3407.35  16
  -2   6   4 47798.5 3532.65   2
  -2   6   4 48874.9 2945.25   4
  -2   6   4 49941.2 3391.84  15
  -2   6   4 54820.6 3526.11  14
  -2   6   4 50750.7 3398.85   8
  -2   6   5 8352.29 1500.88  14
  -2   6   5 8689.64 1007.08   7
  -2   6   5 8740.50 1511.55  11
  -2   6   5 10102.3 1362.34  12
  -2   6   5 6842.07 1363.72   8
  -2   6   5 10117.7 1770.90   2
  -2   6   5 8987.15 1610.11  16
  -2   6   5 8868.13 1571.15  15
  -2   6   6 45847.9 3776.63  21
  -2   6   6 42308.8 3616.57  11
  -2   6   6 45779.1 4070.45   2
  -2   6   6 43533.0 3627.23  16
  -2   6   6 41202.3 3561.01  15
  -2   6   6 40898.4 3527.14  14
  -2   6   6 46630.7 3940.82   8
  -2   6   6 44514.4 3104.59  12
  -2   6   7 49680.1 4218.61  11
  -2   6   7 45892.2 3426.18  12
  -2   6   7 43572.4 3863.34  16
  -2   6   7 45224.4 3936.95  15
  -2   6   7 43277.7 3832.60  14
  -2   6   7 52636.6 4303.45  21
  -2   6   7 53483.4 4622.43   8
  -2   6   8 23317.1 3265.20   8
  -2   6   8 23555.8 2602.47  12
  -2   6   8 29534.2 3501.71  21
  -2   6   8 28861.4 3376.55  11
  -2   6   8 27162.3 3269.00  16
  -2   6   8 20998.4 2847.39  15
  -2   6   8 29105.9 3350.17  14
  -2   6   9 3541.15 1195.21  12
  -2   7 -11 4400.95 1671.11  14
  -2   7 -11 5073.82 1591.75   3
  -2   7 -11 4069.12 1481.77   2
  -2   7 -11 3532.88 1499.43  13
  -2   7 -10 129326. 7082.36  13
  -2   7 -10 126201. 7444.28   3
  -2   7 -10 137738. 7747.12   2
  -2   7 -10 139127. 7294.78  14
  -2   7  -9 26688.2 2966.81  14
  -2   7  -9 26058.8 2037.74   7
  -2   7  -9 21154.3 2669.51  13
  -2   7  -9 24564.9 2931.41   2
  -2   7  -8 2508.85 942.607  14
  -2   7  -8 1504.11 573.657   7
  -2   7  -8 2288.07 788.941  13
  -2   7  -8 2980.11 726.409  17
  -2   7  -8 1277.72 789.281   2
  -2   7  -7 4930.55 1133.62  14
  -2   7  -7 4916.47 1192.30  13
  -2   7  -7 3508.36 1124.49   2
  -2   7  -7 3177.59 766.140   7
  -2   7  -6 84304.3 3849.69   7
  -2   7  -6 82555.3 4475.99   2
  -2   7  -6 80936.4 4367.58  13
  -2   7  -6 86197.0 4480.53  15
  -2   7  -6 80346.6 2686.05   4
  -2   7  -6 78326.7 4287.41  14
  -2   7  -5 2392.81 730.144  14
  -2   7  -5 1989.43 334.336   4
  -2   7  -5 2659.93 879.581  13
  -2   7  -5 2827.73 882.569   2
  -2   7  -5 2051.02 462.689   5
  -2   7  -5 2136.30 805.395  15
  -2   7  -4 221407. 7327.23   2
  -2   7  -4 220937. 7235.20  13
  -2   7  -4 232970. 4875.38   5
  -2   7  -4 225637. 7313.76  15
  -2   7  -4 227228. 4915.45   4
  -2   7  -4 223105. 7273.79  14
  -2   7  -3 112698. 4638.69  13
  -2   7  -3 107749. 2931.77   4
  -2   7  -3 109606. 4601.88  15
  -2   7  -3 104022. 4499.45  14
  -2   7  -3 113922. 4695.63   2
  -2   7  -2 4437.75 572.878   4
  -2   7  -2 3524.37 864.388  14
  -2   7  -2 4240.63 945.145  13
  -2   7  -2 4893.49 938.714   2
  -2   7  -2 2646.68 745.035  16
  -2   7  -2 5647.35 1061.67  15
  -2   7  -1 1554.02 659.474  14
  -2   7  -1 3055.96 813.689   2
  -2   7  -1 3039.55 876.464  13
  -2   7  -1 2164.97 775.012  16
  -2   7  -1 2152.52 615.296  15
  -2   7  -1 1883.76 453.719   4
  -2   7   0 161010. 5775.25  13
  -2   7   0 159254. 5797.61  16
  -2   7   0 165840. 4821.89   4
  -2   7   0 169713. 5916.59  15
  -2   7   0 165722. 5978.17   2
  -2   7   0 165040. 5836.93  14
  -2   7   1 25652.0 2171.68  13
  -2   7   1 22770.6 1288.13  12
  -2   7   1 21449.9 2036.06  16
  -2   7   1 23780.7 1747.54   4
  -2   7   1 24344.0 2148.80  15
  -2   7   1 24321.6 2187.46   2
  -2   7   1 24576.5 2082.04  14
  -2   7   1 21850.6 1914.22   8
  -2   7   2 94971.8 4517.74  13
  -2   7   2 100146. 4102.09   7
  -2   7   2 89578.2 4466.72  11
  -2   7   2 93851.2 3421.09  12
  -2   7   2 90013.7 4455.75  16
  -2   7   2 95436.3 3923.59   4
  -2   7   2 93477.8 4682.13   2
  -2   7   2 89184.7 4407.45  15
  -2   7   2 99537.4 4614.70  14
  -2   7   2 97905.3 4422.69   8
  -2   7   3 56402.7 3584.17  13
  -2   7   3 55553.5 2929.03   7
  -2   7   3 49416.4 3422.95  11
  -2   7   3 51208.9 2702.21  12
  -2   7   3 56118.1 3102.01   4
  -2   7   3 46001.3 3437.56   2
  -2   7   3 47672.5 3347.22  16
  -2   7   3 54471.1 3559.94  15
  -2   7   3 47710.1 3325.03  14
  -2   7   3 55366.5 3518.97   8
  -2   7   4 16005.8 2006.25  14
  -2   7   4 17978.1 2141.59  13
  -2   7   4 13380.6 1876.98   8
  -2   7   4 16525.8 1556.87   7
  -2   7   4 13402.2 1993.42   2
  -2   7   4 12009.5 1811.17  11
  -2   7   4 16327.4 2100.15  16
  -2   7   4 16214.1 2048.34  15
  -2   7   4 16195.2 1669.52  12
  -2   7   5 2535.57 1067.22  14
  -2   7   5 2410.81 1093.98  16
  -2   7   5 3635.06 1167.93   8
  -2   7   5 1689.18 938.979   2
  -2   7   5 960.676 769.895  11
  -2   7   5 2283.10 1026.76  15
  -2   7   6 39234.3 3683.64  11
  -2   7   6 42705.4 3846.45  21
  -2   7   6 42778.7 3808.87  15
  -2   7   6 45805.9 3969.15  16
  -2   7   6 48896.2 4399.16   2
  -2   7   6 42260.5 3754.82  14
  -2   7   6 48996.8 4203.53   8
  -2   7   7 34761.5 3798.48   8
  -2   7   7 28345.1 3281.33  21
  -2   7   7 26735.4 3217.53  11
  -2   7   7 33704.7 3568.01  15
  -2   7   7 33696.0 3583.01  16
  -2   7   7 27711.4 3271.36  14
  -2   8 -11 17398.7 2753.21  14
  -2   8 -11 17096.7 2696.54  13
  -2   8 -11 11292.7 2407.45   2
  -2   8 -10 150300. 7784.13  13
  -2   8 -10 152487. 8208.89   2
  -2   8 -10 160054. 7995.19  14
  -2   8  -9 4877.88 1547.24  14
  -2   8  -9 3004.50 1311.03  13
  -2   8  -9 2955.35 762.116   7
  -2   8  -9 1791.35 861.797   2
  -2   8  -9 3739.37 1004.25   5
  -2   8  -8 3177.89 1101.38  14
  -2   8  -8 1650.76 957.594  13
  -2   8  -8 3005.05 909.133   7
  -2   8  -8 3765.54 1364.85   2
  -2   8  -8 3019.20 711.887   5
  -2   8  -8 3524.40 1185.34  15
  -2   8  -7 12009.9 1838.55  14
  -2   8  -7 14518.0 2029.16  13
  -2   8  -7 13606.1 1619.01   7
  -2   8  -7 13635.1 2061.49   2
  -2   8  -7 11947.8 1782.42  15
  -2   8  -6 48390.0 3529.93   2
  -2   8  -6 58610.5 3389.04   7
  -2   8  -6 52724.1 3604.99  13
  -2   8  -6 54799.3 3709.97  15
  -2   8  -6 46729.1 3412.38  14
  -2   8  -5 20144.0 2114.59  14
  -2   8  -5 21135.7 2184.92  13
  -2   8  -5 19121.2 1923.78   7
  -2   8  -5 19418.7 2097.80   2
  -2   8  -5 22034.8 2229.72  15
  -2   8  -4 241518. 7972.53   2
  -2   8  -4 235298. 7534.05   7
  -2   8  -4 236031. 7870.29  13
  -2   8  -4 232232. 7834.51  15
  -2   8  -4 234848. 7878.41  14
  -2   8  -3 27442.0 2341.37  13
  -2   8  -3 27994.9 1322.21   4
  -2   8  -3 26975.7 2339.15  15
  -2   8  -3 25399.9 2272.38  14
  -2   8  -3 24533.1 2247.47   2
  -2   8  -2 995.237 683.976  14
  -2   8  -2-324.284 567.691  13
  -2   8  -2 596.745 479.176   2
  -2   8  -2 985.707 533.609  16
  -2   8  -2-363.631 554.911  15
  -2   8  -2 510.404 326.277   4
  -2   8  -1 2958.24 891.151  14
  -2   8  -1 4120.24 946.765   7
  -2   8  -1 2609.99 779.399  13
  -2   8  -1 4475.81 1045.67  16
  -2   8  -1 3670.56 994.317   2
  -2   8  -1 4161.53 971.337  15
  -2   8  -1 3938.90 637.330   4
  -2   8   0 154975. 6029.61  13
  -2   8   0 149413. 5685.90   7
  -2   8   0 153198. 6012.09  15
  -2   8   0 155718. 6227.46   2
  -2   8   0 158918. 6109.67  16
  -2   8   0 150885. 5954.98  14
  -2   8   0 153460. 4892.29   4
  -2   8   1 34175.9 2665.64  13
  -2   8   1 31071.7 2394.90   7
  -2   8   1 35503.2 2826.90  11
  -2   8   1 32090.2 2689.64  16
  -2   8   1 35141.1 2250.48   4
  -2   8   1 28800.2 2490.63  15
  -2   8   1 35235.9 2880.13   2
  -2   8   1 31506.8 2597.57  14
  -2   8   2 100923. 5020.26  13
  -2   8   2 115498. 4776.56   7
  -2   8   2 107798. 5471.32   2
  -2   8   2 102673. 5117.67  11
  -2   8   2 111100. 5204.72   8
  -2   8   2 106246. 5179.18  16
  -2   8   2 105906. 5155.81  15
  -2   8   2 103185. 5096.06  14
  -2   8   3 31007.1 2867.52  13
  -2   8   3 42917.6 3334.41   8
  -2   8   3 38402.9 2629.42   7
  -2   8   3 36600.4 3294.36   2
  -2   8   3 33010.9 2967.20  16
  -2   8   3 41655.9 3301.61  15
  -2   8   3 38396.0 3171.52  14
  -2   8   3 38574.9 3178.56  11
  -2   8   4 4120.69 1236.82  14
  -2   8   4 4140.08 1126.11   8
  -2   8   4 4274.11 932.160   7
  -2   8   4 4382.53 1184.74  15
  -2   8   4 839.992 915.347   2
  -2   8   4 4294.66 1228.42  11
  -2   8   4 3367.74 1217.47  16
  -2   8   5 854.941 833.349  14
  -2   8   5 1417.24 1094.29   8
  -2   8   5 1102.50 763.811  11
  -2   8   5 1217.60 896.785   2
  -2   8   5 1173.80 1052.03  16
  -2   8   5 1568.94 906.946  15
  -2   8   6 65801.3 5037.79  21
  -2   8   6 60340.8 4815.16  11
  -2   8   6 63006.1 4888.07  16
  -2   8   6 64726.0 4960.89  15
  -2   8   6 63698.5 4918.85  14
  -2   8   6 68623.4 5270.11   8
  -2   9 -10 77148.6 5831.02   2
  -2   9 -10 86826.6 5877.83  13
  -2   9 -10 84022.0 5875.86  15
  -2   9 -10 84383.1 5867.74  14
  -2   9  -9 1195.95 1005.27  14
  -2   9  -9 219.314 666.398  13
  -2   9  -9 857.705 686.345   7
  -2   9  -9 821.315 894.941   2
  -2   9  -9 1655.68 1115.99  15
  -2   9  -8 13011.6 2133.77  14
  -2   9  -8 13663.5 2150.63  13
  -2   9  -8 16002.1 1915.70   7
  -2   9  -8 10800.1 1920.60   2
  -2   9  -8 11859.5 2025.37  15
  -2   9  -7 22611.4 2627.93  14
  -2   9  -7 30641.8 2656.93   7
  -2   9  -7 25733.2 2813.69  13
  -2   9  -7 22188.1 2571.52   2
  -2   9  -7 20865.3 2522.60  15
  -2   9  -6 42436.3 3475.72   2
  -2   9  -6 41654.3 3097.98   7
  -2   9  -6 44840.3 3481.18  13
  -2   9  -6 44135.3 3474.75  15
  -2   9  -6 43150.0 3430.79  14
  -2   9  -5 37705.4 2924.78   7
  -2   9  -5 40225.4 3237.74  13
  -2   9  -5 38977.5 3119.26  15
  -2   9  -5 43560.1 3302.03  14
  -2   9  -5 38238.2 3147.39   2
  -2   9  -4 219271. 7586.49   7
  -2   9  -4 209421. 7698.24  13
  -2   9  -4 214045. 7784.52  15
  -2   9  -4 202331. 7614.50  14
  -2   9  -4 217234. 7882.87   2
  -2   9  -3 3197.11 1042.41  14
  -2   9  -3 2985.73 805.821  13
  -2   9  -3 3219.03 851.675   7
  -2   9  -3 4026.20 1168.50   2
  -2   9  -3 2121.01 766.349  16
  -2   9  -3 4382.70 1076.92  15
  -2   9  -2 1571.35 682.218  14
  -2   9  -2 2868.96 1024.44  13
  -2   9  -2 2503.40 915.243   7
  -2   9  -2 2179.58 979.553   2
  -2   9  -2 2564.01 932.162  16
  -2   9  -2 1147.31 814.578  15
  -2   9  -1 23851.3 2360.31  13
  -2   9  -1 22758.7 2244.90   7
  -2   9  -1 28390.9 2586.38  16
  -2   9  -1 25457.3 2522.45   2
  -2   9  -1 22902.5 2315.57  15
  -2   9  -1 24860.4 2391.49  14
  -2   9   0 103305. 5121.97  13
  -2   9   0 106408. 4960.76   7
  -2   9   0 112243. 5332.22  14
  -2   9   0 98132.6 5060.43  16
  -2   9   0 101575. 5111.67  15
  -2   9   0 98650.8 5260.68   2
  -2   9   1 30359.7 2793.27  13
  -2   9   1 32653.2 2644.10   7
  -2   9   1 29775.5 2915.50   2
  -2   9   1 30955.5 2845.26  11
  -2   9   1 30569.6 2789.37  16
  -2   9   1 30395.9 2827.68  15
  -2   9   1 34297.2 2949.73  14
  -2   9   2 90427.3 5047.70  13
  -2   9   2 91604.1 4549.15   7
  -2   9   2 91771.9 5179.85  11
  -2   9   2 88108.6 5322.19   2
  -2   9   2 89894.3 5088.82  16
  -2   9   2 88370.4 5011.03  15
  -2   9   2 93083.0 5109.26  14
  -2   9   3 13171.4 2128.89   8
  -2   9   3 9598.94 1751.19  13
  -2   9   3 10179.5 1442.90   7
  -2   9   3 8718.37 1748.77   2
  -2   9   3 9140.20 1713.30  11
  -2   9   3 8441.56 1622.54  16
  -2   9   3 12716.8 2011.04  15
  -2   9   3 8273.80 1602.91  14
  -2   9   4 3007.15 1240.78   8
  -2   9   4 2263.81 1073.65   2
  -2   9   4 5940.12 1636.16  11
  -2   9   4 3212.97 1171.15  14
  -2   9   4 2861.16 1304.93  15
  -2   9   4 5483.28 2000.07  16
  -2   9   5 6193.38 1705.36   8
  -2  10  -9 1658.83 1207.26  14
  -2  10  -9 1190.58 1206.72  13
  -2  10  -9 601.158 650.480   7
  -2  10  -9 2312.76 1432.29   2
  -2  10  -9 1664.23 1162.13  15
  -2  10  -8 21256.9 2759.91  14
  -2  10  -8 24881.6 2991.72  13
  -2  10  -8 24531.8 2589.00   7
  -2  10  -8 21084.7 2876.22   2
  -2  10  -8 21260.7 2798.99  15
  -2  10  -7 21554.7 2708.86  14
  -2  10  -7 20190.3 2548.96  13
  -2  10  -7 19401.8 2316.10   7
  -2  10  -7 20853.3 2673.55   2
  -2  10  -7 19573.9 2564.70  15
  -2  10  -6 47213.3 3543.30   7
  -2  10  -6 48539.4 3831.73  13
  -2  10  -6 49768.3 3868.49  15
  -2  10  -6 44187.4 3694.53  14
  -2  10  -6 42453.8 3635.47   2
  -2  10  -5 64715.7 4132.48   7
  -2  10  -5 64941.6 4301.82  13
  -2  10  -5 63170.7 4265.24  15
  -2  10  -5 64053.0 4274.40  14
  -2  10  -5 55807.4 4111.74   2
  -2  10  -4 117252. 5704.86   7
  -2  10  -4 124689. 6027.21  13
  -2  10  -4 136045. 6267.55  16
  -2  10  -4 124363. 6024.63  15
  -2  10  -4 130336. 6224.63   2
  -2  10  -4 125619. 6024.39  14
  -2  10  -3 115.091 596.364  14
  -2  10  -3 1893.64 899.932  13
  -2  10  -3 1864.11 972.789   7
  -2  10  -3 1660.66 796.877   2
  -2  10  -3 2510.46 907.279  16
  -2  10  -3 1346.28 791.728  15
  -2  10  -2 7006.04 1377.08  14
  -2  10  -2 4004.68 1110.54  13
  -2  10  -2 4547.76 1166.50   7
  -2  10  -2 5970.81 1339.02   2
  -2  10  -2 4784.49 1330.98  16
  -2  10  -2 5256.16 1233.50  15
  -2  10  -1 33566.0 3015.00  13
  -2  10  -1 29778.5 2740.95   7
  -2  10  -1 33788.9 2999.64  16
  -2  10  -1 31147.9 2955.43  15
  -2  10  -1 37027.1 3264.21   2
  -2  10  -1 32465.2 2961.96  14
  -2  10   0 56174.3 3935.73  13
  -2  10   0 53921.1 3731.64   7
  -2  10   0 54083.5 3959.75  11
  -2  10   0 49691.6 3780.90  16
  -2  10   0 54724.3 3909.83  15
  -2  10   0 53222.7 4064.04   2
  -2  10   0 56059.9 3975.76  14
  -2  10   1 10166.9 1755.26  14
  -2  10   1 10545.5 1735.03  13
  -2  10   1 12112.2 1759.21   7
  -2  10   1 13061.4 2145.21   2
  -2  10   1 10580.6 1839.62  11
  -2  10   1 11723.4 1943.55  16
  -2  10   1 11157.8 1867.07  15
  -2  10   2 55431.5 4263.70  13
  -2  10   2 53655.7 3661.05   7
  -2  10   2 55275.8 4248.88  11
  -2  10   2 61108.2 4417.32  16
  -2  10   2 47253.0 4158.63   2
  -2  10   2 52870.9 4117.25  15
  -2  10   2 49307.1 4008.04  14
  -2  10   3 2724.73 1238.84  14
  -2  10   3 690.035 730.234  13
  -2  10   3 497.946 744.660  11
  -2  10   3 994.842 1065.12  16
  -2  10   3 2567.00 1063.99  15
  -2  11 -10 18605.3 2414.24   7
  -2  11  -9 1009.69 1052.59   7
  -2  11  -8 25946.6 3161.37  14
  -2  11  -8 29458.5 3360.52  13
  -2  11  -8 26947.2 2958.91   7
  -2  11  -8 25298.7 3075.40   2
  -2  11  -8 27645.7 3245.06  15
  -2  11  -7 6750.54 1692.61  14
  -2  11  -7 5274.21 1498.10  13
  -2  11  -7 5527.04 1429.04   7
  -2  11  -7 5849.33 1555.25   2
  -2  11  -7 3867.76 1298.13  15
  -2  11  -6 29791.5 3268.29   2
  -2  11  -6 26169.6 2936.33  14
  -2  11  -6 27020.8 3017.92  13
  -2  11  -6 28323.3 2931.69   7
  -2  11  -6 25274.2 2917.58  15
  -2  11  -5 50338.4 3960.10  13
  -2  11  -5 46660.9 3749.75   7
  -2  11  -5 39860.1 3567.59  16
  -2  11  -5 50304.3 3978.05  15
  -2  11  -5 50110.1 4068.65   2
  -2  11  -5 55801.7 4159.99  14
  -2  11  -4 53263.5 4070.43  13
  -2  11  -4 55372.9 4070.91   7
  -2  11  -4 54878.8 4124.82  15
  -2  11  -4 55250.7 4138.59  16
  -2  11  -4 57281.1 4331.05   2
  -2  11  -4 55777.4 4160.69  14
  -2  11  -3-86.3759 934.311  14
  -2  11  -3 1221.59 951.315  13
  -2  11  -3 2239.30 1091.06   7
  -2  11  -3-8.76433 724.079   2
  -2  11  -3 52.2884 806.608  16
  -2  11  -3 2218.34 1032.16  15
  -2  11  -2 15636.9 2179.37  14
  -2  11  -2 17802.7 2328.65  13
  -2  11  -2 19655.5 2431.26   7
  -2  11  -2 18090.7 2386.06  16
  -2  11  -2 16918.3 2378.28   2
  -2  11  -2 13942.6 2144.79  15
  -2  11  -1 26824.2 2912.31  14
  -2  11  -1 26735.0 2895.78  13
  -2  11  -1 29614.2 2931.06   7
  -2  11  -1 30245.9 3130.68  16
  -2  11  -1 24820.6 2952.38   2
  -2  11  -1 22779.9 2769.92  15
  -2  11   0 54525.2 4283.01  11
  -2  11   0 53719.6 4182.12  13
  -2  11   0 56310.3 4052.00   7
  -2  11   0 54934.0 4239.47  16
  -2  11   0 53740.9 4173.77  15
  -2  11   0 50357.8 4322.82   2
  -2  11   0 50989.6 4086.87  14
  -2  11   1 30060.1 2960.26   7
  -2  11   1 28374.1 3065.70  13
  -2  11   1 30170.7 3236.17  16
  -2  11   1 32813.4 3385.88  11
  -2  11   1 31802.7 3318.72  14
  -2  11   1 28372.1 3099.88  15
  -2  11   2 35898.9 3181.84   7
  -2  12  -6 54878.5 4492.99  13
  -2  12  -6 54186.3 4486.92  16
  -2  12  -6 51299.3 4360.20  15
  -2  12  -6 50722.4 4334.67  14
  -2  12  -5 51301.4 4257.97  13
  -2  12  -5 43856.5 3972.33  15
  -2  12  -5 50444.0 4216.98  16
  -2  12  -5 46029.8 4044.04  14
  -2  12  -4 8430.88 1707.59  14
  -2  12  -4 8699.79 1807.41  13
  -2  12  -4 8281.73 1760.34  16
  -2  12  -4 9572.29 1934.09  15
  -2  12  -3 4244.89 1342.30  14
  -2  12  -3 7376.99 1757.18  13
  -2  12  -3 5373.81 1405.16  16
  -2  12  -3 6591.46 1562.87  15
  -2  12  -2 25290.0 2989.25  14
  -2  12  -2 24820.4 2951.09  13
  -2  12  -2 27152.2 3089.51  16
  -2  12  -2 22354.2 2857.02  15
  -1 -10   1 1592.59 963.797   1
  -1 -10   2 14787.3 2173.16   1
  -1 -10   2 14819.9 2420.96   6
  -1 -10   3 5762.45 1697.57   6
  -1 -10   3 3851.76 1264.31   1
  -1 -10   3 5771.87 1709.34   9
  -1 -10   4 22049.7 2866.84   6
  -1 -10   4 25152.6 2763.82   1
  -1 -10   4 22430.5 2881.78   9
  -1 -10   5 30095.6 3321.90   6
  -1 -10   5 28596.2 3183.98   9
  -1 -10   6 77502.2 5100.74   1
  -1 -10   6 88394.1 5734.87   6
  -1 -10   6 82167.7 5551.02   9
  -1 -10   7 2252.21 1285.13   6
  -1 -10   7 121.691 659.071   1
  -1 -10   8 5213.36 1586.20   6
  -1 -10   8 6667.65 1678.51   1
  -1 -10   8 3761.57 1465.08   9
  -1  -9  -2 33349.3 3077.21  17
  -1  -9  -1 62129.2 5261.89   6
  -1  -9   0 37561.4 3883.44   6
  -1  -9   0 34337.9 3069.53   1
  -1  -9   1 1303.36 789.300   6
  -1  -9   1 670.430 649.913   1
  -1  -9   2 25496.6 2600.09   1
  -1  -9   2 31385.8 2480.35  19
  -1  -9   2 23837.4 2878.71   6
  -1  -9   3 5758.55 1086.78  19
  -1  -9   3 3033.15 1048.10   6
  -1  -9   3 6177.37 1277.69   1
  -1  -9   3 4461.45 1391.80   9
  -1  -9   4 44332.7 3415.96   1
  -1  -9   4 41947.6 3686.28   6
  -1  -9   4 41443.0 2926.16  19
  -1  -9   4 40370.1 3530.59   9
  -1  -9   4 40645.9 2912.87  21
  -1  -9   5 76723.9 4633.17   1
  -1  -9   5 72276.2 4038.09  21
  -1  -9   5 72814.4 4807.80   9
  -1  -9   5 74185.5 4836.33   6
  -1  -9   5 76204.9 4143.66  19
  -1  -9   6 66742.6 4392.02   1
  -1  -9   6 67564.7 4656.54   6
  -1  -9   6 73446.6 4887.95   9
  -1  -9   6 75269.0 4265.77  21
  -1  -9   6 73976.6 4220.42  19
  -1  -9   7 2799.92 1035.85  21
  -1  -9   7 2608.68 1034.98  19
  -1  -9   7 3401.35 1026.74  20
  -1  -9   7 2748.45 1011.01   9
  -1  -9   7 4323.13 1295.70   6
  -1  -9   7 1347.62 824.651   1
  -1  -9   8 15310.8 2080.85  19
  -1  -9   8 16064.7 2203.05  11
  -1  -9   8 18370.7 2532.10   6
  -1  -9   8 19507.7 2357.27  21
  -1  -9   8 19722.3 2364.75  20
  -1  -9   8 20071.0 2838.61   9
  -1  -9   8 21630.5 2610.06   1
  -1  -9   9 23097.3 2738.49  20
  -1  -9   9 21948.6 2749.74  19
  -1  -9   9 30236.4 3365.81   6
  -1  -9   9 23973.8 2792.04  11
  -1  -9   9 33259.6 3202.08   1
  -1  -9   9 20985.0 2603.15  21
  -1  -9   9 29754.6 3523.20   9
  -1  -9  10 32873.7 3513.86  19
  -1  -9  10 35849.7 3421.96   1
  -1  -9  10 38882.1 3891.27   6
  -1  -9  10 31664.5 3390.53  20
  -1  -9  10 36715.6 3672.75  11
  -1  -9  10 34518.5 3589.05  21
  -1  -9  10 35998.2 3974.96   9
  -1  -9  11 12826.5 2303.18  11
  -1  -9  11 16077.1 2572.88  20
  -1  -9  11 12942.3 2437.50  21
  -1  -9  11 17660.0 2738.82  19
  -1  -8  -4 7911.67 1664.93  17
  -1  -8  -3 1452.99 869.882  17
  -1  -8  -3 2238.86 857.046   6
  -1  -8  -2 81914.1 4555.45  17
  -1  -8  -2 74172.1 5681.09   6
  -1  -8  -1 72380.4 5228.14   6
  -1  -8  -1 68916.0 3844.33  17
  -1  -8   0 32651.9 2506.96  19
  -1  -8   0 33460.8 3352.59   6
  -1  -8   0 31493.5 2313.36  17
  -1  -8   0 30020.1 2592.90   1
  -1  -8   1-113.226 495.308   1
  -1  -8   1 823.248 584.295  19
  -1  -8   1 374.963 852.001   6
  -1  -8   1 527.515 423.587  17
  -1  -8   2 59856.0 3687.67   1
  -1  -8   2 63335.7 4242.54   6
  -1  -8   2 66451.2 3420.91  19
  -1  -8   3 15618.5 1634.03  21
  -1  -8   3 16805.0 2163.14   6
  -1  -8   3 18189.0 1753.60  19
  -1  -8   3 16314.7 1885.24   1
  -1  -8   3 15270.3 1997.21   9
  -1  -8   4 97015.7 4830.08   1
  -1  -8   4 99838.6 5214.69   6
  -1  -8   4 98211.7 4381.88  19
  -1  -8   4 92411.7 4254.36  21
  -1  -8   4 99364.3 5198.77   9
  -1  -8   5 108738. 4821.57  19
  -1  -8   5 98230.0 5293.71   6
  -1  -8   5 108060. 5582.17   9
  -1  -8   5 107512. 4796.05  21
  -1  -8   5 111942. 5303.35   1
  -1  -8   6 43371.3 3433.60   6
  -1  -8   6 46586.9 3396.25   1
  -1  -8   6 42971.5 3075.31  21
  -1  -8   6 43723.9 3106.88  19
  -1  -8   6 39944.0 2999.07  20
  -1  -8   6 46169.7 3596.86   9
  -1  -8   7 6919.56 1358.31  19
  -1  -8   7 5657.52 1192.82  11
  -1  -8   7 5225.55 1250.36  20
  -1  -8   7 5090.48 1254.72  21
  -1  -8   7 7950.99 1605.38   9
  -1  -8   7 5647.56 1371.30   6
  -1  -8   7 7653.88 1408.38   1
  -1  -8   8 56682.3 3894.87   1
  -1  -8   8 51335.9 4054.46   6
  -1  -8   8 55009.6 3918.76  19
  -1  -8   8 55236.4 3879.45  20
  -1  -8   8 52588.6 3770.41  11
  -1  -8   8 54363.1 3869.60  21
  -1  -8   8 47580.7 3997.62   9
  -1  -8   9 18566.6 2270.14   1
  -1  -8   9 21600.7 2581.36  20
  -1  -8   9 17949.5 2379.31  19
  -1  -8   9 15103.2 2152.77  11
  -1  -8   9 15522.5 2268.88  21
  -1  -8   9 17151.1 2611.96   9
  -1  -8  10 22292.9 2560.31   1
  -1  -8  10 17922.0 2735.08   9
  -1  -8  10 22173.6 2767.24  20
  -1  -8  10 20416.8 2690.92  11
  -1  -8  10 19484.7 2616.26  21
  -1  -8  10 18495.0 2586.32  19
  -1  -8  11 25273.5 2724.35   1
  -1  -8  11 21553.4 2961.65  11
  -1  -8  11 18754.1 2827.34  21
  -1  -8  11 24478.8 3362.27   9
  -1  -8  11 21545.7 3029.70  20
  -1  -8  11 24490.5 3190.19  19
  -1  -8  12 39168.8 4246.24  21
  -1  -8  12 38771.1 4286.92  19
  -1  -8  12 35790.8 3289.87   1
  -1  -8  12 35945.3 4057.10  20
  -1  -8  12 36599.8 4152.42  11
  -1  -7  -5 7717.57 2143.36   6
  -1  -7  -5 10395.8 1948.97  17
  -1  -7  -4 17764.3 2719.74   6
  -1  -7  -4 19922.2 2361.03  17
  -1  -7  -4 22332.5 2977.61   3
  -1  -7  -3 7105.60 1822.46   6
  -1  -7  -3 7685.81 1360.70  17
  -1  -7  -2 150160. 7643.14   6
  -1  -7  -2 161897. 6207.11  17
  -1  -7  -1 55554.3 3258.75  19
  -1  -7  -1 56282.1 3174.20  17
  -1  -7  -1 56949.7 4250.35   6
  -1  -7  -1 56054.8 3289.62   1
  -1  -7   0 13357.5 1469.60  19
  -1  -7   0 15404.8 1692.04   1
  -1  -7   0 13347.9 1980.61   6
  -1  -7   0 15207.5 1494.39  17
  -1  -7   1 3937.55 1048.72   6
  -1  -7   1 3683.54 782.927  19
  -1  -7   1 2854.34 791.209   1
  -1  -7   1 3920.77 751.306  17
  -1  -7   2 49817.2 3422.67   6
  -1  -7   2 49722.6 3036.45   1
  -1  -7   2 50886.6 2736.30  19
  -1  -7   3 3808.41 1015.12   6
  -1  -7   3 3317.52 750.558  19
  -1  -7   3 3776.61 751.506  21
  -1  -7   3 2432.06 798.468   1
  -1  -7   3 3320.82 934.276   9
  -1  -7   4 170548. 5750.62  19
  -1  -7   4 170587. 6181.90   1
  -1  -7   4 165397. 6449.73   6
  -1  -7   4 164646. 6453.52   9
  -1  -7   4 165391. 5696.07  21
  -1  -7   5 131320. 5726.06   6
  -1  -7   5 132372. 5165.18  19
  -1  -7   5 138034. 5260.29  20
  -1  -7   5 123955. 5310.95   1
  -1  -7   5 131575. 3803.46  18
  -1  -7   5 129736. 5124.69  21
  -1  -7   5 130234. 5758.50   9
  -1  -7   5 135544. 5199.54  11
  -1  -7   6 31182.2 2488.63  11
  -1  -7   6 29508.3 2525.57   1
  -1  -7   6 34655.3 2643.39  19
  -1  -7   6 28941.8 2653.81   6
  -1  -7   6 31487.7 2503.39  21
  -1  -7   6 29529.5 2422.34  20
  -1  -7   6 29544.1 2698.30   9
  -1  -7   7 2659.55 856.055  19
  -1  -7   7 1362.12 745.389   1
  -1  -7   7 2649.62 961.245   9
  -1  -7   7 2282.41 933.049  11
  -1  -7   7 2487.20 834.458  21
  -1  -7   7 2524.26 744.343  20
  -1  -7   8 80514.0 4630.47  11
  -1  -7   8 77887.2 4329.33   1
  -1  -7   8 76382.4 4545.21  21
  -1  -7   8 82166.4 4674.43  20
  -1  -7   8 74132.4 4496.79  19
  -1  -7   8 81056.5 5007.60   9
  -1  -7   9 21753.7 2278.92   1
  -1  -7   9 13419.7 2064.27  21
  -1  -7   9 15072.4 2151.91  11
  -1  -7   9 17953.0 2338.60  20
  -1  -7   9 20111.7 2511.97  19
  -1  -7   9 20716.9 2781.00   9
  -1  -7  10 43452.5 3315.92   1
  -1  -7  10 39914.5 3754.48  19
  -1  -7  10 36131.3 3556.83  11
  -1  -7  10 41489.9 3813.05  21
  -1  -7  10 42429.6 3821.52  20
  -1  -7  10 41878.8 4120.78   9
  -1  -7  11 36871.4 3089.58   1
  -1  -7  11 38781.0 3953.81  21
  -1  -7  11 33054.7 3639.35  19
  -1  -7  11 36479.2 3804.88  20
  -1  -7  11 36968.8 3790.03  11
  -1  -7  11 31112.4 3817.59   9
  -1  -7  11 31474.7 3564.08  16
  -1  -7  12 13367.8 2497.09  11
  -1  -7  12 12432.8 2505.19  16
  -1  -7  12 12555.0 1837.72   1
  -1  -7  12 13661.7 2587.16  21
  -1  -7  12 15010.4 2641.87  20
  -1  -7  12 14290.0 2544.55  19
  -1  -6  -6 17961.9 2958.47   3
  -1  -6  -6 13514.6 2692.86   6
  -1  -6  -6 17855.8 2369.81  17
  -1  -6  -5 2773.62 1447.58   3
  -1  -6  -5 2866.85 1299.35   6
  -1  -6  -5 1995.99 820.601  17
  -1  -6  -4 8333.71 1839.04   6
  -1  -6  -4 9083.91 1537.55  17
  -1  -6  -4 9172.10 1877.43   3
  -1  -6  -3 23610.3 2893.05   6
  -1  -6  -3 22970.8 2238.08  17
  -1  -6  -2 260936. 9698.34   6
  -1  -6  -2 261680. 7939.88  17
  -1  -6  -2 269855. 7740.79   1
  -1  -6  -1 50361.4 3650.48   6
  -1  -6  -1 53053.4 2875.93   1
  -1  -6  -1 49352.1 2763.45  17
  -1  -6  -1 51724.8 2886.57  19
  -1  -6   0 8899.64 1493.19   6
  -1  -6   0 9159.43 1112.75  19
  -1  -6   0 8452.03 1165.69   1
  -1  -6   0 8765.08 1025.93  17
  -1  -6   1 7871.98 1147.29   1
  -1  -6   1 8557.65 1327.54   6
  -1  -6   1 8062.57 994.951  19
  -1  -6   1 8183.81 931.165  17
  -1  -6   2 83745.2 3345.09  19
  -1  -6   2 82790.4 4067.00   6
  -1  -6   2 84415.5 2569.05  12
  -1  -6   2 82586.7 2751.51  17
  -1  -6   2 85018.7 3371.56  21
  -1  -6   2 84465.3 2531.78   4
  -1  -6   2 81330.2 3652.35   1
  -1  -6   3 11786.3 1373.02   1
  -1  -6   3 13474.5 1309.24  19
  -1  -6   3 12573.7 1269.30  21
  -1  -6   3 11385.0 1464.51   9
  -1  -6   3 13402.2 632.006   4
  -1  -6   3 12816.7 1524.02   6
  -1  -6   3 11958.3 810.998  12
  -1  -6   4 276405. 7839.39   1
  -1  -6   4 271946. 7442.97  20
  -1  -6   4 262234. 8084.95   6
  -1  -6   4 270395. 7433.91  21
  -1  -6   4 274104. 7477.94  19
  -1  -6   4 271094. 6079.35  12
  -1  -6   4 271033. 8179.77   9
  -1  -6   5 33464.6 2399.27   1
  -1  -6   5 31591.0 2510.68   6
  -1  -6   5 35219.5 1448.87  18
  -1  -6   5 30634.8 2216.50  11
  -1  -6   5 34162.1 2340.87  20
  -1  -6   5 32719.3 2291.99  19
  -1  -6   5 34221.0 2626.95   9
  -1  -6   5 35777.8 2390.47  21
  -1  -6   6 4587.40 996.540  19
  -1  -6   6 3875.10 934.912  21
  -1  -6   6 3134.73 909.410   1
  -1  -6   6 4585.10 982.955  11
  -1  -6   6 5673.96 1006.11  20
  -1  -6   6 4953.49 1176.49   9
  -1  -6   7 2182.92 750.459  11
  -1  -6   7 673.248 463.489  20
  -1  -6   7 1119.77 566.424  19
  -1  -6   7 1002.19 616.501   1
  -1  -6   7 2491.78 827.274  21
  -1  -6   7 382.900 631.155   9
  -1  -6   8 121138. 5677.34  11
  -1  -6   8 119187. 6090.37   9
  -1  -6   8 111833. 5492.39  20
  -1  -6   8 110634. 5466.30  19
  -1  -6   8 116971. 5076.95   1
  -1  -6   8 123943. 5735.74  21
  -1  -6   8 119031. 5625.59  16
  -1  -6   9 6753.56 1461.07  20
  -1  -6   9 5600.06 1358.57  19
  -1  -6   9 6667.41 1394.19  21
  -1  -6   9 5657.44 1392.53  11
  -1  -6   9 10340.7 1771.07  16
  -1  -6   9 6850.37 1191.48   1
  -1  -6   9 8307.95 1828.71   9
  -1  -6  10 57497.7 4482.15  21
  -1  -6  10 69819.4 4948.31  20
  -1  -6  10 63667.3 4729.95  11
  -1  -6  10 59787.2 4587.94  19
  -1  -6  10 60770.5 4990.53   9
  -1  -6  10 60626.6 4577.04  16
  -1  -6  10 59772.7 3684.84   1
  -1  -6  11 34857.8 3808.54  20
  -1  -6  11 35412.3 3827.67  19
  -1  -6  11 34174.6 3745.61  16
  -1  -6  11 38273.2 3932.28  11
  -1  -6  11 30723.1 2664.59   1
  -1  -6  11 34988.3 3730.66  21
  -1  -6  11 37640.0 4096.38   9
  -1  -6  12 12537.9 2497.60  19
  -1  -6  12 10845.2 2218.01  20
  -1  -6  12 10188.1 2243.55  21
  -1  -6  12 7437.60 2056.66   9
  -1  -6  12 10521.4 2335.64  11
  -1  -6  12 8137.54 2011.92  16
  -1  -6  12 10436.0 1608.03   1
  -1  -5  -7 5719.05 1949.62   3
  -1  -5  -7 4350.62 1292.00  17
  -1  -5  -6 26611.9 3383.84   6
  -1  -5  -6 28762.3 3420.37   3
  -1  -5  -6 28213.6 2747.78  17
  -1  -5  -5 7986.31 1541.49  17
  -1  -5  -5 5282.31 1574.18   3
  -1  -5  -5 4263.49 1338.18   6
  -1  -5  -4 15505.7 2351.20   6
  -1  -5  -4 15169.8 2148.00   3
  -1  -5  -4 15402.1 1827.11  17
  -1  -5  -3 48326.4 2699.09   1
  -1  -5  -3 50690.0 3064.97  17
  -1  -5  -3 47615.0 3797.45   6
  -1  -5  -2 178384. 7182.47   6
  -1  -5  -2 182669. 5941.06  17
  -1  -5  -2 182631. 5538.16   1
  -1  -5  -1 1319.82 545.416  17
  -1  -5  -1 1225.20 620.269   6
  -1  -5  -1 1331.23 494.557   1
  -1  -5  -1 2417.99 651.155  19
  -1  -5   0 15082.8 1321.72   1
  -1  -5   0 15904.7 1307.35  19
  -1  -5   0 14416.6 1225.87  17
  -1  -5   0 14980.4 1657.59   6
  -1  -5   1 24806.9 1572.55  19
  -1  -5   1 26077.0 1756.33   1
  -1  -5   1 26225.2 1353.53  12
  -1  -5   1 24369.1 1390.50  17
  -1  -5   1 26065.9 2048.50   6
  -1  -5   2 79012.6 2409.89  12
  -1  -5   2 75351.6 2349.64  17
  -1  -5   2 77561.3 2950.03  21
  -1  -5   2 75661.6 3495.49   6
  -1  -5   2 79033.4 2968.41  19
  -1  -5   2 76199.0 2213.67   4
  -1  -5   2 77665.3 3243.51   1
  -1  -5   3 32294.0 2194.17   9
  -1  -5   3 30903.3 1866.05  20
  -1  -5   3 31381.7 1853.40  19
  -1  -5   3 31919.6 2024.72   1
  -1  -5   3 34038.3 2257.40   6
  -1  -5   3 29520.3 1808.44  21
  -1  -5   3 29280.4 857.330   4
  -1  -5   3 31955.7 1431.23  12
  -1  -5   4 437248. 10019.4  20
  -1  -5   4 423468. 10656.5   9
  -1  -5   4 438470. 10701.2   6
  -1  -5   4 436083. 10010.2  19
  -1  -5   4 431722. 9977.63  11
  -1  -5   4 433827. 10268.2   1
  -1  -5   4 434264. 9991.96  21
  -1  -5   4 416975. 8851.65  12
  -1  -5   5 53958.6 3128.85   9
  -1  -5   5 53178.5 2824.42  19
  -1  -5   5 49947.9 2744.68  11
  -1  -5   5 53065.1 2843.75   1
  -1  -5   5 50254.4 1488.02  18
  -1  -5   5 48519.2 2691.94  20
  -1  -5   5 51284.3 2781.83  21
  -1  -5   5 51131.1 1487.47  18
  -1  -5   6 5090.56 982.207  19
  -1  -5   6 5352.58 1000.42  21
  -1  -5   6 6644.13 1089.72  20
  -1  -5   6 5300.28 1180.05   9
  -1  -5   6 3301.94 790.426   1
  -1  -5   6 5761.12 1060.04  11
  -1  -5   7 14445.9 1765.60  16
  -1  -5   7 16934.8 1836.79  21
  -1  -5   7 14598.7 1724.21  11
  -1  -5   7 13008.9 1520.59   1
  -1  -5   7 15109.3 1792.69  19
  -1  -5   7 15840.3 1964.16   9
  -1  -5   7 14175.3 1784.81  20
  -1  -5   8 112516. 5519.96  11
  -1  -5   8 113631. 5504.76  20
  -1  -5   8 111014. 4640.32   1
  -1  -5   8 109771. 5443.35  21
  -1  -5   8 112718. 5496.91  16
  -1  -5   8 118944. 6071.21   9
  -1  -5   8 105952. 5366.87  19
  -1  -5   9 3039.99 859.809  20
  -1  -5   9 3563.22 1209.20  21
  -1  -5   9 4148.72 1411.22  11
  -1  -5   9 4844.24 1265.83  19
  -1  -5   9 3842.25 888.106   1
  -1  -5   9 2907.21 1065.10  16
  -1  -5   9 4910.33 1471.91   9
  -1  -5  10 87123.3 5685.00  20
  -1  -5  10 98565.3 6006.07  16
  -1  -5  10 99141.8 6020.72  19
  -1  -5  10 88250.2 5707.03  21
  -1  -5  10 99973.2 6052.04  11
  -1  -5  10 99475.1 4495.51   1
  -1  -5  10 95075.5 6275.94   9
  -1  -5  11 20119.6 2949.98  19
  -1  -5  11 20147.9 2938.36  21
  -1  -5  11 21617.6 2086.01   1
  -1  -5  11 23848.0 3196.03  11
  -1  -5  11 23590.8 3108.56  20
  -1  -5  11 19588.0 2781.86  16
  -1  -5  11 25050.1 3416.65   9
  -1  -5  12 1179.34 1143.64  19
  -1  -5  12-856.653 1092.76  21
  -1  -5  12 734.063 1199.40  11
  -1  -5  12-1323.14 1197.66  20
  -1  -5  12 716.842 1325.49   9
  -1  -5  12 2112.89 1266.82  16
  -1  -4  -8 28663.9 3837.84   3
  -1  -4  -8 43106.8 3576.09  17
  -1  -4  -7 4410.22 1551.58   3
  -1  -4  -7 3278.34 1156.20  17
  -1  -4  -6 39516.0 3961.93   6
  -1  -4  -6 34295.7 3622.28   3
  -1  -4  -6 39195.8 3082.77  17
  -1  -4  -5 1143.11 756.509  17
  -1  -4  -5-68.5448 739.526   6
  -1  -4  -5 1317.34 770.413   3
  -1  -4  -4 28629.6 2279.49  17
  -1  -4  -4 25449.3 2688.40   3
  -1  -4  -4 29504.0 2975.13   6
  -1  -4  -3 149054. 6530.04   6
  -1  -4  -3 161371. 5495.40  17
  -1  -4  -3 154386. 4796.36   1
  -1  -4  -2 353249. 10275.4   6
  -1  -4  -2 367130. 9026.40  17
  -1  -4  -2 367098. 8304.23   1
  -1  -4  -1 339.632 325.556  19
  -1  -4  -1 121.759 455.228   6
  -1  -4  -1 1088.34 503.705  17
  -1  -4  -1 448.147 290.022   1
  -1  -4   0 43771.3 2077.28   1
  -1  -4   0 45656.0 2576.21   6
  -1  -4   0 45357.0 1988.53  17
  -1  -4   0 46040.8 2059.40  19
  -1  -4   1 17080.9 1265.11   1
  -1  -4   1 19106.4 1191.70  19
  -1  -4   1 15537.9 1382.90   6
  -1  -4   1 17383.5 1014.91  17
  -1  -4   1 18631.2 1060.98  12
  -1  -4   1 17718.7 1147.91  21
  -1  -4   1 18099.5 1046.70   4
  -1  -4   2 55276.1 1906.24  12
  -1  -4   2 55514.8 2226.95  21
  -1  -4   2 55716.4 2656.10   6
  -1  -4   2 57996.6 1703.54  17
  -1  -4   2 55334.6 2221.01  19
  -1  -4   2 55533.0 2022.00   5
  -1  -4   2 56227.6 1652.90   4
  -1  -4   2 59619.0 2525.45   1
  -1  -4   3 141664. 4142.06  11
  -1  -4   3 142803. 4159.40  20
  -1  -4   3 136657. 3602.18  12
  -1  -4   3 143478. 4426.30   1
  -1  -4   3 141870. 4155.52  19
  -1  -4   3 141953. 4656.14   6
  -1  -4   3 140276. 4134.71  21
  -1  -4   3 139246. 4604.03   9
  -1  -4   4 476322. 10556.4  11
  -1  -4   4 478491. 8838.47  18
  -1  -4   4 494482. 10789.3   1
  -1  -4   4 484728. 11193.9   9
  -1  -4   4 479687. 10574.2  19
  -1  -4   4 480330. 10571.9  21
  -1  -4   4 487117. 10587.5  20
  -1  -4   5 2984.72 722.318  20
  -1  -4   5 3276.25 699.479  21
  -1  -4   5 3100.70 690.753  11
  -1  -4   5 4603.31 827.966  19
  -1  -4   5 2762.64 673.234   1
  -1  -4   5 3362.08 729.211  16
  -1  -4   5 5129.89 1007.43   9
  -1  -4   6 4514.67 886.382  21
  -1  -4   6 3556.59 839.703  20
  -1  -4   6 4220.99 827.749  19
  -1  -4   6 4909.41 970.435  11
  -1  -4   6 5286.42 981.640  16
  -1  -4   6 2964.85 663.739   1
  -1  -4   6 4508.25 1003.98   9
  -1  -4   7 57794.4 2936.90   1
  -1  -4   7 52248.7 3367.22  21
  -1  -4   7 49364.8 3286.42  20
  -1  -4   7 58356.6 3562.16  16
  -1  -4   7 58088.6 3529.66  19
  -1  -4   7 47985.8 3522.58   9
  -1  -4   7 55106.4 3460.56  11
  -1  -4   8 130168. 6030.35  20
  -1  -4   8 134717. 6118.74  19
  -1  -4   8 129934. 4815.13   1
  -1  -4   8 132274. 6083.30  16
  -1  -4   8 125188. 5919.24  21
  -1  -4   8 130964. 6066.81  11
  -1  -4   8 135253. 6555.09   9
  -1  -4   9 16520.6 2299.77  21
  -1  -4   9 17644.9 2349.10  19
  -1  -4   9 13253.3 2061.51  11
  -1  -4   9 15672.7 1604.82   1
  -1  -4   9 16683.8 2321.45  16
  -1  -4   9 15845.2 2400.60   9
  -1  -4  10 124233. 6895.03  21
  -1  -4  10 130678. 4992.07   1
  -1  -4  10 126958. 6964.88  11
  -1  -4  10 128519. 7035.19  19
  -1  -4  10 133804. 7143.38  16
  -1  -4  10 120959. 7320.04   9
  -1  -4  11 8351.16 1200.74   1
  -1  -4  11 8487.11 1948.53  21
  -1  -4  11 5502.89 1596.69  11
  -1  -4  11 9597.00 2178.68  19
  -1  -4  11 8800.95 1911.77  16
  -1  -4  11 6834.64 2024.30   9
  -1  -4  12 1344.39 1244.85  19
  -1  -4  12-672.945 873.234  11
  -1  -4  12-361.985 1076.97  16
  -1  -4  12-157.880 1078.41   9
  -1  -4  12 2199.87 1265.73  21
  -1  -3  -9 53000.9 4215.36  13
  -1  -3  -9 56562.7 5356.17   3
  -1  -3  -8 32667.7 3869.78   3
  -1  -3  -8 36557.1 3172.51  17
  -1  -3  -7 4729.16 1254.61  17
  -1  -3  -7 2683.44 1373.23   3
  -1  -3  -6 40766.8 3839.18   3
  -1  -3  -6 42048.2 3025.63  17
  -1  -3  -5-477.202 648.354   6
  -1  -3  -5 1559.03 956.916   3
  -1  -3  -5 1695.47 698.793  17
  -1  -3  -4 103570. 5285.42   3
  -1  -3  -4 102459. 5361.80   6
  -1  -3  -4 112026. 4444.73  17
  -1  -3  -3 233493. 6620.28  17
  -1  -3  -3 215381. 7653.73   6
  -1  -3  -3 224860. 5646.50   1
  -1  -3  -2 163067. 5847.40   6
  -1  -3  -2 174018. 5115.46  17
  -1  -3  -2 170728. 4340.68   1
  -1  -3  -1 10349.8 827.671   1
  -1  -3  -1 10047.0 971.300  17
  -1  -3  -1 10923.4 941.281  19
  -1  -3  -1 10491.2 1182.97   6
  -1  -3   0 157140. 4074.93  13
  -1  -3   0 157506. 3927.77  12
  -1  -3   0 158902. 3991.48  19
  -1  -3   0 153986. 4034.66   1
  -1  -3   0 152523. 4606.42   6
  -1  -3   0 157257. 4091.18  16
  -1  -3   0 156246. 4013.72   4
  -1  -3   0 152025. 4037.32  15
  -1  -3   0 153740. 4053.17  14
  -1  -3   0 156503. 4010.11  17
  -1  -3   1 96882.6 2705.78  19
  -1  -3   1 97611.7 2800.13  13
  -1  -3   1 97380.9 2506.48  17
  -1  -3   1 92207.8 3215.04   6
  -1  -3   1 93906.6 2617.43  12
  -1  -3   1 97886.7 3006.69   1
  -1  -3   1 92751.0 2766.81  15
  -1  -3   1 92914.7 2792.79   5
  -1  -3   1 97890.3 2713.61  21
  -1  -3   1 97400.1 2805.72  14
  -1  -3   2 172037. 4123.87  13
  -1  -3   2 173227. 4414.04   2
  -1  -3   2 172969. 3369.23  17
  -1  -3   2 167505. 4015.65   5
  -1  -3   2 163447. 4134.38  20
  -1  -3   2 169483. 3970.30  12
  -1  -3   2 168551. 4171.66  11
  -1  -3   2 169205. 4181.00  19
  -1  -3   2 172619. 4538.86   1
  -1  -3   2 173690. 4698.91   9
  -1  -3   2 168207. 4715.79   6
  -1  -3   2 167013. 4161.95  21
  -1  -3   2 174184. 4140.68  14
  -1  -3   3 233857. 5482.09  13
  -1  -3   3 233253. 5581.68  11
  -1  -3   3 231590. 5573.53  21
  -1  -3   3 234993. 5591.11  20
  -1  -3   3 237182. 5886.36   1
  -1  -3   3 230747. 5574.49  19
  -1  -3   3 233368. 5233.58   5
  -1  -3   3 235338. 6065.65   9
  -1  -3   4 419018. 9277.29  21
  -1  -3   4 414138. 9269.54  19
  -1  -3   4 414721. 9277.09  16
  -1  -3   4 424656. 9323.42  11
  -1  -3   4 421873. 9245.65   1
  -1  -3   4 419801. 9811.67   9
  -1  -3   4 408199. 7443.01   4
  -1  -3   4 415755. 9271.17  20
  -1  -3   5 25040.4 1865.55  16
  -1  -3   5 27553.2 1933.94  11
  -1  -3   5 26718.2 1898.25  21
  -1  -3   5 26764.6 1907.49  20
  -1  -3   5 29084.4 1500.99  10
  -1  -3   5 27905.8 1764.17   1
  -1  -3   5 28096.2 1963.87  19
  -1  -3   5 25244.1 2041.52   9
  -1  -3   6 25913.8 2131.05  21
  -1  -3   6 21599.6 1988.51  11
  -1  -3   6 27856.7 2198.37  19
  -1  -3   6 24339.2 1382.75  10
  -1  -3   6 25964.6 2148.18  16
  -1  -3   6 25155.0 1728.42   1
  -1  -3   6 20845.9 2140.03   9
  -1  -3   7 57616.9 3925.97   9
  -1  -3   7 55352.0 3552.94  21
  -1  -3   7 56392.6 3590.45  11
  -1  -3   7 58598.6 3633.85  19
  -1  -3   7 61727.8 3706.86  16
  -1  -3   7 56515.2 2749.79   1
  -1  -3   7 55793.0 2189.31  10
  -1  -3   8 57262.9 3978.80  16
  -1  -3   8 63719.4 2994.35   1
  -1  -3   8 58416.9 4035.66  19
  -1  -3   8 65021.3 4225.63  21
  -1  -3   8 59435.5 4077.21  11
  -1  -3   8 60409.3 4431.00   9
  -1  -3   9 21956.8 2632.15  21
  -1  -3   9 16088.2 2288.85  11
  -1  -3   9 19232.4 2496.15  19
  -1  -3   9 23421.1 1788.70   1
  -1  -3   9 21900.9 2903.29   9
  -1  -3   9 22652.1 2704.11  16
  -1  -3  10 122973. 6844.34  21
  -1  -3  10 117011. 6665.39  11
  -1  -3  10 119236. 6711.15  19
  -1  -3  10 126909. 4631.55   1
  -1  -3  10 123593. 6791.61  16
  -1  -3  10 125261. 7543.43   9
  -1  -3  11 1739.98 1101.31  11
  -1  -3  11 1944.22 1255.01  19
  -1  -3  11 86.4488 838.138  21
  -1  -3  11 391.955 998.588  16
  -1  -3  11 123.009 900.843   9
  -1  -3  11 605.640 960.019   8
  -1  -3  12 1060.64 1116.61  19
  -1  -3  12 1868.66 1311.16  21
  -1  -3  12 2525.74 1332.42  11
  -1  -3  12 395.631 878.449  16
  -1  -3  12-852.213 1528.29   9
  -1  -3  12 1772.64 1494.38   8
  -1  -2  -9 38555.3 3514.59  13
  -1  -2  -9 37692.6 4330.56   3
  -1  -2  -9 32743.0 3005.54  17
  -1  -2  -8 23568.9 3242.01   3
  -1  -2  -8 29631.1 2692.52  17
  -1  -2  -8 26171.0 2685.23  13
  -1  -2  -7 9432.24 2003.17   3
  -1  -2  -7 11772.4 1602.67  17
  -1  -2  -6 69498.4 3680.00  17
  -1  -2  -6 63008.1 4661.12   3
  -1  -2  -5 1548.41 919.272   6
  -1  -2  -5 213.719 468.952  17
  -1  -2  -5 363.351 738.679   3
  -1  -2  -4 194748. 7318.65   3
  -1  -2  -4 185796. 7109.63   6
  -1  -2  -4 194512. 5970.16  17
  -1  -2  -3 275774. 8448.61   3
  -1  -2  -3 285780. 8562.81   6
  -1  -2  -3 297504. 7449.19  17
  -1  -2  -2 77939.2 2407.28   7
  -1  -2  -2 72125.7 2836.28  17
  -1  -2  -2 68432.6 3270.66   6
  -1  -2  -2 73382.2 2125.51   1
  -1  -2  -1 12230.6 900.102  13
  -1  -2  -1 13919.5 929.657   7
  -1  -2  -1 13447.6 946.288  12
  -1  -2  -1 14192.3 785.546   1
  -1  -2  -1 13658.4 1160.17   6
  -1  -2  -1 14890.0 1052.45  17
  -1  -2  -1 13032.2 936.023  16
  -1  -2  -1 12137.8 907.088  15
  -1  -2  -1 14514.4 987.685  14
  -1  -2   0 188832. 4106.54  19
  -1  -2   0 185424. 4663.20   6
  -1  -2   0 189515. 4167.14  13
  -1  -2   0 195317. 4594.85   7
  -1  -2   0 186900. 4427.78   2
  -1  -2   0 186918. 4264.33  12
  -1  -2   0 183694. 4177.24   1
  -1  -2   0 184053. 4284.46  17
  -1  -2   0 186370. 4163.13  16
  -1  -2   0 187621. 4170.09  15
  -1  -2   0 185334. 4154.95  14
  -1  -2   1 2264.14 295.375  14
  -1  -2   1 2287.53 382.791   8
  -1  -2   1 2350.04 273.315  17
  -1  -2   1 2899.85 332.270  13
  -1  -2   1 3491.83 482.681   7
  -1  -2   1 2644.07 362.773   5
  -1  -2   1 2456.49 329.084  12
  -1  -2   1 2934.72 316.711  19
  -1  -2   1 3426.79 488.916   6
  -1  -2   1 2265.09 334.358   2
  -1  -2   1 2312.76 288.693  21
  -1  -2   1 3183.48 470.785  10
  -1  -2   1 3059.25 433.332   1
  -1  -2   1 2276.84 295.629  15
  -1  -2   2 218239. 4990.50   7
  -1  -2   2 213876. 4558.86  13
  -1  -2   2 210106. 5038.30   9
  -1  -2   2 217519. 4272.45  18
  -1  -2   2 209205. 4601.45  21
  -1  -2   2 209032. 4588.64  20
  -1  -2   2 210834. 4545.94  14
  -1  -2   2 210401. 4596.29   5
  -1  -2   2 224025. 5031.90  10
  -1  -2   2 212748. 4539.84  12
  -1  -2   2 205311. 4587.00  11
  -1  -2   2 205096. 4957.89   1
  -1  -2   2 208994. 4608.64  19
  -1  -2   2 212537. 4056.83   4
  -1  -2   3 355636. 7312.72   7
  -1  -2   3 364935. 7278.92  10
  -1  -2   3 344525. 7309.67  13
  -1  -2   3 361833. 7321.44   3
  -1  -2   3 335492. 7454.51  16
  -1  -2   3 341461. 7557.51   1
  -1  -2   3 340045. 7439.94  20
  -1  -2   3 342807. 7478.69  19
  -1  -2   3 343954. 7480.69  11
  -1  -2   3 339073. 7448.71  21
  -1  -2   3 344976. 7920.96   9
  -1  -2   3 349885. 6316.02   4
  -1  -2   4 163851. 4003.35   7
  -1  -2   4 162453. 4568.69   3
  -1  -2   4 156126. 4753.05  11
  -1  -2   4 159263. 4787.83  19
  -1  -2   4 156254. 4737.67  21
  -1  -2   4 161232. 3497.59  17
  -1  -2   4 164670. 3994.24  10
  -1  -2   4 154974. 4730.91  16
  -1  -2   4 161678. 3548.36   4
  -1  -2   4 157795. 5141.72   9
  -1  -2   4 165828. 4496.46   1
  -1  -2   5 75505.3 3487.76  21
  -1  -2   5 74848.6 3488.96  19
  -1  -2   5 76048.9 3487.20  16
  -1  -2   5 79040.6 2463.28  17
  -1  -2   5 78421.2 2503.75  10
  -1  -2   5 74969.1 3789.92   9
  -1  -2   5 74191.5 3469.13  11
  -1  -2   5 79592.1 3559.11  15
  -1  -2   5 76858.8 2384.23   4
  -1  -2   5 80455.6 2960.14   1
  -1  -2   5 77034.2 2399.68   7
  -1  -2   6 74269.6 3858.75  21
  -1  -2   6 72476.2 2361.03  10
  -1  -2   6 76896.2 3927.51  19
  -1  -2   6 77694.9 3901.83  16
  -1  -2   6 81686.7 4027.07  11
  -1  -2   6 77502.8 4372.51   9
  -1  -2   6 76321.6 2994.56   1
  -1  -2   6 76589.2 3880.77  15
  -1  -2   7 57266.5 3731.88  19
  -1  -2   7 61398.7 3846.98  21
  -1  -2   7 59688.3 3782.56  15
  -1  -2   7 63337.9 4379.98   9
  -1  -2   7 65155.0 2791.14   1
  -1  -2   7 63314.4 3892.27  16
  -1  -2   7 63318.8 3881.64  11
  -1  -2   8 58011.8 4007.90  21
  -1  -2   8 63017.5 4192.82  19
  -1  -2   8 55032.9 3898.00  11
  -1  -2   8 64736.7 4248.88  16
  -1  -2   8 60607.7 2758.92   1
  -1  -2   8 54897.6 3901.54  15
  -1  -2   8 57346.5 4532.00   9
  -1  -2   9 32863.7 3219.95  21
  -1  -2   9 29432.3 3055.54  19
  -1  -2   9 30757.1 3123.42  11
  -1  -2   9 31966.7 1992.76   1
  -1  -2   9 32767.1 3172.99  16
  -1  -2   9 33661.9 3244.43  15
  -1  -2   9 32444.6 3621.66   9
  -1  -2  10 92102.1 5782.41  21
  -1  -2  10 100185. 6010.11  16
  -1  -2  10 94606.0 5867.45  11
  -1  -2  10 96782.0 5920.14  19
  -1  -2  10 83257.3 3478.51   1
  -1  -2  10 93796.0 5801.89  15
  -1  -2  10 96975.0 6744.95   9
  -1  -2  10 90401.9 6466.64   8
  -1  -2  11 2289.58 1262.30  21
  -1  -2  11 1942.91 849.304  19
  -1  -2  11 578.172 934.583  11
  -1  -2  11 2492.75 1402.21  16
  -1  -2  11 4642.11 1334.80  15
  -1  -2  11 2941.54 1572.30   9
  -1  -2  11 3318.86 1488.99   8
  -1  -2  12 16500.0 2789.21  21
  -1  -2  12 12255.5 2301.82  19
  -1  -2  12 15570.2 2643.76  15
  -1  -2  12 14196.9 2534.57  11
  -1  -2  12 17652.1 3240.85   9
  -1  -2  12 13251.6 2371.10  16
  -1  -2  12 13869.3 2772.68   8
  -1  -1 -10 93807.0 5711.79  13
  -1  -1 -10 101888. 7258.14   3
  -1  -1 -10 86924.4 5054.23  17
  -1  -1  -9 16592.5 2249.04  13
  -1  -1  -9 18826.8 3128.65   3
  -1  -1  -9 20051.0 2277.22  17
  -1  -1  -8 21543.0 2407.66  13
  -1  -1  -8 22232.2 3099.88   3
  -1  -1  -8 23278.4 2253.55  17
  -1  -1  -7 10116.3 1384.36  17
  -1  -1  -7 12177.0 1677.33  13
  -1  -1  -7 9308.01 1963.52   3
  -1  -1  -6 27882.9 2978.07   3
  -1  -1  -6 26428.3 2097.89  17
  -1  -1  -5-414.000 514.740  17
  -1  -1  -5 95.7975 205.464  10
  -1  -1  -4 339112. 8403.77  17
  -1  -1  -4 320656. 10231.7   3
  -1  -1  -4 337194. 9880.23   6
  -1  -1  -4 345634. 7450.11  10
  -1  -1  -3 211657. 4951.01  10
  -1  -1  -3 202250. 4272.68   7
  -1  -1  -3 185298. 6620.40   3
  -1  -1  -3 192296. 6362.97   6
  -1  -1  -3 201294. 5527.87  17
  -1  -1  -2 26787.6 1112.26   7
  -1  -1  -2 26258.8 1673.65  11
  -1  -1  -2 25122.7 1702.33   6
  -1  -1  -2 26755.5 1913.13   3
  -1  -1  -2 26511.7 1485.97  17
  -1  -1  -2 29061.4 1378.48  10
  -1  -1  -2 26860.4 1660.13  16
  -1  -1  -2 26924.2 1691.74  15
  -1  -1  -2 24709.2 845.757   1
  -1  -1  -2 24603.1 1602.75  14
  -1  -1  -1 20298.4 1093.20  13
  -1  -1  -1 19720.6 961.012   7
  -1  -1  -1 19811.3 1065.31  12
  -1  -1  -1 18653.3 697.436   1
  -1  -1  -1 21148.2 1113.18  11
  -1  -1  -1 18707.4 1067.16  17
  -1  -1  -1 20542.7 1106.27  10
  -1  -1  -1 19561.2 1065.51  16
  -1  -1  -1 19265.0 1166.23   6
  -1  -1  -1 17818.8 1114.89   2
  -1  -1  -1 20532.5 1097.55  15
  -1  -1  -1 20490.5 1330.89   8
  -1  -1  -1 20764.9 1107.68  14
  -1  -1   0 277453. 5776.03   7
  -1  -1   0 274708. 5577.20  17
  -1  -1   0 280883. 5815.44  18
  -1  -1   0 279766. 5210.65  19
  -1  -1   0 281468. 5647.76   6
  -1  -1   0 284747. 5223.20  16
  -1  -1   0 275637. 5211.55  13
  -1  -1   0 282804. 5921.83  10
  -1  -1   0 277554. 5633.80  12
  -1  -1   0 280198. 5417.18   1
  -1  -1   0 281980. 5220.16  15
  -1  -1   0 278084. 5476.03   2
  -1  -1   0 279556. 5889.49   8
  -1  -1   0 280975. 5220.00  14
  -1  -1   1 1842.21 186.147  14
  -1  -1   1 1478.72 252.981   8
  -1  -1   1 1674.72 173.906  13
  -1  -1   1 1310.14 267.193   7
  -1  -1   1 1757.18 183.740  21
  -1  -1   1 1252.32 222.441  12
  -1  -1   1 1462.07 171.371  19
  -1  -1   1 1283.76 156.263  20
  -1  -1   1 1485.88 232.116  18
  -1  -1   1 1491.58 164.497  17
  -1  -1   1 1732.53 208.042   2
  -1  -1   1 1734.63 251.292   5
  -1  -1   1 1721.19 319.290  10
  -1  -1   1 1649.31 170.240  11
  -1  -1   1 1710.89 262.411   9
  -1  -1   1 1025.11 241.609   1
  -1  -1   2 359615. 7430.37   1
  -1  -1   2 364905. 7218.37   7
  -1  -1   2 384408. 6936.95   3
  -1  -1   2 355885. 7082.54  13
  -1  -1   2 379561. 7116.18   5
  -1  -1   2 357896. 7177.10  11
  -1  -1   2 354711. 7160.81  21
  -1  -1   2 351153. 7152.53  16
  -1  -1   2 356962. 7166.78  19
  -1  -1   2 363669. 7262.05  10
  -1  -1   2 356994. 7165.84  15
  -1  -1   2 366553. 7556.79   9
  -1  -1   2 378406. 6643.56   4
  -1  -1   3 450863. 8429.87   7
  -1  -1   3 418995. 9259.82  11
  -1  -1   3 433304. 8840.31   3
  -1  -1   3 448465. 8054.08  17
  -1  -1   3 448017. 8677.47  10
  -1  -1   3 432707. 9323.14  19
  -1  -1   3 428389. 9296.58  16
  -1  -1   3 405006. 9671.15   9
  -1  -1   3 433642. 9306.71  15
  -1  -1   3 451259. 8162.88   4
  -1  -1   3 426369. 9281.70  21
  -1  -1   4 71397.1 3135.75  21
  -1  -1   4 72533.7 2047.22   7
  -1  -1   4 68036.5 2878.51   3
  -1  -1   4 70479.6 3126.92  16
  -1  -1   4 74035.7 3180.97  11
  -1  -1   4 76168.8 2241.76  17
  -1  -1   4 70565.0 2296.14  10
  -1  -1   4 73393.1 3173.86  19
  -1  -1   4 71704.5 3117.07  15
  -1  -1   4 70551.9 3507.85   9
  -1  -1   4 72294.7 2193.75   4
  -1  -1   5 21016.0 1362.29   1
  -1  -1   5 20779.8 904.768   7
  -1  -1   5 20658.0 1837.30  11
  -1  -1   5 21927.8 1902.22  19
  -1  -1   5 19666.0 2081.29   9
  -1  -1   5 21855.8 1902.67  16
  -1  -1   5 22947.4 1913.56  21
  -1  -1   5 21455.0 1246.56   4
  -1  -1   5 21565.6 1898.94  15
  -1  -1   6 184331. 6769.92  11
  -1  -1   6 189967. 6824.88  19
  -1  -1   6 184098. 6753.42  21
  -1  -1   6 188430. 6793.85  16
  -1  -1   6 193444. 5118.14   4
  -1  -1   6 191154. 6771.65  15
  -1  -1   6 181008. 7545.79   9
  -1  -1   6 193513. 5172.56   1
  -1  -1   7 34705.0 2908.70  21
  -1  -1   7 32766.6 2845.16  11
  -1  -1   7 33887.3 2861.05  19
  -1  -1   7 29418.4 2659.70  16
  -1  -1   7 29731.5 2693.34  15
  -1  -1   7 33110.4 3282.90   9
  -1  -1   7 32704.1 1834.22   1
  -1  -1   8 93933.9 5169.07  11
  -1  -1   8 84826.4 4888.33  19
  -1  -1   8 90250.9 5032.48  16
  -1  -1   8 84339.0 4866.21  21
  -1  -1   8 86278.6 4924.32  15
  -1  -1   8 83937.5 5676.22   9
  -1  -1   8 82596.2 3170.21   1
  -1  -1   8 80489.0 5571.93   8
  -1  -1   9 74463.7 4871.83  21
  -1  -1   9 75065.4 4896.80  19
  -1  -1   9 84120.7 5141.68  11
  -1  -1   9 76560.0 4913.15  16
  -1  -1   9 72104.3 2970.99   1
  -1  -1   9 74339.4 4853.66  15
  -1  -1   9 72744.9 5518.08   9
  -1  -1   9 78434.0 5787.52   8
  -1  -1  10 53333.4 4310.98  19
  -1  -1  10 53908.0 4338.87  21
  -1  -1  10 53087.1 4319.82  11
  -1  -1  10 51944.5 4264.79  16
  -1  -1  10 55015.7 4395.96  15
  -1  -1  10 42875.4 4600.71   9
  -1  -1  10 57353.8 5157.47   8
  -1  -1  11 5392.56 1864.49   8
  -1  -1  11 5322.52 1615.16  19
  -1  -1  11 7906.67 1733.42  11
  -1  -1  11 9520.02 1961.96  16
  -1  -1  11 10119.4 1993.10  21
  -1  -1  11 9011.63 1872.64  15
  -1  -1  12 20002.2 3516.47   8
  -1  -1  12 25177.5 3350.33  21
  -1  -1  12 19633.3 2937.13  11
  -1  -1  12 22814.0 3195.59  19
  -1  -1  12 23077.0 3209.05  16
  -1  -1  12 28940.6 3470.98  15
  -1   0 -11 10257.3 2456.93   3
  -1   0 -11 9920.96 1770.82  17
  -1   0 -10 108125. 6133.96  13
  -1   0 -10 106064. 5428.19  17
  -1   0 -10 122521. 7907.70   3
  -1   0  -9 5910.80 1463.86  13
  -1   0  -9 6715.94 1887.39   3
  -1   0  -9 6336.96 1331.56  17
  -1   0  -8 20051.2 2264.59  13
  -1   0  -8 22550.1 3036.67   3
  -1   0  -8 18151.0 1938.93  17
  -1   0  -7 9738.28 1530.77  13
  -1   0  -7 7876.07 1799.18   3
  -1   0  -7 11358.6 1385.05  17
  -1   0  -6 11753.5 1494.69  13
  -1   0  -6 11813.4 979.093  10
  -1   0  -6 15990.7 2316.82   3
  -1   0  -6 11542.8 1329.51  17
  -1   0  -5 8989.83 1654.07   3
  -1   0  -5 10960.9 1353.73  13
  -1   0  -5 10372.9 899.190  10
  -1   0  -5 9964.19 1173.16  17
  -1   0  -4 641445. 11257.6   7
  -1   0  -4 670903. 16470.7   3
  -1   0  -4 658949. 12515.2  10
  -1   0  -4 673022. 13542.6  17
  -1   0  -3 95364.3 2204.50   7
  -1   0  -3 88996.9 4414.25   3
  -1   0  -3 91162.7 3114.72  17
  -1   0  -3 92531.2 2711.02  10
  -1   0  -2 13920.4 769.984   7
  -1   0  -2 14640.2 1150.52  16
  -1   0  -2 14251.0 1167.95   6
  -1   0  -2 15496.9 1186.13  11
  -1   0  -2 15041.3 1185.58  21
  -1   0  -2 13027.3 930.522  17
  -1   0  -2 13745.1 1430.52   3
  -1   0  -2 14350.4 877.769  10
  -1   0  -2 13428.3 1152.60  14
  -1   0  -2 15665.5 1207.87  15
  -1   0  -2 14856.9 1375.93   9
  -1   0  -2 14547.7 995.212  18
  -1   0  -2 13429.2 1397.14   8
  -1   0  -1 23968.7 1066.82   6
  -1   0  -1 22376.1 986.841  13
  -1   0  -1 22693.7 1150.29   7
  -1   0  -1 22583.2 1034.10  12
  -1   0  -1 23837.6 1152.85  21
  -1   0  -1 20598.3 1477.22   3
  -1   0  -1 22620.9 1086.81  18
  -1   0  -1 23443.8 1146.88  11
  -1   0  -1 22447.2 1047.54  17
  -1   0  -1 22409.4 1101.96  10
  -1   0  -1 22797.9 1127.08  16
  -1   0  -1 24605.3 1165.10  15
  -1   0  -1 21857.2 1235.47   9
  -1   0  -1 20057.5 1329.00   8
  -1   0  -1 25442.2 1186.41  14
  -1   0   0 289211. 5893.32   3
  -1   0   0 297610. 5567.72  12
  -1   0   0 275799. 5985.47  10
  -1   0   0 291913. 5664.20  18
  -1   0   0 289238. 5448.57   8
  -1   0   1 45422.0 1188.65  19
  -1   0   1 42730.2 1763.75   7
  -1   0   1 43835.5 1735.50  10
  -1   0   1 43563.5 1275.41  21
  -1   0   1 45848.9 1294.75  11
  -1   0   1 45586.2 1310.66   5
  -1   0   1 44714.0 1305.76  18
  -1   0   1 45128.3 1282.10  16
  -1   0   1 45544.7 1434.99   9
  -1   0   1 44820.6 1284.48  15
  -1   0   1 45854.5 1270.51   4
  -1   0   1 46394.9 1290.26  14
  -1   0   2 664680. 12881.9   7
  -1   0   2 682616. 12638.3   3
  -1   0   2 668010. 13137.6  16
  -1   0   2 687173. 13182.4  21
  -1   0   2 681144. 13171.1  11
  -1   0   2 714428. 13066.9  10
  -1   0   2 738609. 12197.8  17
  -1   0   2 670901. 13827.5   9
  -1   0   2 682441. 13163.5  15
  -1   0   2 735801. 12321.9   4
  -1   0   2 679759. 13149.2  14
  -1   0   3 267858. 5465.66   7
  -1   0   3 267865. 6758.67  11
  -1   0   3 265681. 6741.55  21
  -1   0   3 258300. 6528.01   3
  -1   0   3 276173. 5529.69  17
  -1   0   3 262231. 6722.25  16
  -1   0   3 259329. 6713.81  15
  -1   0   3 255624. 7536.47   9
  -1   0   3 267498. 5560.83   4
  -1   0   3 258069. 6668.26  14
  -1   0   4 6484.45 951.613  21
  -1   0   4 5612.44 411.515   7
  -1   0   4 6717.68 994.497  11
  -1   0   4 5934.45 926.504   3
  -1   0   4 6649.05 1006.09  16
  -1   0   4 8414.64 1103.25  15
  -1   0   4 5483.74 1084.05   9
  -1   0   4 6066.79 973.879  14
  -1   0   4 5661.13 605.263   4
  -1   0   5 9152.62 445.344   7
  -1   0   5 11245.2 1365.40  21
  -1   0   5 9621.90 1321.02  16
  -1   0   5 9275.31 1280.96  11
  -1   0   5 10424.5 1397.01  15
  -1   0   5 12326.9 1767.32   9
  -1   0   5 10106.0 935.119   4
  -1   0   5 11779.1 1765.05   8
  -1   0   6 264557. 8392.39  11
  -1   0   6 261622. 9569.28   8
  -1   0   6 266441. 8400.63  21
  -1   0   6 261015. 8330.33  16
  -1   0   6 252308. 6605.82   4
  -1   0   6 266644. 8392.07  15
[truncated: 16,611,253 more chars]
