# Supplementary material for: Crystal structures of trans-di­bromido­bis­(3,5-lutidine)gold(III) tribromide and three 3,5-lutidinium salts containing tetra­bromido­aurate(III) anions (including three cases of polymorphism)
Source: Acta Crystallogr E Crystallogr Commun. 2025 Jul 29;81(Pt 8):753–64. doi: 10.1107/S2056989025006401 (PMC12326487; doi:10.1107/S2056989025006401)
Supplement: Supplementary file 2 [file e-81-00753-1asup8.hkl]

data_1a                                                                         
_shelx_title ' Genua in P-1'                                                    
_shelx_refln_list_code          4                                               
_shelx_F_calc_maximum      209.17                                               
_exptl_crystal_F_000       370.00                                               
_reflns_d_resolution_high  0.6895                                               
                                                                                
loop_                                                                           
 _space_group_symop_operation_xyz                                               
 'x, y, z'                                                                      
 '-x, -y, -z'                                                                   
                                                                                
_cell_length_a     7.4459                                                       
_cell_length_b     8.9211                                                       
_cell_length_c     9.4090                                                       
_cell_angle_alpha 106.488                                                       
_cell_angle_beta  101.605                                                       
_cell_angle_gamma 112.778                                                       
                                                                                
_shelx_F_squared_multiplier     1.000                                           
                                                                                
loop_                                                                           
 _refln_index_h                                                                 
 _refln_index_k                                                                 
 _refln_index_l                                                                 
 _refln_F_squared_calc                                                          
 _refln_F_squared_meas                                                          
 _refln_F_squared_sigma                                                         
 _refln_observed_status                                                         
   1   0   0      12466.85      12749.86       111.27 o                         
   2   0   0         87.73        124.21         2.96 o                         
   3   0   0       6596.02       6377.70        34.41 o                         
   4   0   0       1851.82       1811.54        16.17 o                         
   5   0   0       3807.61       3277.84        69.03 o                         
   6   0   0      11524.81      11377.88       149.33 o                         
   7   0   0       1920.87       1913.78        53.19 o                         
   8   0   0        198.88        222.99        30.14 o                         
   9   0   0       1690.09       1984.64       176.61 o                         
  -9   1   0       1834.63       1933.18        87.05 o                         
  -8   1   0         19.27         15.44        23.29 o                         
  -7   1   0       1585.74       1692.78        70.12 o                         
  -6   1   0       9670.63       9891.48       208.24 o                         
  -5   1   0       4183.95       4264.97        29.44 o                         
  -4   1   0       5152.42       5048.78        30.01 o                         
  -3   1   0      11132.07      10987.09        50.93 o                         
  -2   1   0       5492.51       5937.87        28.78 o                         
  -1   1   0       8832.50       9193.36        35.04 o                         
   0   1   0      27033.71      28032.49       138.08 o                         
   1   1   0      11247.27      11972.82        45.02 o                         
   2   1   0       4995.96       5058.13        27.17 o                         
   3   1   0       6469.05       6256.28        44.09 o                         
   4   1   0        309.86        301.71         6.19 o                         
   5   1   0       3015.92       3044.06        53.86 o                         
   6   1   0      10691.71      10433.25       141.53 o                         
   7   1   0       2034.33       2010.83        68.22 o                         
   8   1   0        637.63        569.97        64.84 o                         
  -9   2   0       2239.36       2319.69        99.28 o                         
  -8   2   0         12.81         25.39        20.28 o                         
  -7   2   0       1362.09       1480.45        56.37 o                         
  -6   2   0       5289.37       5282.83        57.38 o                         
  -5   2   0       4895.57       4867.11        32.83 o                         
  -4   2   0      27313.79      28267.06       121.35 o                         
  -3   2   0      14453.71      14541.27        67.04 o                         
  -2   2   0       4236.62       4477.48        23.39 o                         
  -1   2   0       5200.28       5355.13        28.01 o                         
   0   2   0      27287.56      28102.12       100.83 o                         
   1   2   0       7407.13       7919.34        36.10 o                         
   2   2   0      12902.28      12907.24        64.74 o                         
   3   2   0       8733.00       8660.69        48.64 o                         
   4   2   0         77.77         87.24         3.07 o                         
   5   2   0       2160.85       2138.95        49.19 o                         
   6   2   0       6662.10       6610.29       126.48 o                         
   7   2   0       1025.58       1092.30        71.83 o                         
  -9   3   0       2617.43       2827.20       131.73 o                         
  -8   3   0        109.51        111.26        22.00 o                         
  -7   3   0       2366.15       2418.96        42.27 o                         
  -6   3   0       5703.13       5835.46        52.32 o                         
  -5   3   0       2904.26       3005.18        31.29 o                         
  -4   3   0      14742.66      14391.93        87.44 o                         
  -3   3   0      15318.76      15397.35        84.40 o                         
  -2   3   0         28.76         77.10         4.37 o                         
  -1   3   0       3309.83       3241.77        21.87 o                         
   0   3   0      12362.61      12526.02        59.35 o                         
   1   3   0       6230.03       6433.88        36.98 o                         
   2   3   0      18046.85      17983.94        89.74 o                         
   3   3   0       8439.12       8305.29        50.85 o                         
   4   3   0         15.89         32.30         6.89 o                         
   5   3   0       1320.17       1272.29        39.72 o                         
   6   3   0       2765.65       2786.12        82.84 o                         
   7   3   0       1061.16       1036.13        69.60 o                         
  -9   4   0       3282.30       3283.54       109.29 o                         
  -8   4   0       2077.77       2007.75        83.12 o                         
  -7   4   0       3488.37       3543.85        48.45 o                         
  -6   4   0        167.90        174.16         8.51 o                         
  -5   4   0        868.50        916.59        16.28 o                         
  -4   4   0      22686.10      22528.77       136.11 o                         
  -3   4   0      13109.60      13100.16        84.19 o                         
  -2   4   0       1675.40       1822.33        22.75 o                         
  -1   4   0       8120.63       8216.54        57.63 o                         
   0   4   0       4544.88       4650.52        39.86 o                         
   1   4   0       1763.75       1829.63        24.07 o                         
   2   4   0      14511.76      14342.90        94.42 o                         
   3   4   0       6915.83       6802.11        60.66 o                         
   4   4   0         83.30        102.30        11.93 o                         
   5   4   0       1971.07       1898.70        58.75 o                         
   6   4   0       1947.24       1851.64        79.82 o                         
   7   4   0        438.10        338.32       108.45 o                         
  -9   5   0       2466.27       2534.61        94.31 o                         
  -8   5   0       1382.80       1435.36        87.00 o                         
  -7   5   0       5037.09       5029.86        57.84 o                         
  -6   5   0        378.46        372.83        12.24 o                         
  -5   5   0        133.78        155.37         8.09 o                         
  -4   5   0      17186.12      16962.98       114.51 o                         
  -3   5   0      14208.23      14287.62       101.09 o                         
  -2   5   0       5012.02       5087.16        49.02 o                         
  -1   5   0       8053.05       7998.12        64.04 o                         
   0   5   0        731.34        764.82        16.75 o                         
   1   5   0        600.01        638.99        15.43 o                         
   2   5   0      10005.97      10193.00        78.58 o                         
   3   5   0       5359.00       5347.85        56.13 o                         
   4   5   0       1037.95        978.31        35.59 o                         
   5   5   0       2008.26       1977.51        71.00 o                         
   6   5   0        947.57        975.22        61.03 o                         
  -9   6   0       1184.59       1255.45        82.91 o                         
  -8   6   0       4131.10       4075.82        66.10 o                         
  -7   6   0       6564.81       6600.87        81.36 o                         
  -6   6   0        390.34        414.49        16.14 o                         
  -5   6   0        806.24        806.95        22.61 o                         
  -4   6   0       9857.25       9655.97        83.48 o                         
  -3   6   0       5393.85       5246.13        53.62 o                         
  -2   6   0       5728.82       5673.15        51.18 o                         
  -1   6   0      10732.42      10633.56        77.23 o                         
   0   6   0        300.98        332.92        12.61 o                         
   1   6   0        346.48        395.67        13.62 o                         
   2   6   0       7830.73       7991.53        71.59 o                         
   3   6   0       2851.39       2918.72        61.95 o                         
   4   6   0       1578.08       1619.74       113.27 o                         
   5   6   0       2622.11       2661.66       204.95 o                         
  -9   7   0        326.97        266.77        51.54 o                         
  -8   7   0       4539.63       4447.54        72.89 o                         
  -7   7   0      10115.95      10094.34       106.80 o                         
  -6   7   0        667.50        699.52        21.52 o                         
  -5   7   0        497.96        503.17        19.98 o                         
  -4   7   0       4058.95       3959.26        56.31 o                         
  -3   7   0       2107.35       2128.22        37.74 o                         
  -2   7   0       6827.83       6842.63        76.22 o                         
  -1   7   0      10451.64      10197.56       104.73 o                         
   0   7   0        746.36        773.24        21.25 o                         
   1   7   0        575.06        599.01        19.20 o                         
   2   7   0       4306.03       4351.07        84.86 o                         
   3   7   0       1519.94       1597.45        75.45 o                         
   4   7   0       1021.16       1073.41        87.82 o                         
  -9   8   0        274.63        195.20        16.95 o                         
  -8   8   0       3558.19       3526.71        66.91 o                         
  -7   8   0       6209.61       6180.83        83.58 o                         
  -6   8   0       1064.57       1074.71        30.55 o                         
  -5   8   0       2073.41       2060.26        43.72 o                         
  -4   8   0       2422.90       2378.95        45.66 o                         
  -3   8   0        319.34        368.61        18.08 o                         
  -2   8   0       6394.87       6369.88        77.90 o                         
  -1   8   0       9059.94       9126.07       104.04 o                         
   0   8   0        907.68        923.68        26.52 o                         
   1   8   0       1283.84       1281.74        31.57 o                         
   2   8   0       1546.05       1492.78        81.45 o                         
   3   8   0        331.05        253.84        42.07 o                         
  -9   9   0          7.85         14.62        11.36 o                         
  -8   9   0       2328.39       2282.91        52.22 o                         
  -7   9   0       4783.88       4773.25        75.84 o                         
  -6   9   0       1778.70       1746.76        43.15 o                         
  -5   9   0       3387.50       3291.60        58.93 o                         
  -4   9   0       1788.36       1788.68        40.38 o                         
  -3   9   0        106.94         95.34        11.23 o                         
  -2   9   0       4297.80       4291.69        72.40 o                         
  -1   9   0       5895.19       5984.47        82.36 o                         
   0   9   0        588.41        544.02        23.71 o                         
   1   9   0       1416.62       1462.81        66.84 o                         
   2   9   0       1631.74       1651.22        87.78 o                         
  -9  10   0         58.84         48.35        18.22 o                         
  -8  10   0       1676.61       1620.38        48.68 o                         
  -7  10   0       2010.34       2032.10        53.49 o                         
  -6  10   0       1880.19       1862.16        49.87 o                         
  -5  10   0       5206.96       5209.02        84.72 o                         
  -4  10   0       1437.88       1418.76        46.24 o                         
  -3  10   0         77.48         43.36         9.99 o                         
  -2  10   0       2161.00       2202.16        51.62 o                         
  -1  10   0       2388.76       2376.01        53.69 o                         
   0  10   0       1204.41       1177.65        37.67 o                         
   1  10   0       2266.06       2365.81       125.49 o                         
  -8  11   0       1219.61       1148.48        85.16 o                         
  -7  11   0        859.94        804.08        40.46 o                         
  -6  11   0       1479.16       1485.55        50.65 o                         
  -5  11   0       4999.77       5237.59        97.94 o                         
  -4  11   0        998.00       1030.81        39.83 o                         
  -3  11   0         91.49         86.34        12.69 o                         
  -2  11   0       2157.69       2201.40        54.44 o                         
  -1  11   0       1284.99       1328.00        46.83 o                         
  -6  12   0        815.35        663.74       106.47 o                         
   2 -12   1        978.63       1053.03       113.91 o                         
   3 -12   1          3.84         13.45        27.08 o                         
   4 -12   1        235.52        303.82        66.60 o                         
   5 -12   1        620.06        666.91        56.77 o                         
   6 -12   1        215.29        198.89        51.65 o                         
   0 -11   1         60.07         32.05        39.92 o                         
   1 -11   1       2191.23       2304.82        57.91 o                         
   2 -11   1       1062.53       1059.17        37.57 o                         
   3 -11   1          6.04         25.37        10.66 o                         
   4 -11   1        538.56        540.43        28.91 o                         
   5 -11   1        279.77        276.17        20.38 o                         
   6 -11   1        131.94        127.88        14.58 o                         
   7 -11   1       2128.65       2196.28        58.93 o                         
   8 -11   1        943.93        778.76        98.75 o                         
  -1 -10   1         66.62         61.65        21.69 o                         
   0 -10   1          6.43         21.76         9.41 o                         
   1 -10   1       2234.80       2260.71        54.09 o                         
   2 -10   1       1338.28       1335.90        38.75 o                         
   3 -10   1        294.51        272.77        17.42 o                         
   4 -10   1       1365.41       1372.91        40.03 o                         
   5 -10   1          4.81          6.54         9.45 o                         
   6 -10   1         18.86         37.45         8.64 o                         
   7 -10   1       2776.28       2858.89        59.90 o                         
   8 -10   1       1372.32       1313.56        41.14 o                         
   9 -10   1         60.64         76.78        15.22 o                         
  -2  -9   1       1754.71       1832.57       142.02 o                         
  -1  -9   1          9.65         47.35        16.15 o                         
   0  -9   1          6.69         15.87         8.04 o                         
   1  -9   1       2344.96       2355.22        60.49 o                         
   2  -9   1       1027.12       1001.92        29.72 o                         
   3  -9   1       1124.94       1091.67        30.04 o                         
   4  -9   1       2313.77       2308.46        45.01 o                         
   5  -9   1         59.72         63.37         9.90 o                         
   6  -9   1         61.12         51.15         9.12 o                         
   7  -9   1       2454.97       2357.36        51.38 o                         
   8  -9   1        948.86        907.02        32.61 o                         
   9  -9   1        195.35        210.47        18.75 o                         
  -4  -8   1         50.27         36.63        28.50 o                         
  -3  -8   1        868.33        912.67       121.11 o                         
  -2  -8   1       2828.22       2964.19        90.38 o                         
  -1  -8   1         10.47         19.73         6.43 o                         
   0  -8   1         63.50         70.55         9.97 o                         
   1  -8   1       1590.73       1564.06        36.04 o                         
   2  -8   1        114.98        161.49        10.81 o                         
   3  -8   1       2443.21       2476.01        45.51 o                         
   4  -8   1       5201.37       5102.31        65.52 o                         
   5  -8   1         47.05         61.97         8.82 o                         
   6  -8   1        120.71        128.11        10.59 o                         
   7  -8   1        922.72        891.15        29.79 o                         
   8  -8   1        507.52        475.84        24.18 o                         
   9  -8   1       1221.92       1201.75        45.18 o                         
  -4  -7   1         14.44          6.33        25.48 o                         
  -3  -7   1       1665.74       1703.81        64.97 o                         
  -2  -7   1       3808.44       3880.28        51.18 o                         
  -1  -7   1        122.48        136.93         9.67 o                         
   0  -7   1        337.22        326.83        15.95 o                         
   1  -7   1        599.97        655.54        21.18 o                         
   2  -7   1         72.87         90.08         8.14 o                         
   3  -7   1       3866.40       3880.58        51.21 o                         
   4  -7   1       6946.85       6681.56        81.73 o                         
   5  -7   1         90.80         97.76         9.34 o                         
   6  -7   1         20.68         27.64         6.31 o                         
   7  -7   1       1054.63       1069.05        30.92 o                         
   8  -7   1         26.92         24.27         8.42 o                         
   9  -7   1       1173.51       1189.42        77.90 o                         
  -5  -6   1        358.87        351.88        50.89 o                         
  -4  -6   1         94.92        111.03        28.64 o                         
  -3  -6   1       1949.32       1930.89        49.96 o                         
  -2  -6   1       3053.01       3138.31        39.71 o                         
  -1  -6   1        325.74        350.74        12.96 o                         
   0  -6   1       2611.78       2612.12        30.88 o                         
   1  -6   1        354.16        361.18        13.22 o                         
   2  -6   1       1485.25       1452.91        26.77 o                         
   3  -6   1       2320.15       2293.14        32.01 o                         
   4  -6   1       8147.97       8040.65        71.30 o                         
   5  -6   1        836.20        880.62        21.66 o                         
   6  -6   1        657.57        663.77        19.41 o                         
   7  -6   1        153.14        154.49        11.28 o                         
   8  -6   1        169.27        160.81        11.98 o                         
   9  -6   1       1014.66       1141.82        63.18 o                         
  -6  -5   1       2102.15       2241.25       104.65 o                         
  -5  -5   1        375.91        370.25        45.88 o                         
  -4  -5   1        245.59        257.06        17.58 o                         
  -3  -5   1       1320.35       1335.99        25.30 o                         
  -2  -5   1       1944.68       2006.48        27.39 o                         
  -1  -5   1       1008.84       1064.61        18.52 o                         
   0  -5   1       6614.54       6526.81        48.66 o                         
   1  -5   1         40.52         41.49         4.75 o                         
   2  -5   1       2009.70       1927.32        27.98 o                         
   3  -5   1       5456.50       5337.39        46.99 o                         
   4  -5   1       4764.26       4690.45        45.47 o                         
   5  -5   1        592.56        589.11        14.22 o                         
   6  -5   1       2818.99       2828.45        37.42 o                         
   7  -5   1         52.35         56.29         7.01 o                         
   8  -5   1        604.03        590.34        36.85 o                         
   9  -5   1       1060.07       1089.78        62.33 o                         
  -7  -4   1        336.96        293.59        40.45 o                         
  -6  -4   1       3006.30       2949.39       130.31 o                         
  -5  -4   1        303.21        333.29        23.18 o                         
  -4  -4   1         28.64         52.19         8.94 o                         
  -3  -4   1       1261.30       1300.36        17.33 o                         
  -2  -4   1        110.97        119.68         6.02 o                         
  -1  -4   1        748.90        750.81        12.19 o                         
   0  -4   1      16179.79      16407.51        88.37 o                         
   1  -4   1       3296.38       3498.41        34.44 o                         
   2  -4   1       2013.61       2017.30        21.26 o                         
   3  -4   1        956.15        866.48        14.03 o                         
   4  -4   1       1262.49       1304.14        18.81 o                         
   5  -4   1        665.92        665.14        15.60 o                         
   6  -4   1       5454.92       5339.13        54.12 o                         
   7  -4   1        378.83        375.08        16.54 o                         
   8  -4   1        344.61        348.34        30.31 o                         
   9  -4   1        735.05        757.79        67.16 o                         
  -8  -3   1          3.70          8.79        31.12 o                         
  -7  -3   1        223.83        186.23        48.98 o                         
  -6  -3   1       3634.97       3544.94        79.95 o                         
  -5  -3   1        580.05        564.36        27.92 o                         
  -4  -3   1        114.33        121.78        11.05 o                         
  -3  -3   1        937.83        918.63        11.65 o                         
  -2  -3   1        275.95        238.17         5.58 o                         
  -1  -3   1       3669.54       4004.56        24.25 o                         
   0  -3   1      22209.71      22069.57        85.07 o                         
   1  -3   1        368.31        408.24         6.70 o                         
   2  -3   1        153.91        170.28         4.92 o                         
   3  -3   1        548.52        546.33        10.37 o                         
   4  -3   1        174.05        216.40         9.44 o                         
   5  -3   1       1341.31       1369.79        22.75 o                         
   6  -3   1       9053.43       9113.15        89.94 o                         
   7  -3   1        608.61        604.50        36.04 o                         
   8  -3   1         71.73         82.18        17.47 o                         
   9  -3   1        468.80        493.15        43.85 o                         
  -8  -2   1         79.20         89.90        29.93 o                         
  -7  -2   1        228.35        229.77        30.68 o                         
  -6  -2   1       2586.34       2485.74        56.68 o                         
  -5  -2   1        477.58        489.15        22.27 o                         
  -4  -2   1       2380.41       2363.84        36.85 o                         
  -3  -2   1       4429.35       4361.39        48.55 o                         
  -2  -2   1       2468.77       2511.96        16.46 o                         
  -1  -2   1         74.33        103.86         2.62 o                         
   0  -2   1      22365.87      23077.22        89.24 o                         
   1  -2   1       1188.47       1318.83        10.16 o                         
   2  -2   1        188.28        182.23         4.70 o                         
   3  -2   1       3201.71       3267.80        23.03 o                         
   4  -2   1        550.70        512.93        10.62 o                         
   5  -2   1        538.86        556.15        13.37 o                         
   6  -2   1       7412.29       7448.27        83.23 o                         
   7  -2   1        532.81        524.60        39.42 o                         
   8  -2   1         18.29         -0.80        13.45 o                         
   9  -2   1        428.88        442.02        37.95 o                         
  -8  -1   1        130.57        158.49        30.93 o                         
  -7  -1   1        185.13        155.86        16.91 o                         
  -6  -1   1       1757.19       1767.31        50.31 o                         
  -5  -1   1       1068.57       1099.37        26.70 o                         
  -4  -1   1       5899.77       5771.63        59.33 o                         
  -3  -1   1       2171.04       2078.87        29.22 o                         
  -2  -1   1       3316.95       3324.07        32.03 o                         
  -1  -1   1         37.90         64.16         1.76 o                         
   0  -1   1       4356.15       4446.75        22.38 o                         
   1  -1   1       4735.60       5032.95        25.30 o                         
   2  -1   1      11469.04      11647.29        53.85 o                         
   3  -1   1       3879.74       3896.70        27.93 o                         
   4  -1   1       2112.08       2137.61        20.23 o                         
   5  -1   1         79.64         80.45         4.21 o                         
   6  -1   1       3888.56       3828.04        89.99 o                         
   7  -1   1        426.09        388.10        28.98 o                         
   8  -1   1        710.32        694.31        44.54 o                         
   9  -1   1        581.61        576.55        71.88 o                         
  -9   0   1        869.44        971.73       150.57 o                         
  -8   0   1          2.64         -4.08        12.75 o                         
  -7   0   1        771.46        692.44        35.63 o                         
  -6   0   1        243.66        271.02        17.74 o                         
  -5   0   1         21.98         29.09         6.71 o                         
  -4   0   1      11052.51      10700.31        98.58 o                         
  -3   0   1       4821.13       4845.60        51.17 o                         
  -2   0   1       7427.08       7771.23        50.09 o                         
  -1   0   1       1910.60       1892.57        11.55 o                         
   0   0   1       8316.18       8036.10        76.87 o                         
   1   0   1        826.92        947.98         8.81 o                         
   2   0   1      12234.48      11984.82        53.94 o                         
   3   0   1       3808.64       3755.86        28.36 o                         
   4   0   1       1823.49       1842.84        18.18 o                         
   5   0   1        140.78        166.99         7.36 o                         
   6   0   1       2006.93       2039.58        52.71 o                         
   7   0   1        219.62        223.95        24.64 o                         
   8   0   1       1262.06       1229.98        67.50 o                         
  -9   1   1       1182.53       1190.20        64.61 o                         
  -8   1   1        114.33        157.34        26.71 o                         
  -7   1   1        633.88        678.26        37.43 o                         
  -6   1   1         10.72         16.92         3.55 o                         
  -5   1   1        273.25        268.45         6.75 o                         
  -4   1   1       7071.10       6931.24        37.85 o                         
  -3   1   1      11775.47      11918.79        52.62 o                         
  -2   1   1       1213.10       1381.95        10.32 o                         
  -1   1   1       1613.61       1577.30        11.40 o                         
   0   1   1        166.19        210.95         3.80 o                         
   1   1   1        772.14        822.31         8.43 o                         
   2   1   1      12848.54      12461.79        61.20 o                         
   3   1   1       5351.35       5231.29        33.80 o                         
   4   1   1        232.61        216.21         6.22 o                         
   5   1   1        474.08        448.50        20.37 o                         
   6   1   1        451.56        475.78        55.68 o                         
   7   1   1        287.58        290.85        33.54 o                         
   8   1   1       1904.64       1827.88       120.31 o                         
 -10   2   1        905.46       1018.45       126.84 o                         
  -9   2   1        387.93        404.46        40.66 o                         
  -8   2   1        770.67        765.98        51.22 o                         
  -7   2   1       1983.23       2133.79        65.21 o                         
  -6   2   1        944.18        969.24        15.21 o                         
  -5   2   1         53.27         56.78         3.17 o                         
  -4   2   1      15048.66      15277.88        97.72 o                         
  -3   2   1       4791.82       4875.92        29.13 o                         
  -2   2   1        304.30        316.28         5.28 o                         
  -1   2   1       2384.76       2338.86        17.05 o                         
   0   2   1        796.22        830.21         9.34 o                         
   1   2   1        552.21        562.56         8.96 o                         
   2   2   1       9627.05       9402.09        56.59 o                         
   3   2   1       4082.80       4056.74        33.92 o                         
   4   2   1         94.12        106.43         5.92 o                         
   5   2   1       2022.62       1976.16        48.09 o                         
   6   2   1        149.58        108.36        30.62 o                         
   7   2   1        145.75        204.71        28.41 o                         
  -9   3   1        105.72        157.53        25.72 o                         
  -8   3   1        852.37        911.52        53.22 o                         
  -7   3   1       5363.45       5430.37        73.57 o                         
  -6   3   1         52.66         55.70         5.51 o                         
  -5   3   1        622.73        628.47        14.23 o                         
  -4   3   1       2251.26       2091.85        26.45 o                         
  -3   3   1       1034.46       1061.87        13.95 o                         
  -2   3   1       3517.48       3775.44        32.85 o                         
  -1   3   1      10126.48       9953.58        63.81 o                         
   0   3   1        854.97        820.07        13.73 o                         
   1   3   1        455.04        458.91        10.74 o                         
   2   3   1       5921.38       5675.43        51.43 o                         
   3   3   1       2695.52       2758.78        34.97 o                         
   4   3   1        983.82        979.01        32.65 o                         
   5   3   1        898.34        925.76        39.99 o                         
   6   3   1         27.60         22.39        14.64 o                         
   7   3   1         46.53         14.34        22.37 o                         
  -9   4   1         29.55         62.61        29.39 o                         
  -8   4   1       3616.16       3857.86       248.41 o                         
  -7   4   1       4674.21       4755.96        59.77 o                         
  -6   4   1        259.98        289.62        13.19 o                         
  -5   4   1         80.45         94.78         7.93 o                         
  -4   4   1       1065.24       1081.28        19.23 o                         
  -3   4   1         88.05         93.40         5.16 o                         
  -2   4   1       5308.96       5269.91        46.80 o                         
  -1   4   1      12309.27      12238.58        89.92 o                         
   0   4   1         52.80         58.04         4.97 o                         
   1   4   1          3.13         11.01         3.85 o                         
   2   4   1       2814.69       2811.38        38.37 o                         
   3   4   1         22.69         34.42         5.40 o                         
   4   4   1        738.65        675.43        33.73 o                         
   5   4   1       3485.00       3464.67        94.18 o                         
   6   4   1         29.96         17.71        15.95 o                         
  -9   5   1        267.22        294.90        39.50 o                         
  -8   5   1        842.90        880.06        30.31 o                         
  -7   5   1       4301.50       4314.70        58.96 o                         
  -6   5   1        169.35        184.56        11.88 o                         
  -5   5   1        555.65        508.22        15.23 o                         
  -4   5   1        393.73        387.14        12.69 o                         
  -3   5   1        391.02        360.59        11.21 o                         
  -2   5   1       5317.76       5288.90        51.95 o                         
  -1   5   1      11141.17      10864.75        82.60 o                         
   0   5   1         71.11         95.43         6.97 o                         
   1   5   1         41.76         57.94         5.99 o                         
   2   5   1        493.20        508.35        17.04 o                         
   3   5   1        139.60        126.76        13.35 o                         
   4   5   1       1545.53       1629.84        55.96 o                         
   5   5   1       2262.71       2225.74        78.21 o                         
   6   5   1         84.19         10.16        31.78 o                         
  -9   6   1        348.95        362.08        44.34 o                         
  -8   6   1       1069.34       1080.01        35.28 o                         
  -7   6   1       2569.95       2588.66        47.02 o                         
  -6   6   1        663.75        722.81        23.72 o                         
  -5   6   1       2859.55       2788.35        50.23 o                         
  -4   6   1        382.86        366.41        16.04 o                         
  -3   6   1        882.00        878.46        18.64 o                         
  -2   6   1       3017.93       2881.75        37.81 o                         
  -1   6   1       3596.15       3599.12        40.81 o                         
   0   6   1         61.40         72.31         6.82 o                         
   1   6   1       2174.03       2127.47        33.92 o                         
   2   6   1        716.05        722.36        22.32 o                         
   3   6   1         79.86         80.42        13.61 o                         
   4   6   1       1430.64       1404.12        61.55 o                         
   5   6   1       1528.57       1436.60       147.61 o                         
  -9   7   1        200.35        196.95        33.25 o                         
  -8   7   1        619.61        602.89        28.23 o                         
  -7   7   1       1012.61       1023.37        30.83 o                         
  -6   7   1       1031.28       1001.08        28.49 o                         
  -5   7   1       5035.53       4868.62        66.75 o                         
  -4   7   1        308.61        303.17        16.32 o                         
  -3   7   1       1635.43       1595.77        35.09 o                         
  -2   7   1        969.77        971.88        24.31 o                         
  -1   7   1       3375.65       3351.87        44.20 o                         
   0   7   1        668.44        656.29        20.62 o                         
   1   7   1       2272.34       2312.61        40.39 o                         
   2   7   1        686.15        710.54        38.99 o                         
   3   7   1         66.43         71.19        22.38 o                         
   4   7   1        588.12        599.29        68.22 o                         
  -9   8   1         11.17         25.17        11.49 o                         
  -8   8   1        486.87        474.78        26.45 o                         
  -7   8   1         38.33         42.81         9.72 o                         
  -6   8   1        545.87        528.89        23.56 o                         
  -5   8   1       4486.34       4419.12        70.34 o                         
  -4   8   1        265.81        267.90        17.12 o                         
  -3   8   1          8.74          7.94         7.40 o                         
  -2   8   1       1341.28       1344.51        32.76 o                         
  -1   8   1        380.69        391.52        18.33 o                         
   0   8   1        745.49        767.42        24.39 o                         
   1   8   1       2847.18       2790.57        56.60 o                         
   2   8   1        182.32        179.88        27.57 o                         
   3   8   1         14.36        -13.26        25.02 o                         
  -9   9   1        178.17        185.84        21.09 o                         
  -8   9   1        383.84        413.02        24.25 o                         
  -7   9   1        162.83        160.85        15.42 o                         
  -6   9   1        188.48        230.25        18.02 o                         
  -5   9   1       5288.30       5125.39        85.07 o                         
  -4   9   1        877.03        847.05        31.41 o                         
  -3   9   1         38.86         46.04         9.85 o                         
  -2   9   1       1295.92       1298.49        37.70 o                         
  -1   9   1         29.13         25.18         8.67 o                         
   0   9   1        118.47        131.19        12.27 o                         
   1   9   1       2288.62       2500.92       105.91 o                         
   2   9   1        423.24        348.46        46.65 o                         
  -9  10   1        606.91        624.48        43.28 o                         
  -8  10   1        487.04        538.47        29.08 o                         
  -7  10   1         58.01         55.58        12.96 o                         
  -6  10   1        310.44        324.13        22.03 o                         
  -5  10   1       2355.95       2407.40        57.27 o                         
  -4  10   1        746.12        728.47        29.54 o                         
  -3  10   1        598.18        576.78        26.85 o                         
  -2  10   1        504.99        473.95        24.69 o                         
  -1  10   1         12.86         17.77        12.48 o                         
   0  10   1        382.88        404.77        69.55 o                         
  -8  11   1        982.60        911.06       177.66 o                         
  -7  11   1         74.52         68.77        28.91 o                         
  -6  11   1        270.77        274.58        29.33 o                         
  -5  11   1       1114.96       1155.82        43.40 o                         
  -4  11   1         90.66         83.78        13.69 o                         
  -3  11   1       1044.29       1013.66        41.57 o                         
  -2  11   1       1206.39       1237.45        49.37 o                         
  -1  11   1          3.84         77.12        47.30 o                         
   2 -12   2        980.06       1022.91        48.87 o                         
   3 -12   2       1301.90       1360.79        56.76 o                         
   4 -12   2       2985.08       3082.58       120.86 o                         
   5 -12   2        191.88        232.72        35.83 o                         
   6 -12   2        161.37        112.17        58.35 o                         
   0 -11   2        627.48        653.21        68.65 o                         
   1 -11   2       1642.69       1733.74        46.80 o                         
   2 -11   2        685.23        713.06        30.40 o                         
   3 -11   2       2630.26       2606.99        53.22 o                         
   4 -11   2       4740.21       4707.38        76.46 o                         
   5 -11   2        676.85        677.18        28.50 o                         
   6 -11   2        427.01        428.02        25.10 o                         
   7 -11   2       1680.68       1646.51        50.59 o                         
   8 -11   2        857.62        696.78        93.66 o                         
  -1 -10   2        512.06        573.09        44.47 o                         
   0 -10   2       1448.43       1510.89        43.26 o                         
   1 -10   2       1629.44       1747.60        46.54 o                         
   2 -10   2        234.27        227.94        15.90 o                         
   3 -10   2       5137.19       5019.64        73.84 o                         
   4 -10   2       7513.87       7511.87        93.18 o                         
   5 -10   2        464.80        427.05        21.42 o                         
   6 -10   2        750.70        712.83        28.19 o                         
   7 -10   2       1660.56       1697.15        45.81 o                         
   8 -10   2        460.26        418.39        23.41 o                         
   9 -10   2       2162.74       2160.38        63.73 o                         
  -3  -9   2       1715.54       1709.33       164.41 o                         
  -2  -9   2       2575.54       2587.43        89.70 o                         
  -1  -9   2       1185.55       1220.28        33.47 o                         
   0  -9   2       3659.54       3757.67        64.50 o                         
   1  -9   2       2369.37       2320.09        47.72 o                         
   2  -9   2         89.18         94.93        10.88 o                         
   3  -9   2       3783.93       3932.96        63.22 o                         
   4  -9   2       7409.63       7204.49        80.11 o                         
   5  -9   2       1862.29       1839.63        38.48 o                         
   6  -9   2       2682.46       2596.10        49.23 o                         
   7  -9   2       1206.31       1200.78        36.56 o                         
   8  -9   2         33.16         12.16        11.72 o                         
   9  -9   2       2326.48       2255.17        59.82 o                         
  -4  -8   2        112.73         94.43        29.70 o                         
  -3  -8   2       2218.20       2305.88        84.75 o                         
  -2  -8   2       2214.86       2260.26        76.70 o                         
  -1  -8   2       2607.85       2669.18        49.34 o                         
   0  -8   2       8573.06       8725.49        93.16 o                         
   1  -8   2       1503.05       1508.48        35.29 o                         
   2  -8   2          6.66         22.02         6.81 o                         
   3  -8   2       5155.30       5055.30        62.79 o                         
   4  -8   2       6264.68       6157.50        69.06 o                         
   5  -8   2       2884.76       2920.89        47.92 o                         
   6  -8   2       5419.19       5331.27        69.71 o                         
   7  -8   2       1283.51       1321.63        36.64 o                         
   8  -8   2         15.79         15.45        10.10 o                         
   9  -8   2       2181.29       2213.43       126.91 o                         
  -5  -7   2        935.22        971.37       122.02 o                         
  -4  -7   2        466.92        422.45        35.56 o                         
  -3  -7   2       3022.89       2964.67        86.02 o                         
  -2  -7   2       1434.56       1462.86        30.76 o                         
  -1  -7   2       2115.45       2139.65        40.33 o                         
   0  -7   2      13088.28      13263.67       115.41 o                         
   1  -7   2       3747.26       3690.63        47.52 o                         
   2  -7   2        128.60        171.98        12.19 o                         
   3  -7   2       4683.84       4627.67        55.77 o                         
   4  -7   2       2765.43       2694.79        42.44 o                         
   5  -7   2       3538.10       3491.09        45.38 o                         
   6  -7   2      11286.01      11110.39       103.11 o                         
   7  -7   2       1898.14       1846.11        41.13 o                         
   8  -7   2          8.04         22.55         8.10 o                         
   9  -7   2       1544.40       1655.87        75.89 o                         
  -6  -6   2       3040.86       2963.84       215.11 o                         
  -5  -6   2       1457.26       1459.52        98.80 o                         
  -4  -6   2       1733.15       1777.25        58.43 o                         
  -3  -6   2       2729.63       2900.19        59.03 o                         
  -2  -6   2        218.57        254.13        10.87 o                         
  -1  -6   2       3521.16       3469.03        36.92 o                         
   0  -6   2      18289.22      18346.16       120.70 o                         
   1  -6   2       5311.83       5466.75        53.60 o                         
   2  -6   2       1199.88       1185.49        22.01 o                         
   3  -6   2       4559.92       4429.67        41.41 o                         
   4  -6   2       1189.66       1208.98        21.71 o                         
   5  -6   2       3798.99       3740.41        45.28 o                         
   6  -6   2      13574.58      13365.65       105.48 o                         
   7  -6   2       2331.65       2294.91        42.61 o                         
   8  -6   2        156.35        129.49        11.33 o                         
   9  -6   2       1583.28       1550.47        74.69 o                         
  -6  -5   2       3279.82       3269.71       122.56 o                         
  -5  -5   2       1249.71       1302.93        50.31 o                         
  -4  -5   2       3655.78       3774.20        65.07 o                         
  -3  -5   2       5333.31       5402.55        49.04 o                         
  -2  -5   2         16.24         31.03         4.94 o                         
  -1  -5   2       3035.00       3180.54        30.91 o                         
   0  -5   2      17575.86      17453.41       103.18 o                         
   1  -5   2       5865.63       6124.50        51.24 o                         
   2  -5   2       8318.69       8598.84        61.63 o                         
   3  -5   2       7871.65       7702.07        57.31 o                         
   4  -5   2         34.83         53.07         5.00 o                         
   5  -5   2       2520.35       2488.03        31.88 o                         
   6  -5   2      12265.73      12012.37        93.00 o                         
   7  -5   2       2957.25       2996.50        45.27 o                         
   8  -5   2       1188.06       1219.34        55.31 o                         
   9  -5   2       1625.43       1667.82        77.51 o                         
  -7  -4   2        926.14        969.85        85.04 o                         
  -6  -4   2       2081.67       1936.79        65.20 o                         
  -5  -4   2       1659.95       1646.16        49.02 o                         
  -4  -4   2       8102.89       8137.79        99.28 o                         
  -3  -4   2       7605.25       7876.26        44.67 o                         
  -2  -4   2         22.71         33.39         2.77 o                         
  -1  -4   2       2351.47       2326.00        23.09 o                         
   0  -4   2      17498.17      18070.52        92.29 o                         
   1  -4   2       8966.78       9270.94        60.29 o                         
   2  -4   2      17390.90      17243.79        96.53 o                         
   3  -4   2      10189.70      10096.09        67.49 o                         
   4  -4   2        159.12        164.28         7.27 o                         
   5  -4   2       2047.30       2058.44        29.78 o                         
   6  -4   2       9767.52       9893.41        79.88 o                         
   7  -4   2       2618.09       2530.97        51.87 o                         
   8  -4   2       2600.90       2720.40       111.98 o                         
   9  -4   2       2014.73       2158.35        89.66 o                         
  -7  -3   2       1730.56       1718.35        73.81 o                         
  -6  -3   2       1361.73       1330.20        46.21 o                         
  -5  -3   2       1085.99       1067.53        36.23 o                         
  -4  -3   2      11888.01      11705.58       108.01 o                         
  -3  -3   2       9210.16       9212.37        47.09 o                         
  -2  -3   2        868.41        979.29        10.61 o                         
  -1  -3   2       6987.86       7135.95        34.68 o                         
   0  -3   2       7668.04       7919.73        40.93 o                         
   1  -3   2       4595.09       4993.83        31.82 o                         
   2  -3   2      24003.86      24047.89       123.88 o                         
   3  -3   2      14534.84      14367.66        87.84 o                         
   4  -3   2         32.38         81.41         5.77 o                         
   5  -3   2       2229.74       2274.79        31.82 o                         
   6  -3   2       4928.27       4959.34        58.73 o                         
   7  -3   2       1749.16       1824.08       127.40 o                         
   8  -3   2       5021.43       5100.92       120.20 o                         
   9  -3   2       2400.69       2246.61       134.73 o                         
  -8  -2   2        926.61        899.72        75.42 o                         
  -7  -2   2       2768.73       2715.72        68.24 o                         
  -6  -2   2        488.29        462.69        23.34 o                         
  -5  -2   2        271.33        270.92        15.87 o                         
  -4  -2   2      17330.09      17073.24       130.53 o                         
  -3  -2   2      16534.25      16808.21       130.10 o                         
  -2  -2   2       2408.57       2529.72        16.63 o                         
  -1  -2   2       8767.63       8976.05        39.23 o                         
   0  -2   2       1105.59       1094.07        10.26 o                         
   1  -2   2       1220.38       1309.52        12.46 o                         
   2  -2   2      35722.21      35893.61       146.11 o                         
   3  -2   2      17393.55      17365.73       100.41 o                         
   4  -2   2        683.39        730.55        16.46 o                         
   5  -2   2       3335.79       3473.68        50.06 o                         
   6  -2   2       2639.83       2709.18        36.87 o                         
   7  -2   2        896.60        912.81        41.55 o                         
   8  -2   2       3862.32       4304.52       138.28 o                         
   9  -2   2       2175.66       2387.08       201.02 o                         
  -9  -1   2       1092.84        935.28       114.47 o                         
  -8  -1   2       1665.26       1752.73        75.23 o                         
  -7  -1   2       3999.37       4046.17        81.32 o                         
  -6  -1   2        612.22        589.07        24.93 o                         
  -5  -1   2        874.32        917.94        26.31 o                         
  -4  -1   2      12764.97      12472.94       134.27 o                         
  -3  -1   2      10589.00      10434.23       117.48 o                         
  -2  -1   2       6800.36       7022.47        40.49 o                         
  -1  -1   2      16110.07      15914.34        68.69 o                         
   0  -1   2       1957.02       2007.77        14.34 o                         
   1  -1   2        439.51        484.88         7.16 o                         
   2  -1   2      26975.56      26741.72       115.30 o                         
   3  -1   2      14600.46      14967.42        78.33 o                         
   4  -1   2       3603.27       3771.34        39.11 o                         
   5  -1   2       5536.74       5609.76        57.05 o                         
   6  -1   2        326.81        370.85        25.64 o                         
   7  -1   2        252.18        279.21        24.65 o                         
   8  -1   2       4590.73       4625.84       132.58 o                         
  -9   0   2        508.27        558.10        87.22 o                         
  -8   0   2       3575.97       3488.52        95.00 o                         
  -7   0   2       8915.18       9146.71       150.51 o                         
  -6   0   2        345.81        342.77        24.85 o                         
  -5   0   2        261.06        263.52        15.24 o                         
  -4   0   2       8795.76       8305.31        97.75 o                         
  -3   0   2       5929.34       5911.14        31.80 o                         
  -2   0   2      19601.07      20074.04        82.26 o                         
  -1   0   2      33078.51      32900.29       265.09 o                         
   0   0   2        474.47        549.32         9.41 o                         
   1   0   2        569.96        593.32         9.15 o                         
   2   0   2      19237.26      18694.48        83.27 o                         
   3   0   2       8197.46       8212.02        52.65 o                         
   4   0   2       3741.69       3721.01        45.85 o                         
   5   0   2       7062.61       7202.88        59.88 o                         
   6   0   2        609.94        591.95        36.12 o                         
   7   0   2        139.03        153.21        22.43 o                         
   8   0   2       3363.86       3426.17       169.41 o                         
  -9   1   2        547.52        525.09        52.63 o                         
  -8   1   2       3440.00       3603.82       179.36 o                         
  -7   1   2       8064.95       8401.83       259.94 o                         
  -6   1   2       1119.59       1116.88        21.62 o                         
  -5   1   2       1166.53       1147.13        13.46 o                         
  -4   1   2       5892.30       5699.20        34.13 o                         
  -3   1   2       2931.44       3141.95        22.16 o                         
  -2   1   2      21524.61      22099.96        96.60 o                         
  -1   1   2      43754.02      44405.26       317.19 o                         
   0   1   2       1992.81       2114.35        18.58 o                         
   1   1   2       1033.04       1098.97        12.34 o                         
   2   1   2       6303.75       5931.04        48.46 o                         
   3   1   2       2523.93       2518.15        32.03 o                         
   4   1   2       7820.08       7783.76        65.73 o                         
   5   1   2       8299.91       8243.01       133.66 o                         
   6   1   2        498.21        532.19        40.43 o                         
   7   1   2        680.77        637.45        63.77 o                         
   8   1   2       1880.36       1966.92       206.52 o                         
  -9   2   2         15.13        -22.46        22.46 o                         
  -8   2   2       3718.26       3953.40       134.67 o                         
  -7   2   2       7736.87       7942.47       211.22 o                         
  -6   2   2       2376.88       2390.59        29.73 o                         
  -5   2   2       5875.75       5823.28        63.81 o                         
  -4   2   2       4551.88       4562.12        38.37 o                         
  -3   2   2        373.26        426.47         8.26 o                         
  -2   2   2      18506.59      18389.75       100.17 o                         
  -1   2   2      32407.40      31380.93       171.04 o                         
   0   2   2       1606.36       1613.55        22.37 o                         
   1   2   2       3075.00       2979.62        31.82 o                         
   2   2   2       6346.04       6222.85        53.59 o                         
   3   2   2        466.99        546.85        15.71 o                         
   4   2   2       6282.32       6354.45        57.69 o                         
   5   2   2      10299.29       9821.64       162.03 o                         
   6   2   2        455.61        395.13        37.19 o                         
   7   2   2        253.47        271.03        34.33 o                         
 -10   3   2        799.13        909.53       125.24 o                         
  -9   3   2          5.61         18.95        22.06 o                         
  -8   3   2       2722.69       2799.52       176.83 o                         
  -7   3   2       7177.29       7234.70        82.83 o                         
  -6   3   2       4695.90       4662.66        77.13 o                         
  -5   3   2      10861.30      10742.27        81.72 o                         
  -4   3   2       3135.48       3100.94        35.52 o                         
  -3   3   2        131.43        157.52         6.51 o                         
  -2   3   2       9526.34       9351.64        65.98 o                         
  -1   3   2      19016.30      18519.13       123.36 o                         
   0   3   2       6584.62       6874.29        52.70 o                         
   1   3   2       7246.25       7190.31        60.15 o                         
   2   3   2       3401.82       3265.60        53.61 o                         
   3   3   2        568.37        578.29        17.54 o                         
   4   3   2       4206.87       4225.95        86.40 o                         
   5   3   2       3827.86       3702.69        96.93 o                         
   6   3   2        538.89        506.95        44.34 o                         
   7   3   2       1186.01       1042.43        90.49 o                         
 -10   4   2        820.13        994.21       131.51 o                         
  -9   4   2        243.64        215.53        35.55 o                         
  -8   4   2       2892.14       2885.10       113.89 o                         
  -7   4   2       2945.36       2922.96        57.28 o                         
  -6   4   2       3860.68       3842.48        55.91 o                         
  -5   4   2      14066.94      13698.07       106.37 o                         
  -4   4   2       2921.50       2852.83        33.88 o                         
  -3   4   2         45.64         52.59         4.95 o                         
  -2   4   2       9366.24       9129.79        76.50 o                         
  -1   4   2       9071.41       8984.94        73.47 o                         
   0   4   2       5086.22       5100.72        49.19 o                         
   1   4   2      15913.36      15455.15       116.12 o                         
   2   4   2       2312.12       2320.92        35.27 o                         
   3   4   2        197.10        217.19        12.23 o                         
   4   4   2       2913.42       2902.72        74.73 o                         
   5   4   2       3459.73       3435.29        97.37 o                         
   6   4   2        846.00        711.68        62.18 o                         
 -10   5   2       1738.67       1814.12       170.84 o                         
  -9   5   2        458.04        458.59        60.68 o                         
  -8   5   2       1665.65       1776.58        41.92 o                         
  -7   5   2        557.12        620.13        23.23 o                         
  -6   5   2       2984.87       3011.55        50.95 o                         
  -5   5   2      16420.08      15961.54       121.27 o                         
  -4   5   2       5217.63       5126.79        59.38 o                         
  -3   5   2        363.76        374.19        13.08 o                         
  -2   5   2       5251.13       5133.27        56.38 o                         
  -1   5   2       5383.62       5308.94        50.54 o                         
   0   5   2       3327.77       3349.21        41.22 o                         
   1   5   2       7696.90       7493.69        75.65 o                         
   2   5   2       2130.36       2114.54        36.36 o                         
   3   5   2        282.96        231.70        21.10 o                         
   4   5   2       2711.68       2773.36        77.52 o                         
   5   5   2       1513.77       1460.43        75.73 o                         
  -9   6   2       1283.58       1252.74        78.47 o                         
  -8   6   2       1990.88       2061.12        51.09 o                         
  -7   6   2         96.87         98.74        14.49 o                         
  -6   6   2       2545.88       2503.11        48.83 o                         
  -5   6   2      13655.66      13252.72       117.90 o                         
  -4   6   2       4465.31       4345.81        56.12 o                         
  -3   6   2       3498.59       3586.69        44.22 o                         
  -2   6   2       4162.11       4088.61        53.01 o                         
  -1   6   2         28.73         45.85         7.57 o                         
   0   6   2       2143.39       2163.84        35.16 o                         
   1   6   2      11330.13      11231.16       104.29 o                         
   2   6   2       2345.37       2391.78        44.34 o                         
   3   6   2        588.68        562.55        31.50 o                         
   4   6   2       1910.17       1890.10        85.29 o                         
  -9   7   2       2852.40       2912.57       193.39 o                         
  -8   7   2       2868.51       2834.67        62.86 o                         
  -7   7   2         17.37         37.94         9.20 o                         
  -6   7   2       1513.20       1511.80        37.99 o                         
  -5   7   2      10395.97      10262.89       113.35 o                         
  -4   7   2       3300.55       3250.53        56.66 o                         
  -3   7   2       1802.99       1805.51        38.65 o                         
  -2   7   2       3963.20       3915.35        50.22 o                         
  -1   7   2        448.18        418.91        16.12 o                         
   0   7   2       1870.30       1857.08        37.19 o                         
   1   7   2       6456.79       6519.06        89.06 o                         
   2   7   2       1470.18       1375.17        57.44 o                         
   3   7   2        962.53        938.90        59.23 o                         
  -9   8   2       3779.09       3690.75        72.96 o                         
  -8   8   2       3200.64       3113.37        69.08 o                         
  -7   8   2        232.07        228.74        17.10 o                         
  -6   8   2       1100.83       1071.18        34.16 o                         
  -5   8   2       1949.45       1920.70        46.63 o                         
  -4   8   2       1818.89       1818.46        42.46 o                         
  -3   8   2       7481.00       7229.02        95.18 o                         
  -2   8   2       4555.76       4429.40        68.20 o                         
  -1   8   2         96.85        111.29        10.06 o                         
   0   8   2       1316.34       1367.97        34.26 o                         
   1   8   2       3196.55       3224.60        64.39 o                         
   2   8   2        723.29        730.82        59.63 o                         
  -9   9   2       4123.54       4051.78        88.71 o                         
  -8   9   2       2807.56       2791.48        60.54 o                         
  -7   9   2         28.84         65.60        11.49 o                         
  -6   9   2       1241.99       1215.93        38.28 o                         
  -5   9   2       2609.44       2519.29        54.64 o                         
  -4   9   2       1094.49       1052.18        34.66 o                         
  -3   9   2       5369.03       5365.29        76.27 o                         
  -2   9   2       3737.64       3743.36        70.72 o                         
  -1   9   2        156.77        159.03        14.19 o                         
   0   9   2       1008.34       1005.12        36.85 o                         
   1   9   2       1402.44       1465.71        98.97 o                         
  -8  10   2       2152.06       2203.93        61.76 o                         
  -7  10   2       1486.45       1389.01        42.10 o                         
  -6  10   2       1992.43       1938.38        51.25 o                         
  -5  10   2        610.30        611.89        28.93 o                         
  -4  10   2        518.84        509.98        26.23 o                         
  -3  10   2       3813.20       3831.37        72.48 o                         
  -2  10   2       2138.49       2185.15        57.21 o                         
  -1  10   2        318.09        290.32        23.27 o                         
  -7  11   2       1157.71       1180.00        93.66 o                         
  -6  11   2       2428.24       2583.69       218.40 o                         
  -5  11   2        286.88        247.72        69.71 o                         
  -4  11   2        145.88        135.68        42.69 o                         
  -3  11   2       2392.72       2461.44       171.33 o                         
  -2  11   2       1585.06       1484.73       131.60 o                         
   1 -12   3        460.49        454.50        36.02 o                         
   2 -12   3        205.92        241.87        27.59 o                         
   3 -12   3        812.19        776.87        41.08 o                         
   4 -12   3       1939.92       1980.65        56.30 o                         
   5 -12   3        155.02        108.10        25.20 o                         
   6 -12   3        676.67        793.92        71.15 o                         
   0 -11   3       1268.43       1295.42        95.27 o                         
   1 -11   3        243.09        261.22        19.62 o                         
   2 -11   3         34.65         45.43        10.98 o                         
   3 -11   3        696.92        730.87        27.93 o                         
   4 -11   3       1107.72       1130.92        36.03 o                         
   5 -11   3        735.08        715.41        29.08 o                         
   6 -11   3       2111.45       2189.27        56.16 o                         
   7 -11   3        179.29        153.09        16.93 o                         
   8 -11   3        203.83        325.47        64.74 o                         
  -2 -10   3         15.20          7.89        19.63 o                         
  -1 -10   3        249.55        243.32        27.33 o                         
   0 -10   3       3727.06       3866.86        67.32 o                         
   1 -10   3        309.14        333.80        17.71 o                         
   2 -10   3         31.74         58.94         9.57 o                         
   3 -10   3       1334.60       1261.40        33.81 o                         
   4 -10   3        355.36        365.25        19.51 o                         
   5 -10   3        454.46        461.98        22.06 o                         
   6 -10   3       3354.81       3348.97        66.48 o                         
   7 -10   3        263.94        240.90        19.21 o                         
   8 -10   3        173.10        197.86        16.66 o                         
   9 -10   3        415.80        503.77        89.20 o                         
  -3  -9   3        610.31        590.59        54.16 o                         
  -2  -9   3          4.07         19.52        14.96 o                         
  -1  -9   3        211.46        202.94        14.40 o                         
   0  -9   3       4270.74       4435.05        64.34 o                         
   1  -9   3       1296.82       1249.68        31.00 o                         
   2  -9   3        148.41        134.22        10.86 o                         
   3  -9   3        655.82        660.71        23.93 o                         
   4  -9   3         78.88         83.80         9.87 o                         
   5  -9   3        400.10        422.89        19.52 o                         
   6  -9   3       5016.97       4969.73        74.25 o                         
   7  -9   3        521.89        489.25        23.72 o                         
   8  -9   3          3.27         -0.05        10.11 o                         
   9  -9   3        379.73        352.10        25.45 o                         
  -4  -8   3       1080.02       1099.55        61.77 o                         
  -3  -8   3        898.34       1018.95        56.22 o                         
  -2  -8   3        163.45        238.05        23.81 o                         
  -1  -8   3        698.22        675.79        22.14 o                         
   0  -8   3       4153.30       4129.06        57.79 o                         
   1  -8   3        513.73        579.53        19.54 o                         
   2  -8   3       1122.56       1124.16        26.22 o                         
   3  -8   3       1407.40       1429.17        29.81 o                         
   4  -8   3        580.06        585.68        19.80 o                         
   5  -8   3        150.98        147.38        10.66 o                         
   6  -8   3       4897.55       4857.67        63.01 o                         
   7  -8   3        801.68        783.69        28.20 o                         
   8  -8   3        307.82        310.28        18.99 o                         
   9  -8   3        553.93        554.55        67.61 o                         
  -5  -7   3         86.16         93.14        25.45 o                         
  -4  -7   3       1957.71       1952.45        75.90 o                         
  -3  -7   3       2531.95       2563.55        78.27 o                         
  -2  -7   3        258.39        293.69        14.40 o                         
  -1  -7   3         85.42        147.73         9.97 o                         
   0  -7   3       2171.50       2226.74        38.30 o                         
   1  -7   3        620.31        665.19        19.20 o                         
   2  -7   3       4666.39       4567.94        51.53 o                         
   3  -7   3       2243.56       2120.83        29.23 o                         
   4  -7   3       1199.39       1178.50        23.76 o                         
   5  -7   3        154.63        165.56         9.44 o                         
   6  -7   3       3375.62       3351.84        49.61 o                         
   7  -7   3        669.97        665.69        23.16 o                         
   8  -7   3        870.37        866.73        30.50 o                         
   9  -7   3        519.18        544.92        45.55 o                         
  -5  -6   3        185.88        206.19        25.69 o                         
  -4  -6   3       3184.99       3080.57       103.05 o                         
  -3  -6   3       1660.28       1783.16        53.61 o                         
  -2  -6   3        103.79        110.43         7.01 o                         
  -1  -6   3        562.24        553.07        13.43 o                         
   0  -6   3        654.00        693.19        17.48 o                         
   1  -6   3         42.96         59.12         4.95 o                         
   2  -6   3       8188.45       8013.17        57.77 o                         
   3  -6   3       5288.19       5170.22        49.48 o                         
   4  -6   3        654.65        622.22        16.48 o                         
   5  -6   3        153.02        161.72         9.07 o                         
   6  -6   3        792.28        772.22        21.01 o                         
   7  -6   3         88.75         86.34         8.86 o                         
   8  -6   3       2654.49       2556.43        65.39 o                         
   9  -6   3       1324.23       1333.60        69.85 o                         
  -6  -5   3         22.06         37.29        21.69 o                         
  -5  -5   3         94.14         91.45        18.74 o                         
  -4  -5   3       3730.76       3831.03        78.92 o                         
  -3  -5   3       2791.57       2848.72        33.93 o                         
  -2  -5   3        160.90        169.15         7.12 o                         
  -1  -5   3       1389.21       1286.56        17.73 o                         
   0  -5   3         64.60         71.42         4.55 o                         
   1  -5   3         13.08         40.51         6.50 o                         
   2  -5   3      11310.19      11197.92        76.88 o                         
   3  -5   3       5658.25       5548.51        48.72 o                         
   4  -5   3        147.42        143.74         7.41 o                         
   5  -5   3        266.15        241.55         9.41 o                         
   6  -5   3        184.46        203.48        10.91 o                         
   7  -5   3         29.46         42.25         6.95 o                         
   8  -5   3       2900.18       3030.72        90.47 o                         
   9  -5   3       1211.52       1201.76        93.55 o                         
  -7  -4   3        992.89        990.03        85.48 o                         
  -6  -4   3          6.08        -13.22        15.83 o                         
  -5  -4   3         22.89         40.53        19.63 o                         
  -4  -4   3       3313.18       3309.40        58.76 o                         
  -3  -4   3       1718.34       1753.03        19.19 o                         
  -2  -4   3       1040.80       1088.89        13.82 o                         
  -1  -4   3       5772.20       5787.21        42.74 o                         
   0  -4   3        281.74        308.01         8.28 o                         
   1  -4   3       1132.99       1075.78        17.38 o                         
   2  -4   3       8422.12       8149.17        62.61 o                         
   3  -4   3       3511.74       3487.51        36.73 o                         
   4  -4   3        640.44        636.43        15.20 o                         
   5  -4   3       2311.92       2339.27        34.05 o                         
   6  -4   3         54.36         67.56         6.96 o                         
   7  -4   3        102.75        107.43         9.34 o                         
   8  -4   3       2457.73       2617.62        84.92 o                         
   9  -4   3       1239.24       1198.59       141.68 o                         
  -7  -3   3       2534.52       2508.34       102.18 o                         
  -6  -3   3          4.16         21.94        10.45 o                         
  -5  -3   3         43.73         50.16        11.20 o                         
  -4  -3   3       1463.07       1504.22        32.71 o                         
  -3  -3   3        789.27        827.90        10.46 o                         
  -2  -3   3       4661.09       4834.17        31.30 o                         
  -1  -3   3       9720.32       9829.49        56.91 o                         
   0  -3   3        757.09        798.71        13.49 o                         
   1  -3   3       1960.01       2089.67        24.51 o                         
   2  -3   3       5861.53       5624.35        46.04 o                         
   3  -3   3       2468.72       2622.08        33.30 o                         
   4  -3   3       1921.41       1944.88        32.40 o                         
   5  -3   3       4193.99       4286.68        53.59 o                         
   6  -3   3        165.66        193.44        11.38 o                         
   7  -3   3        102.27        141.79        20.88 o                         
   8  -3   3       2209.63       2269.24        89.71 o                         
   9  -3   3        540.78        632.51       102.13 o                         
  -8  -2   3       1006.66        940.19       115.40 o                         
  -7  -2   3       2811.26       2793.40        95.21 o                         
  -6  -2   3         11.95         19.82         9.21 o                         
  -5  -2   3        134.82        123.51        13.19 o                         
  -4  -2   3        971.35        971.72        22.76 o                         
  -3  -2   3         77.13         85.44         4.18 o                         
  -2  -2   3       5966.12       6046.63        34.11 o                         
  -1  -2   3      14872.90      14843.67        66.44 o                         
   0  -2   3        152.55        139.08         3.85 o                         
   1  -2   3        105.49        146.63         6.10 o                         
   2  -2   3       1682.50       1650.02        20.90 o                         
   3  -2   3        112.55        147.31         9.45 o                         
   4  -2   3       3073.37       3070.84        37.79 o                         
   5  -2   3       6603.69       6651.26        66.63 o                         
   6  -2   3          3.15         17.32         8.30 o                         
   7  -2   3         66.02         63.83        15.17 o                         
   8  -2   3        774.67        814.07        55.26 o                         
   9  -2   3        189.17        131.46        48.82 o                         
  -9  -1   3         61.58         68.92        32.86 o                         
  -8  -1   3        766.29        767.91       104.40 o                         
  -7  -1   3       2704.42       2753.15        68.23 o                         
  -6  -1   3        468.72        448.87        28.40 o                         
  -5  -1   3       1232.30       1244.84        36.34 o                         
  -4  -1   3        286.22        237.73         3.85 o                         
  -3  -1   3       2041.67       1973.97        16.80 o                         
  -2  -1   3       4858.77       4739.38        27.95 o                         
  -1  -1   3      19263.74      19108.81        86.66 o                         
   0  -1   3         63.59        106.39         4.89 o                         
   1  -1   3        631.04        610.11        10.24 o                         
   2  -1   3        469.54        429.24         9.64 o                         
   3  -1   3        409.15        409.81        11.25 o                         
   4  -1   3       4458.59       4596.62        41.70 o                         
   5  -1   3       5882.90       5945.55        58.44 o                         
   6  -1   3         17.70         48.66        15.19 o                         
   7  -1   3         59.83         36.02        20.89 o                         
   8  -1   3        548.75        469.84        64.40 o                         
  -9   0   3        120.89        147.02        34.35 o                         
  -8   0   3        953.77        867.82        61.94 o                         
  -7   0   3       1659.71       1617.52        77.79 o                         
  -6   0   3        706.00        690.37        37.21 o                         
  -5   0   3       3594.56       3500.54        22.33 o                         
  -4   0   3         98.92        108.53         3.98 o                         
  -3   0   3       2531.02       2432.73        19.71 o                         
  -2   0   3       3493.70       3442.29        25.05 o                         
  -1   0   3      11441.16      11419.12        75.27 o                         
   0   0   3        922.23       1055.38        16.33 o                         
   1   0   3       3857.84       3856.09        39.14 o                         
   2   0   3       1170.03       1179.02        19.01 o                         
   3   0   3       1779.24       1748.77        26.52 o                         
   4   0   3       1416.27       1376.91        23.53 o                         
   5   0   3       4360.36       4425.77        50.36 o                         
   6   0   3        138.41        132.61        18.76 o                         
   7   0   3        613.93        554.91        44.41 o                         
   8   0   3        495.43        353.02        85.47 o                         
  -9   1   3         16.83         36.64        20.21 o                         
  -8   1   3        425.90        509.97        48.41 o                         
  -7   1   3        236.97        293.30        34.57 o                         
  -6   1   3        631.41        657.49        18.11 o                         
  -5   1   3       8872.54       8774.41        54.91 o                         
  -4   1   3        649.00        662.64        10.37 o                         
  -3   1   3       2549.62       2614.06        25.62 o                         
  -2   1   3       1708.37       1629.48        19.17 o                         
  -1   1   3       2651.08       2698.71        34.87 o                         
   0   1   3       3890.71       4029.62        41.07 o                         
   1   1   3       8560.61       8286.65        71.35 o                         
   2   1   3         35.79         37.86         5.38 o                         
   3   1   3       1304.54       1289.86        25.38 o                         
   4   1   3       1592.42       1657.65        31.00 o                         
   5   1   3       2136.12       2085.78        78.13 o                         
   6   1   3        436.92        390.35        36.48 o                         
   7   1   3       1308.04       1251.97        68.75 o                         
 -10   2   3        260.46        284.12        76.84 o                         
  -9   2   3         14.55         32.21        21.27 o                         
  -8   2   3        305.43        289.82        37.11 o                         
  -7   2   3         16.10         17.04        14.06 o                         
  -6   2   3        703.78        729.26        21.67 o                         
  -5   2   3      10046.22       9827.46        73.21 o                         
  -4   2   3       1147.21       1143.90        19.92 o                         
  -3   2   3        495.72        473.72        12.65 o                         
  -2   2   3       2599.72       2660.98        31.50 o                         
  -1   2   3         41.53         36.08         5.28 o                         
   0   2   3        112.19         99.04         6.47 o                         
   1   2   3      12429.93      11735.69        98.86 o                         
   2   2   3       1048.04       1053.55        21.10 o                         
   3   2   3        401.67        386.91        13.70 o                         
   4   2   3       1592.11       1650.03        31.28 o                         
   5   2   3        598.23        631.49        45.48 o                         
   6   2   3        183.66        150.56        26.87 o                         
   7   2   3       1478.00       1401.07       107.36 o                         
 -10   3   3        301.43        403.58        83.91 o                         
  -9   3   3        475.08        520.78        92.83 o                         
  -8   3   3        689.14        812.90        59.77 o                         
  -7   3   3        497.70        488.79        19.78 o                         
  -6   3   3        222.74        240.89        12.04 o                         
  -5   3   3       8813.88       8745.77        76.26 o                         
  -4   3   3       2435.29       2468.97        28.63 o                         
  -3   3   3        224.21        238.72         9.42 o                         
  -2   3   3        222.74        173.22         9.43 o                         
  -1   3   3        390.96        371.57        13.40 o                         
   0   3   3        832.14        822.59        18.85 o                         
   1   3   3       9816.74       9571.60        74.66 o                         
   2   3   3       1563.10       1510.40        27.12 o                         
   3   3   3         29.82         31.32         6.95 o                         
   4   3   3        774.53        746.98        37.35 o                         
   5   3   3         17.85         20.02        20.69 o                         
   6   3   3        161.35        159.63        29.17 o                         
 -10   4   3        318.89        345.71        76.69 o                         
  -9   4   3       1427.46       1416.26        84.44 o                         
  -8   4   3       1067.55       1215.49        72.25 o                         
  -7   4   3        631.04        634.32        23.81 o                         
  -6   4   3        172.41        179.60        10.92 o                         
  -5   4   3       4322.41       4208.99        48.13 o                         
  -4   4   3        377.32        381.97        12.30 o                         
  -3   4   3       2643.58       2604.92        35.21 o                         
  -2   4   3       2944.35       2920.58        40.73 o                         
  -1   4   3       1262.90       1220.07        24.29 o                         
   0   4   3        571.82        581.47        18.84 o                         
   1   4   3       6767.40       6436.76        65.69 o                         
   2   4   3        455.97        449.81        17.09 o                         
   3   4   3        339.45        360.07        17.64 o                         
   4   4   3        944.23        924.50        43.90 o                         
   5   4   3          4.05        -21.20        21.20 o                         
 -10   5   3        130.27        197.78        67.01 o                         
  -9   5   3       2305.78       2444.38       173.35 o                         
  -8   5   3       1813.11       1857.49        44.85 o                         
  -7   5   3        437.05        455.59        19.65 o                         
  -6   5   3         28.57         36.88         7.11 o                         
  -5   5   3       1436.12       1430.95        31.96 o                         
  -4   5   3        900.14        953.32        22.05 o                         
  -3   5   3       4670.88       4610.11        54.42 o                         
  -2   5   3       4059.25       3974.22        51.84 o                         
  -1   5   3        419.08        406.06        15.19 o                         
   0   5   3         46.89         51.91         7.59 o                         
   1   5   3       1947.15       2015.09        36.42 o                         
   2   5   3        256.98        273.44        14.45 o                         
   3   5   3       1396.22       1318.42        51.52 o                         
   4   5   3       1272.78       1173.19        65.64 o                         
   5   5   3          1.17         60.10        32.95 o                         
 -10   6   3         16.81         26.15        33.89 o                         
  -9   6   3       2044.99       2088.02       130.83 o                         
  -8   6   3       1163.00       1262.04        38.39 o                         
  -7   6   3          7.47         10.88         7.56 o                         
  -6   6   3        561.96        549.73        20.60 o                         
  -5   6   3        122.88        132.70        10.47 o                         
  -4   6   3        158.40        163.30        10.02 o                         
  -3   6   3       6756.17       6630.79        71.46 o                         
  -2   6   3       2236.05       2180.90        39.99 o                         
  -1   6   3        438.45        455.93        17.38 o                         
   0   6   3        296.73        330.70        20.07 o                         
   1   6   3        989.34       1031.71        29.39 o                         
   2   6   3        177.43        186.52        12.99 o                         
   3   6   3       1843.20       1760.43        87.01 o                         
   4   6   3       1209.59       1424.49       140.29 o                         
  -9   7   3       1688.55       1799.71        79.05 o                         
  -8   7   3       1821.51       1742.01        47.03 o                         
  -7   7   3        176.97        169.93        14.60 o                         
  -6   7   3       1167.45       1146.12        34.33 o                         
  -5   7   3         72.07         87.04        10.96 o                         
  -4   7   3        186.32        247.07        14.72 o                         
  -3   7   3       2864.30       2744.86        51.04 o                         
  -2   7   3       2156.25       2160.31        41.68 o                         
  -1   7   3         88.40         88.44        10.04 o                         
   0   7   3       1103.61       1091.77        34.85 o                         
   1   7   3        300.54        340.11        19.75 o                         
   2   7   3         50.03         58.26        16.71 o                         
   3   7   3       1365.81       1279.73       100.07 o                         
  -9   8   3        799.55        835.57        35.31 o                         
  -8   8   3        837.61        829.12        33.93 o                         
  -7   8   3       1281.89       1251.34        38.71 o                         
  -6   8   3       1226.33       1275.54        36.78 o                         
  -5   8   3        235.07        244.24        17.57 o                         
  -4   8   3         57.94         59.53        10.05 o                         
  -3   8   3       2894.12       2871.55        55.90 o                         
  -2   8   3       1568.54       1557.86        40.89 o                         
  -1   8   3        410.84        399.72        20.37 o                         
   0   8   3       1418.32       1442.56        43.38 o                         
   1   8   3         61.34         83.53        20.24 o                         
   2   8   3          7.97         30.90        35.80 o                         
  -9   9   3        690.37        679.73        40.41 o                         
  -8   9   3         55.83         31.47        12.45 o                         
  -7   9   3        448.32        459.95        25.33 o                         
  -6   9   3       2354.57       2367.82        55.71 o                         
  -5   9   3         48.09         51.33        11.71 o                         
  -4   9   3         14.81         -1.89         9.72 o                         
  -3   9   3       1327.32       1379.03        38.31 o                         
  -2   9   3        438.75        406.25        22.61 o                         
  -1   9   3        563.33        594.06        32.04 o                         
   0   9   3       1361.17       1293.68        57.39 o                         
  -8  10   3         10.96         15.29        25.18 o                         
  -7  10   3       1347.37       1336.01        45.06 o                         
  -6  10   3       2427.05       2389.48        59.12 o                         
  -5  10   3         77.15         65.19        12.79 o                         
  -4  10   3         96.03        100.71        13.38 o                         
  -3  10   3        597.48        611.39        29.85 o                         
  -2  10   3         52.11         58.17        15.04 o                         
  -6  11   3       1423.55       1511.13       137.05 o                         
  -5  11   3        140.18         36.22        29.26 o                         
  -4  11   3        293.24        290.80        63.19 o                         
   1 -12   4       1108.01       1123.74        50.48 o                         
   2 -12   4        462.70        394.32        31.19 o                         
   3 -12   4       1483.14       1516.25        52.96 o                         
   4 -12   4        222.80        221.76        20.25 o                         
   5 -12   4        999.40       1058.85        80.37 o                         
   6 -12   4       4528.97       4861.42       180.04 o                         
   7 -12   4       1251.98       1315.43       135.80 o                         
  -1 -11   4        836.03        782.42       102.67 o                         
   0 -11   4       2138.08       2100.63        75.06 o                         
   1 -11   4       1168.83       1098.48        36.12 o                         
   2 -11   4       2289.91       2331.08        52.77 o                         
   3 -11   4       2441.92       2458.29        51.12 o                         
   4 -11   4         54.13         75.04        11.34 o                         
   5 -11   4       1044.14       1048.52        35.08 o                         
   6 -11   4       5009.82       5119.88        89.16 o                         
   7 -11   4       1861.44       1844.35        93.68 o                         
   8 -11   4       1109.20       1028.77       115.36 o                         
  -2 -10   4         15.91         56.48        28.99 o                         
  -1 -10   4       1033.19       1025.02        52.02 o                         
   0 -10   4       2672.02       2738.54        53.37 o                         
   1 -10   4       1253.00       1257.03        33.49 o                         
   2 -10   4       5064.53       5184.35        71.23 o                         
   3 -10   4       4160.51       4107.47        62.97 o                         
   4 -10   4         51.51         61.01        12.03 o                         
   5 -10   4       1226.65       1257.71        37.78 o                         
   6 -10   4       3780.86       3721.18        71.81 o                         
   7 -10   4        914.01        979.82        40.16 o                         
   8 -10   4       1882.11       1906.54        53.80 o                         
  -4  -9   4       1618.64       1634.33       157.63 o                         
  -3  -9   4       2222.16       2391.47        94.08 o                         
  -2  -9   4        468.29        497.13        35.87 o                         
  -1  -9   4       1702.51       1786.49        39.39 o                         
   0  -9   4       1720.35       1726.91        36.63 o                         
   1  -9   4       1147.78       1145.91        29.87 o                         
   2  -9   4       8966.56       8992.08        96.48 o                         
   3  -9   4       6300.98       6294.22        79.05 o                         
   4  -9   4        106.01         96.71        10.82 o                         
   5  -9   4        811.47        779.13        25.42 o                         
   6  -9   4       1664.77       1664.15        43.56 o                         
   7  -9   4       1439.46       1386.71        40.54 o                         
   8  -9   4       4540.37       4414.23        85.96 o                         
   9  -9   4       2127.99       2059.52       190.47 o                         
  -4  -8   4       3475.06       3399.73       125.99 o                         
  -3  -8   4       2484.90       2555.82        89.22 o                         
  -2  -8   4       1332.33       1336.21        52.41 o                         
  -1  -8   4       3995.50       4041.71        57.15 o                         
   0  -8   4       1015.52       1078.10        26.69 o                         
   1  -8   4        549.97        597.93        20.14 o                         
   2  -8   4       9867.31       9807.46        92.72 o                         
   3  -8   4       6215.04       6175.58        65.57 o                         
   4  -8   4        619.31        635.85        20.32 o                         
   5  -8   4       3217.28       3125.31        46.07 o                         
   6  -8   4       1269.63       1283.08        30.68 o                         
   7  -8   4        401.99        393.98        19.78 o                         
   8  -8   4       5332.86       5252.68        81.03 o                         
   9  -8   4       2849.10       2913.58       225.16 o                         
  -5  -7   4        223.47        213.81        34.43 o                         
  -4  -7   4       3552.35       3508.96       103.73 o                         
  -3  -7   4       3026.34       3066.85        77.64 o                         
  -2  -7   4       3340.01       3494.89        48.16 o                         
  -1  -7   4       6876.35       6980.80        78.11 o                         
   0  -7   4        305.66        348.33        14.42 o                         
   1  -7   4         88.94        105.35         7.40 o                         
   2  -7   4       9613.55       9433.16        73.93 o                         
   3  -7   4       8159.99       8166.12        70.05 o                         
   4  -7   4       3750.40       3802.12        46.18 o                         
   5  -7   4       4835.93       4772.98        54.55 o                         
   6  -7   4        541.71        547.93        20.02 o                         
   7  -7   4        232.30        203.67        14.57 o                         
   8  -7   4       3811.64       3840.95        63.95 o                         
   9  -7   4       2096.38       2150.26       123.85 o                         
  -6  -6   4        456.08        528.43        61.28 o                         
  -5  -6   4        792.91        744.33        85.53 o                         
  -4  -6   4       3107.68       3176.25        92.10 o                         
  -3  -6   4       1534.43       1574.31        50.74 o                         
  -2  -6   4       5146.92       5282.07        57.73 o                         
  -1  -6   4      11284.94      11412.20        86.07 o                         
   0  -6   4        493.98        508.65        11.82 o                         
   1  -6   4        475.28        498.48        12.32 o                         
   2  -6   4       9514.00       9365.94        71.87 o                         
   3  -6   4       4508.47       4593.66        47.96 o                         
   4  -6   4       7018.69       7075.31        61.07 o                         
   5  -6   4       9642.29       9441.78        83.00 o                         
   6  -6   4         71.18         69.61         7.78 o                         
   7  -6   4         33.37         44.31         7.34 o                         
   8  -6   4       3929.80       3963.59       176.99 o                         
   9  -6   4       1935.60       2010.34        99.50 o                         
  -7  -5   4       3333.91       3222.40       212.75 o                         
  -6  -5   4        737.18        623.14        58.20 o                         
  -5  -5   4       1171.61       1247.81        56.74 o                         
  -4  -5   4       2045.35       2161.94        57.78 o                         
  -3  -5   4        502.05        551.11        13.82 o                         
  -2  -5   4       7860.04       7813.54        58.39 o                         
  -1  -5   4      18396.94      18368.40       113.16 o                         
   0  -5   4       2186.93       2274.66        27.01 o                         
   1  -5   4       1319.46       1260.40        18.98 o                         
   2  -5   4       6525.01       6562.19        60.60 o                         
   3  -5   4       2081.79       2185.66        31.83 o                         
   4  -5   4       6349.72       6210.51        65.99 o                         
   5  -5   4      11309.50      11471.89        95.87 o                         
   6  -5   4        781.87        828.55        25.45 o                         
   7  -5   4        404.55        390.50        17.48 o                         
   8  -5   4       2348.36       2533.72        90.35 o                         
   9  -5   4        719.28        802.16        83.46 o                         
  -7  -4   4       2591.47       2251.20       131.11 o                         
  -6  -4   4       1153.51       1144.26        67.95 o                         
  -5  -4   4       3406.75       3356.77        77.53 o                         
  -4  -4   4       2125.60       2178.11        53.15 o                         
  -3  -4   4         56.07         61.13         3.65 o                         
  -2  -4   4      10071.74      10145.75        67.81 o                         
  -1  -4   4      20377.06      20548.63       127.74 o                         
   0  -4   4       4510.85       4936.88        45.94 o                         
   1  -4   4       6074.47       6081.70        50.02 o                         
   2  -4   4       2064.36       1982.82        29.59 o                         
   3  -4   4         43.92         59.04         5.97 o                         
   4  -4   4       9976.89      10209.17        84.15 o                         
   5  -4   4      14228.64      14489.05       146.95 o                         
   6  -4   4       1067.63       1102.36        26.16 o                         
   7  -4   4        822.12        822.11        32.91 o                         
   8  -4   4       1603.15       1649.72        68.98 o                         
   9  -4   4        319.94        335.16        80.01 o                         
  -8  -3   4       1352.36       1356.43       141.08 o                         
  -7  -3   4       2365.59       2319.22        81.78 o                         
  -6  -3   4       2137.78       1925.05        69.55 o                         
  -5  -3   4       7080.85       6870.65       163.14 o                         
  -4  -3   4       2957.26       2868.52        22.65 o                         
  -3  -3   4          5.03         17.50         2.16 o                         
  -2  -3   4       8637.46       8714.18        59.05 o                         
  -1  -3   4      17545.89      17647.51       100.88 o                         
   0  -3   4       3765.38       3716.40        30.05 o                         
   1  -3   4      11363.36      11119.68        82.47 o                         
   2  -3   4       5547.06       5661.59        48.89 o                         
   3  -3   4          4.17         18.73         3.98 o                         
   4  -3   4       6796.39       6765.45        74.49 o                         
   5  -3   4       9643.32       9804.93       130.24 o                         
   6  -3   4       1767.97       1747.99        35.38 o                         
   7  -3   4       2753.26       2785.25        80.00 o                         
   8  -3   4       1152.04       1156.02        72.16 o                         
  -8  -2   4       1510.35       1446.78        82.45 o                         
  -7  -2   4       1153.94       1167.39        52.08 o                         
  -6  -2   4       2754.52       2634.84        63.78 o                         
  -5  -2   4      12720.76      12127.09       211.18 o                         
  -4  -2   4       3911.02       3843.17        25.36 o                         
  -3  -2   4         55.38         79.13         3.53 o                         
  -2  -2   4       4303.80       4077.96        27.61 o                         
  -1  -2   4       6715.29       6759.16        42.26 o                         
   0  -2   4      13020.64      13425.67        80.23 o                         
   1  -2   4      26061.98      25998.43       142.74 o                         
   2  -2   4       4255.00       4278.25        41.26 o                         
   3  -2   4         73.80         81.78         5.49 o                         
   4  -2   4       5175.31       5061.10        46.67 o                         
   5  -2   4       6492.17       6674.27        66.91 o                         
   6  -2   4       1915.84       1941.73        36.27 o                         
   7  -2   4       3684.58       3736.80       101.09 o                         
   8  -2   4        961.38       1019.07        91.07 o                         
  -9  -1   4        589.11        570.36        64.35 o                         
  -8  -1   4       1700.05       1709.36        76.88 o                         
  -7  -1   4        498.95        485.21        48.61 o                         
  -6  -1   4       2478.40       2437.68        56.73 o                         
  -5  -1   4      15339.56      14327.80        94.77 o                         
  -4  -1   4       4146.29       4147.83        28.60 o                         
  -3  -1   4        631.75        592.41        10.41 o                         
  -2  -1   4       9920.28       9729.03        64.13 o                         
  -1  -1   4       2860.57       3006.90        25.49 o                         
   0  -1   4       6195.72       6295.17        50.12 o                         
   1  -1   4      29507.79      28919.35       198.55 o                         
   2  -1   4       5823.80       5839.58        53.75 o                         
   3  -1   4        350.46        385.18        14.12 o                         
   4  -1   4       4046.79       4048.95        55.58 o                         
   5  -1   4       1793.87       1821.67        33.20 o                         
   6  -1   4       1605.10       1648.66        63.64 o                         
   7  -1   4       4852.25       5061.77       121.86 o                         
  -9   0   4       1741.98       1810.82        95.12 o                         
  -8   0   4       2246.75       2373.72       101.70 o                         
  -7   0   4         63.46         53.97        18.61 o                         
  -6   0   4       1457.52       1539.57        43.20 o                         
  -5   0   4      13252.82      13309.12        76.59 o                         
  -4   0   4       8450.63       8574.47        56.76 o                         
  -3   0   4       5479.18       5679.11        47.90 o                         
  -2   0   4       6591.03       6444.60        46.51 o                         
  -1   0   4        222.73        245.32         8.81 o                         
   0   0   4       4485.44       4519.49        52.78 o                         
   1   0   4      29458.40      28993.76       192.02 o                         
   2   0   4       6283.72       6405.12        64.24 o                         
   3   0   4       1025.95       1028.91        26.28 o                         
   4   0   4       3677.52       3621.63        56.56 o                         
   5   0   4        506.37        507.89        18.12 o                         
   6   0   4       1394.74       1415.01        70.47 o                         
   7   0   4       4790.36       4906.41       140.77 o                         
 -10   1   4        906.42        868.16       121.82 o                         
  -9   1   4       2985.21       2991.88       122.91 o                         
  -8   1   4       2728.54       2636.17       107.52 o                         
  -7   1   4          7.08         14.12        15.77 o                         
  -6   1   4       2008.99       2055.94        39.47 o                         
  -5   1   4      10365.61      10424.87        80.28 o                         
  -4   1   4       5472.07       5496.01        56.65 o                         
  -3   1   4      11884.61      11716.32        85.63 o                         
  -2   1   4       9683.88       9497.96        73.49 o                         
  -1   1   4         59.41        118.77         8.62 o                         
   0   1   4       3233.55       3128.39        46.17 o                         
   1   1   4      15004.68      14464.94       111.34 o                         
   2   1   4       4661.92       4673.59        54.43 o                         
   3   1   4       3798.77       3749.49        51.89 o                         
   4   1   4       4254.30       4268.67        57.06 o                         
   5   1   4        191.18        162.56        26.63 o                         
   6   1   4        884.80        833.14        60.68 o                         
   7   1   4       3304.35       3438.78       238.34 o                         
 -10   2   4        494.80        480.86        93.85 o                         
  -9   2   4       3776.31       3863.80       141.04 o                         
  -8   2   4       4566.58       4531.40       310.64 o                         
  -7   2   4        231.17        225.04        53.60 o                         
  -6   2   4       1445.65       1458.77        36.50 o                         
  -5   2   4       4883.61       4762.87        59.34 o                         
  -4   2   4       3502.61       3542.46        45.92 o                         
  -3   2   4      18820.53      18520.11       129.80 o                         
  -2   2   4      13786.04      13879.83       117.13 o                         
  -1   2   4         92.30        107.12         7.69 o                         
   0   2   4       2116.82       1996.94        29.44 o                         
   1   2   4       8266.84       7796.23        68.02 o                         
   2   2   4       3077.86       3106.23        48.95 o                         
   3   2   4       7076.27       7096.43        77.86 o                         
   4   2   4       4264.83       4335.73        59.58 o                         
   5   2   4         48.26         81.14        23.24 o                         
   6   2   4        777.58        765.37        56.43 o                         
 -10   3   4        404.80        348.98        82.49 o                         
  -9   3   4       4673.59       4787.32       158.63 o                         
  -8   3   4       4254.76       4391.29       372.85 o                         
  -7   3   4        850.73        898.10        33.45 o                         
  -6   3   4       2415.84       2491.53        41.78 o                         
  -5   3   4       2131.26       2141.98        36.38 o                         
  -4   3   4       2102.29       2188.45        30.64 o                         
  -3   3   4      14530.76      14327.04       109.35 o                         
  -2   3   4      11426.58      11264.57       106.74 o                         
  -1   3   4        454.83        474.18        16.23 o                         
   0   3   4       3122.94       3130.73        39.13 o                         
   1   3   4       4524.00       4351.63        53.93 o                         
   2   3   4       1384.22       1430.54        32.25 o                         
   3   3   4       6306.78       6209.88        86.03 o                         
   4   3   4       3823.73       3726.04       113.49 o                         
   5   3   4        119.30         91.71        28.77 o                         
 -10   4   4        147.34        126.33        38.70 o                         
  -9   4   4       3520.49       3809.85       149.14 o                         
  -8   4   4       3742.92       3785.80       272.47 o                         
  -7   4   4       2499.96       2541.84        58.00 o                         
  -6   4   4       5223.10       5140.27        64.85 o                         
  -5   4   4        327.21        343.21        12.85 o                         
  -4   4   4        236.61        221.66        10.94 o                         
  -3   4   4      13701.15      13399.69       104.90 o                         
  -2   4   4       9790.89       9786.43       101.29 o                         
  -1   4   4       2579.17       2612.93        45.76 o                         
   0   4   4       4570.13       4383.84        58.80 o                         
   1   4   4       1163.59       1160.55        28.13 o                         
   2   4   4        491.67        511.74        20.26 o                         
   3   4   4       5266.57       5454.19        81.68 o                         
   4   4   4       2946.82       2832.80       102.56 o                         
   5   4   4        193.16         92.70        74.35 o                         
 -10   5   4        151.38        191.71        62.04 o                         
  -9   5   4       2568.57       2621.54       211.41 o                         
  -8   5   4       2907.81       2995.82        60.50 o                         
  -7   5   4       3043.55       3099.20        52.42 o                         
  -6   5   4       5448.99       5296.67        68.03 o                         
  -5   5   4        531.76        516.28        17.16 o                         
  -4   5   4        253.43        293.26        13.41 o                         
  -3   5   4       9432.97       9266.70        85.46 o                         
  -2   5   4       6224.97       6140.11        72.20 o                         
  -1   5   4       2840.93       2769.71        47.30 o                         
   0   5   4       5412.85       5177.94        66.58 o                         
   1   5   4        564.99        578.66        21.35 o                         
   2   5   4        275.91        304.91        18.25 o                         
   3   5   4       3441.52       3351.14        99.04 o                         
   4   5   4       1640.82       1662.93       108.35 o                         
  -9   6   4       1106.55       1230.82        78.53 o                         
  -8   6   4        639.86        653.49        29.04 o                         
  -7   6   4       4277.49       4157.90        63.90 o                         
  -6   6   4       7973.44       7802.31        88.56 o                         
  -5   6   4        893.72        898.32        24.21 o                         
  -4   6   4        635.81        607.53        20.03 o                         
  -3   6   4       4076.27       4024.51        57.01 o                         
  -2   6   4       2156.96       2142.93        39.76 o                         
  -1   6   4       3405.27       3357.05        57.71 o                         
   0   6   4       5872.45       5707.75        74.75 o                         
   1   6   4        420.20        376.05        19.79 o                         
   2   6   4        252.96        281.95        30.28 o                         
   3   6   4       2977.90       3074.25       155.02 o                         
  -9   7   4        964.45        995.28        38.33 o                         
  -8   7   4        353.30        340.72        22.32 o                         
  -7   7   4       3732.48       3652.77        66.63 o                         
  -6   7   4       7723.62       7541.48        97.98 o                         
  -5   7   4        967.12        944.13        29.13 o                         
  -4   7   4        875.87        795.24        26.97 o                         
  -3   7   4       2216.57       2163.36        47.89 o                         
  -2   7   4        664.26        640.59        22.85 o                         
  -1   7   4       3094.19       3016.29        60.44 o                         
   0   7   4       4903.59       4737.66        82.53 o                         
   1   7   4        833.95        838.91        32.99 o                         
   2   7   4        599.87        489.63        64.32 o                         
  -9   8   4        774.39        751.46        41.60 o                         
  -8   8   4        133.46        131.95        15.53 o                         
  -7   8   4       2366.43       2313.44        58.35 o                         
  -6   8   4       4281.65       4242.90        74.49 o                         
  -5   8   4       1200.32       1195.30        38.33 o                         
  -4   8   4       1971.24       2006.47        46.25 o                         
  -3   8   4       1593.17       1573.01        40.31 o                         
  -2   8   4        185.23        157.00        15.66 o                         
  -1   8   4       2981.42       2928.92        79.41 o                         
   0   8   4       3780.48       3777.58        77.60 o                         
   1   8   4        388.20        326.94        68.80 o                         
  -9   9   4        788.10        751.38        43.36 o                         
  -8   9   4         11.53         23.79        14.36 o                         
  -7   9   4       1319.71       1376.32        44.56 o                         
  -6   9   4       2467.37       2481.07        59.43 o                         
  -5   9   4       1468.95       1446.30        44.85 o                         
  -4   9   4       2980.86       2913.96        63.61 o                         
  -3   9   4       1580.96       1584.81        46.05 o                         
  -2   9   4        149.91        141.36        20.78 o                         
  -1   9   4       1360.48       1336.08        60.37 o                         
  -7  10   4       1227.59       1062.38        88.08 o                         
  -6  10   4       1175.63       1268.43        81.18 o                         
  -5  10   4       1328.34       1372.38       126.60 o                         
  -4  10   4       3239.05       3376.98       200.50 o                         
   1 -12   5         72.48         52.98        19.60 o                         
   2 -12   5       1869.05       2070.80        71.16 o                         
   3 -12   5       1154.74       1198.85        47.27 o                         
   4 -12   5         36.29         58.21        26.36 o                         
   5 -12   5        198.98        233.86        58.35 o                         
  -1 -11   5        854.72        820.43       103.65 o                         
   0 -11   5         31.41         16.83        10.70 o                         
   1 -11   5         13.49         30.56        10.41 o                         
   2 -11   5       2101.73       2054.31        49.56 o                         
   3 -11   5       1564.44       1641.65        44.42 o                         
   4 -11   5        136.11        111.55        14.98 o                         
   5 -11   5        568.91        583.31        29.40 o                         
   6 -11   5         48.37         40.34        12.86 o                         
   7 -11   5         78.29         54.60        21.32 o                         
  -2 -10   5        389.70        402.58        44.46 o                         
  -1 -10   5       1402.28       1419.57       107.99 o                         
   0 -10   5          7.90         15.32         8.46 o                         
   1 -10   5         26.94         59.00        10.21 o                         
   2 -10   5       2512.28       2587.71        55.38 o                         
   3 -10   5       1307.63       1304.77        35.19 o                         
   4 -10   5        571.23        579.91        24.74 o                         
   5 -10   5       2234.82       2217.98        52.27 o                         
   6 -10   5          3.79          5.97        11.11 o                         
   7 -10   5        374.90        408.21        28.42 o                         
   8 -10   5       1277.44       1308.45        78.50 o                         
  -4  -9   5        407.20        498.05        89.62 o                         
  -3  -9   5         69.30         73.63        21.01 o                         
  -2  -9   5        958.35        918.66        47.33 o                         
  -1  -9   5       3091.37       3144.67        54.14 o                         
   0  -9   5          9.29          8.54         7.81 o                         
   1  -9   5         25.68         20.41         7.93 o                         
   2  -9   5       1563.91       1639.83        36.66 o                         
   3  -9   5       1000.84        983.78        28.71 o                         
   4  -9   5       1566.27       1494.69        36.11 o                         
   5  -9   5       1650.22       1635.48        39.15 o                         
   6  -9   5        131.01        120.33        13.01 o                         
   7  -9   5          5.33         14.80        10.07 o                         
   8  -9   5       1420.60       1449.25        46.38 o                         
  -4  -8   5        389.90        436.31        39.93 o                         
  -3  -8   5          2.87         11.32        14.77 o                         
  -2  -8   5       1622.74       1661.89        46.90 o                         
  -1  -8   5       4411.73       4496.09        65.76 o                         
   0  -8   5         75.84         83.52         8.29 o                         
   1  -8   5        211.61        223.31        12.61 o                         
   2  -8   5        747.33        790.96        22.87 o                         
   3  -8   5        348.15        360.30        16.76 o                         
   4  -8   5       1626.93       1598.80        33.31 o                         
   5  -8   5       6506.48       6547.59        75.37 o                         
   6  -8   5         25.71         24.03         8.36 o                         
   7  -8   5         19.33         29.04         8.57 o                         
   8  -8   5        668.09        669.02        29.42 o                         
  -5  -7   5        884.83        923.95        56.27 o                         
  -4  -7   5        336.44        349.85        33.68 o                         
  -3  -7   5        164.28        183.02        22.46 o                         
  -2  -7   5       1755.13       1800.26        36.88 o                         
  -1  -7   5       5414.03       5491.46        56.05 o                         
   0  -7   5        319.60        337.06        12.83 o                         
   1  -7   5        123.24        133.70         9.24 o                         
   2  -7   5        112.52        103.04         6.63 o                         
   3  -7   5         68.20         83.96         7.29 o                         
   4  -7   5       2764.33       2764.13        38.94 o                         
   5  -7   5       5248.97       5179.39        59.11 o                         
   6  -7   5        136.58        134.60        11.19 o                         
   7  -7   5        128.66        131.65        11.97 o                         
   8  -7   5        225.42        227.79        17.69 o                         
  -6  -6   5        323.61        294.32        48.57 o                         
  -5  -6   5       2054.69       2104.64        80.41 o                         
  -4  -6   5        414.32        447.48        35.56 o                         
  -3  -6   5        312.53        324.90        13.27 o                         
  -2  -6   5       1157.19       1181.76        24.17 o                         
  -1  -6   5       1383.97       1397.08        24.30 o                         
   0  -6   5        471.23        518.31        13.18 o                         
   1  -6   5       6397.09       6289.31        54.79 o                         
   2  -6   5        514.95        487.69        14.75 o                         
   3  -6   5       1711.79       1758.35        30.70 o                         
   4  -6   5       1907.04       1970.07        31.61 o                         
   5  -6   5       3990.62       3979.87        53.73 o                         
   6  -6   5        210.10        223.92        13.44 o                         
   7  -6   5        755.65        763.78        26.53 o                         
   8  -6   5        197.70        182.23        40.66 o                         
  -7  -5   5        151.25        122.02        48.73 o                         
  -6  -5   5        417.66        400.21        54.94 o                         
  -5  -5   5       3720.53       3772.27       106.51 o                         
  -4  -5   5        441.18        432.21        27.66 o                         
  -3  -5   5       1079.99       1094.26        19.60 o                         
  -2  -5   5        534.90        545.61        14.50 o                         
  -1  -5   5       2141.72       2130.48        26.98 o                         
   0  -5   5       1687.82       1722.47        27.26 o                         
   1  -5   5       7883.75       7742.38        68.69 o                         
   2  -5   5        878.03        891.98        21.37 o                         
   3  -5   5       1511.72       1492.43        28.18 o                         
   4  -5   5        616.91        572.89        16.65 o                         
   5  -5   5       1304.01       1285.66        29.47 o                         
   6  -5   5        513.69        521.52        22.48 o                         
   7  -5   5       2551.08       2579.98        53.06 o                         
   8  -5   5        321.96        327.82        37.18 o                         
  -8  -4   5        450.85        497.49        95.26 o                         
  -7  -4   5          2.18         34.11        20.66 o                         
  -6  -4   5        194.26        141.50        26.69 o                         
  -5  -4   5       3204.71       3284.76        76.89 o                         
  -4  -4   5        624.79        650.54        14.14 o                         
  -3  -4   5        217.15        229.80         8.46 o                         
  -2  -4   5       1254.17       1170.21        18.12 o                         
  -1  -4   5        162.42        165.82         9.30 o                         
   0  -4   5       1260.54       1280.18        17.62 o                         
   1  -4   5      13084.27      12727.85        95.45 o                         
   2  -4   5        580.72        534.68        15.46 o                         
   3  -4   5        759.37        730.74        19.20 o                         
   4  -4   5        855.25        838.86        22.92 o                         
   5  -4   5        273.63        290.76        14.70 o                         
   6  -4   5        475.96        499.11        19.78 o                         
   7  -4   5       3725.68       3884.94       128.30 o                         
   8  -4   5        336.43        298.72        41.86 o                         
  -8  -3   5        455.36        520.62        97.31 o                         
  -7  -3   5        308.87        237.93        32.93 o                         
  -6  -3   5         74.13         61.00        17.88 o                         
  -5  -3   5       5638.87       5479.68        99.81 o                         
  -4  -3   5       1460.74       1466.18        20.34 o                         
  -3  -3   5        550.90        542.93        12.60 o                         
  -2  -3   5       1951.50       1914.64        24.82 o                         
  -1  -3   5       1081.63       1129.72        17.37 o                         
   0  -3   5         19.16         37.51         3.47 o                         
   1  -3   5      10633.61      10220.87        78.31 o                         
   2  -3   5       2035.47       2082.65        29.33 o                         
   3  -3   5        207.29        224.12         9.09 o                         
   4  -3   5       1015.78       1066.71        24.16 o                         
   5  -3   5         75.84         98.50         8.87 o                         
   6  -3   5        237.27        263.01        17.53 o                         
   7  -3   5       3254.02       3335.47       110.27 o                         
   8  -3   5        383.55        370.94        94.65 o                         
  -9  -2   5        667.47        462.18        91.24 o                         
  -8  -2   5        750.68        610.07        53.86 o                         
  -7  -2   5         37.23         19.35        21.54 o                         
  -6  -2   5        136.04        131.83        15.25 o                         
  -5  -2   5       1899.68       1824.35        31.74 o                         
  -4  -2   5       1267.10       1268.06        15.95 o                         
  -3  -2   5       3893.59       3811.50        34.23 o                         
  -2  -2   5       1216.27       1092.85        18.48 o                         
  -1  -2   5       3163.16       3198.40        26.70 o                         
   0  -2   5        128.64        145.38         7.44 o                         
   1  -2   5       9326.32       9028.59        80.19 o                         
   2  -2   5       1421.89       1436.23        23.08 o                         
   3  -2   5       1673.07       1677.56        28.22 o                         
   4  -2   5       1733.78       1765.07        33.61 o                         
   5  -2   5        517.57        532.97        19.09 o                         
   6  -2   5         93.90         82.60        20.18 o                         
   7  -2   5       2330.67       2570.46        98.79 o                         
  -9  -1   5       1771.73       1674.45       109.33 o                         
  -8  -1   5       1458.16       1458.73        70.08 o                         
  -7  -1   5        144.96        117.89        23.48 o                         
  -6  -1   5        205.93        179.87        16.68 o                         
  -5  -1   5        590.24        571.03        14.43 o                         
  -4  -1   5         16.70         21.29         3.71 o                         
  -3  -1   5       6672.20       6426.67        54.01 o                         
  -2  -1   5       6378.36       6265.97        57.74 o                         
  -1  -1   5        937.78        878.70        14.99 o                         
   0  -1   5         24.48         21.70         5.01 o                         
   1  -1   5       2463.66       2374.68        34.09 o                         
   2  -1   5        750.20        780.40        24.08 o                         
   3  -1   5       3994.79       3920.64        58.70 o                         
   4  -1   5       2166.84       2134.45        45.04 o                         
   5  -1   5        508.79        517.25        20.01 o                         
   6  -1   5         52.78         16.07        42.36 o                         
   7  -1   5       1650.30       1659.85        95.83 o                         
  -9   0   5       1312.59       1276.19        78.98 o                         
  -8   0   5       1601.08       1600.75       121.62 o                         
  -7   0   5         33.21         64.07        22.55 o                         
  -6   0   5         97.61        113.58         8.16 o                         
  -5   0   5          6.32         10.07         4.55 o                         
  -4   0   5         39.59         55.01         8.06 o                         
  -3   0   5       9978.91       9851.71        84.75 o                         
  -2   0   5       5905.75       5940.78        56.25 o                         
  -1   0   5        465.51        418.38        13.97 o                         
   0   0   5        631.34        638.64        19.27 o                         
   1   0   5        435.43        439.59        16.07 o                         
   2   0   5          8.77         20.42         6.90 o                         
   3   0   5       4818.37       4878.17        66.23 o                         
   4   0   5       2359.21       2356.64        48.50 o                         
   5   0   5         45.54         90.33        19.25 o                         
   6   0   5        399.53        374.12        39.51 o                         
   7   0   5        491.99        606.79        99.53 o                         
  -9   1   5       1159.33       1301.17        79.92 o                         
  -8   1   5        625.63        550.63        48.87 o                         
  -7   1   5        465.36        518.53        37.12 o                         
  -6   1   5       2184.74       2242.40        44.89 o                         
  -5   1   5         73.61        105.49         9.65 o                         
  -4   1   5        511.76        510.15        19.68 o                         
  -3   1   5       6101.02       5969.16        59.84 o                         
  -2   1   5       5852.99       5925.30        60.95 o                         
  -1   1   5        302.40        318.80        12.07 o                         
   0   1   5       1082.86       1098.83        25.92 o                         
   1   1   5         16.08         11.30         6.07 o                         
   2   1   5        161.62        162.17        12.00 o                         
   3   1   5       4872.81       4882.34        67.78 o                         
   4   1   5       2756.03       2820.08        51.28 o                         
   5   1   5          5.39         -2.71        17.29 o                         
   6   1   5        398.18        378.89        39.46 o                         
 -10   2   5         73.72         48.98        34.38 o                         
  -9   2   5        583.98        617.01        56.54 o                         
  -8   2   5        826.95        849.31        61.06 o                         
  -7   2   5       1430.10       1552.62        53.17 o                         
  -6   2   5       2891.52       3030.68        54.32 o                         
  -5   2   5        244.80        264.07        13.35 o                         
  -4   2   5        419.24        389.07        12.98 o                         
  -3   2   5       4109.20       4001.54        47.56 o                         
  -2   2   5       1742.07       1674.78        35.51 o                         
  -1   2   5       1245.04       1251.98        25.56 o                         
   0   2   5       3388.43       3160.60        40.92 o                         
   1   2   5         29.15         30.97         6.76 o                         
   2   2   5         58.96         55.30         8.45 o                         
   3   2   5       2617.52       2628.53        47.46 o                         
   4   2   5       1022.50        891.77        64.57 o                         
   5   2   5        185.41        123.34        25.60 o                         
 -10   3   5         75.00        286.51       100.16 o                         
  -9   3   5        284.65        372.49        47.23 o                         
  -8   3   5         13.60         31.48        32.93 o                         
  -7   3   5       1511.31       1630.44        44.57 o                         
  -6   3   5       5008.85       4964.48        76.86 o                         
  -5   3   5          4.75         26.20         5.66 o                         
  -4   3   5        328.80        345.04        14.53 o                         
  -3   3   5       1127.77       1066.32        26.46 o                         
  -2   3   5        325.96        342.84        15.90 o                         
  -1   3   5       2405.53       2369.53        39.69 o                         
   0   3   5       6265.98       5960.36        69.83 o                         
   1   3   5         30.98         38.64         7.48 o                         
   2   3   5        116.19        119.22        12.88 o                         
   3   3   5       1682.26       1754.15        39.83 o                         
   4   3   5        456.40        534.86        45.17 o                         
   5   3   5        480.97        510.02        86.08 o                         
 -10   4   5        124.44         43.28        33.95 o                         
  -9   4   5         65.68        101.75        30.02 o                         
  -8   4   5         56.96        123.92        27.56 o                         
  -7   4   5       1745.16       1741.20        47.05 o                         
  -6   4   5       4216.34       4233.39        67.73 o                         
  -5   4   5         50.64         49.01         6.64 o                         
  -4   4   5         55.88         44.65         6.80 o                         
  -3   4   5        509.11        503.70        19.03 o                         
  -2   4   5          6.15         13.26         7.95 o                         
  -1   4   5       2127.42       2058.30        39.18 o                         
   0   4   5       4710.26       4619.95        68.62 o                         
   1   4   5         41.21         46.04         8.96 o                         
   2   4   5         37.07         46.06        11.66 o                         
   3   4   5       1022.50       1024.77        53.65 o                         
   4   4   5         56.71         27.09        20.65 o                         
 -10   5   5        695.83        882.49       118.30 o                         
  -9   5   5        156.82        132.44        30.85 o                         
  -8   5   5        335.95        366.03        25.55 o                         
  -7   5   5        680.52        739.93        26.49 o                         
  -6   5   5       2998.57       2916.93        51.53 o                         
  -5   5   5        438.93        434.40        17.15 o                         
  -4   5   5       1335.22       1318.31        33.85 o                         
  -3   5   5        327.97        356.58        17.62 o                         
  -2   5   5        431.78        418.21        18.90 o                         
  -1   5   5       1631.68       1639.04        35.17 o                         
   0   5   5       3489.69       3278.08        58.00 o                         
   1   5   5        192.82        187.59        18.80 o                         
   2   5   5        361.34        370.50        22.88 o                         
   3   5   5        354.38        352.53        77.08 o                         
  -9   6   5         99.52         95.56        35.67 o                         
  -8   6   5        258.38        250.77        19.71 o                         
  -7   6   5        453.81        454.72        21.65 o                         
  -6   6   5       1497.51       1423.44        36.67 o                         
  -5   6   5        723.01        753.77        24.84 o                         
  -4   6   5       2170.60       2263.77        42.29 o                         
  -3   6   5        365.54        375.32        18.97 o                         
  -2   6   5        355.58        373.44        18.92 o                         
  -1   6   5       1075.61       1066.44        33.53 o                         
   0   6   5       1750.09       1732.06        43.80 o                         
   1   6   5         96.79         92.94        12.32 o                         
   2   6   5       1044.04        981.96        87.04 o                         
  -9   7   5        328.71        337.20        25.48 o                         
  -8   7   5         10.49         20.99        13.31 o                         
  -7   7   5        394.35        433.51        24.12 o                         
  -6   7   5        192.55        213.17        16.95 o                         
  -5   7   5        468.24        457.76        25.07 o                         
  -4   7   5       3100.87       3055.84        57.31 o                         
  -3   7   5        488.65        499.15        24.82 o                         
  -2   7   5         79.30         94.17        14.70 o                         
  -1   7   5        444.27        429.60        24.38 o                         
   0   7   5        722.76        749.45        33.63 o                         
   1   7   5        394.13        387.50        59.59 o                         
  -9   8   5        511.48        460.40        34.97 o                         
  -8   8   5         54.21         58.51        12.49 o                         
  -7   8   5        289.41        274.21        20.79 o                         
  -6   8   5          4.21          1.89        10.95 o                         
  -5   8   5        273.71        264.94        19.40 o                         
  -4   8   5       2831.04       2939.49        65.34 o                         
  -3   8   5        311.38        293.67        37.44 o                         
  -2   8   5         26.40         50.92        13.87 o                         
  -1   8   5        955.27        992.27        38.72 o                         
   0   8   5        157.22        174.11        24.56 o                         
  -7   9   5        441.72        446.82        47.48 o                         
  -6   9   5         20.77         44.08        12.80 o                         
  -5   9   5         73.21         61.70        13.01 o                         
  -4   9   5       1913.63       2001.55        56.97 o                         
  -3   9   5        727.76        764.49       103.65 o                         
  -2   9   5        212.51        255.90        70.46 o                         
   1 -12   6        372.30        406.32        32.56 o                         
   2 -12   6       2046.05       2193.07        74.88 o                         
   3 -12   6        912.65        799.17       109.10 o                         
   4 -12   6       1394.40       1328.79        95.76 o                         
   5 -12   6       3157.19       2819.04       199.03 o                         
   6 -12   6        353.58        301.53        76.21 o                         
  -1 -11   6       3230.25       3226.46       213.23 o                         
   0 -11   6        763.47        775.95        35.63 o                         
   1 -11   6        792.13        766.43        30.86 o                         
   2 -11   6       1007.08       1076.10        38.50 o                         
   3 -11   6        311.45        324.25        20.62 o                         
   4 -11   6       3321.09       3299.24        76.05 o                         
   5 -11   6       5038.02       5077.48        92.76 o                         
   6 -11   6        547.72        428.47        63.20 o                         
  -2 -10   6       1933.59       2053.56        97.51 o                         
  -1 -10   6       3349.02       3429.29        97.94 o                         
   0 -10   6        756.05        735.52        28.75 o                         
   1 -10   6       2102.60       2145.83        48.75 o                         
   2 -10   6       1915.84       1916.14        46.29 o                         
   3 -10   6         59.36         71.93        11.67 o                         
   4 -10   6       3341.55       3321.40        62.19 o                         
   5 -10   6       6832.06       6785.08        91.85 o                         
   6 -10   6        810.51        788.80        32.58 o                         
   7 -10   6        570.22        600.32        32.48 o                         
  -4  -9   6        914.67        851.48       112.94 o                         
  -3  -9   6         51.58         30.73        17.13 o                         
  -2  -9   6       1483.55       1530.69        61.70 o                         
  -1  -9   6       2912.93       2975.14        56.87 o                         
   0  -9   6       2571.63       2658.93        51.52 o                         
   1  -9   6       5296.70       5406.01        72.73 o                         
   2  -9   6       1774.89       1791.75        40.48 o                         
   3  -9   6         70.02         69.17         9.12 o                         
   4  -9   6       2704.36       2660.36        49.59 o                         
   5  -9   6       3703.08       3656.80        61.25 o                         
   6  -9   6       1291.73       1255.04        39.43 o                         
   7  -9   6       2589.81       2554.29        61.12 o                         
   8  -9   6        991.13        881.95        41.95 o                         
  -4  -8   6        950.92        995.54        59.83 o                         
  -3  -8   6        210.17        202.61        26.89 o                         
  -2  -8   6       2734.85       2853.56        51.63 o                         
  -1  -8   6       1796.77       1844.30        39.98 o                         
   0  -8   6       2575.55       2588.38        46.03 o                         
   1  -8   6      11879.32      11838.23       110.61 o                         
   2  -8   6       2246.12       2230.51        39.98 o                         
   3  -8   6        148.00        201.69        13.73 o                         
   4  -8   6       2271.50       2256.84        43.20 o                         
   5  -8   6       3400.86       3318.36        53.03 o                         
   6  -8   6       2246.74       2196.08        46.60 o                         
   7  -8   6       4793.19       4704.31        74.97 o                         
   8  -8   6       1027.79       1005.94        36.67 o                         
  -5  -7   6       3752.63       3899.08       137.93 o                         
  -4  -7   6       2229.76       2081.88        81.82 o                         
  -3  -7   6        921.63        990.42        44.40 o                         
  -2  -7   6       2618.39       2679.78        41.32 o                         
  -1  -7   6       1243.19       1270.19        28.29 o                         
   0  -7   6       2188.50       2231.92        37.77 o                         
   1  -7   6       9695.53       9728.49        79.00 o                         
   2  -7   6       3396.01       3429.80        41.48 o                         
   3  -7   6        649.79        714.45        19.96 o                         
   4  -7   6       3256.79       3220.57        42.69 o                         
   5  -7   6       1238.08       1242.97        28.73 o                         
   6  -7   6       1716.09       1608.58        35.58 o                         
   7  -7   6       5840.72       5690.82        77.47 o                         
   8  -7   6       1218.50       1334.22        70.33 o                         
  -6  -6   6        966.70        985.39        72.10 o                         
  -5  -6   6       3969.88       4058.11       117.09 o                         
  -4  -6   6       2216.95       2240.64        80.20 o                         
  -3  -6   6       4091.71       4117.07        48.91 o                         
  -2  -6   6       3363.30       3375.17        46.37 o                         
  -1  -6   6        175.99        183.10        11.23 o                         
   0  -6   6       1768.97       1757.51        26.74 o                         
   1  -6   6      16737.26      16484.00       109.66 o                         
   2  -6   6       5993.68       5991.95        67.89 o                         
   3  -6   6       2415.06       2523.81        37.71 o                         
   4  -6   6       3218.52       3207.68        44.36 o                         
   5  -6   6        139.02        162.47        12.17 o                         
   6  -6   6       1203.21       1176.85        31.16 o                         
   7  -6   6       6050.72       5872.93        79.80 o                         
   8  -6   6       1091.85       1173.58        95.97 o                         
  -7  -5   6        127.79        124.56        34.60 o                         
  -6  -5   6        839.11        816.36        63.51 o                         
  -5  -5   6       4163.56       4115.57       113.21 o                         
  -4  -5   6       1903.31       1975.01        57.11 o                         
  -3  -5   6       3707.99       3708.71        46.03 o                         
  -2  -5   6       5828.55       5781.81        64.02 o                         
  -1  -5   6        225.07        215.78        11.80 o                         
   0  -5   6       2334.41       2337.20        29.43 o                         
   1  -5   6      11597.25      11519.85        75.57 o                         
   2  -5   6       4528.31       4662.19        55.46 o                         
   3  -5   6       5871.89       5851.65        62.98 o                         
   4  -5   6       4486.17       4387.60        55.65 o                         
   5  -5   6          5.68         17.16         6.73 o                         
   6  -5   6        672.85        711.30        25.07 o                         
   7  -5   6       4464.90       4494.01        68.39 o                         
  -7  -4   6        538.62        441.36        47.20 o                         
  -6  -4   6        997.30        919.74        82.83 o                         
  -5  -4   6        688.59        647.07        41.67 o                         
  -4  -4   6       1520.63       1583.36        24.94 o                         
  -3  -4   6      13825.13      13777.77        97.92 o                         
  -2  -4   6      10502.33      10311.05        80.33 o                         
  -1  -4   6        148.58        181.93         7.64 o                         
   0  -4   6       1777.97       1774.41        25.61 o                         
   1  -4   6       5983.88       5802.03        53.91 o                         
   2  -4   6       2888.96       2908.58        37.96 o                         
   3  -4   6       9560.28       9488.88        80.46 o                         
   4  -4   6       5918.42       5868.63        64.30 o                         
   5  -4   6          6.12         14.60         6.47 o                         
   6  -4   6       1392.71       1356.27        36.99 o                         
   7  -4   6       3764.07       4094.66       175.73 o                         
  -8  -3   6       1814.79       1847.94       180.29 o                         
  -7  -3   6        234.07        144.94        41.30 o                         
  -6  -3   6       2096.74       1967.02        69.36 o                         
  -5  -3   6       1953.29       1845.63        55.23 o                         
  -4  -3   6       1004.29        995.52        20.13 o                         
  -3  -3   6      12549.23      12192.44        94.49 o                         
  -2  -3   6      11338.55      11086.21        90.34 o                         
  -1  -3   6        988.86       1023.20        18.96 o                         
   0  -3   6       3251.67       3122.91        36.51 o                         
   1  -3   6       2036.25       1965.06        29.30 o                         
   2  -3   6       1154.48       1193.91        28.85 o                         
   3  -3   6      11800.69      11832.81       102.18 o                         
   4  -3   6       8952.03       8974.56        88.30 o                         
   5  -3   6        446.78        432.25        30.34 o                         
   6  -3   6        831.52        857.94        28.80 o                         
   7  -3   6       1202.25       1309.62        75.56 o                         
  -8  -2   6       1925.27       1686.18       123.99 o                         
  -7  -2   6       3160.52       2790.35        95.79 o                         
  -6  -2   6       4282.12       4165.67        78.04 o                         
  -5  -2   6        379.89        378.71        11.42 o                         
  -4  -2   6        286.23        300.29        11.12 o                         
  -3  -2   6      11359.97      10688.48        78.04 o                         
  -2  -2   6      10128.58       9728.43        79.33 o                         
  -1  -2   6       3054.40       3122.32        35.90 o                         
   0  -2   6       6596.99       6459.07        61.43 o                         
   1  -2   6       1000.87        962.52        19.83 o                         
   2  -2   6        796.14        794.00        21.68 o                         
   3  -2   6      12517.96      12550.92       137.96 o                         
   4  -2   6       5518.20       5596.89        78.56 o                         
   5  -2   6        511.39        518.16        21.48 o                         
   6  -2   6       1966.26       2213.42        91.43 o                         
   7  -2   6        587.59        687.21       107.34 o                         
  -9  -1   6       2202.47       2176.42       125.19 o                         
  -8  -1   6       1430.10       1398.23        79.90 o                         
  -7  -1   6       2827.87       2726.30        84.91 o                         
  -6  -1   6       6827.26       6755.60       115.31 o                         
  -5  -1   6        503.20        446.01        15.82 o                         
  -4  -1   6         77.08         78.93         7.00 o                         
  -3  -1   6       7136.46       6796.44        63.85 o                         
  -2  -1   6       7155.08       7054.21        54.04 o                         
  -1  -1   6       8028.41       8016.41        73.42 o                         
   0  -1   6      13463.69      13563.23       116.12 o                         
   1  -1   6       1078.83       1124.87        26.88 o                         
   2  -1   6         34.88         39.62         7.26 o                         
   3  -1   6       6606.65       6334.70        83.75 o                         
   4  -1   6       4483.25       4428.07        72.10 o                         
   5  -1   6       1310.15       1314.72        35.01 o                         
   6  -1   6       2586.92       2761.40       105.67 o                         
   7  -1   6        567.29        616.31       103.59 o                         
  -9   0   6        797.36        688.19        72.42 o                         
  -8   0   6        669.49        578.95        64.06 o                         
  -7   0   6       3742.38       3739.57       100.93 o                         
  -6   0   6       7894.69       7986.36       101.38 o                         
  -5   0   6        866.26        880.65        27.50 o                         
  -4   0   6        750.81        767.23        24.76 o                         
  -3   0   6       5615.65       5630.09        55.89 o                         
  -2   0   6       3529.80       3546.47        47.13 o                         
  -1   0   6      10726.85      10704.26       114.63 o                         
   0   0   6      13746.64      14274.86       155.78 o                         
   1   0   6        524.31        545.34        21.73 o                         
   2   0   6        378.31        374.75        18.58 o                         
   3   0   6       4092.73       4082.31        63.99 o                         
   4   0   6       1803.71       1809.46        45.11 o                         
   5   0   6       2615.25       2640.75       100.50 o                         
   6   0   6       3591.28       3426.56       252.86 o                         
  -9   1   6        728.03        787.36        77.48 o                         
  -8   1   6         59.75         38.00        19.56 o                         
  -7   1   6       3418.61       3354.18        95.88 o                         
  -6   1   6       9846.96      10316.76       140.17 o                         
  -5   1   6       2661.81       2722.83        45.99 o                         
  -4   1   6       2448.31       2470.43        43.08 o                         
  -3   1   6       3659.66       3563.20        44.91 o                         
  -2   1   6        437.90        464.88        16.26 o                         
  -1   1   6       7103.20       7234.44        95.46 o                         
   0   1   6      15577.13      15428.71       140.59 o                         
   1   1   6       1067.02       1118.67        34.97 o                         
   2   1   6        858.37        851.43        27.93 o                         
   3   1   6       3705.53       3717.11        61.96 o                         
   4   1   6        821.15        838.32        29.29 o                         
   5   1   6       1834.26       1856.82        86.71 o                         
  -9   2   6        794.87        851.30        66.11 o                         
  -8   2   6         78.45         67.79        18.16 o                         
  -7   2   6       3212.42       3421.91        91.34 o                         
  -6   2   6       7045.21       7133.76       100.74 o                         
  -5   2   6       3577.17       3537.99        59.41 o                         
  -4   2   6       5186.67       5149.37        61.39 o                         
  -3   2   6       1902.85       1865.47        36.69 o                         
  -2   2   6         64.17         84.73         8.63 o                         
  -1   2   6       5293.88       4941.85        76.13 o                         
   0   2   6      10370.83      10324.46       114.55 o                         
   1   2   6       2896.94       2809.79        58.63 o                         
   2   2   6       2748.84       2744.51        52.67 o                         
   3   2   6       1603.16       1647.12        41.37 o                         
   4   2   6         84.30         89.82        21.72 o                         
 -10   3   6       3003.17       3299.11       236.61 o                         
  -9   3   6       1287.13       1386.27        84.30 o                         
  -8   3   6         38.93         25.46        23.48 o                         
  -7   3   6       2029.04       2074.79        50.29 o                         
  -6   3   6       3849.77       3841.80        79.04 o                         
  -5   3   6       3061.04       2999.47        69.46 o                         
  -4   3   6       8828.32       8787.79        94.83 o                         
  -3   3   6       2358.95       2340.50        41.93 o                         
  -2   3   6          9.14         17.77         7.26 o                         
  -1   3   6       5336.08       4976.08        81.33 o                         
   0   3   6       6583.24       6382.87        88.31 o                         
   1   3   6       1595.00       1599.98        45.30 o                         
   2   3   6       3386.93       3367.03        68.86 o                         
   3   3   6       1465.60       1461.91        40.05 o                         
   4   3   6        117.83        101.05        36.35 o                         
 -10   4   6       2922.19       3470.39       238.45 o                         
  -9   4   6       1447.63       1580.77        89.25 o                         
  -8   4   6        315.89        312.21        32.23 o                         
  -7   4   6       1415.90       1433.05        45.21 o                         
  -6   4   6       1369.86       1482.72        43.19 o                         
  -5   4   6       2606.03       2655.39        48.60 o                         
  -4   4   6       9466.18       9596.21        97.48 o                         
  -3   4   6       4018.64       3975.34        58.67 o                         
  -2   4   6        229.13        196.36        15.40 o                         
  -1   4   6       2248.90       2300.63        49.65 o                         
   0   4   6       2187.92       2160.62        49.13 o                         
   1   4   6       1596.46       1582.46        42.93 o                         
   2   4   6       4847.98       4843.79        83.75 o                         
   3   4   6       1270.69       1141.93        66.35 o                         
 -10   5   6       2835.78       2872.13       215.77 o                         
  -9   5   6       1580.10       1570.23        97.31 o                         
  -8   5   6        899.31        955.47        38.92 o                         
  -7   5   6       1521.74       1486.13        46.33 o                         
  -6   5   6        273.39        284.47        18.94 o                         
  -5   5   6       2376.35       2379.63        47.71 o                         
  -4   5   6       9521.15       9588.20       104.77 o                         
  -3   5   6       2359.88       2324.80        47.58 o                         
  -2   5   6        559.50        554.41        32.54 o                         
  -1   5   6       2411.05       2385.56        50.90 o                         
   0   5   6       1032.63       1034.19        35.72 o                         
   1   5   6       1157.47       1176.43        38.70 o                         
   2   5   6       3390.02       3409.24       122.58 o                         
   3   5   6       1059.60        966.37       118.59 o                         
  -9   6   6       1383.64       1618.09       209.95 o                         
  -8   6   6       1818.87       1731.39        53.33 o                         
  -7   6   6       2422.07       2454.09        58.46 o                         
  -6   6   6        177.66        209.43        17.45 o                         
  -5   6   6        755.56        747.99        30.16 o                         
  -4   6   6       5482.34       5561.55        78.93 o                         
  -3   6   6       2451.39       2439.15        49.85 o                         
  -2   6   6       1859.05       1792.02        45.25 o                         
  -1   6   6       2377.53       2358.23        53.43 o                         
   0   6   6        149.06        107.45        14.67 o                         
   1   6   6        784.33        765.97        40.24 o                         
   2   6   6       2977.54       2656.72       232.70 o                         
  -9   7   6       1206.67       1317.10        78.74 o                         
  -8   7   6       2966.48       3020.44        83.77 o                         
  -7   7   6       1961.93       1998.52        60.23 o                         
  -6   7   6         62.53         42.07        13.48 o                         
  -5   7   6        859.32        911.37        41.23 o                         
  -4   7   6       3371.62       3417.99        73.90 o                         
  -3   7   6       1601.49       1608.26        49.56 o                         
  -2   7   6       1909.52       1821.40        51.49 o                         
  -1   7   6       2130.65       2139.84        57.16 o                         
   0   7   6        222.33        175.56        21.75 o                         
  -8   8   6       2437.65       2549.05        94.80 o                         
  -7   8   6       2445.49       2492.46        70.58 o                         
  -6   8   6        283.04        238.14        25.43 o                         
  -5   8   6        907.37        979.82        45.55 o                         
  -4   8   6       1208.04       1184.83        43.82 o                         
  -3   8   6        703.05        675.75        37.06 o                         
  -2   8   6       2698.02       2668.53        78.48 o                         
  -7   9   6       1997.26       2228.85       203.50 o                         
  -6   9   6        377.10        336.88        90.21 o                         
  -3   9   6        425.74        419.27        82.17 o                         
   3 -12   7        126.58         85.93        39.10 o                         
  -1 -11   7        209.75        130.28        35.91 o                         
   0 -11   7        470.19        464.96        30.51 o                         
   1 -11   7       2359.01       2462.05        59.53 o                         
   2 -11   7        221.94        224.99        18.50 o                         
   3 -11   7        116.77        170.85        16.88 o                         
   4 -11   7        512.78        559.87        29.44 o                         
   5 -11   7        581.61        569.53        65.04 o                         
  -2 -10   7        699.09        719.65        92.31 o                         
  -1 -10   7          3.82         32.96        16.74 o                         
   0 -10   7         83.65         69.07        11.06 o                         
   1 -10   7       3331.50       3419.34        64.26 o                         
   2 -10   7        802.72        842.39        30.38 o                         
   3 -10   7         10.89         14.96        10.97 o                         
   4 -10   7        607.22        648.52        30.47 o                         
   5 -10   7         30.07         41.81        10.82 o                         
   6 -10   7        206.26        199.18        22.61 o                         
  -3  -9   7        516.71        614.08        49.19 o                         
  -2  -9   7        405.70        410.59        33.67 o                         
  -1  -9   7        126.76        135.77        12.99 o                         
   0  -9   7        224.00        244.08        16.17 o                         
   1  -9   7       3772.44       3856.40        62.29 o                         
   2  -9   7       1107.86       1067.36        32.72 o                         
   3  -9   7        372.60        374.95        19.34 o                         
   4  -9   7        520.90        549.68        26.72 o                         
   5  -9   7        169.05        172.54        16.06 o                         
   6  -9   7        101.86        119.51        14.99 o                         
   7  -9   7       2483.91       2458.82        61.61 o                         
  -4  -8   7         64.77         68.05        19.08 o                         
  -3  -8   7       1445.26       1501.95        82.64 o                         
  -2  -8   7       1706.07       1735.87        39.40 o                         
  -1  -8   7        220.62        252.48        15.16 o                         
   0  -8   7        129.76        132.71        11.87 o                         
   1  -8   7       2415.78       2474.32        46.92 o                         
   2  -8   7        489.26        493.36        20.93 o                         
   3  -8   7       1509.75       1486.64        38.24 o                         
   4  -8   7       1146.06       1202.24        32.86 o                         
   5  -8   7        468.60        473.13        21.94 o                         
   6  -8   7         51.44         52.72        10.32 o                         
   7  -8   7       2386.25       2317.80        53.29 o                         
  -5  -7   7        229.22        203.55        38.52 o                         
  -4  -7   7        193.27        191.04        30.22 o                         
  -3  -7   7       2633.98       2621.56        68.26 o                         
  -2  -7   7       2496.53       2465.62        41.68 o                         
  -1  -7   7         99.38        107.78        10.07 o                         
   0  -7   7         20.09         25.10         6.67 o                         
   1  -7   7        595.93        599.40        18.64 o                         
   2  -7   7        159.99        183.84        11.61 o                         
   3  -7   7       3576.16       3545.91        48.79 o                         
   4  -7   7       2440.09       2495.41        46.45 o                         
   5  -7   7        190.44        210.42        15.00 o                         
   6  -7   7         66.81         76.40        12.71 o                         
   7  -7   7        812.47        804.33        29.54 o                         
  -6  -6   7        710.87        767.93        77.64 o                         
  -5  -6   7         30.57          9.02        15.51 o                         
  -4  -6   7          4.67        -11.42        12.67 o                         
  -3  -6   7       3556.20       3587.28        49.85 o                         
  -2  -6   7       2117.18       2078.78        37.90 o                         
  -1  -6   7         22.92         50.16         8.29 o                         
   0  -6   7        319.38        323.91        13.76 o                         
   1  -6   7         53.73         59.81         9.36 o                         
   2  -6   7          9.98         24.60         5.97 o                         
   3  -6   7       5522.87       5469.79        61.51 o                         
   4  -6   7       3173.62       3148.63        49.27 o                         
   5  -6   7        135.90        139.56        12.29 o                         
   6  -6   7        145.69        134.09        13.17 o                         
   7  -6   7        279.51        291.99        17.86 o                         
  -7  -5   7        345.34        267.44        64.85 o                         
  -6  -5   7       1148.20       1168.86        77.86 o                         
  -5  -5   7          8.86          5.48        13.64 o                         
  -4  -5   7        280.24        255.93        22.67 o                         
  -3  -5   7       1948.31       1941.85        36.73 o                         
  -2  -5   7       2182.53       2127.53        37.52 o                         
  -1  -5   7        632.72        620.53        20.22 o                         
   0  -5   7       2240.85       2176.89        34.73 o                         
   1  -5   7         14.66         28.93         5.55 o                         
   2  -5   7        246.66        270.31        12.20 o                         
   3  -5   7       3728.41       3710.84        48.34 o                         
   4  -5   7       2614.79       2563.01        45.17 o                         
   5  -5   7         70.22         80.26         9.66 o                         
   6  -5   7        276.03        317.18        18.88 o                         
   7  -5   7         29.38         56.54        31.43 o                         
  -7  -4   7        927.33        873.22        69.16 o                         
  -6  -4   7       1474.50       1412.63       105.51 o                         
  -5  -4   7        113.49        162.83        24.25 o                         
  -4  -4   7        199.82        212.49        11.88 o                         
  -3  -4   7       1863.15       1831.96        30.69 o                         
  -2  -4   7       1615.51       1567.94        31.76 o                         
  -1  -4   7       2251.20       2244.77        32.15 o                         
   0  -4   7       4327.90       4214.31        46.36 o                         
   1  -4   7        288.58        295.71        10.01 o                         
   2  -4   7        629.92        659.64        18.67 o                         
   3  -4   7       2741.48       2739.10        44.26 o                         
   4  -4   7        872.10        903.96        28.70 o                         
   5  -4   7        435.52        473.56        21.34 o                         
   6  -4   7       2354.43       2292.35        50.54 o                         
   7  -4   7         38.77        132.42        58.39 o                         
  -7  -3   7        454.12        450.32       106.52 o                         
  -6  -3   7       2844.44       2779.83        92.47 o                         
  -5  -3   7        113.89         95.24        13.28 o                         
  -4  -3   7          8.28         11.66         5.09 o                         
  -3  -3   7        739.43        729.30        22.47 o                         
  -2  -3   7         47.63         52.12         6.28 o                         
  -1  -3   7       2395.33       2376.54        35.03 o                         
   0  -3   7       6705.94       6704.09        69.41 o                         
   1  -3   7         16.11         24.46         5.43 o                         
   2  -3   7        699.53        697.21        22.61 o                         
   3  -3   7       1124.30       1077.38        29.91 o                         
   4  -3   7       1078.51       1093.51        31.76 o                         
   5  -3   7       1344.63       1277.70        36.89 o                         
   6  -3   7       1773.16       1881.76       133.26 o                         
   7  -3   7          7.29         -3.19        36.88 o                         
  -8  -2   7         31.36         19.11        26.37 o                         
  -7  -2   7       1178.15       1118.34        56.60 o                         
  -6  -2   7       3559.73       3470.36        78.82 o                         
  -5  -2   7        287.27        289.95        13.16 o                         
  -4  -2   7        187.56        169.41         9.66 o                         
  -3  -2   7        128.46        117.88         7.29 o                         
  -2  -2   7        428.24        430.91        11.21 o                         
  -1  -2   7       2712.14       2573.33        38.04 o                         
   0  -2   7       6265.10       6067.79        67.22 o                         
   1  -2   7         36.50         56.19         7.39 o                         
   2  -2   7        447.69        467.59        21.50 o                         
   3  -2   7        924.76        886.00        31.63 o                         
   4  -2   7         83.17         99.12        10.96 o                         
   5  -2   7        804.00        772.47        30.18 o                         
   6  -2   7       2283.47       2428.08       118.95 o                         
  -8  -1   7         85.15         64.23        26.14 o                         
  -7  -1   7        498.89        572.25        44.90 o                         
  -6  -1   7       1844.80       1728.06        62.05 o                         
  -5  -1   7        560.17        554.06        19.82 o                         
  -4  -1   7       1596.13       1537.97        31.86 o                         
  -3  -1   7        146.90        148.77         9.47 o                         
  -2  -1   7       1843.86       1840.01        27.65 o                         
  -1  -1   7       1361.82       1322.53        32.82 o                         
   0  -1   7       9212.86       9160.20        94.02 o                         
   1  -1   7        775.81        786.23        21.33 o                         
   2  -1   7        322.54        330.72        18.42 o                         
   3  -1   7        194.64        195.45        17.39 o                         
   4  -1   7        221.60        232.77        17.66 o                         
   5  -1   7        851.96        831.48        31.05 o                         
   6  -1   7       1994.67       2016.21       195.13 o                         
  -9   0   7        188.60        115.65        33.95 o                         
  -8   0   7        166.26        115.14        35.32 o                         
  -7   0   7        232.38        242.43        30.93 o                         
  -6   0   7        625.30        648.03        22.89 o                         
  -5   0   7        706.50        724.94        26.47 o                         
  -4   0   7       3539.38       3491.03        57.86 o                         
  -3   0   7        291.00        299.11        13.14 o                         
  -2   0   7        295.79        307.21        12.51 o                         
  -1   0   7       1378.08       1447.24        43.83 o                         
   0   0   7       1365.21       1421.88        32.84 o                         
   1   0   7        404.19        391.04        19.69 o                         
   2   0   7       2453.92       2445.27        50.45 o                         
   3   0   7        333.30        374.90        20.33 o                         
   4   0   7        230.16        269.28        19.57 o                         
   5   0   7        791.88        816.29        59.28 o                         
  -9   1   7        328.76        332.18        50.76 o                         
  -8   1   7         15.00         53.81        21.70 o                         
  -7   1   7        151.90        147.95        21.38 o                         
  -6   1   7          9.54          6.06         8.33 o                         
  -5   1   7        504.81        516.54        23.92 o                         
  -4   1   7       8357.86       8567.30       104.48 o                         
  -3   1   7       1268.37       1314.81        33.31 o                         
  -2   1   7       1267.57       1315.22        33.05 o                         
  -1   1   7        352.01        375.22        20.65 o                         
   0   1   7        524.77        566.59        29.01 o                         
   1   1   7        410.75        464.05        21.97 o                         
   2   1   7       3884.88       3881.74        65.59 o                         
   3   1   7        634.33        587.64        25.86 o                         
   4   1   7         56.86         72.37        16.00 o                         
  -9   2   7        427.29        456.18        97.65 o                         
  -8   2   7        138.37        200.24        33.71 o                         
  -7   2   7        296.53        326.43        20.41 o                         
  -6   2   7          1.71         10.49         7.92 o                         
  -5   2   7        371.12        377.91        18.64 o                         
  -4   2   7       3762.28       3774.69        75.72 o                         
  -3   2   7        857.19        908.85        26.92 o                         
  -2   2   7         20.19         32.41         7.57 o                         
  -1   2   7        471.50        505.29        25.49 o                         
   0   2   7          6.58         13.67         9.19 o                         
   1   2   7        421.08        393.63        23.61 o                         
   2   2   7       4030.77       3932.85        67.75 o                         
   3   2   7        476.98        497.38        24.49 o                         
   4   2   7          6.27        -16.78        30.28 o                         
  -9   3   7        443.79        460.28        40.69 o                         
  -8   3   7       1230.84       1190.58        60.98 o                         
  -7   3   7        824.00        852.20        33.75 o                         
  -6   3   7        847.91        866.14        32.11 o                         
  -5   3   7          8.43         21.38         7.61 o                         
  -4   3   7       3691.44       3706.55        59.88 o                         
  -3   3   7        798.50        780.63        26.92 o                         
  -2   3   7        753.72        737.16        28.78 o                         
  -1   3   7       1303.27       1257.44        42.19 o                         
   0   3   7         61.78         57.71        12.25 o                         
   1   3   7         93.16        131.85        15.60 o                         
   2   3   7       2261.12       2306.84        52.79 o                         
   3   3   7        437.40        393.09        38.86 o                         
  -9   4   7        290.58        283.74        34.01 o                         
  -8   4   7        917.97        995.45        49.48 o                         
  -7   4   7        856.88        912.13        36.60 o                         
  -6   4   7        142.33        181.76        16.18 o                         
  -5   4   7          6.07          5.25        10.19 o                         
  -4   4   7       1513.92       1586.63        38.08 o                         
  -3   4   7        823.10        766.98        27.68 o                         
  -2   4   7       1888.68       1810.25        51.70 o                         
  -1   4   7       1187.35       1107.08        38.18 o                         
   0   4   7        247.89        261.45        19.51 o                         
   1   4   7        126.81        113.89        14.90 o                         
   2   4   7       1421.11       1495.81        43.96 o                         
  -9   5   7         15.15         -3.57        19.77 o                         
  -8   5   7       1810.63       1898.62        56.50 o                         
  -7   5   7       1182.63       1169.80        41.06 o                         
  -6   5   7         11.32         22.84        10.14 o                         
  -5   5   7        241.05        216.85        18.17 o                         
  -4   5   7        432.95        410.77        21.44 o                         
  -3   5   7         70.70         80.08        10.56 o                         
  -2   5   7       1701.96       1682.05        51.97 o                         
  -1   5   7       1599.46       1542.45        46.99 o                         
   0   5   7         13.04         29.04        11.76 o                         
   1   5   7        130.88        155.36        18.14 o                         
   2   5   7        768.67        753.81       101.03 o                         
  -9   6   7          8.23          7.32        61.28 o                         
  -8   6   7       1243.64       1351.86        51.77 o                         
  -7   6   7       1669.64       1703.97        53.46 o                         
  -6   6   7        110.28         95.13        15.42 o                         
  -5   6   7        225.76        262.10        18.77 o                         
  -4   6   7         18.72         24.83         9.80 o                         
  -3   6   7         15.55         14.65        10.63 o                         
  -2   6   7       2030.68       1984.74        54.83 o                         
  -1   6   7       1081.41       1016.61        39.81 o                         
   0   6   7         29.68         36.78        13.49 o                         
   1   6   7        382.62        398.80        37.99 o                         
  -8   7   7        762.36        795.50        47.91 o                         
  -7   7   7        527.09        578.25        34.27 o                         
  -6   7   7        247.00        216.90        21.25 o                         
  -5   7   7        858.63        855.62        37.96 o                         
  -4   7   7         49.63         39.28        12.01 o                         
  -3   7   7         15.58         18.36        12.73 o                         
  -2   7   7       1235.51       1254.00        54.43 o                         
  -1   7   7        867.46        777.64       125.84 o                         
  -7   8   7        319.82        354.34        62.97 o                         
  -6   8   7        669.37        691.65        82.90 o                         
  -3   8   7         12.36         93.14        54.25 o                         
   3 -12   8        936.10        948.69       115.76 o                         
   0 -11   8        618.51        575.75        37.86 o                         
   1 -11   8       2033.31       1995.52        58.03 o                         
   2 -11   8       1180.46       1129.87        37.78 o                         
   3 -11   8       2592.68       2547.83        59.51 o                         
   4 -11   8       2260.65       2263.30       105.03 o                         
   5 -11   8         23.27         -4.05        22.72 o                         
  -1 -10   8        164.95        174.88        26.37 o                         
   0 -10   8        810.12        841.28        31.02 o                         
   1 -10   8       1519.55       1533.70        42.00 o                         
   2 -10   8        969.55        969.79        33.55 o                         
   3 -10   8       4527.33       4557.74        74.24 o                         
   4 -10   8       3340.66       3331.91        67.10 o                         
   5 -10   8         54.36         31.58        20.78 o                         
  -3  -9   8       2509.58       2395.11       198.40 o                         
  -2  -9   8       2598.47       2631.55        85.71 o                         
  -1  -9   8        752.95        785.28        28.40 o                         
   0  -9   8       1778.60       1712.50        42.37 o                         
   1  -9   8        925.51        929.47        31.06 o                         
   2  -9   8        494.96        535.16        23.91 o                         
   3  -9   8       5528.61       5522.42        78.88 o                         
   4  -9   8       4135.39       4107.07        76.24 o                         
   5  -9   8        312.02        310.64        21.55 o                         
   6  -9   8        836.11        797.62        53.64 o                         
  -5  -8   8        227.77        240.67        60.77 o                         
  -4  -8   8        124.98         71.24        27.63 o                         
  -3  -8   8       2899.44       2912.53       102.80 o                         
  -2  -8   8       2988.81       2923.36        52.38 o                         
  -1  -8   8       2227.98       2194.36        45.78 o                         
   0  -8   8       3735.19       3734.63        60.92 o                         
   1  -8   8        368.62        350.19        18.81 o                         
   2  -8   8        114.25        125.33        11.52 o                         
   3  -8   8       5547.57       5593.31        71.69 o                         
   4  -8   8       4258.31       4311.36        70.87 o                         
   5  -8   8        804.79        806.59        31.60 o                         
   6  -8   8       1710.31       1738.33        47.42 o                         
   7  -8   8        554.19        527.27        87.56 o                         
  -5  -7   8        421.44        353.75        45.26 o                         
  -4  -7   8        302.76        305.63        29.74 o                         
  -3  -7   8       2820.66       2883.02        79.89 o                         
  -2  -7   8       2269.04       2236.62        43.28 o                         
  -1  -7   8       3364.40       3271.91        55.57 o                         
   0  -7   8       6261.23       6259.69        79.91 o                         
   1  -7   8        427.76        461.22        19.15 o                         
   2  -7   8         84.85         92.83         9.75 o                         
   3  -7   8       3839.65       3889.44        60.18 o                         
   4  -7   8       3036.34       3057.13        51.48 o                         
   5  -7   8       2677.48       2637.23        52.30 o                         
   6  -7   8       3330.45       3359.20        59.27 o                         
   7  -7   8        208.56        207.07        17.65 o                         
  -6  -6   8       3122.08       3045.82       224.52 o                         
  -5  -6   8        897.96        794.15        52.75 o                         
  -4  -6   8        738.66        698.76        53.04 o                         
  -3  -6   8       1690.70       1685.51        35.80 o                         
  -2  -6   8        820.51        806.03        26.06 o                         
  -1  -6   8       4876.62       4851.52        64.48 o                         
   0  -6   8       9764.99       9579.92        96.73 o                         
   1  -6   8        672.71        717.19        21.85 o                         
   2  -6   8        265.00        266.90        13.83 o                         
   3  -6   8       3852.06       3858.30        55.56 o                         
   4  -6   8       1636.73       1653.53        39.16 o                         
   5  -6   8       2632.76       2555.93        49.90 o                         
   6  -6   8       4337.95       4292.42        75.52 o                         
   7  -6   8        189.57        193.93        20.18 o                         
  -7  -5   8       1474.15       1638.12       158.75 o                         
  -6  -5   8       3514.36       3416.53       172.81 o                         
  -5  -5   8       1187.49       1136.53        60.46 o                         
  -4  -5   8       1623.75       1671.23        58.11 o                         
  -3  -5   8       1515.37       1542.15        33.86 o                         
  -2  -5   8        164.40        158.30        12.69 o                         
  -1  -5   8       4723.89       4697.92        62.57 o                         
   0  -5   8      11177.93      11060.00       105.22 o                         
   1  -5   8       2652.82       2660.75        45.99 o                         
   2  -5   8       1504.52       1552.21        32.31 o                         
   3  -5   8       1686.72       1684.34        40.98 o                         
   4  -5   8        338.54        326.94        18.31 o                         
   5  -5   8       2581.73       2636.70        52.78 o                         
   6  -5   8       4298.67       4226.06        78.69 o                         
  -7  -4   8       1143.40       1029.35        98.62 o                         
  -6  -4   8       2548.20       2324.03        89.44 o                         
  -5  -4   8       1940.67       1975.31        77.13 o                         
  -4  -4   8       4127.45       3993.05        55.31 o                         
  -3  -4   8       1610.11       1560.89        30.95 o                         
  -2  -4   8          8.68         13.68         7.20 o                         
  -1  -4   8       5440.36       5342.92        62.71 o                         
   0  -4   8      10309.14      10247.52        96.24 o                         
   1  -4   8       2337.59       2436.56        39.41 o                         
   2  -4   8       3677.49       3645.66        54.94 o                         
   3  -4   8       1457.51       1512.20        37.75 o                         
   4  -4   8          9.13         12.95         7.97 o                         
   5  -4   8       2780.42       2793.85        58.22 o                         
   6  -4   8       4824.09       4840.93        79.99 o                         
  -7  -3   8       1013.81        933.10        69.63 o                         
  -6  -3   8       1641.18       1593.05        71.41 o                         
  -5  -3   8       2324.00       2340.98        65.74 o                         
  -4  -3   8       7830.39       7517.25        83.33 o                         
  -3  -3   8       3404.11       3202.19        53.23 o                         
  -2  -3   8         29.32         38.12         8.73 o                         
  -1  -3   8       2438.25       2483.17        44.50 o                         
   0  -3   8       5638.20       5583.08        69.81 o                         
   1  -3   8       3073.60       3080.72        53.32 o                         
   2  -3   8       5780.42       5696.97        99.10 o                         
   3  -3   8       2261.13       2095.99        46.35 o                         
   4  -3   8         71.57         61.83         9.87 o                         
   5  -3   8       2127.67       2098.13        51.09 o                         
   6  -3   8       2480.74       3288.03       249.62 o                         
  -8  -2   8        394.39        379.96        65.64 o                         
  -7  -2   8       1185.99       1137.61        73.99 o                         
  -6  -2   8        813.81        790.41        37.05 o                         
  -5  -2   8       2743.61       2625.25        47.33 o                         
  -4  -2   8      10271.73       9958.70        96.94 o                         
  -3  -2   8       2872.87       2903.16        49.69 o                         
  -2  -2   8        240.79        240.28        10.79 o                         
  -1  -2   8       2565.70       2519.30        44.06 o                         
   0  -2   8       1444.99       1477.28        35.46 o                         
   1  -2   8       3344.72       3350.34        57.27 o                         
   2  -2   8      11384.52      11084.09       135.53 o                         
   3  -2   8       2573.74       2528.50        66.76 o                         
   4  -2   8         20.64         30.07         9.91 o                         
   5  -2   8       1281.46       1306.61        43.03 o                         
  -8  -1   8       1290.15       1222.80        65.06 o                         
  -7  -1   8       1846.37       1805.58        78.98 o                         
  -6  -1   8        187.27        184.72        22.50 o                         
  -5  -1   8       1038.19       1039.46        31.38 o                         
  -4  -1   8       9724.43       9577.83       105.70 o                         
  -3  -1   8       4451.68       4402.66        51.60 o                         
  -2  -1   8        853.79        869.85        24.75 o                         
  -1  -1   8       3492.16       3524.98        56.98 o                         
   0  -1   8       1325.95       1331.79        33.14 o                         
   1  -1   8       2187.90       2175.56        48.85 o                         
   2  -1   8       8210.10       8054.23       110.04 o                         
   3  -1   8       1942.64       1941.16        52.44 o                         
   4  -1   8        260.73        250.20        19.48 o                         
   5  -1   8       1400.58       1572.51       180.24 o                         
  -9   0   8       1309.00       1196.28        93.61 o                         
  -8   0   8       2220.68       2123.31        93.32 o                         
  -7   0   8       1801.68       1811.93        79.88 o                         
  -6   0   8         57.18         95.17        10.73 o                         
  -5   0   8        967.92        953.59        29.12 o                         
  -4   0   8       5599.18       5611.06        75.43 o                         
  -3   0   8       4702.32       4653.20        57.55 o                         
  -2   0   8       6239.29       6396.16        89.29 o                         
  -1   0   8       4203.40       4386.23        67.14 o                         
   0   0   8         19.23         13.40         9.21 o                         
   1   0   8        793.37        840.34        30.43 o                         
   2   0   8       6264.05       6218.37        91.69 o                         
   3   0   8       2049.67       1980.79        50.63 o                         
   4   0   8       1037.33        992.49        39.52 o                         
  -9   1   8        649.71        675.63        73.98 o                         
  -8   1   8       3196.81       3214.02       116.21 o                         
  -7   1   8       3184.91       3164.21       212.91 o                         
  -6   1   8         19.91         22.01         9.85 o                         
  -5   1   8       1022.96       1016.88        33.16 o                         
  -4   1   8       6129.97       6225.04       120.09 o                         
  -3   1   8       2960.37       3050.74        56.04 o                         
  -2   1   8       5159.80       5470.92       112.04 o                         
  -1   1   8       4065.56       4118.70        88.42 o                         
   0   1   8         36.45         35.87        12.86 o                         
   1   1   8        987.56        962.95        33.33 o                         
   2   1   8       4081.94       4018.06        73.44 o                         
   3   1   8       1483.83       1432.34        42.31 o                         
  -9   2   8        466.27        441.05        66.68 o                         
  -8   2   8       2808.66       2788.78       172.16 o                         
  -7   2   8       4011.52       4575.67       103.82 o                         
  -6   2   8       1356.49       1378.65        41.59 o                         
  -5   2   8       1234.72       1300.72        36.80 o                         
  -4   2   8       1068.22       1137.53        33.73 o                         
  -3   2   8        982.74        985.92        31.58 o                         
  -2   2   8       6633.43       6995.27       128.55 o                         
  -1   2   8       5556.07       5681.54       102.61 o                         
   0   2   8        256.91        241.54        19.88 o                         
   1   2   8       1182.54       1173.74        40.89 o                         
   2   2   8       2085.20       2022.06        50.73 o                         
   3   2   8        762.84        750.23        35.95 o                         
  -9   3   8        272.13        222.62        73.16 o                         
  -8   3   8       4326.08       4821.84       287.65 o                         
  -7   3   8       3501.86       3705.07        98.64 o                         
  -6   3   8        719.97        775.53        31.95 o                         
  -5   3   8       1642.28       1652.68        47.38 o                         
  -4   3   8        695.16        702.41        25.69 o                         
  -3   3   8        582.89        616.30        26.41 o                         
  -2   3   8       5942.63       5864.34        99.60 o                         
  -1   3   8       4826.84       4857.97        84.12 o                         
   0   3   8        702.69        708.31        34.09 o                         
   1   3   8       1435.40       1544.50        50.48 o                         
   2   3   8       1102.77       1131.38        39.10 o                         
  -9   4   8        143.09        168.02        41.35 o                         
  -8   4   8       1262.72       1260.09        69.47 o                         
  -7   4   8       2051.24       2195.67        57.72 o                         
  -6   4   8       2085.59       2115.91        56.85 o                         
  -5   4   8       3249.97       3233.37        69.63 o                         
  -4   4   8        546.19        592.93        25.66 o                         
  -3   4   8        300.09        269.71        18.29 o                         
  -2   4   8       4161.13       4227.66        86.44 o                         
  -1   4   8       2877.42       2911.08        66.14 o                         
   0   4   8       1135.10       1086.09        55.06 o                         
   1   4   8       1543.31       1546.16        58.11 o                         
   2   4   8        303.08        255.92        24.62 o                         
  -9   5   8        127.74         92.36        29.68 o                         
  -8   5   8       1227.74       1205.27        47.18 o                         
  -7   5   8       1244.31       1301.26        45.60 o                         
  -6   5   8       2492.87       2443.00        63.41 o                         
  -5   5   8       4155.27       4118.23        82.12 o                         
  -4   5   8        617.18        598.79        28.82 o                         
  -3   5   8        190.00        221.72        18.84 o                         
  -2   5   8       2378.05       2376.47        61.30 o                         
  -1   5   8       1300.62       1234.15        44.89 o                         
   0   5   8        873.48        834.72        42.99 o                         
  -8   6   8        801.17        832.70        53.11 o                         
  -7   6   8        560.98        574.27        34.66 o                         
  -6   6   8       2167.66       2218.24        70.11 o                         
  -5   6   8       3469.36       3431.53        86.42 o                         
  -4   6   8        632.66        675.40        35.00 o                         
  -3   6   8        374.38        337.27        27.94 o                         
  -2   6   8       1067.83       1080.87        43.00 o                         
  -1   6   8        760.90        909.66        85.66 o                         
  -6   7   8       1327.56       1178.48       125.16 o                         
  -5   7   8       2728.13       2604.52       184.57 o                         
  -3   7   8        892.92        867.05       120.50 o                         
  -2   7   8       1175.06       1182.15       155.27 o                         
   0 -11   9        801.68        730.96        44.69 o                         
   1 -11   9          3.87         14.59        12.92 o                         
   2 -11   9         32.93         49.97        30.35 o                         
   3 -11   9       1653.66       1820.22       155.20 o                         
   4 -11   9       1253.04       1248.44        93.37 o                         
  -1 -10   9        569.52        548.51        63.94 o                         
   0 -10   9       1655.99       1641.31        44.98 o                         
   1 -10   9         30.09         32.51        11.12 o                         
   2 -10   9         23.58         36.80        11.34 o                         
   3 -10   9        719.71        787.23        33.50 o                         
   4 -10   9        499.02        562.99        64.68 o                         
   5 -10   9        619.45        600.78       102.89 o                         
  -2  -9   9         20.33         12.69        14.92 o                         
  -1  -9   9       1155.66       1122.90        43.45 o                         
   0  -9   9       2947.97       2914.74        58.18 o                         
   1  -9   9         11.95         30.04        10.46 o                         
   2  -9   9         24.32         46.67        10.09 o                         
   3  -9   9        551.16        573.13        27.47 o                         
   4  -9   9        139.16        139.17        16.49 o                         
   5  -9   9        874.19        895.38       121.33 o                         
   6  -9   9       1723.73       1786.26       156.59 o                         
  -4  -8   9        347.21        545.55       103.39 o                         
  -3  -8   9        248.60        269.67        44.20 o                         
  -2  -8   9         38.96         36.84         9.39 o                         
  -1  -8   9        758.18        768.94        29.63 o                         
   0  -8   9       2939.62       2860.93        61.48 o                         
   1  -8   9        279.05        313.59        19.20 o                         
   2  -8   9        153.74        151.75        13.84 o                         
   3  -8   9        224.16        220.89        19.94 o                         
   4  -8   9         72.40         73.09        12.90 o                         
   5  -8   9        786.62        794.38        33.57 o                         
   6  -8   9       2480.96       2457.49       139.45 o                         
  -5  -7   9        356.79        449.10        89.18 o                         
  -4  -7   9       1161.68       1150.18        63.41 o                         
  -3  -7   9        154.31        149.76        20.28 o                         
  -2  -7   9        355.46        383.53        20.68 o                         
  -1  -7   9        737.99        754.62        30.06 o                         
   0  -7   9       2423.70       2474.22        50.67 o                         
   1  -7   9        496.36        493.06        29.18 o                         
   2  -7   9        903.84        959.83        31.08 o                         
   3  -7   9        117.39        143.82        14.47 o                         
   4  -7   9        249.99        236.03        16.55 o                         
   5  -7   9        829.95        862.29        33.46 o                         
   6  -7   9       1987.49       1982.81        98.70 o                         
  -5  -6   9        308.54        265.13        42.07 o                         
  -4  -6   9       2035.53       2075.43        81.60 o                         
  -3  -6   9        427.31        440.52        20.91 o                         
  -2  -6   9        353.96        362.77        18.49 o                         
  -1  -6   9        348.80        333.14        17.56 o                         
   0  -6   9        925.34        918.25        28.87 o                         
   1  -6   9        467.69        498.90        19.58 o                         
   2  -6   9       3037.35       3052.14        53.73 o                         
   3  -6   9        456.26        509.97        24.26 o                         
   4  -6   9        407.96        393.90        21.37 o                         
   5  -6   9        432.19        437.62        25.07 o                         
   6  -6   9        924.03        958.34        39.05 o                         
  -6  -5   9          7.69         33.40        30.71 o                         
  -5  -5   9        253.87        280.00        33.14 o                         
  -4  -5   9       2906.84       3082.75        97.54 o                         
  -3  -5   9        692.88        651.18        23.92 o                         
  -2  -5   9         80.46         66.09        10.09 o                         
  -1  -5   9        147.99        156.44        12.93 o                         
   0  -5   9        129.89        100.34         9.66 o                         
   1  -5   9        691.69        693.81        26.35 o                         
   2  -5   9       4491.69       4437.63        71.03 o                         
   3  -5   9        565.08        570.52        24.77 o                         
   4  -5   9        298.89        301.95        20.09 o                         
   5  -5   9        231.14        245.72        18.78 o                         
   6  -5   9        329.51        297.72        26.46 o                         
  -7  -4   9        288.44        247.28        64.66 o                         
  -6  -4   9         67.15         54.55        17.48 o                         
  -5  -4   9         77.54         86.78        20.00 o                         
  -4  -4   9       2893.43       2900.38        50.83 o                         
  -3  -4   9        728.76        709.94        26.46 o                         
  -2  -4   9        188.10        175.55        13.95 o                         
  -1  -4   9        719.03        666.05        22.04 o                         
   0  -4   9        124.04        134.02        15.59 o                         
   1  -4   9        143.59        128.95        11.70 o                         
   2  -4   9       4038.89       3997.59        65.67 o                         
   3  -4   9        579.58        602.30        25.54 o                         
   4  -4   9          3.56         17.38         9.84 o                         
   5  -4   9        471.31        518.84        33.24 o                         
  -7  -3   9        519.30        564.82        65.13 o                         
  -6  -3   9        149.64        157.03        24.52 o                         
  -5  -3   9          7.26          9.80        15.95 o                         
  -4  -3   9       2000.04       1950.72        45.49 o                         
  -3  -3   9       1366.96       1267.67        34.99 o                         
  -2  -3   9       1208.61       1165.63        30.17 o                         
  -1  -3   9        863.64        891.08        30.82 o                         
   0  -3   9        705.81        685.08        27.65 o                         
   1  -3   9          9.54         27.29         8.29 o                         
   2  -3   9       3267.01       3272.84        65.26 o                         
   3  -3   9        899.40        860.56        30.81 o                         
   4  -3   9        378.22        342.76        21.52 o                         
   5  -3   9        609.43        582.30        31.76 o                         
  -8  -2   9        961.39       1279.28       149.52 o                         
  -7  -2   9        736.09        696.87        59.04 o                         
  -6  -2   9         56.37         86.35        45.52 o                         
  -5  -2   9         84.82         71.40        10.75 o                         
  -4  -2   9        691.32        665.74        26.63 o                         
  -3  -2   9        298.20        292.93        15.75 o                         
  -2  -2   9       2341.54       2353.16        46.32 o                         
  -1  -2   9       1341.15       1301.34        36.44 o                         
   0  -2   9        438.48        465.87        21.27 o                         
   1  -2   9         40.73         43.35        11.00 o                         
   2  -2   9       1806.65       1901.76        49.63 o                         
   3  -2   9        428.79        455.78        26.60 o                         
   4  -2   9        924.00        900.73        33.45 o                         
  -8  -1   9       1206.52       1289.37       147.15 o                         
  -7  -1   9       1711.49       1608.39        68.73 o                         
  -6  -1   9          5.90         21.48        12.24 o                         
  -5  -1   9         23.35         45.38         9.84 o                         
  -4  -1   9         42.08         35.70        11.83 o                         
  -3  -1   9          7.70          4.67         6.71 o                         
  -2  -1   9       3308.33       3396.88        55.83 o                         
  -1  -1   9       3081.70       3170.71        56.78 o                         
   0  -1   9         38.94         37.49        10.43 o                         
   1  -1   9         84.88         83.39        13.05 o                         
   2  -1   9        478.29        511.98        25.75 o                         
   3  -1   9         82.46         86.62        13.56 o                         
   4  -1   9       1098.67       1098.03        52.22 o                         
  -9   0   9          8.91         55.25        33.20 o                         
  -8   0   9        858.75        865.64        60.28 o                         
  -7   0   9        864.14        827.01        54.64 o                         
  -6   0   9        188.93        182.01        15.11 o                         
  -5   0   9        270.28        306.09        19.57 o                         
  -4   0   9         24.36         36.84         9.79 o                         
  -3   0   9          5.25         20.23         7.68 o                         
  -2   0   9       3327.56       3361.22        59.80 o                         
  -1   0   9       2541.05       2553.58        59.62 o                         
   0   0   9         22.43         44.28        10.02 o                         
   1   0   9        290.25        295.16        20.39 o                         
   2   0   9         48.33         56.55        11.48 o                         
   3   0   9          5.35         21.92        10.18 o                         
  -9   1   9         73.48        117.87        68.73 o                         
  -8   1   9        446.86        481.57        45.65 o                         
  -7   1   9        483.29        437.40        40.31 o                         
  -6   1   9        554.82        573.51        31.32 o                         
  -5   1   9       1692.35       1817.63        54.46 o                         
  -4   1   9          1.52         14.63         8.49 o                         
  -3   1   9        157.45        201.00        16.28 o                         
  -2   1   9       1485.75       1603.33        68.61 o                         
  -1   1   9       1209.27       1285.91        42.75 o                         
   0   1   9        244.06        249.72        18.63 o                         
   1   1   9        833.72        752.54        31.41 o                         
   2   1   9         57.70         58.12        12.13 o                         
   3   1   9          5.60         28.19        13.99 o                         
  -9   2   9         17.98        -40.45        60.15 o                         
  -8   2   9        118.09        145.12        29.93 o                         
  -7   2   9        317.50        269.44        25.57 o                         
  -6   2   9       1319.86       1384.98        53.44 o                         
  -5   2   9       2185.30       2280.70        73.75 o                         
  -4   2   9         14.31         28.51         9.13 o                         
  -3   2   9        207.14        248.35        18.46 o                         
  -2   2   9        671.88        680.24        36.01 o                         
  -1   2   9        426.16        429.53        29.34 o                         
   0   2   9        827.16        869.44        33.96 o                         
   1   2   9       1633.98       1543.14        46.20 o                         
   2   2   9         22.37          2.62        11.02 o                         
  -9   3   9        113.40         87.55        61.45 o                         
  -8   3   9        199.25        210.05        38.17 o                         
  -7   3   9          2.32          0.20        12.09 o                         
  -6   3   9        605.54        651.06        32.31 o                         
  -5   3   9       1987.58       1984.96        55.62 o                         
  -4   3   9         56.75         52.27        10.63 o                         
  -3   3   9          3.75         27.49        10.31 o                         
  -2   3   9        492.85        545.42        34.36 o                         
  -1   3   9         88.26         76.46        14.58 o                         
   0   3   9        662.67        709.89        35.65 o                         
   1   3   9       2162.02       2166.43        62.43 o                         
  -8   4   9         15.32         12.19        26.06 o                         
  -7   4   9        143.28        120.57        15.31 o                         
  -6   4   9        465.10        419.09        27.09 o                         
  -5   4   9       1821.54       1845.46        55.20 o                         
  -4   4   9        324.52        298.90        19.58 o                         
  -3   4   9        304.54        309.14        23.34 o                         
  -2   4   9        211.15        243.26        22.78 o                         
  -1   4   9         10.74         29.97        13.63 o                         
   0   4   9        629.72        609.82        39.99 o                         
  -8   5   9        106.26        103.71        21.69 o                         
  -7   5   9         73.30         72.05        19.84 o                         
  -6   5   9        333.27        310.02        24.74 o                         
  -5   5   9       1084.53       1129.38        44.67 o                         
  -4   5   9        297.53        254.36        20.93 o                         
  -3   5   9        946.70       1039.94        43.36 o                         
  -2   5   9        296.43        275.37        35.46 o                         
  -1   5   9        176.59         93.26        43.25 o                         
  -7   6   9          5.90         92.63        46.91 o                         
  -6   6   9        155.77         86.65        37.39 o                         
  -5   6   9        428.01        415.39        72.27 o                         
  -4   6   9        332.24        326.47        66.53 o                         
  -3   6   9        606.00        650.48        70.12 o                         
  -2   6   9        180.21        146.31        49.38 o                         
   2 -11  10        745.59        778.80        72.89 o                         
  -1 -10  10       1032.43       1120.73        91.48 o                         
   0 -10  10       2267.71       2213.63        66.73 o                         
   1 -10  10       1605.05       1554.97        49.67 o                         
   2 -10  10       2291.57       2378.17       124.49 o                         
   3 -10  10        696.48        705.00        94.39 o                         
  -2  -9  10         73.74          8.73        22.63 o                         
  -1  -9  10       1474.34       1485.55        42.78 o                         
   0  -9  10       1802.35       1820.54        47.75 o                         
   1  -9  10       1220.34       1218.54        38.80 o                         
   2  -9  10       3476.67       3515.83        71.23 o                         
   3  -9  10       1250.04       1306.96        45.88 o                         
   4  -9  10         18.76         63.58       109.75 o                         
  -3  -8  10       1888.72       1723.32       116.22 o                         
  -2  -8  10        450.85        400.90        22.57 o                         
  -1  -8  10        874.21        885.39        35.13 o                         
   0  -8  10        533.40        517.29        27.47 o                         
   1  -8  10       1517.82       1476.08        49.45 o                         
   2  -8  10       6020.81       6274.07       105.86 o                         
   3  -8  10       1672.84       1712.00        59.15 o                         
   4  -8  10         44.35        116.48        41.87 o                         
   5  -8  10        979.97        997.60       113.34 o                         
  -5  -7  10        768.85        847.92        81.07 o                         
  -4  -7  10       3198.81       3063.03       122.36 o                         
  -3  -7  10       1464.12       1391.42        59.71 o                         
  -2  -7  10       1073.47        971.92        33.52 o                         
  -1  -7  10       1819.86       1763.19        45.14 o                         
   0  -7  10        252.17        225.84        17.65 o                         
   1  -7  10        948.31        990.61        32.99 o                         
   2  -7  10       5497.10       5686.47        83.67 o                         
   3  -7  10       2287.89       2368.57        57.11 o                         
   4  -7  10        628.37        629.11        28.66 o                         
   5  -7  10       1206.69       1040.32        81.48 o                         
  -5  -6  10        284.71        271.10        37.70 o                         
  -4  -6  10       2328.57       2317.70        89.51 o                         
  -3  -6  10       2161.25       2082.99        46.23 o                         
  -2  -6  10       3197.98       3158.54        57.80 o                         
  -1  -6  10       2537.21       2516.01        51.21 o                         
   0  -6  10          8.61          3.93         9.87 o                         
   1  -6  10        735.46        766.04        30.32 o                         
   2  -6  10       5345.50       5323.70        83.37 o                         
   3  -6  10       2292.81       2247.88        53.80 o                         
   4  -6  10       1446.92       1455.76        42.85 o                         
   5  -6  10       1335.96       1304.55        92.59 o                         
  -6  -5  10        176.41        195.67        40.51 o                         
  -5  -5  10        672.41        747.59        52.09 o                         
  -4  -5  10       1728.69       1883.74        78.35 o                         
  -3  -5  10       1371.95       1300.67        36.26 o                         
  -2  -5  10       4254.18       4201.13        69.85 o                         
  -1  -5  10       4200.60       3966.23        73.01 o                         
   0  -5  10        148.57        132.74        14.08 o                         
   1  -5  10        668.79        709.88        28.74 o                         
   2  -5  10       3030.06       2968.59        61.15 o                         
   3  -5  10       1383.86       1390.42        40.75 o                         
   4  -5  10       2551.52       2615.07        57.50 o                         
  -7  -4  10       2056.24       2159.36       202.65 o                         
  -6  -4  10        611.32        525.66        45.33 o                         
  -5  -4  10        866.99        805.82        52.59 o                         
  -4  -4  10        608.36        610.50        25.09 o                         
  -3  -4  10        773.66        755.52        29.40 o                         
  -2  -4  10       6480.31       6322.46        94.61 o                         
  -1  -4  10       5434.71       5314.51        88.48 o                         
   0  -4  10        390.85        367.98        21.99 o                         
   1  -4  10        809.09        780.91        30.84 o                         
   2  -4  10       1365.50       1407.33        40.83 o                         
   3  -4  10        819.75        771.31        31.52 o                         
   4  -4  10       3285.56       3287.59        68.99 o                         
  -6  -3  10       1042.57        982.87        67.62 o                         
  -5  -3  10       1798.97       1806.58        77.34 o                         
  -4  -3  10        603.09        544.84        27.72 o                         
  -3  -3  10        317.13        291.50        22.50 o                         
  -2  -3  10       5374.90       5304.08        87.41 o                         
  -1  -3  10       5013.73       5074.46        82.68 o                         
   0  -3  10        999.48       1004.76        39.22 o                         
   1  -3  10       1791.47       1786.23        51.58 o                         
   2  -3  10        704.53        675.50        31.12 o                         
   3  -3  10        321.60        309.61        20.92 o                         
   4  -3  10       3100.67       2995.46        72.69 o                         
  -7  -2  10       1375.90       1420.92       111.32 o                         
  -6  -2  10       2337.92       2188.82       100.40 o                         
  -5  -2  10       3441.07       3245.62        66.66 o                         
  -4  -2  10        427.48        398.41        22.24 o                         
  -3  -2  10         95.15         94.20        14.69 o                         
  -2  -2  10       3364.99       3339.83        59.60 o                         
  -1  -2  10       3769.23       3787.88        65.59 o                         
   0  -2  10       2281.78       2346.97        60.20 o                         
   1  -2  10       3278.42       3294.33        65.19 o                         
   2  -2  10        450.25        467.32        27.37 o                         
   3  -2  10        122.59         98.20        14.94 o                         
   4  -2  10       2651.81       2511.96        70.82 o                         
  -7  -1  10        908.61        894.19        80.67 o                         
  -6  -1  10       2470.31       2403.53        83.23 o                         
  -5  -1  10       4475.11       4430.90        76.86 o                         
  -4  -1  10        486.78        488.11        23.84 o                         
  -3  -1  10        168.68        189.05        14.11 o                         
  -2  -1  10       2504.80       2525.72        50.33 o                         
  -1  -1  10       2133.72       2097.31        60.37 o                         
   0  -1  10       2925.80       2966.31        65.49 o                         
   1  -1  10       4238.48       4393.97        82.07 o                         
   2  -1  10        560.97        538.65        27.67 o                         
   3  -1  10        126.56         89.37        19.35 o                         
  -8   0  10        551.79        539.44        76.14 o                         
  -7   0  10        244.11        208.99        36.15 o                         
  -6   0  10       1918.06       1995.22        54.21 o                         
  -5   0  10       4845.40       4848.85        86.89 o                         
  -4   0  10       1337.15       1400.86        43.05 o                         
  -3   0  10        744.99        792.10        27.95 o                         
  -2   0  10       1620.93       1729.58        50.69 o                         
  -1   0  10        652.59        688.91        33.21 o                         
   0   0  10       2904.83       2908.19        71.43 o                         
   1   0  10       4577.31       4717.23        83.15 o                         
   2   0  10        371.81        370.71        24.71 o                         
  -8   1  10        444.08        422.95        69.10 o                         
  -7   1  10         52.30         54.70        22.76 o                         
  -6   1  10       1828.84       1956.48        58.09 o                         
  -5   1  10       4499.66       4717.59       154.02 o                         
  -4   1  10       1835.24       1922.85        59.65 o                         
  -3   1  10       1604.12       1767.25        98.61 o                         
  -2   1  10       1299.25       1330.97        45.85 o                         
  -1   1  10        178.59        184.26        18.10 o                         
   0   1  10       1568.73       1600.01        49.27 o                         
   1   1  10       3532.29       3657.94        76.33 o                         
   2   1  10        744.92        656.79        39.67 o                         
  -8   2  10        835.65        896.88       102.47 o                         
  -7   2  10         97.81         78.87        21.66 o                         
  -6   2  10       1237.89       1276.16        53.55 o                         
  -5   2  10       2598.06       2579.80        90.87 o                         
  -4   2  10       1851.36       1899.23        54.62 o                         
  -3   2  10       2834.10       3107.42       104.09 o                         
  -2   2  10        837.56        883.93        44.41 o                         
  -1   2  10         41.13         45.06        12.03 o                         
   0   2  10       1580.00       1655.90        49.70 o                         
  -7   3  10        147.06        164.80        22.03 o                         
  -6   3  10        824.21        944.19        47.74 o                         
  -5   3  10       1195.90       1293.62        54.88 o                         
  -4   3  10       1093.49       1108.46        40.76 o                         
  -3   3  10       3308.43       3497.12        84.57 o                         
  -2   3  10       1507.45       1606.25        63.75 o                         
  -1   3  10         89.23         82.75        14.33 o                         
   0   3  10       1281.87       1051.89       151.25 o                         
  -7   4  10        404.94        415.98        36.46 o                         
  -6   4  10        585.45        590.82        37.22 o                         
  -5   4  10        404.57        453.32        29.09 o                         
  -4   4  10       1170.47       1171.17        42.38 o                         
  -3   4  10       3202.36       3495.20        87.39 o                         
  -2   4  10       1490.36       1422.32       105.35 o                         
  -1   4  10        401.63        388.55       101.59 o                         
  -7   5  10        808.53        829.23        98.19 o                         
  -6   5  10       1138.89       1177.32        84.34 o                         
  -5   5  10        180.81        135.31        54.92 o                         
  -4   5  10        677.12        618.18        60.36 o                         
  -3   5  10       2852.71       3000.90       457.37 o                         
   2 -10  11       1911.45       1848.24       156.75 o                         
  -2  -9  11        654.53        759.23       150.66 o                         
  -1  -9  11        696.16        680.00        38.66 o                         
   0  -9  11         49.60         63.94        21.68 o                         
   1  -9  11         16.48         27.19        24.06 o                         
  -3  -8  11        208.65        184.76        62.59 o                         
  -2  -8  11       1380.02       1315.22        47.34 o                         
  -1  -8  11        984.06        956.17        41.74 o                         
   0  -8  11        120.00        141.64        17.51 o                         
   1  -8  11          4.51         -1.42        13.81 o                         
   2  -8  11        579.39        635.89        38.11 o                         
   3  -8  11        301.78        129.94        48.46 o                         
  -4  -7  11         59.93         54.59        50.04 o                         
  -3  -7  11          4.77         33.76        16.98 o                         
  -2  -7  11       1307.68       1286.31        43.75 o                         
  -1  -7  11       1434.76       1438.54        44.45 o                         
   0  -7  11          3.38         10.24        11.38 o                         
   1  -7  11         66.26         88.59        15.45 o                         
   2  -7  11        154.61        181.19        18.73 o                         
   3  -7  11         40.81         34.96        23.89 o                         
   4  -7  11       1533.77       1400.50       116.78 o                         
  -5  -6  11        295.29        268.92        51.59 o                         
  -4  -6  11         11.48         18.78        17.83 o                         
  -3  -6  11         30.21         21.89         9.80 o                         
  -2  -6  11       1450.33       1396.00        43.15 o                         
  -1  -6  11       1461.62       1396.11        45.43 o                         
   0  -6  11        167.78        212.55        18.62 o                         
   1  -6  11        358.29        405.59        25.90 o                         
   2  -6  11         14.80         17.58        11.60 o                         
   3  -6  11          4.38          7.99        10.67 o                         
   4  -6  11       1147.69       1210.96        75.69 o                         
  -6  -5  11        333.10        395.89        80.52 o                         
  -5  -5  11        951.63        920.15        83.12 o                         
  -4  -5  11          4.87         -4.47        26.66 o                         
  -3  -5  11        129.36        133.05        14.70 o                         
  -2  -5  11        754.46        788.90        34.01 o                         
  -1  -5  11        960.06        900.95        36.26 o                         
   0  -5  11        673.02        646.22        38.80 o                         
   1  -5  11       1220.93       1249.71        45.05 o                         
   2  -5  11         28.66         20.59        10.06 o                         
   3  -5  11        157.26        151.59        15.58 o                         
   4  -5  11       1083.81       1244.27       156.14 o                         
  -6  -4  11        656.81        575.95       104.35 o                         
  -5  -4  11       1372.83       1443.36       133.65 o                         
  -4  -4  11         14.32         31.57        11.64 o                         
  -3  -4  11         39.75         30.79        11.20 o                         
  -2  -4  11        396.60        361.36        26.20 o                         
  -1  -4  11        309.11        320.07        22.49 o                         
   0  -4  11        719.82        697.42        42.01 o                         
   1  -4  11       1686.35       1656.03        45.95 o                         
   2  -4  11         16.32         42.47        11.72 o                         
   3  -4  11         26.72         19.45        12.78 o                         
  -6  -3  11        401.63        523.93        51.15 o                         
  -5  -3  11       1867.39       1855.41        93.98 o                         
  -4  -3  11        215.87        192.88        19.71 o                         
  -3  -3  11         27.97          8.59        14.19 o                         
  -2  -3  11         64.34         86.97        13.88 o                         
  -1  -3  11         26.24         27.48        12.58 o                         
   0  -3  11       1044.23       1107.63        40.14 o                         
   1  -3  11       2684.58       2769.99        68.30 o                         
   2  -3  11         52.91         28.68        12.22 o                         
   3  -3  11          4.76         26.81        30.85 o                         
  -6  -2  11        343.01        336.08        40.95 o                         
  -5  -2  11       1451.04       1436.30        51.55 o                         
  -4  -2  11        294.17        268.11        19.85 o                         
  -3  -2  11        253.73        283.63        21.38 o                         
  -2  -2  11        135.49        150.16        17.21 o                         
  -1  -2  11        109.15        107.76        14.13 o                         
   0  -2  11        549.58        526.82        26.76 o                         
   1  -2  11       1934.97       2053.16        71.55 o                         
   2  -2  11        154.32        196.21        20.39 o                         
  -6  -1  11         85.89         90.35        29.15 o                         
  -5  -1  11        516.74        496.50        26.55 o                         
  -4  -1  11        533.76        519.13        25.90 o                         
  -3  -1  11       1315.33       1458.73        46.28 o                         
  -2  -1  11        144.93        166.37        17.59 o                         
  -1  -1  11        278.10        347.43        24.73 o                         
   0  -1  11        303.52        351.15        23.26 o                         
   1  -1  11       1357.34       1358.95        45.34 o                         
  -7   0  11         41.05         -0.88        24.58 o                         
  -6   0  11         71.73         93.52        14.89 o                         
  -5   0  11        167.67        243.05        32.21 o                         
  -4   0  11        311.55        272.32        20.10 o                         
  -3   0  11       1875.99       2018.67        56.55 o                         
  -2   0  11        326.70        328.12        23.61 o                         
  -1   0  11         74.26         92.70        15.37 o                         
   0   0  11        294.16        348.32        24.43 o                         
   1   0  11        348.60        414.82        59.36 o                         
  -7   1  11         51.55         36.05        30.34 o                         
  -6   1  11         78.20         86.02        15.71 o                         
  -5   1  11          2.22         -1.40        16.22 o                         
  -4   1  11        138.42        122.78        14.99 o                         
  -3   1  11       2067.17       2250.30        80.31 o                         
  -2   1  11        654.74        658.29        35.71 o                         
  -1   1  11          9.01         12.10        11.63 o                         
   0   1  11        159.96        106.25        35.85 o                         
  -7   2  11        283.05        345.71        42.75 o                         
  -6   2  11        208.22        195.70        24.89 o                         
  -5   2  11         34.52         24.73        14.90 o                         
  -4   2  11         86.11        108.07        15.80 o                         
  -3   2  11       1226.40       1221.84        50.89 o                         
  -2   2  11        372.54        388.83        28.22 o                         
  -1   2  11        127.60        162.45        48.54 o                         
  -7   3  11        588.53        601.91        55.57 o                         
  -6   3  11        537.57        605.78        54.74 o                         
  -5   3  11         64.50         49.24        34.57 o                         
  -4   3  11          4.03        -21.41        21.41 o                         
  -3   3  11        722.09        866.23        61.72 o                         
  -2   3  11        307.95        352.63        96.75 o                         
  -3   4  11        370.80        502.22       104.37 o                         
  -2  -8  12       1350.97       1298.16        57.47 o                         
  -1  -8  12       1630.10       1545.86        62.74 o                         
   0  -8  12       1475.37       1553.18       134.88 o                         
  -3  -7  12        245.90        240.45        61.59 o                         
  -2  -7  12        907.34        875.77        37.91 o                         
  -1  -7  12        562.54        541.29        30.80 o                         
   0  -7  12       1656.87       1572.29        57.04 o                         
   1  -7  12       3776.50       3613.20       222.35 o                         
  -3  -6  12        404.26        341.25        22.87 o                         
  -2  -6  12        594.71        607.86        30.67 o                         
  -1  -6  12        452.70        421.53        27.03 o                         
   0  -6  12       2265.57       2282.83        63.18 o                         
   1  -6  12       3773.72       3578.58       140.92 o                         
   2  -6  12        707.96        562.00        82.67 o                         
  -4  -5  12       1109.18       1115.68        75.03 o                         
  -3  -5  12       1786.32       1758.87        51.40 o                         
  -2  -5  12        944.30        954.73        40.05 o                         
  -1  -5  12         37.77         13.18        13.78 o                         
   0  -5  12       1626.99       1594.18        49.97 o                         
   1  -5  12       3577.38       3651.95       120.57 o                         
   2  -5  12        829.17        597.82        86.35 o                         
  -6  -4  12        535.76        642.59       117.66 o                         
  -5  -4  12       1561.76       1269.29       159.84 o                         
  -4  -4  12       1604.42       1568.54        50.42 o                         
  -3  -4  12       2542.14       2549.15        64.94 o                         
  -2  -4  12       1119.34       1079.86        48.86 o                         
  -1  -4  12         28.53          4.99        16.54 o                         
   0  -4  12        899.80        914.76        39.17 o                         
   1  -4  12       2191.29       2212.29       101.36 o                         
   2  -4  12       1233.43       1200.96       116.93 o                         
  -6  -3  12        609.60        781.55       126.93 o                         
  -5  -3  12        578.75        522.16        66.33 o                         
  -4  -3  12       1324.59       1176.33        49.33 o                         
  -3  -3  12       3806.21       3895.85        89.25 o                         
  -2  -3  12       1203.47       1283.62        53.96 o                         
  -1  -3  12         57.75         47.64        16.04 o                         
   0  -3  12       1018.85       1009.70        44.81 o                         
   1  -3  12       1431.43       1558.78       169.65 o                         
   2  -3  12        968.46        866.99       101.64 o                         
  -6  -2  12        707.70        689.95       114.67 o                         
  -5  -2  12        268.98        268.25        32.76 o                         
  -4  -2  12        615.21        589.53        31.68 o                         
  -3  -2  12       3549.95       3693.35        86.31 o                         
  -2  -2  12       2101.08       2209.61        66.40 o                         
  -1  -2  12        537.43        592.61        35.49 o                         
   0  -2  12        878.00        970.02        59.75 o                         
   1  -2  12        366.71        352.83        71.88 o                         
  -6  -1  12        733.92        798.57        93.05 o                         
  -5  -1  12         68.45         73.44        18.33 o                         
  -4  -1  12        656.57        665.31        33.10 o                         
  -3  -1  12       3264.85       3490.42        83.97 o                         
  -2  -1  12       1744.88       1769.70        55.33 o                         
  -1  -1  12        835.74        948.47        42.32 o                         
   0  -1  12       1161.66       1264.17       166.64 o                         
  -6   0  12       1640.28       1660.38        58.71 o                         
  -5   0  12        165.59        207.26        22.12 o                         
  -4   0  12        329.61        344.24        27.82 o                         
  -3   0  12       1590.23       1749.92        69.57 o                         
  -2   0  12       1370.17       1341.94       116.21 o                         
  -1   0  12       1863.96       2083.35       137.42 o                         
   0   0  12       1349.49       1932.56       211.07 o                         
  -6   1  12       1648.38       1676.13        64.61 o                         
  -5   1  12        188.81        174.28        23.83 o                         
  -3   1  12       1153.23       1303.34       161.20 o                         
  -2   1  12        720.71        789.27       202.89 o                         
  -4   2  12        611.63        619.86        80.86 o                         
  -3   2  12        401.70        447.08        96.57 o                         
  -3  -6  13        765.02        683.30        62.30 o                         
   0  -6  13        162.77        239.26        56.80 o                         
  -3  -5  13       1626.58       1649.16        62.10 o                         
   0  -5  13         82.90        141.19        66.79 o                         
  -4  -4  13         38.10         48.69        16.04 o                         
  -3  -4  13        849.87        904.99        51.60 o                         
  -2  -4  13        452.08        389.16        97.31 o                         
   0  -4  13        205.19        303.21        87.40 o                         
  -4  -3  13          2.45          8.90        15.34 o                         
  -3  -3  13        365.17        351.26        97.99 o                         
  -2  -3  13        269.18        208.15        62.99 o                         
   0  -3  13        512.91        749.58       128.69 o                         
  -5  -2  13          1.87         -5.67        19.94 o                         
  -4  -2  13          2.91        -27.48        43.26 o                         
  -3  -2  13         78.00        166.46        66.74 o                         
  -3  -1  13         30.62        -55.69        58.47 o                         
                                                                                
