# Supplementary material for: Crystal structures of trans-di­bromido­bis­(3,5-lutidine)gold(III) tribromide and three 3,5-lutidinium salts containing tetra­bromido­aurate(III) anions (including three cases of polymorphism)
Source: Acta Crystallogr E Crystallogr Commun. 2025 Jul 29;81(Pt 8):753–64. doi: 10.1107/S2056989025006401 (PMC12326487; doi:10.1107/S2056989025006401)
Supplement: Supplementary file 3 [file e-81-00753-1bsup3.hkl]

data_1b                                                                         
_shelx_title ' Pisa in C222(1)'                                                 
_shelx_refln_list_code          4                                               
_shelx_F_calc_maximum      585.26                                               
_exptl_crystal_F_000      1480.00                                               
_reflns_d_resolution_high  0.6875                                               
                                                                                
loop_                                                                           
 _space_group_symop_operation_xyz                                               
 'x, y, z'                                                                      
 '-x, -y, z+1/2'                                                                
 '-x, y, -z+1/2'                                                                
 'x, -y, -z'                                                                    
 'x+1/2, y+1/2, z'                                                              
 '-x+1/2, -y+1/2, z+1/2'                                                        
 '-x+1/2, y+1/2, -z+1/2'                                                        
 'x+1/2, -y+1/2, -z'                                                            
                                                                                
_cell_length_a     9.4204                                                       
_cell_length_b    15.8371                                                       
_cell_length_c    13.7492                                                       
_cell_angle_alpha  90.000                                                       
_cell_angle_beta   90.000                                                       
_cell_angle_gamma  90.000                                                       
                                                                                
_shelx_F_squared_multiplier     1.000                                           
                                                                                
loop_                                                                           
 _refln_index_h                                                                 
 _refln_index_k                                                                 
 _refln_index_l                                                                 
 _refln_F_squared_calc                                                          
 _refln_F_squared_meas                                                          
 _refln_F_squared_sigma                                                         
 _refln_observed_status                                                         
   2   0   0     144827.42     142987.09       565.13 o                         
   4   0   0      13045.49      12672.46       179.02 o                         
   6   0   0      72891.38      74495.52       627.34 o                         
   8   0   0      23167.73      24711.13       367.97 o                         
  10   0   0       7807.70       8756.26       282.87 o                         
  12   0   0      65408.18      68369.39       936.22 o                         
   1   1   0      75559.95      71258.41       290.65 o                         
   3   1   0     276315.78     274384.81       737.27 o                         
   5   1   0        184.98        659.75        49.66 o                         
   7   1   0       7790.60       8245.43       137.67 o                         
   9   1   0      67499.63      71373.97       556.71 o                         
  11   1   0      33669.12      35438.84       437.48 o                         
  13   1   0        737.92       1090.98       357.06 o                         
   0   2   0     114892.89     117699.67       622.85 o                         
   2   2   0       2790.51       2726.89        35.62 o                         
   4   2   0       3754.15       3485.22        64.56 o                         
   6   2   0      23207.04      23224.31       216.30 o                         
   8   2   0       4671.63       5313.76       124.34 o                         
  10   2   0         63.27        296.40        91.47 o                         
  12   2   0       6128.21       6700.77       208.72 o                         
   1   3   0      17282.45      17941.52        79.11 o                         
   3   3   0        504.86        642.22        36.24 o                         
   5   3   0        736.87        843.40        45.85 o                         
   7   3   0       3555.44       3706.58       105.53 o                         
   9   3   0          9.40        269.93        81.11 o                         
  11   3   0        242.36        259.92       106.84 o                         
  13   3   0       2020.27       1891.76       619.19 o                         
   0   4   0     192643.55     191496.92       748.92 o                         
   2   4   0      45593.52      45878.23       178.96 o                         
   4   4   0       1078.14       1485.24        55.51 o                         
   6   4   0       2452.26       2543.00        82.60 o                         
   8   4   0       5976.94       6115.83       141.51 o                         
  10   4   0      15983.35      16447.88       267.00 o                         
  12   4   0      11435.98      13552.07       293.60 o                         
   1   5   0     101732.39     100370.66       311.24 o                         
   3   5   0     100398.57      99210.30       453.07 o                         
   5   5   0        330.94        558.69        50.38 o                         
   7   5   0        212.21        444.48        61.19 o                         
   9   5   0      37851.77      37952.04       439.49 o                         
  11   5   0      25414.69      27507.83       376.33 o                         
  13   5   0       7752.93       6743.50      1482.55 o                         
   0   6   0     322288.34     308812.72      1562.08 o                         
   2   6   0      83632.45      82206.36       369.47 o                         
   4   6   0       4552.04       5048.51        90.28 o                         
   6   6   0      11640.93      12811.26       173.63 o                         
   8   6   0      15116.53      14989.51       229.01 o                         
  10   6   0      24604.92      25299.73       358.54 o                         
  12   6   0      21102.83      22878.79       383.96 o                         
   1   7   0      87220.18      88942.65       418.25 o                         
   3   7   0      12379.03      12717.56       137.57 o                         
   5   7   0       1540.93       1712.74        61.91 o                         
   7   7   0       6424.10       6660.12       145.07 o                         
   9   7   0       7758.21       8063.05       185.73 o                         
  11   7   0       8558.70       8825.00       219.87 o                         
   0   8   0      15367.50      15477.19       229.02 o                         
   2   8   0       2514.61       2537.93        60.44 o                         
   4   8   0       7785.07       7752.56       116.20 o                         
   6   8   0       4576.26       4915.41       116.72 o                         
   8   8   0        180.33        223.05        76.07 o                         
  10   8   0       2531.06       2864.50       131.62 o                         
  12   8   0        480.53       1667.01       465.87 o                         
   1   9   0       4273.46       4254.00        80.18 o                         
   3   9   0      81269.34      81281.91       443.45 o                         
   5   9   0        465.49        543.40        52.62 o                         
   7   9   0       2732.10       3050.58       113.27 o                         
   9   9   0      29303.10      29800.49       389.54 o                         
  11   9   0      11538.64      11891.71       261.54 o                         
   0  10   0     342528.38     338605.97      2034.93 o                         
   2  10   0      23335.83      22669.80       189.38 o                         
   4  10   0       2523.53       2599.45        79.58 o                         
   6  10   0      63508.07      62257.63       418.68 o                         
   8  10   0      19237.61      19312.60       268.88 o                         
  10  10   0       2016.95       2075.51       126.89 o                         
  12  10   0      24885.94      28385.81      1625.96 o                         
   1  11   0      43928.52      43568.27       300.53 o                         
   3  11   0     130309.53     129789.32       650.81 o                         
   5  11   0        233.95        299.35        54.76 o                         
   7  11   0       6764.58       6999.22       158.61 o                         
   9  11   0      48817.82      48056.95       466.27 o                         
  11  11   0      30230.48      33205.52      1181.16 o                         
   0  12   0     153305.61     151778.14      1121.13 o                         
   2  12   0      17829.02      17354.56       189.70 o                         
   4  12   0       1941.95       1977.37        79.99 o                         
   6  12   0       8480.27       8054.38       169.78 o                         
   8  12   0       3873.89       3936.86       137.86 o                         
  10  12   0       1732.49       1939.51       133.28 o                         
   1  13   0       1021.29       1047.04        71.23 o                         
   3  13   0       8745.57       9465.10       158.61 o                         
   5  13   0        264.78        447.60        67.64 o                         
   7  13   0        331.11        400.30        85.46 o                         
   9  13   0       2943.15       3209.23       150.90 o                         
  11  13   0       1151.22        753.88      1029.89 o                         
   0  14   0      12414.24      12622.18       269.41 o                         
   2  14   0       5222.58       5523.06       124.77 o                         
   4  14   0       1007.91       1181.09        84.02 o                         
   6  14   0        688.56        755.98        88.57 o                         
   8  14   0       1802.55       1871.85       128.01 o                         
  10  14   0       3664.19       3349.71       482.55 o                         
   1  15   0      32765.23      33043.42       321.07 o                         
   3  15   0      27594.44      28034.20       294.59 o                         
   5  15   0       1177.08       1289.27        97.38 o                         
   7  15   0       1561.68       1518.29       129.76 o                         
   9  15   0      15305.18      16273.58       433.36 o                         
   0  16   0     117706.22     115778.28       973.46 o                         
   2  16   0      40656.54      40249.30       380.51 o                         
   4  16   0       4447.82       4589.89       147.31 o                         
   6  16   0       7785.13       7016.51       200.56 o                         
   8  16   0      10821.77      11412.92       268.97 o                         
   1  17   0      45455.00      44689.36       431.61 o                         
   3  17   0      14541.64      14889.28       247.89 o                         
   5  17   0       3386.79       3420.96       166.47 o                         
   7  17   0       6053.34       5911.41       196.57 o                         
   0  18   0       1768.99       1658.51       153.71 o                         
   2  18   0       7358.36       7290.68       182.86 o                         
   4  18   0       4567.90       4692.56       162.93 o                         
   6  18   0        173.54        307.53       112.77 o                         
   8  18   0        725.22       2402.60       917.39 o                         
   1  19   0        126.21        294.95        91.00 o                         
   3  19   0       7538.16       7881.97       209.35 o                         
   5  19   0         76.03        230.34       110.13 o                         
   7  19   0       2026.43        785.52       605.48 o                         
   0  20   0      61679.89      61688.39      1002.85 o                         
   2  20   0       4459.92       4611.00       170.61 o                         
   4  20   0        624.58        874.77       136.74 o                         
   1  21   0       8467.15       8369.83       215.18 o                         
   3  21   0      35941.08      33762.21      1604.53 o                         
   0  22   0      49136.12      50384.90      1987.99 o                         
   2  22   0      10573.46      11444.40      1185.64 o                         
   2   0   1     100696.27      96688.73       283.10 o                         
   4   0   1        350.73        792.40        39.91 o                         
   6   0   1      13662.76      13889.95       163.96 o                         
   8   0   1       1713.77       1959.00        88.71 o                         
  10   0   1       1694.87       1969.36       115.83 o                         
  12   0   1       1344.71       1310.52       138.91 o                         
 -13   1   1       2315.12       2190.39       343.17 o                         
 -11   1   1      16373.10      17934.89       306.53 o                         
  -9   1   1      37780.43      40116.68       404.13 o                         
  -7   1   1      18117.47      18631.96       212.84 o                         
  -5   1   1      42934.63      43090.37       291.16 o                         
  -3   1   1      66476.48      66094.02       243.11 o                         
  -1   1   1      44028.02      45269.90       141.69 o                         
   1   1   1      42575.15      43850.83       135.86 o                         
   3   1   1      67167.60      67106.42       241.18 o                         
   5   1   1      47790.21      47670.82       309.34 o                         
   7   1   1      15319.96      15437.42       179.78 o                         
   9   1   1      35850.71      37861.30       384.80 o                         
  11   1   1      17059.47      17978.78       302.83 o                         
  13   1   1       2751.02       2057.13       431.66 o                         
 -12   2   1      15776.89      16372.96       316.58 o                         
 -10   2   1       8924.17       9365.83       206.56 o                         
  -8   2   1      29345.28      30227.20       306.06 o                         
  -6   2   1      60080.59      62646.99       395.10 o                         
  -4   2   1       7409.09       8011.72       104.05 o                         
  -2   2   1      96922.98      95914.05       288.30 o                         
   0   2   1     161265.66     162976.02       403.25 o                         
   2   2   1     116022.34     116167.67       340.41 o                         
   4   2   1       6006.23       6596.70        90.42 o                         
   6   2   1      57534.43      58532.72       361.95 o                         
   8   2   1      30667.11      32094.98       310.37 o                         
  10   2   1       7466.56       8332.11       209.35 o                         
  12   2   1      14136.96      15662.47       300.54 o                         
 -13   3   1       3163.16       2978.54       390.37 o                         
 -11   3   1      25250.10      26154.30       376.11 o                         
  -9   3   1      46777.57      47808.83       450.69 o                         
  -7   3   1       4930.45       5576.19       120.55 o                         
  -5   3   1      23131.96      24308.70       213.71 o                         
  -3   3   1     137982.73     137866.72       491.03 o                         
  -1   3   1      71699.01      72284.53       216.88 o                         
   1   3   1      67133.56      66867.08       198.96 o                         
   3   3   1     134549.75     133666.19       468.11 o                         
   5   3   1      24111.02      25355.51       215.45 o                         
   7   3   1       5004.66       5358.63       111.06 o                         
   9   3   1      46890.98      48978.95       524.29 o                         
  11   3   1      25880.70      27677.63       386.62 o                         
  13   3   1       2845.86       2177.12       571.79 o                         
 -12   4   1      12474.35      13417.27       292.60 o                         
 -10   4   1       5419.47       5581.68       158.55 o                         
  -8   4   1      14962.22      15041.99       219.46 o                         
  -6   4   1      18230.79      18115.05       206.44 o                         
  -4   4   1      11687.71      11822.03       125.09 o                         
  -2   4   1      40190.46      41141.16       163.28 o                         
   0   4   1     169832.55     171591.14       475.41 o                         
   2   4   1      36597.89      37332.15       153.83 o                         
   4   4   1       7752.86       7595.02       105.67 o                         
   6   4   1      19454.81      19103.51       196.38 o                         
   8   4   1      17234.59      17609.50       228.22 o                         
  10   4   1       5534.16       6075.84       171.95 o                         
  12   4   1      12292.19      13451.80       291.05 o                         
 -13   5   1       1554.47       1272.71       599.83 o                         
 -11   5   1        777.10        939.54       117.07 o                         
  -9   5   1       5321.08       5784.11       152.72 o                         
  -7   5   1       3906.49       3912.21       112.05 o                         
  -5   5   1        985.46       1063.82        58.60 o                         
  -3   5   1      27941.71      26735.16       182.28 o                         
  -1   5   1      21016.81      21552.15       104.11 o                         
   1   5   1      18352.45      18397.70        92.11 o                         
   3   5   1      26361.22      25539.58       186.60 o                         
   5   5   1        909.24        906.51        49.41 o                         
   7   5   1       4583.59       4677.58       119.37 o                         
   9   5   1       5827.21       6443.42       163.55 o                         
  11   5   1        938.13        792.84       112.89 o                         
  13   5   1       1327.09       1966.08      1077.41 o                         
 -12   6   1       3784.44       4199.31       184.29 o                         
 -10   6   1       1802.65       1736.59       114.07 o                         
  -8   6   1      12789.74      13306.54       208.38 o                         
  -6   6   1       8996.85       9183.68       150.19 o                         
  -4   6   1      11059.80      10849.28       128.20 o                         
  -2   6   1      23151.95      22643.98       156.86 o                         
   0   6   1      53500.04      54346.45       271.15 o                         
   2   6   1      24424.88      23775.20       165.31 o                         
   4   6   1      12788.89      12751.12       135.48 o                         
   6   6   1       8706.21       8811.85       139.39 o                         
   8   6   1      11611.26      11661.76       197.45 o                         
  10   6   1       1447.71       1743.53       114.60 o                         
  12   6   1       4057.71       4712.57       201.62 o                         
 -11   7   1      21928.10      22522.35       349.20 o                         
  -9   7   1      31666.92      31492.58       382.22 o                         
  -7   7   1       2782.54       2934.65       102.99 o                         
  -5   7   1      10788.10      11016.38       145.13 o                         
  -3   7   1     103012.50     103753.12       480.79 o                         
  -1   7   1      73052.12      73889.62       340.94 o                         
   1   7   1      71924.95      72503.10       335.18 o                         
   3   7   1     104691.06     104975.01       482.85 o                         
   5   7   1      10633.49      10897.19       133.42 o                         
   7   7   1       2025.82       2254.81        97.25 o                         
   9   7   1      31245.54      30845.28       370.19 o                         
  11   7   1      22240.95      22910.77       361.18 o                         
 -12   8   1      20797.95      25232.56      1102.59 o                         
 -10   8   1      11337.59      11203.25       235.64 o                         
  -8   8   1      28275.18      27562.37       308.77 o                         
  -6   8   1      37024.95      36121.30       296.95 o                         
  -4   8   1       8395.61       8537.95       121.45 o                         
  -2   8   1      70260.81      71414.99       385.03 o                         
   0   8   1     235040.58     237291.77       986.05 o                         
   2   8   1      66944.38      67046.28       344.61 o                         
   4   8   1      10604.74      10426.74       123.36 o                         
   6   8   1      38749.15      38575.71       326.62 o                         
   8   8   1      26057.70      25823.33       335.48 o                         
  10   8   1      11462.15      11712.09       233.83 o                         
  12   8   1      21982.04      26156.49      1171.76 o                         
 -11   9   1      16018.35      16388.89       303.23 o                         
  -9   9   1      37312.46      36676.13       395.31 o                         
  -7   9   1      11560.80      11802.63       200.69 o                         
  -5   9   1      37705.01      37033.93       280.76 o                         
  -3   9   1      72017.50      71431.41       417.29 o                         
  -1   9   1      32648.83      32210.72       233.80 o                         
   1   9   1      35621.53      35205.19       257.24 o                         
   3   9   1      69560.77      68645.51       404.90 o                         
   5   9   1      34323.25      32726.78       252.04 o                         
   7   9   1      12887.94      13210.31       208.26 o                         
   9   9   1      40416.96      40532.86       434.38 o                         
  11   9   1      14842.06      14982.64       296.63 o                         
 -12  10   1       3653.78       3459.14       688.94 o                         
 -10  10   1       4571.31       4855.29       165.64 o                         
  -8  10   1       3702.15       3803.22       134.07 o                         
  -6  10   1      13451.44      13405.17       175.94 o                         
  -4  10   1       2984.95       3005.12        88.76 o                         
  -2  10   1      81231.09      79211.77       420.41 o                         
   0  10   1      21080.12      20971.96       212.79 o                         
   2  10   1      75579.30      73351.92       372.15 o                         
   4  10   1       2232.19       2206.44        75.58 o                         
   6  10   1      14044.84      14303.33       197.51 o                         
   8  10   1       4134.99       4324.02       139.75 o                         
  10  10   1       4960.18       5339.42       177.71 o                         
  12  10   1       3967.94       4264.24       755.50 o                         
 -11  11   1       4093.70       4555.89       382.62 o                         
  -9  11   1      11885.63      11835.44       230.96 o                         
  -7  11   1      11245.61      11125.61       195.97 o                         
  -5  11   1      20172.21      19804.74       226.62 o                         
  -3  11   1      10032.52       9794.82       140.78 o                         
  -1  11   1       4116.54       4532.28        90.82 o                         
   1  11   1       3797.36       4273.99        92.38 o                         
   3  11   1      10143.67       9927.37       127.35 o                         
   5  11   1      20951.14      20721.94       231.13 o                         
   7  11   1      10095.31       9923.49       179.67 o                         
   9  11   1      11149.78      11615.46       240.29 o                         
  11  11   1       4395.35       3723.96       381.16 o                         
 -10  12   1       3742.16       4052.53       166.01 o                         
  -8  12   1       5686.21       5771.74       163.70 o                         
  -6  12   1      11734.70      11426.73       203.74 o                         
  -4  12   1       1692.30       1691.61        77.57 o                         
  -2  12   1      42583.22      41898.01       295.45 o                         
   0  12   1      79449.31      77863.54       510.93 o                         
   2  12   1      47133.01      47616.96       337.19 o                         
   4  12   1        443.93        585.86        58.99 o                         
   6  12   1       8806.58       8877.76       171.65 o                         
   8  12   1       7364.44       7609.26       187.47 o                         
  10  12   1       3332.84       3475.82       154.30 o                         
 -11  13   1      16389.25      20026.00      2683.81 o                         
  -9  13   1      27192.46      27560.79       381.23 o                         
  -7  13   1       5528.02       5613.39       163.26 o                         
  -5  13   1      12373.63      12143.50       198.85 o                         
  -3  13   1      57276.39      57609.82       437.80 o                         
  -1  13   1      36609.57      36536.80       317.74 o                         
   1  13   1      34462.04      34389.70       288.41 o                         
   3  13   1      57762.09      58778.47       416.93 o                         
   5  13   1      14147.87      14030.21       209.39 o                         
   7  13   1       4417.45       4410.04       142.39 o                         
   9  13   1      26347.74      26355.37       378.28 o                         
  11  13   1      17125.31      18265.28      2231.79 o                         
 -10  14   1       7041.92       7677.09       975.47 o                         
  -8  14   1      17187.04      16871.00       289.03 o                         
  -6  14   1      28747.41      27485.38       358.47 o                         
  -4  14   1      10586.93      10789.10       194.08 o                         
  -2  14   1      23101.85      23298.33       254.69 o                         
   0  14   1      77135.78      79245.05       520.00 o                         
   2  14   1      21874.16      22633.71       246.65 o                         
   4  14   1       9059.92       9145.14       172.94 o                         
   6  14   1      29146.31      28082.06       349.91 o                         
   8  14   1      17880.81      17811.24       308.48 o                         
  10  14   1       7158.74       8290.67       834.32 o                         
  -9  15   1       9023.38       9783.77       389.17 o                         
  -7  15   1       3198.78       3322.16       148.78 o                         
  -5  15   1       2784.81       2875.45       126.74 o                         
  -3  15   1      21147.46      21145.81       266.02 o                         
  -1  15   1      14538.34      14648.69       210.91 o                         
   1  15   1      12585.09      12729.31       195.41 o                         
   3  15   1      19503.05      19377.91       251.11 o                         
   5  15   1       2752.32       2846.47       119.97 o                         
   7  15   1       3531.59       3797.10       152.48 o                         
   9  15   1       9531.40      10154.77       415.58 o                         
  -8  16   1       3403.30       3634.88       160.28 o                         
  -6  16   1        172.06        374.09        99.60 o                         
  -4  16   1       4640.97       4697.90       147.32 o                         
  -2  16   1       5044.73       5348.90       141.30 o                         
   0  16   1        172.33        427.52        75.36 o                         
   2  16   1       4997.56       5143.22       136.86 o                         
   4  16   1       4594.85       4449.35       145.18 o                         
   6  16   1        182.92        159.75        98.91 o                         
   8  16   1       3489.88       3919.65       170.59 o                         
  -9  17   1       6789.60      10974.66      2191.58 o                         
  -7  17   1       1635.02       1756.68       139.52 o                         
  -5  17   1       2417.31       2634.81       132.98 o                         
  -3  17   1      19477.32      19450.88       279.30 o                         
  -1  17   1       8245.68       8352.95       181.87 o                         
   1  17   1       8578.38       8722.17       183.40 o                         
   3  17   1      20509.02      20997.05       288.77 o                         
   5  17   1       2616.87       2859.08       138.11 o                         
   7  17   1       1198.25       1184.19       121.48 o                         
  -6  18   1      10117.42       9892.87       245.11 o                         
  -4  18   1       3290.05       3130.12       142.45 o                         
  -2  18   1      14147.54      14140.93       250.16 o                         
   0  18   1      49430.52      50044.89       469.68 o                         
   2  18   1      14020.73      14190.10       246.31 o                         
   4  18   1       4398.81       4515.11       188.14 o                         
   6  18   1      10754.00      10648.39       259.97 o                         
  -5  19   1       8487.35       8293.27       219.85 o                         
  -3  19   1      25247.10      25255.04       364.64 o                         
  -1  19   1      21807.20      22087.85       310.67 o                         
   1  19   1      23314.29      23446.54       319.70 o                         
   3  19   1      25669.78      25716.21       357.92 o                         
   5  19   1       5857.87       5795.97       193.17 o                         
   7  19   1       2769.66       1656.18       702.44 o                         
  -4  20   1       3533.30       3451.64       178.93 o                         
  -2  20   1      21255.19      22030.94       337.57 o                         
   0  20   1      22675.08      22472.53       328.59 o                         
   2  20   1      18865.30      18387.59       303.34 o                         
   4  20   1       3399.20       3437.57       177.23 o                         
   6  20   1       8525.43       8247.81      1328.39 o                         
  -3  21   1       3213.98       3867.43       537.47 o                         
  -1  21   1       1371.25       1397.62       118.38 o                         
   1  21   1       1358.67       1293.19       116.19 o                         
   3  21   1       2645.78       1736.08       469.92 o                         
  -2  22   1      10690.24      11999.41       875.53 o                         
   0  22   1       6004.71       6737.16       528.42 o                         
   0   0   2      88788.16      92513.57       503.76 o                         
   2   0   2     159283.89     161647.84       422.17 o                         
   4   0   2     145608.66     143335.67       580.83 o                         
   6   0   2      51489.84      51193.77       360.43 o                         
   8   0   2      28883.22      29296.42       312.50 o                         
  10   0   2      24994.36      26028.45       337.17 o                         
  12   0   2       9838.50       9781.00       257.93 o                         
 -13   1   2       9017.00       8331.07       592.53 o                         
 -11   1   2       4311.45       5093.72       178.82 o                         
  -9   1   2      10646.84      11148.09       198.01 o                         
  -7   1   2      56832.66      56837.10       398.06 o                         
  -5   1   2      76626.33      75564.68       416.22 o                         
  -3   1   2      40433.60      39995.82       167.37 o                         
  -1   1   2      56701.71      59878.52       173.63 o                         
   1   1   2      57923.44      61605.78       172.66 o                         
   3   1   2      38110.25      37196.20       154.08 o                         
   5   1   2      73300.95      72688.29       445.37 o                         
   7   1   2      58675.61      59202.59       398.26 o                         
   9   1   2      12096.88      13009.52       221.65 o                         
  11   1   2       3830.34       3857.23       158.11 o                         
  13   1   2       9280.26       9479.38       825.26 o                         
 -12   2   2        298.76        459.79       125.03 o                         
 -10   2   2      11133.02      11583.32       226.36 o                         
  -8   2   2       3235.39       3638.42       116.15 o                         
  -6   2   2       9915.30       9908.08       146.67 o                         
  -4   2   2      31246.18      31448.61       210.98 o                         
  -2   2   2     246071.19     243241.27       639.67 o                         
   0   2   2       4573.46       4832.40        28.10 o                         
   2   2   2     229325.94     226500.44       575.02 o                         
   4   2   2      29881.92      29999.62       204.37 o                         
   6   2   2      10626.63      10874.32       141.96 o                         
   8   2   2       3387.68       3962.19       115.13 o                         
  10   2   2      13627.67      13982.05       265.87 o                         
  12   2   2        600.44        702.44       121.44 o                         
 -13   3   2       1136.46       1712.18       321.97 o                         
 -11   3   2       3513.83       3510.55       153.51 o                         
  -9   3   2      25028.09      26057.38       304.09 o                         
  -7   3   2      25685.17      25701.08       239.53 o                         
  -5   3   2      52403.03      52218.47       319.02 o                         
  -3   3   2      58623.82      57507.56       256.52 o                         
  -1   3   2      15533.45      17735.46        77.75 o                         
   1   3   2      14821.64      16677.20        75.16 o                         
   3   3   2      62229.68      61594.53       264.43 o                         
   5   3   2      54457.98      54534.24       337.07 o                         
   7   3   2      24921.14      24677.92       238.22 o                         
   9   3   2      23664.22      24404.15       304.28 o                         
  11   3   2       3880.21       4097.82       162.22 o                         
  13   3   2       1396.80       2156.17      1015.44 o                         
 -12   4   2       6786.38       6866.77       219.51 o                         
 -10   4   2       1923.51       2450.31       124.62 o                         
  -8   4   2      13334.23      13113.08       205.57 o                         
  -6   4   2      70858.67      68405.48       428.04 o                         
  -4   4   2       7009.55       6852.54        95.15 o                         
  -2   4   2      56810.93      56307.42       203.18 o                         
   0   4   2      69418.34      74171.11       216.92 o                         
   2   4   2      64639.25      65544.93       227.97 o                         
   4   4   2       6758.36       6446.50        95.28 o                         
   6   4   2      69387.17      67371.29       413.15 o                         
   8   4   2      13624.46      13745.11       201.49 o                         
  10   4   2       1007.81       1152.57       104.02 o                         
  12   4   2       6746.57       7081.10       234.91 o                         
 -13   5   2        568.18        684.50       438.53 o                         
 -11   5   2       7936.40       8288.91       215.05 o                         
  -9   5   2      27383.27      27918.30       316.02 o                         
  -7   5   2      10290.24      10180.56       172.80 o                         
  -5   5   2      48329.00      46508.79       331.23 o                         
  -3   5   2     115484.60     113986.88       498.61 o                         
  -1   5   2       2292.33       2634.37        32.44 o                         
   1   5   2       3385.47       3855.85        39.21 o                         
   3   5   2     116987.96     115300.66       502.50 o                         
   5   5   2      49025.40      46363.64       301.56 o                         
   7   5   2       9142.57       8803.00       157.17 o                         
   9   5   2      26975.70      27747.95       323.05 o                         
  11   5   2       8097.20       8903.73       237.06 o                         
  13   5   2        707.67        822.72       701.02 o                         
 -12   6   2      11095.58      11729.20       310.85 o                         
 -10   6   2       1022.57       1213.48       104.48 o                         
  -8   6   2      25882.96      25767.96       292.73 o                         
  -6   6   2     110302.08     108327.11       619.94 o                         
  -4   6   2      28106.62      27414.93       209.09 o                         
  -2   6   2      43338.12      44244.77       245.34 o                         
   0   6   2     100130.73     103415.95       394.85 o                         
   2   6   2      38848.32      39377.96       218.87 o                         
   4   6   2      28073.94      27581.90       205.65 o                         
   6   6   2     111063.56     108253.80       613.54 o                         
   8   6   2      26035.02      26109.48       301.69 o                         
  10   6   2       1615.21       1651.45       115.20 o                         
  12   6   2      10739.82      10987.65       322.69 o                         
 -11   7   2       8550.03       8265.67       224.86 o                         
  -9   7   2      25187.39      25130.26       316.75 o                         
  -7   7   2      14601.18      14407.10       207.57 o                         
  -5   7   2      47330.52      46203.13       312.80 o                         
  -3   7   2      76622.91      77106.85       374.06 o                         
  -1   7   2      10782.60      12172.19       102.18 o                         
   1   7   2      12768.29      14704.24       113.02 o                         
   3   7   2      77341.96      78444.55       401.76 o                         
   5   7   2      43791.75      42379.73       309.76 o                         
   7   7   2      17031.49      17074.56       230.67 o                         
   9   7   2      25651.30      25630.77       352.12 o                         
  11   7   2       7675.06       8016.71       219.19 o                         
 -12   8   2        580.62        153.96       330.38 o                         
 -10   8   2       5071.64       5509.62       171.07 o                         
  -8   8   2        631.24        675.33        82.72 o                         
  -6   8   2      10041.53       9994.57       153.53 o                         
  -4   8   2       3245.43       3398.08        82.90 o                         
  -2   8   2      94298.85      92046.83       422.00 o                         
   0   8   2       9316.44       9205.21        96.35 o                         
   2   8   2      94416.16      92748.17       463.73 o                         
   4   8   2       2670.09       2722.36        71.86 o                         
   6   8   2      10041.17      10265.49       165.75 o                         
   8   8   2        510.53        681.11        83.63 o                         
  10   8   2       5086.80       5424.99       176.03 o                         
  12   8   2        632.29        -39.02       434.45 o                         
 -11   9   2       1234.09       1390.88       131.08 o                         
  -9   9   2      11912.08      11740.75       225.85 o                         
  -7   9   2      33483.54      33124.46       327.13 o                         
  -5   9   2      36509.71      35728.17       289.46 o                         
  -3   9   2      16028.39      15661.59       168.67 o                         
  -1   9   2      10492.33      10380.07       105.38 o                         
   1   9   2      11065.69      11154.55       110.75 o                         
   3   9   2      19367.80      18986.69       180.76 o                         
   5   9   2      39137.56      38064.51       294.62 o                         
   7   9   2      31902.34      31974.39       329.42 o                         
   9   9   2      10340.55      10543.31       218.62 o                         
  11   9   2       1386.37       1691.13       133.82 o                         
 -12  10   2       2568.90       2779.01       577.86 o                         
 -10  10   2      12687.57      12486.10       253.94 o                         
  -8  10   2      20353.92      19794.82       286.30 o                         
  -6  10   2      35664.55      35087.20       300.77 o                         
  -4  10   2      67765.75      66279.59       419.20 o                         
  -2  10   2      33557.04      33510.10       238.83 o                         
   0  10   2       3981.69       4325.92        88.60 o                         
   2  10   2      36347.29      36503.42       234.39 o                         
   4  10   2      70894.08      69393.68       410.62 o                         
   6  10   2      35986.78      35195.61       312.20 o                         
   8  10   2      19376.90      19466.69       278.50 o                         
  10  10   2      11904.43      11032.82       252.69 o                         
  12  10   2       2359.65       2239.16       855.24 o                         
 -11  11   2       4157.60       4390.99       356.25 o                         
  -9  11   2       6409.97       6476.73       179.88 o                         
  -7  11   2      31748.68      30705.67       329.70 o                         
  -5  11   2      38065.24      37200.66       326.59 o                         
  -3  11   2      20463.08      21015.63       205.47 o                         
  -1  11   2      27139.20      28112.70       244.17 o                         
   1  11   2      28646.18      29740.01       243.91 o                         
   3  11   2      20107.50      20426.98       182.83 o                         
   5  11   2      36903.92      35360.33       312.46 o                         
   7  11   2      33612.11      33367.45       345.42 o                         
   9  11   2       7046.75       7119.45       198.29 o                         
  11  11   2       3643.54       3002.56       276.45 o                         
 -10  12   2       7211.10       7019.63       195.04 o                         
  -8  12   2       6330.91       6353.26       175.15 o                         
  -6  12   2       8383.67       8098.87       174.56 o                         
  -4  12   2      24541.17      24498.03       255.80 o                         
  -2  12   2      45482.81      44613.68       300.71 o                         
   0  12   2       2684.98       3033.09        89.85 o                         
   2  12   2      40542.89      39319.86       300.74 o                         
   4  12   2      28170.12      28220.77       260.92 o                         
   6  12   2      10507.37      10513.61       184.12 o                         
   8  12   2       4625.52       4343.96       155.20 o                         
  10  12   2       7437.19       7585.72       212.23 o                         
 -11  13   2       1888.24       1379.33       543.57 o                         
  -9  13   2       8213.52       8523.32       215.33 o                         
  -7  13   2      16317.43      15695.86       257.17 o                         
  -5  13   2      22380.98      21690.76       263.34 o                         
  -3  13   2       7398.44       7207.56       137.61 o                         
  -1  13   2       6550.30       6694.96       134.12 o                         
   1  13   2       7441.18       7859.87       133.88 o                         
   3  13   2       6832.26       6872.54       134.61 o                         
   5  13   2      20980.96      20298.08       255.10 o                         
   7  13   2      17511.96      16885.97       270.65 o                         
   9  13   2       8944.00       9157.72       236.08 o                         
  11  13   2       1562.30        972.89       777.61 o                         
 -10  14   2       2831.05       3192.86       552.41 o                         
  -8  14   2       3909.33       4218.80       160.38 o                         
  -6  14   2      17907.67      17709.87       285.31 o                         
  -4  14   2       1413.90       1493.75        90.90 o                         
  -2  14   2      32298.76      31507.36       305.10 o                         
   0  14   2      12003.73      12744.31       183.99 o                         
   2  14   2      35056.92      34635.21       297.36 o                         
   4  14   2       2009.17       2075.69        95.68 o                         
   6  14   2      17928.44      17416.18       266.56 o                         
   8  14   2       3315.07       3476.02       151.77 o                         
  10  14   2       2528.12       3349.30       711.48 o                         
  -9  15   2      14094.45      15282.16       511.39 o                         
  -7  15   2       6461.92       6109.15       181.92 o                         
  -5  15   2      21432.69      21059.79       297.74 o                         
  -3  15   2      43609.64      43348.50       394.67 o                         
  -1  15   2       1990.80       2158.68        96.33 o                         
   1  15   2       2741.34       3222.19       107.00 o                         
   3  15   2      45555.97      45860.01       400.69 o                         
   5  15   2      21894.38      22327.52       328.27 o                         
   7  15   2       6122.25       6593.92       185.80 o                         
   9  15   2      13330.53      13850.68       586.70 o                         
  -8  16   2      16798.80      16303.79       300.89 o                         
  -6  16   2      51124.63      49860.11       514.57 o                         
  -4  16   2      16933.70      17287.91       269.63 o                         
  -2  16   2      16456.18      16262.69       239.40 o                         
   0  16   2      43392.82      43059.96       377.42 o                         
   2  16   2      15706.65      15521.34       227.46 o                         
   4  16   2      17539.98      17899.13       265.29 o                         
   6  16   2      51046.36      51251.07       573.91 o                         
   8  16   2      16765.92      16316.14       308.13 o                         
  -7  17   2       8179.34       8200.52       219.28 o                         
  -5  17   2      24948.12      24970.02       357.05 o                         
  -3  17   2      42302.05      42804.98       423.63 o                         
  -1  17   2       5237.22       5095.91       145.78 o                         
   1  17   2       6194.44       6224.39       155.60 o                         
   3  17   2      41461.61      41259.12       405.89 o                         
   5  17   2      23390.46      23353.31       349.38 o                         
   7  17   2       9427.07       9514.13       238.42 o                         
  -6  18   2      10195.80      10093.96       251.78 o                         
  -4  18   2        472.42        467.80       101.03 o                         
  -2  18   2      23274.51      23505.90       317.81 o                         
   0  18   2       8967.28       9189.99       194.02 o                         
   2  18   2      20561.08      19950.77       295.09 o                         
   4  18   2        793.97        831.34       105.00 o                         
   6  18   2      11083.85      11403.99       269.75 o                         
  -5  19   2       3906.30       4092.87       170.69 o                         
  -3  19   2       1928.93       2096.13       128.91 o                         
  -1  19   2       1260.82       1395.51       109.74 o                         
   1  19   2       1079.27       1315.30       108.28 o                         
   3  19   2       2252.06       2299.99       135.36 o                         
   5  19   2       4145.00       4149.00       168.21 o                         
  -4  20   2      12294.19      12488.23       339.29 o                         
  -2  20   2       9014.63       9281.44       222.23 o                         
   0  20   2       1051.15       1301.20       111.82 o                         
   2  20   2       9701.24       9959.50       227.96 o                         
   4  20   2      13294.94      13576.29       344.06 o                         
   6  20   2       5255.98       5644.82      1102.14 o                         
  -3  21   2       7940.79       8665.84       775.31 o                         
  -1  21   2       6568.57       6279.80       224.79 o                         
   1  21   2       7545.47       7344.28       251.86 o                         
   3  21   2       8768.35       8451.63       829.68 o                         
  -2  22   2      13083.64      12266.83       742.18 o                         
   0  22   2       3195.84       3323.18       562.95 o                         
   2   0   3       1323.29       1840.85        27.58 o                         
   4   0   3      12641.08      13464.40       121.52 o                         
   6   0   3       1286.91       1596.46        69.60 o                         
   8   0   3       3106.87       3518.31       109.84 o                         
  10   0   3        625.51        738.07        97.85 o                         
  12   0   3         20.61        128.61       126.74 o                         
 -13   1   3       2917.12       5223.85      1276.74 o                         
 -11   1   3        596.65        598.32       108.83 o                         
  -9   1   3       2606.25       2902.30       120.01 o                         
  -7   1   3      31733.80      32356.21       290.80 o                         
  -5   1   3      43301.27      41579.59       283.92 o                         
  -3   1   3      13752.86      14038.40        91.67 o                         
  -1   1   3      13051.91      14542.96        61.32 o                         
   1   1   3      12281.50      13594.49        58.35 o                         
   3   1   3      11912.43      12117.81        82.98 o                         
   5   1   3      42683.34      41204.89       275.28 o                         
   7   1   3      31700.03      32298.67       294.84 o                         
   9   1   3       2581.26       2868.56       124.60 o                         
  11   1   3        882.18        969.25       114.86 o                         
  13   1   3       3191.84       2660.41      1005.59 o                         
 -12   2   3       1681.10       1579.56       135.40 o                         
 -10   2   3       6066.41       6093.07       173.38 o                         
  -8   2   3      23702.31      24557.75       289.87 o                         
  -6   2   3      81140.84      79469.83       481.88 o                         
  -4   2   3     122602.87     118229.57       506.07 o                         
  -2   2   3      12827.87      12918.50        75.72 o                         
   0   2   3       1523.03       1688.03        17.14 o                         
   2   2   3      14131.19      14601.89        77.45 o                         
   4   2   3     127565.69     122644.16       509.56 o                         
   6   2   3      81184.08      79734.59       462.65 o                         
   8   2   3      21540.45      22447.86       258.27 o                         
  10   2   3       5457.29       5554.77       175.11 o                         
  12   2   3       2175.34       2029.17       147.63 o                         
 -13   3   3       6106.22       6641.99       632.37 o                         
 -11   3   3       5034.31       5750.94       188.47 o                         
  -9   3   3      12005.12      12991.74       224.63 o                         
  -7   3   3      87142.55      84074.27       510.76 o                         
  -5   3   3     143721.75     139256.28       621.39 o                         
  -3   3   3      58098.99      59307.30       265.17 o                         
  -1   3   3      19737.08      20931.26        88.05 o                         
   1   3   3      27565.67      30035.00       112.12 o                         
   3   3   3      58488.95      60419.54       252.93 o                         
   5   3   3     138343.33     134187.25       598.28 o                         
   7   3   3      89789.40      87703.94       663.11 o                         
   9   3   3      13854.37      14037.19       244.30 o                         
  11   3   3       3239.92       3591.49       161.67 o                         
  13   3   3       5699.92       8026.37      1503.70 o                         
 -12   4   3       3891.41       4148.10       180.81 o                         
 -10   4   3       4208.99       4184.27       151.11 o                         
  -8   4   3      32336.51      32130.92       328.96 o                         
  -6   4   3      40654.95      39085.39       301.26 o                         
  -4   4   3      83898.20      82418.55       414.33 o                         
  -2   4   3      70233.98      72638.40       251.23 o                         
   0   4   3       1841.54       1709.85        23.33 o                         
   2   4   3      62171.09      63882.25       234.22 o                         
   4   4   3      90628.98      90075.93       429.98 o                         
   6   4   3      44408.89      43711.03       319.27 o                         
   8   4   3      27932.43      27752.42       289.90 o                         
  10   4   3       4246.84       4680.51       163.07 o                         
  12   4   3       5078.14       5857.50       215.28 o                         
 -13   5   3        229.84        924.52       486.46 o                         
 -11   5   3      10070.21      10578.04       244.35 o                         
  -9   5   3       7135.95       7021.66       170.75 o                         
  -7   5   3       9232.46       9196.61       167.97 o                         
  -5   5   3      45534.66      44951.21       326.93 o                         
  -3   5   3       5368.31       5703.01        78.25 o                         
  -1   5   3      50579.86      51680.61       192.71 o                         
   1   5   3      52807.75      54986.68       198.57 o                         
   3   5   3       6568.92       7032.43        84.24 o                         
   5   5   3      43480.12      42330.29       297.57 o                         
   7   5   3       9724.14       9708.99       164.30 o                         
   9   5   3       7931.51       8315.86       185.11 o                         
  11   5   3       9386.72      10432.28       260.42 o                         
  13   5   3        176.12       1278.44      1310.65 o                         
 -12   6   3       3713.37       4299.40       227.27 o                         
 -10   6   3       2441.95       2606.78       131.07 o                         
  -8   6   3      18795.80      18523.41       251.33 o                         
  -6   6   3      17213.37      17127.53       210.80 o                         
  -4   6   3      43281.02      42450.07       276.23 o                         
  -2   6   3      57216.11      58618.74       273.65 o                         
   0   6   3        781.37        919.31        25.41 o                         
   2   6   3      60296.93      61599.84       283.05 o                         
   4   6   3      42298.18      41769.52       266.09 o                         
   6   6   3      15679.56      15900.49       195.87 o                         
   8   6   3      20519.15      20577.78       273.22 o                         
  10   6   3       2339.27       2414.63       137.75 o                         
  12   6   3       3241.11       3317.21       233.11 o                         
 -11   7   3       5213.24       4965.97       179.02 o                         
  -9   7   3      10041.68      10005.96       207.70 o                         
  -7   7   3      60946.34      59444.11       446.37 o                         
  -5   7   3      93046.67      91057.39       497.62 o                         
  -3   7   3      40395.24      40823.81       247.95 o                         
  -1   7   3      41562.22      43347.94       229.11 o                         
   1   7   3      36674.38      37887.97       201.27 o                         
   3   7   3      38509.93      39268.21       253.81 o                         
   5   7   3      96327.29      94499.16       511.52 o                         
   7   7   3      59654.62      58979.33       465.62 o                         
   9   7   3       9478.38       9391.68       204.80 o                         
  11   7   3       6461.27       6726.72       212.67 o                         
 -12   8   3       3376.95       3074.13       383.28 o                         
 -10   8   3       7430.14       7318.46       197.85 o                         
  -8   8   3      23852.51      23510.17       282.54 o                         
  -6   8   3      76824.35      74943.34       472.87 o                         
  -4   8   3     113241.24     110315.08       534.42 o                         
  -2   8   3      30446.99      31711.00       205.66 o                         
   0   8   3        856.29       1445.39        38.15 o                         
   2   8   3      33071.98      35175.08       221.43 o                         
   4   8   3     110756.20     108801.34       539.87 o                         
   6   8   3      75768.08      74576.42       495.94 o                         
   8   8   3      24988.14      25251.81       312.02 o                         
  10   8   3       7083.95       6961.10       195.01 o                         
  12   8   3       3289.45       2780.62       383.86 o                         
 -11   9   3       1076.13       1118.40       122.68 o                         
  -9   9   3       5165.93       5401.93       159.52 o                         
  -7   9   3      50109.77      49144.97       410.96 o                         
  -5   9   3      74426.32      71246.48       432.43 o                         
  -3   9   3      25899.36      25308.51       212.10 o                         
  -1   9   3       7615.41       8374.04        95.01 o                         
   1   9   3       7307.15       7943.84        91.46 o                         
   3   9   3      23713.14      22835.81       192.42 o                         
   5   9   3      72180.38      69498.20       418.34 o                         
   7   9   3      50216.49      49327.78       414.75 o                         
   9   9   3       6111.89       6170.49       177.90 o                         
  11   9   3       1525.30       1484.42       133.01 o                         
 -12  10   3        389.79        720.00      1025.13 o                         
 -10  10   3       1401.78       1346.21       113.29 o                         
  -8  10   3       4279.53       4221.02       139.22 o                         
  -6  10   3      10206.86       9896.42       159.04 o                         
  -4  10   3      14700.09      14897.85       180.05 o                         
  -2  10   3      11914.60      11858.74       133.43 o                         
   0  10   3        132.37        263.66        30.62 o                         
   2  10   3      10227.27      10253.81       116.13 o                         
   4  10   3      12925.44      12932.02       163.40 o                         
   6  10   3      10564.38      10277.34       168.20 o                         
   8  10   3       5123.11       5116.74       158.59 o                         
  10  10   3       1774.53       1821.26       126.61 o                         
 -11  11   3        331.90        348.70       194.21 o                         
  -9  11   3         62.68        244.55        96.47 o                         
  -7  11   3       3086.01       3114.86       116.62 o                         
  -5  11   3       2612.19       2506.34        91.44 o                         
  -3  11   3       1029.66       1059.06        51.01 o                         
  -1  11   3       2413.97       2641.82        61.72 o                         
   1  11   3       2015.90       2179.96        57.07 o                         
   3  11   3        681.54        820.15        52.27 o                         
   5  11   3       2218.66       2360.67        87.79 o                         
   7  11   3       3324.08       3355.09       119.20 o                         
   9  11   3        160.96        161.77        99.15 o                         
  11  11   3        443.72        736.70       235.23 o                         
 -10  12   3       2236.25       2121.39       129.01 o                         
  -8  12   3       4362.26       4378.71       147.49 o                         
  -6  12   3      17736.44      17188.67       238.94 o                         
  -4  12   3      34433.60      34034.58       302.18 o                         
  -2  12   3       7839.11       7930.20       120.31 o                         
   0  12   3        206.01        262.08        52.49 o                         
   2  12   3       6193.04       6368.51       106.15 o                         
   4  12   3      30585.98      30974.86       276.41 o                         
   6  12   3      17285.80      16569.40       236.53 o                         
   8  12   3       5183.00       5312.65       166.32 o                         
  10  12   3       3070.25       2894.94       150.43 o                         
  -9  13   3       7447.95       6977.19       204.06 o                         
  -7  13   3      43150.23      41626.12       422.57 o                         
  -5  13   3      64921.00      63857.39       476.32 o                         
  -3  13   3      26289.15      26099.29       267.98 o                         
  -1  13   3       8783.20       9561.33       151.53 o                         
   1  13   3      10944.58      11811.87       164.93 o                         
   3  13   3      27041.21      27504.61       271.05 o                         
   5  13   3      62478.64      61512.09       474.45 o                         
   7  13   3      42558.85      41865.16       426.04 o                         
   9  13   3       7925.39       8214.89       225.72 o                         
 -10  14   3       4785.75       4683.83       734.31 o                         
  -8  14   3      21790.37      21333.47       332.91 o                         
  -6  14   3      42068.51      41185.35       429.01 o                         
  -4  14   3      59163.79      58787.43       469.90 o                         
  -2  14   3      32667.06      33206.11       313.07 o                         
   0  14   3        387.79        662.69        64.41 o                         
   2  14   3      27937.82      28551.47       281.22 o                         
   4  14   3      59264.45      59904.69       456.88 o                         
   6  14   3      43343.02      42782.28       432.59 o                         
   8  14   3      20779.96      20096.38       325.27 o                         
  10  14   3       5312.97       5179.83       629.72 o                         
  -9  15   3       5009.75       4947.65       317.70 o                         
  -7  15   3      13626.39      13524.64       260.22 o                         
  -5  15   3      33049.68      32594.21       358.20 o                         
  -3  15   3       7328.39       7438.64       163.43 o                         
  -1  15   3      13936.94      14198.62       216.95 o                         
   1  15   3      15928.35      16445.12       230.57 o                         
   3  15   3       7825.53       8281.14       167.02 o                         
   5  15   3      31104.88      31304.45       361.55 o                         
   7  15   3      14133.18      14207.11       258.44 o                         
   9  15   3       6178.61       5290.68       379.08 o                         
  -8  16   3       7276.83       7000.50       225.14 o                         
  -6  16   3       2571.65       2500.90       135.23 o                         
  -4  16   3       7240.27       7009.89       177.98 o                         
  -2  16   3      13476.43      13522.26       219.27 o                         
   0  16   3        711.98        855.01        79.07 o                         
   2  16   3      13508.55      14017.21       217.92 o                         
   4  16   3       7387.99       7395.56       185.35 o                         
   6  16   3       2603.23       2555.22       131.00 o                         
   8  16   3       7387.42       7467.23       236.14 o                         
  -7  17   3      13558.95      13352.19       278.38 o                         
  -5  17   3      18531.27      18539.99       303.69 o                         
  -3  17   3       4593.55       4728.47       151.80 o                         
  -1  17   3      10010.62      10169.43       199.47 o                         
   1  17   3       8731.21       8666.29       181.32 o                         
   3  17   3       4392.73       4690.61       148.15 o                         
   5  17   3      19817.09      20179.72       316.95 o                         
   7  17   3      12959.76      13231.91       277.11 o                         
  -6  18   3      21630.20      22010.63       370.11 o                         
  -4  18   3      30107.92      30297.34       385.56 o                         
  -2  18   3       8792.31       8911.88       202.28 o                         
   0  18   3        382.22        409.01        84.95 o                         
   2  18   3      10786.87      11147.66       217.43 o                         
   4  18   3      28292.33      28527.80       377.08 o                         
   6  18   3      21203.68      20941.09       356.88 o                         
  -5  19   3      28097.59      28791.15       399.21 o                         
  -3  19   3      11560.42      11919.54       250.43 o                         
  -1  19   3       4935.88       4728.82       152.09 o                         
   1  19   3       4628.95       4432.02       149.56 o                         
   3  19   3      11786.96      12101.21       256.61 o                         
   5  19   3      28426.84      28987.62       402.62 o                         
  -6  20   3      11514.74      12685.75      1730.51 o                         
  -4  20   3      15607.95      16096.50       491.27 o                         
  -2  20   3       6172.41       6101.89       184.84 o                         
   0  20   3        766.92        539.62       101.96 o                         
   2  20   3       5948.28       6106.47       183.35 o                         
   4  20   3      15091.92      15940.70       491.20 o                         
  -3  21   3       2078.98       1172.34       435.45 o                         
  -1  21   3        211.58        163.35       169.25 o                         
   1  21   3         92.32        137.48       142.83 o                         
   3  21   3       1319.69       1782.95       464.48 o                         
  -2  22   3        813.65        -94.43       512.63 o                         
   0  22   3         47.05        614.77       536.09 o                         
   2  22   3       1115.53       1174.01       628.59 o                         
   0   0   4       2367.89       2950.76        66.08 o                         
   2   0   4     113700.29     116645.06       329.11 o                         
   4   0   4     169792.69     170118.95       650.06 o                         
   6   0   4      64662.64      64659.65       417.05 o                         
   8   0   4      38518.56      39624.19       364.80 o                         
  10   0   4      15903.87      16482.67       282.06 o                         
  12   0   4       5830.93       5604.92       207.36 o                         
 -11   1   4       5764.16       6321.11       190.49 o                         
  -9   1   4      10256.31      10945.25       204.50 o                         
  -7   1   4      41757.99      42048.21       337.63 o                         
  -5   1   4      75194.85      72720.93       394.02 o                         
  -3   1   4      45417.30      44702.66       199.98 o                         
  -1   1   4      44450.05      46402.80       158.22 o                         
   1   1   4      50648.59      53825.96       180.06 o                         
   3   1   4      51392.94      51017.73       211.60 o                         
   5   1   4      73696.33      71477.26       384.83 o                         
   7   1   4      40287.47      40106.88       345.84 o                         
   9   1   4       9115.25       9629.08       195.68 o                         
  11   1   4       5281.14       5825.08       189.75 o                         
 -12   2   4       3302.00       3403.60       166.53 o                         
 -10   2   4         11.39         94.38        95.09 o                         
  -8   2   4      15921.55      16037.94       225.67 o                         
  -6   2   4      18018.80      18241.50       198.84 o                         
  -4   2   4      15236.48      13600.61       130.28 o                         
  -2   2   4       3031.49       3234.49        36.87 o                         
   0   2   4      13173.70      14195.46        59.60 o                         
   2   2   4       2402.43       2515.61        33.34 o                         
   4   2   4      15820.56      14191.40       134.07 o                         
   6   2   4      17345.41      17225.36       188.13 o                         
   8   2   4      15305.95      15452.53       217.48 o                         
  10   2   4         36.45         10.73        99.25 o                         
  12   2   4       3853.39       3860.28       175.52 o                         
 -13   3   4       4182.89       3906.21      1209.99 o                         
 -11   3   4        467.54        548.30       110.74 o                         
  -9   3   4       1639.64       1474.82        96.99 o                         
  -7   3   4      16124.97      15547.61       211.13 o                         
  -5   3   4       6136.15       6267.72       102.05 o                         
  -3   3   4      23736.24      23279.08       148.38 o                         
  -1   3   4      31715.17      32075.80       117.43 o                         
   1   3   4      32008.35      32500.01       121.76 o                         
   3   3   4      21600.07      20781.45       125.01 o                         
   5   3   4       6677.63       6833.39       105.74 o                         
   7   3   4      16390.42      16469.67       204.55 o                         
   9   3   4       2036.18       1949.91       110.03 o                         
  11   3   4        625.62        724.00       120.10 o                         
 -12   4   4       1248.01       1281.28       137.13 o                         
 -10   4   4      21313.35      21547.47       314.36 o                         
  -8   4   4      18719.04      18274.44       245.80 o                         
  -6   4   4        909.60       1132.66        59.98 o                         
  -4   4   4     131762.64     129057.96       555.63 o                         
  -2   4   4      44616.46      45738.35       192.43 o                         
   0   4   4      29913.67      31714.59       117.88 o                         
   2   4   4      42165.21      43270.96       185.77 o                         
   4   4   4     124228.59     121660.93       532.75 o                         
   6   4   4        999.69       1112.32        62.78 o                         
   8   4   4      21807.97      21730.74       263.88 o                         
  10   4   4      22232.67      22798.46       343.20 o                         
  12   4   4        614.77        484.84       156.94 o                         
 -13   5   4      17827.36      18017.68      1512.98 o                         
 -11   5   4        891.91       1005.68       118.81 o                         
  -9   5   4         47.24        153.35        84.44 o                         
  -7   5   4     112987.40     111123.30       666.91 o                         
  -5   5   4      78274.16      74771.73       428.41 o                         
  -3   5   4       6469.71       7323.06        92.63 o                         
  -1   5   4      79714.89      82190.05       282.37 o                         
   1   5   4      76878.64      79445.08       261.64 o                         
   3   5   4       4150.25       4709.58        76.40 o                         
   5   5   4      78485.79      75147.77       423.54 o                         
   7   5   4     113142.26     110891.86       648.77 o                         
   9   5   4        543.60        620.77        88.18 o                         
  11   5   4       1202.78       1354.08       140.14 o                         
 -12   6   4        996.58        953.28       167.10 o                         
 -10   6   4      33007.26      32073.64       387.38 o                         
  -8   6   4      22221.67      22166.89       283.20 o                         
  -6   6   4       6886.08       6787.52       135.81 o                         
  -4   6   4     167898.69     165135.48       698.14 o                         
  -2   6   4      77210.34      77403.59       372.08 o                         
   0   6   4      13589.87      13728.20        85.86 o                         
   2   6   4      77121.23      78587.65       370.98 o                         
   4   6   4     170794.30     167643.11       680.21 o                         
   6   6   4       7226.24       7144.36       139.50 o                         
   8   6   4      20564.56      20480.69       278.67 o                         
  10   6   4      32688.20      31815.07       412.99 o                         
  12   6   4       1342.58       1540.08       201.89 o                         
 -11   7   4       2119.90       2214.67       137.98 o                         
  -9   7   4       2279.76       2296.88       116.06 o                         
  -7   7   4      44221.23      42880.25       374.31 o                         
  -5   7   4      31407.07      31491.30       254.62 o                         
  -3   7   4      22178.26      21392.87       173.21 o                         
  -1   7   4      49061.12      49804.50       254.49 o                         
   1   7   4      51888.69      52919.50       261.24 o                         
   3   7   4      24144.64      23674.60       186.32 o                         
   5   7   4      32428.35      31751.68       262.95 o                         
   7   7   4      42669.21      41723.32       374.26 o                         
   9   7   4       1760.30       1770.23       112.45 o                         
  11   7   4       1716.19       1740.79       135.30 o                         
 -12   8   4       1384.62       1690.95       248.87 o                         
 -10   8   4       1993.81       2083.07       125.40 o                         
  -8   8   4      14727.94      14419.13       227.18 o                         
  -6   8   4       1472.96       1455.34        73.56 o                         
  -4   8   4      23715.23      22533.08       204.36 o                         
  -2   8   4       5195.60       5285.70        78.03 o                         
   0   8   4       2886.01       3096.89        53.31 o                         
   2   8   4       5624.76       5666.76        84.64 o                         
   4   8   4      23541.32      23076.32       203.93 o                         
   6   8   4       1562.58       1573.02        74.46 o                         
   8   8   4      14568.32      14969.50       247.75 o                         
  10   8   4       1847.07       1796.47       123.12 o                         
  12   8   4       1416.23       1991.00       317.36 o                         
 -11   9   4       2249.95       2387.30       142.08 o                         
  -9   9   4       3851.64       3905.32       143.94 o                         
  -7   9   4       9917.91       9957.06       177.60 o                         
  -5   9   4      18983.24      18953.27       207.74 o                         
  -3   9   4      17126.80      16292.08       161.35 o                         
  -1   9   4      17478.82      17843.79       148.04 o                         
   1   9   4      16139.01      16650.24       143.49 o                         
   3   9   4      17375.97      16690.77       169.97 o                         
   5   9   4      21082.66      20759.41       198.14 o                         
   7   9   4       9753.08       9804.20       187.42 o                         
   9   9   4       3399.06       3661.21       146.80 o                         
  11   9   4       2076.74       2300.55       145.40 o                         
 -12  10   4       4245.92       3702.00      1026.12 o                         
 -10  10   4       8524.39       8329.92       208.32 o                         
  -8  10   4      19392.39      18702.29       271.38 o                         
  -6  10   4      26817.08      26611.17       265.17 o                         
  -4  10   4      64864.57      62888.09       407.43 o                         
  -2  10   4      33366.77      33698.19       241.80 o                         
   0  10   4       3490.82       3691.41        78.06 o                         
   2  10   4      34530.02      34854.62       238.08 o                         
   4  10   4      64946.76      63527.70       410.91 o                         
   6  10   4      27502.03      26661.76       277.00 o                         
   8  10   4      20243.75      19838.13       285.59 o                         
  10  10   4       7999.73       8197.09       213.77 o                         
 -11  11   4       4286.63       3791.86       280.80 o                         
  -9  11   4       6360.44       5748.79       173.32 o                         
  -7  11   4      31252.65      30514.93       336.91 o                         
  -5  11   4      46788.28      45057.68       364.78 o                         
  -3  11   4      18658.84      19016.60       208.17 o                         
  -1  11   4      16835.98      17220.26       160.45 o                         
   1  11   4      18503.32      19056.65       164.95 o                         
   3  11   4      20711.38      21036.65       208.22 o                         
   5  11   4      46841.52      45856.87       362.70 o                         
   7  11   4      31666.43      31076.29       339.26 o                         
   9  11   4       6385.82       6331.81       186.09 o                         
  11  11   4       3596.39       3318.45       309.91 o                         
 -10  12   4       2365.84       2165.29       136.01 o                         
  -8  12   4      18153.68      17679.45       276.24 o                         
  -6  12   4      23057.30      22413.10       267.52 o                         
  -4  12   4      23028.64      22696.68       245.98 o                         
  -2  12   4       7643.52       7970.62       125.09 o                         
   0  12   4       7053.86       7467.46       128.40 o                         
   2  12   4      11045.66      11228.23       147.76 o                         
   4  12   4      28383.38      27916.90       264.97 o                         
   6  12   4      23369.11      22358.77       278.01 o                         
   8  12   4      14701.16      14945.40       264.58 o                         
  10  12   4       1210.32       1182.79       133.59 o                         
  -9  13   4       3908.38       3855.12       165.19 o                         
  -7  13   4        884.31       1133.11        99.55 o                         
  -5  13   4       2076.21       2173.43        96.55 o                         
  -3  13   4      21951.52      21754.15       244.15 o                         
  -1  13   4       9342.44       9475.72       156.88 o                         
   1  13   4      10501.72      10796.98       163.73 o                         
   3  13   4      22130.50      22181.06       242.89 o                         
   5  13   4       1951.17       2125.30       101.57 o                         
   7  13   4        755.28        751.33        95.25 o                         
   9  13   4       3869.34       3908.75       168.38 o                         
 -10  14   4       6944.83       6940.57       654.49 o                         
  -8  14   4       5176.57       5427.77       177.59 o                         
  -6  14   4        208.44        327.00        84.57 o                         
  -4  14   4      26433.41      26854.04       311.71 o                         
  -2  14   4       7844.41       7951.01       157.50 o                         
   0  14   4       6987.71       7023.92       142.73 o                         
   2  14   4       9064.63       9183.72       163.34 o                         
   4  14   4      27539.90      27757.01       305.68 o                         
   6  14   4        250.36        244.07        84.64 o                         
   8  14   4       5251.02       5322.34       180.67 o                         
  10  14   4       5857.11       5937.96       868.26 o                         
  -9  15   4        199.62        280.24       191.42 o                         
  -7  15   4      42890.45      41516.71       451.77 o                         
  -5  15   4      28566.32      28208.21       341.97 o                         
  -3  15   4       2897.70       3252.59       118.98 o                         
  -1  15   4      31573.69      31505.94       322.71 o                         
   1  15   4      29917.75      30533.18       312.17 o                         
   3  15   4       1303.72       1448.33        89.43 o                         
   5  15   4      29779.18      29591.89       352.30 o                         
   7  15   4      43089.63      42288.16       457.22 o                         
   9  15   4        586.27        131.60       239.93 o                         
  -8  16   4      13263.00      13475.87       352.16 o                         
  -6  16   4       7771.99       7629.28       204.39 o                         
  -4  16   4      75249.70      75528.67       591.82 o                         
  -2  16   4      34889.98      33699.07       359.02 o                         
   0  16   4        663.35        833.39        79.40 o                         
   2  16   4      34629.39      34839.07       348.39 o                         
   4  16   4      75405.49      74533.35       599.99 o                         
   6  16   4       8019.02       7875.17       202.80 o                         
   8  16   4      13133.14      13569.86       367.77 o                         
  -7  17   4      30864.17      29676.37       454.63 o                         
  -5  17   4      25689.58      25120.39       359.67 o                         
  -3  17   4       5721.77       5858.81       165.80 o                         
  -1  17   4      22639.93      22562.89       301.65 o                         
   1  17   4      23776.26      23731.29       318.67 o                         
   3  17   4       6643.08       6888.73       174.99 o                         
   5  17   4      25563.41      25359.56       354.45 o                         
   7  17   4      30508.13      30036.13       446.78 o                         
  -6  18   4        802.57        690.63       130.04 o                         
  -4  18   4      11587.73      12053.04       242.47 o                         
  -2  18   4       4124.16       4253.88       150.06 o                         
   0  18   4         11.47         11.24        82.45 o                         
   2  18   4       5033.54       5309.02       157.74 o                         
   4  18   4      12874.96      13805.41       263.81 o                         
   6  18   4        826.29        835.47       134.66 o                         
  -5  19   4        550.11        764.82       128.81 o                         
  -3  19   4       7229.68       8374.37       215.13 o                         
  -1  19   4       5241.47       5568.85       167.48 o                         
   1  19   4       4815.61       5366.75       162.30 o                         
   3  19   4       6578.23       7603.90       209.84 o                         
   5  19   4        444.13        721.96       138.12 o                         
  -4  20   4      13369.60      13602.46       494.90 o                         
  -2  20   4       6332.72       6227.94       189.42 o                         
   0  20   4       1273.41       1191.04       112.70 o                         
   2  20   4       6401.70       6518.35       193.67 o                         
   4  20   4      12465.77      12458.99       463.16 o                         
  -3  21   4       8701.98       9906.91      1174.13 o                         
  -1  21   4       8020.60       8127.38       290.15 o                         
   1  21   4       8179.11       7880.66       295.70 o                         
   3  21   4       9103.76       9596.16      1012.34 o                         
  -2  22   4       7805.46       6992.69       999.19 o                         
   0  22   4       7009.49       6527.22      2131.27 o                         
   2   0   5      13734.18      13998.50        77.18 o                         
   4   0   5      69971.62      70470.59       318.12 o                         
   6   0   5          6.96        197.10        46.10 o                         
   8   0   5      33943.57      34779.79       348.29 o                         
  10   0   5       1210.70       1290.90       109.97 o                         
  12   0   5       1715.23       1880.48       144.58 o                         
 -11   1   5       5484.42       6006.59       190.41 o                         
  -9   1   5       3279.93       3612.75       130.80 o                         
  -7   1   5      18634.81      18572.06       221.10 o                         
  -5   1   5       9902.92      10297.91       122.09 o                         
  -3   1   5      28923.16      28288.21       153.10 o                         
  -1   1   5     100980.39     102728.55       320.03 o                         
   1   1   5      94502.09      95539.09       304.32 o                         
   3   1   5      25994.46      25242.32       136.20 o                         
   5   1   5      10287.47      10747.76       126.65 o                         
   7   1   5      18492.42      19028.84       228.43 o                         
   9   1   5       4147.44       4673.29       143.25 o                         
  11   1   5       6449.68       6642.97       206.13 o                         
  13   1   5       7269.47       7646.53      1538.28 o                         
 -12   2   5       8636.41       9101.18       254.18 o                         
 -10   2   5      39289.74      40484.44       446.16 o                         
  -8   2   5      14520.77      14781.24       224.02 o                         
  -6   2   5       1135.07       1283.91        62.35 o                         
  -4   2   5      68797.59      67498.23       346.60 o                         
  -2   2   5     105838.53     105624.14       332.89 o                         
   0   2   5      24837.91      24476.31        91.15 o                         
   2   2   5     108266.25     108731.73       333.13 o                         
   4   2   5      67395.68      66855.05       334.83 o                         
   6   2   5        419.83        503.95        46.79 o                         
   8   2   5      17062.69      17030.49       232.93 o                         
  10   2   5      38310.60      39820.38       468.79 o                         
  12   2   5       8252.24       8442.05       241.47 o                         
 -11   3   5      14435.40      15240.85       290.69 o                         
  -9   3   5       9661.62       9783.12       198.78 o                         
  -7   3   5      47892.84      47403.32       388.85 o                         
  -5   3   5      26787.54      25910.17       208.78 o                         
  -3   3   5       3897.57       4356.38        61.64 o                         
  -1   3   5     211134.69     213466.80       571.96 o                         
   1   3   5     206691.19     207881.86       575.69 o                         
   3   3   5       3399.12       3749.34        53.76 o                         
   5   3   5      31870.91      31658.30       227.95 o                         
   7   3   5      46686.07      45920.46       363.93 o                         
   9   3   5       8057.44       8165.31       192.12 o                         
  11   3   5      15743.06      16449.56       323.48 o                         
  13   3   5      19071.70      16179.34      1281.20 o                         
 -12   4   5       3947.96       4090.39       222.20 o                         
 -10   4   5      19899.73      20357.50       307.10 o                         
  -8   4   5       7647.54       7848.87       168.51 o                         
  -6   4   5       6499.21       6624.92       115.04 o                         
  -4   4   5      34410.46      34230.70       227.77 o                         
  -2   4   5      91065.53      89654.10       328.00 o                         
   0   4   5       8519.18       8533.10        57.68 o                         
   2   4   5     101410.81     101907.46       350.20 o                         
   4   4   5      36826.52      37347.69       230.94 o                         
   6   4   5       4463.38       4201.27        93.37 o                         
   8   4   5       7413.63       7557.88       158.70 o                         
  10   4   5      19224.32      19629.52       332.16 o                         
  12   4   5       3160.50       3641.52       260.92 o                         
 -11   5   5       1383.91       1304.92       127.45 o                         
  -9   5   5      15320.37      15151.75       250.50 o                         
  -7   5   5       8777.92       8833.25       165.75 o                         
  -5   5   5      12696.78      12581.79       155.54 o                         
  -3   5   5      16616.71      15844.89       139.97 o                         
  -1   5   5       5156.55       5262.12        52.33 o                         
   1   5   5       6816.12       7100.89        63.18 o                         
   3   5   5      18238.80      17727.47       149.94 o                         
   5   5   5      13551.84      13201.05       139.87 o                         
   7   5   5       8199.27       8069.66       155.63 o                         
   9   5   5      14278.36      14195.20       253.05 o                         
  11   5   5       1392.74       1334.42       137.40 o                         
 -12   6   5       1134.76        979.84       163.74 o                         
 -10   6   5       8092.24       8494.42       207.97 o                         
  -8   6   5       2116.16       2123.70       102.82 o                         
  -6   6   5       4322.16       4149.45       109.18 o                         
  -4   6   5      16856.09      16742.41       167.36 o                         
  -2   6   5      63049.62      61716.36       310.33 o                         
   0   6   5       1271.71       1602.97        33.43 o                         
   2   6   5      60530.28      59102.27       310.66 o                         
   4   6   5      15476.16      15574.34       150.08 o                         
   6   6   5       5150.97       4905.32       113.55 o                         
   8   6   5       2460.80       2521.50       117.89 o                         
  10   6   5       8280.52       8611.45       227.16 o                         
  12   6   5       1332.23        765.15       191.47 o                         
 -11   7   5      10349.59      10882.18       244.77 o                         
  -9   7   5      11302.57      10864.07       211.94 o                         
  -7   7   5      42744.58      41098.01       362.73 o                         
  -5   7   5      33838.22      33866.09       275.40 o                         
  -3   7   5       9134.34       9010.91       104.04 o                         
  -1   7   5     109590.84     110061.18       477.21 o                         
   1   7   5     111918.35     112683.22       483.01 o                         
   3   7   5       7317.22       7461.43       104.64 o                         
   5   7   5      30653.69      30235.31       238.97 o                         
   7   7   5      44553.45      43475.83       390.79 o                         
   9   7   5      12966.13      12623.68       240.37 o                         
  11   7   5       9687.35       9665.13       246.01 o                         
 -12   8   5       7194.97       6428.03       388.69 o                         
 -10   8   5      36522.93      36373.99       416.03 o                         
  -8   8   5      18480.49      18016.66       253.21 o                         
  -6   8   5       1256.01       1243.92        72.04 o                         
  -4   8   5      69918.55      70273.67       411.89 o                         
  -2   8   5      92057.52      90898.97       429.37 o                         
   0   8   5      19020.71      18719.89       148.17 o                         
   2   8   5      89874.94      89644.14       443.67 o                         
   4   8   5      71444.73      72500.51       419.83 o                         
   6   8   5       1708.80       1771.56        78.13 o                         
   8   8   5      16719.72      16312.04       260.13 o                         
  10   8   5      36951.65      36370.43       440.52 o                         
  12   8   5       7784.49       7966.56       491.86 o                         
 -11   9   5      10201.46      10935.63       302.64 o                         
  -9   9   5       5034.49       4813.03       155.37 o                         
  -7   9   5      21818.64      21870.83       271.14 o                         
  -5   9   5      15638.31      15135.88       188.43 o                         
  -3   9   5       8766.64       8646.36       115.74 o                         
  -1   9   5      98299.91      96866.11       467.35 o                         
   1   9   5      99589.17      98208.02       473.24 o                         
   3   9   5      10030.99       9804.33       132.57 o                         
   5   9   5      13599.62      13367.48       174.46 o                         
   7   9   5      22058.82      21352.47       277.46 o                         
   9   9   5       4976.20       4949.84       161.75 o                         
  11   9   5      10512.38      10257.04       318.09 o                         
 -10  10   5       3341.58       3603.59       151.29 o                         
  -8  10   5      13771.73      14045.67       236.56 o                         
  -6  10   5        697.14        844.34        69.90 o                         
  -4  10   5      18924.07      18865.22       207.19 o                         
  -2  10   5      14011.09      13773.73       152.02 o                         
   0  10   5       7750.59       8146.02       103.91 o                         
   2  10   5      12133.38      11972.41       142.74 o                         
   4  10   5      20622.85      20074.14       208.14 o                         
   6  10   5        530.61        553.97        71.12 o                         
   8  10   5      12463.17      12092.86       228.91 o                         
  10  10   5       4277.70       4500.07       172.71 o                         
 -11  11   5       1761.29       1582.44       237.07 o                         
  -9  11   5       2135.61       1932.86       117.98 o                         
  -7  11   5       3526.90       3581.54       123.96 o                         
  -5  11   5        598.22        597.75        65.94 o                         
  -3  11   5      23392.59      22789.39       219.12 o                         
  -1  11   5      24862.21      24270.40       203.26 o                         
   1  11   5      22824.39      22886.13       196.75 o                         
   3  11   5      22444.79      22452.33       219.27 o                         
   5  11   5        678.13        729.09        71.74 o                         
   7  11   5       3677.92       3662.94       130.07 o                         
   9  11   5       2316.62       2515.62       132.73 o                         
  11  11   5       2038.64       2107.74       356.78 o                         
 -10  12   5      12229.26      12527.13       317.15 o                         
  -8  12   5      12022.04      11980.62       233.82 o                         
  -6  12   5        299.84        207.37        68.83 o                         
  -4  12   5      36167.98      36454.18       331.24 o                         
  -2  12   5      25585.78      25233.53       236.13 o                         
   0  12   5       1106.71       1352.43        70.65 o                         
   2  12   5      21526.52      21278.01       214.73 o                         
   4  12   5      31741.72      31815.35       293.01 o                         
   6  12   5         59.19         76.85        72.16 o                         
   8  12   5      14602.22      14233.67       261.40 o                         
  10  12   5      14239.82      14351.72       376.12 o                         
  -9  13   5       6155.36       5893.54       188.37 o                         
  -7  13   5      26965.95      26002.70       347.96 o                         
  -5  13   5      15325.34      15241.31       230.79 o                         
  -3  13   5       5423.04       5431.62       124.97 o                         
  -1  13   5      81824.68      81513.09       499.24 o                         
   1  13   5      80524.84      80820.73       512.26 o                         
   3  13   5       4318.60       4467.87       113.19 o                         
   5  13   5      16858.87      16859.38       241.60 o                         
   7  13   5      26235.10      26056.97       352.73 o                         
   9  13   5       5297.31       5245.09       185.35 o                         
 -10  14   5      19908.02      18341.23       916.85 o                         
  -8  14   5       9278.09       8726.59       218.76 o                         
  -6  14   5       3760.41       3633.27       137.84 o                         
  -4  14   5      29510.77      29944.66       334.51 o                         
  -2  14   5      54649.82      53692.82       439.65 o                         
   0  14   5      19657.55      19177.46       237.19 o                         
   2  14   5      56359.53      56915.27       433.31 o                         
   4  14   5      28313.75      28714.50       310.35 o                         
   6  14   5       2128.05       2103.95       111.55 o                         
   8  14   5      10555.94      10744.49       247.52 o                         
  10  14   5      20599.70      18347.20      1144.19 o                         
  -9  15   5       6619.81       6895.41       359.01 o                         
  -7  15   5       7324.33       7148.81       198.58 o                         
  -5  15   5       8391.83       8190.12       190.96 o                         
  -3  15   5       5682.89       5421.90       148.53 o                         
  -1  15   5      17257.63      17036.80       237.68 o                         
   1  15   5      17860.60      17992.18       236.29 o                         
   3  15   5       6584.57       6742.24       164.79 o                         
   5  15   5       9091.45       9504.75       199.41 o                         
   7  15   5       6936.93       7239.44       200.05 o                         
   9  15   5       5647.48       5923.26       485.49 o                         
  -8  16   5        786.80        668.96       165.26 o                         
  -6  16   5       2014.51       2004.51       124.52 o                         
  -4  16   5       1984.59       2069.13       113.41 o                         
  -2  16   5      16624.42      16272.88       249.82 o                         
   0  16   5        821.81        731.37        75.30 o                         
   2  16   5      16598.61      16489.48       244.49 o                         
   4  16   5       1940.23       2136.70       116.76 o                         
   6  16   5       1987.80       1996.55       123.75 o                         
   8  16   5        708.44       1211.28       234.44 o                         
  -7  17   5       9831.03       8905.61       277.20 o                         
  -5  17   5       7353.84       7025.94       197.79 o                         
  -3  17   5       3519.26       4024.34       143.26 o                         
  -1  17   5      17433.52      17210.30       256.66 o                         
   1  17   5      18078.82      18157.79       261.99 o                         
   3  17   5       2879.98       3358.12       128.59 o                         
   5  17   5       6270.00       6438.56       188.62 o                         
   7  17   5      10576.61      10897.68       302.82 o                         
  -6  18   5        700.82        401.96       127.78 o                         
  -4  18   5      16888.13      17572.03       297.05 o                         
  -2  18   5      27180.54      27070.31       348.54 o                         
   0  18   5       5966.42       5788.38       166.19 o                         
   2  18   5      24263.86      24059.31       319.99 o                         
   4  18   5      17301.40      18281.54       299.06 o                         
   6  18   5       1173.40        924.25       148.71 o                         
  -5  19   5       9164.08       9011.84       330.87 o                         
  -3  19   5       3615.12       3774.62       154.18 o                         
  -1  19   5      28467.59      28211.07       362.84 o                         
   1  19   5      29868.31      29931.48       361.21 o                         
   3  19   5       4276.34       4446.35       167.51 o                         
   5  19   5       8713.59       8461.46       332.84 o                         
  -4  20   5       9931.06      10350.94       449.95 o                         
  -2  20   5      12052.04      12184.55       251.85 o                         
   0  20   5       7530.77       7715.67       198.29 o                         
   2  20   5      11759.39      12035.57       258.35 o                         
   4  20   5      11219.12      10751.35       632.35 o                         
  -1  21   5       3437.68       3603.24       218.65 o                         
   1  21   5       3664.17       3746.33       225.01 o                         
   3  21   5       2901.69       3554.42       590.84 o                         
   0   0   6      48911.44      47925.20       466.78 o                         
   2   0   6     163604.23     156621.08       479.88 o                         
   4   0   6      93675.71      94450.56       378.81 o                         
   6   0   6         73.76        184.23        46.22 o                         
   8   0   6      27927.29      27955.94       310.53 o                         
  10   0   6      78212.95      80483.45       659.29 o                         
  12   0   6       8208.19       8978.33       288.35 o                         
 -11   1   6      14405.03      14940.24       290.03 o                         
  -9   1   6       5747.45       5889.54       156.08 o                         
  -7   1   6      41018.62      40896.89       341.56 o                         
  -5   1   6       9483.94       9459.45       119.55 o                         
  -3   1   6        159.90        224.10        22.83 o                         
  -1   1   6     209367.73     202861.84       719.56 o                         
   1   1   6     208402.41     201314.23       602.92 o                         
   3   1   6        280.50        375.32        22.55 o                         
   5   1   6      11077.84      11288.67       131.72 o                         
   7   1   6      39364.16      39463.98       335.34 o                         
   9   1   6       5050.55       5288.19       152.01 o                         
  11   1   6      14628.05      15630.72       298.37 o                         
 -12   2   6       1017.55       1052.51       167.33 o                         
 -10   2   6      18236.06      18270.24       289.61 o                         
  -8   2   6       5009.29       5050.72       137.71 o                         
  -6   2   6      12010.50      11776.98       157.42 o                         
  -4   2   6      25780.70      25677.34       195.90 o                         
  -2   2   6      44659.57      44890.83       178.31 o                         
   0   2   6        465.08        510.33        14.08 o                         
   2   2   6      45640.15      45892.78       178.86 o                         
   4   2   6      22038.58      22098.43       156.02 o                         
   6   2   6      10798.59      10683.14       141.56 o                         
   8   2   6       6470.16       6443.42       144.61 o                         
  10   2   6      18528.83      18704.87       315.61 o                         
  12   2   6       1010.63       1208.96       187.65 o                         
 -11   3   6       4879.55       5152.27       178.65 o                         
  -9   3   6       4557.03       4473.34       142.58 o                         
  -7   3   6       2638.72       2891.86        98.31 o                         
  -5   3   6       8241.20       8377.81       119.15 o                         
  -3   3   6       7317.05       7399.75        76.04 o                         
  -1   3   6      15267.53      16127.79        81.75 o                         
   1   3   6      16511.28      17528.80        86.95 o                         
   3   3   6       7825.11       8184.60        79.49 o                         
   5   3   6       7446.25       7472.63       106.30 o                         
   7   3   6       2796.13       2756.19        92.03 o                         
   9   3   6       4389.02       4217.21       155.02 o                         
  11   3   6       4384.10       4456.89       179.23 o                         
 -12   4   6       7936.61       7918.49       335.32 o                         
 -10   4   6      11779.12      12018.11       235.39 o                         
  -8   4   6       9630.94       9544.18       183.31 o                         
  -6   4   6       1798.35       1894.68        80.92 o                         
  -4   4   6       4623.44       4748.70        85.92 o                         
  -2   4   6      45798.52      45725.20       208.47 o                         
   0   4   6      69941.99      69347.25       231.59 o                         
   2   4   6      41252.39      40767.62       184.17 o                         
   4   4   6       5417.27       5437.25        84.16 o                         
   6   4   6       2504.63       2630.40        76.69 o                         
   8   4   6       9297.43       9053.15       186.79 o                         
  10   4   6      12217.36      12451.18       263.69 o                         
  12   4   6       7947.63       8403.72       365.84 o                         
 -11   5   6      22429.17      22414.35       357.31 o                         
  -9   5   6      19331.88      18851.52       277.37 o                         
  -7   5   6       5173.06       5502.95       135.24 o                         
  -5   5   6       2033.75       2039.58        58.06 o                         
  -3   5   6      20382.04      20433.74       154.24 o                         
  -1   5   6     112563.57     108059.85       373.01 o                         
   1   5   6     111111.90     107565.00       382.08 o                         
   3   5   6      20421.88      20188.59       150.75 o                         
   5   5   6       1799.42       2020.56        58.05 o                         
   7   5   6       5277.81       5569.07       132.64 o                         
   9   5   6      19421.03      18989.61       299.09 o                         
  11   5   6      22547.10      23086.37       382.16 o                         
 -12   6   6      14997.93      14906.90       419.06 o                         
 -10   6   6      25618.41      25158.87       348.59 o                         
  -8   6   6      17323.04      16717.88       245.01 o                         
  -6   6   6       2654.66       2857.19        98.25 o                         
  -4   6   6      12144.43      12052.18       144.69 o                         
  -2   6   6      83392.41      82698.57       369.08 o                         
   0   6   6     129188.06     126363.60       438.52 o                         
   2   6   6      84741.80      85321.11       379.98 o                         
   4   6   6      11230.43      11513.38       133.86 o                         
   6   6   6       2127.65       2313.71        86.51 o                         
   8   6   6      17896.79      17251.47       258.11 o                         
  10   6   6      25236.18      25426.17       377.24 o                         
  12   6   6      15049.55      14840.93       493.92 o                         
 -11   7   6      11562.47      12241.05       257.46 o                         
  -9   7   6      12428.27      11889.62       221.00 o                         
  -7   7   6       4004.92       3766.99       117.08 o                         
  -5   7   6      10498.89      10765.46       154.53 o                         
  -3   7   6      16901.48      17258.50       159.73 o                         
  -1   7   6      44871.86      45315.77       245.72 o                         
   1   7   6      42985.34      43042.16       256.68 o                         
   3   7   6      17333.17      17887.89       168.73 o                         
   5   7   6      11935.61      11734.25       148.13 o                         
   7   7   6       3422.91       3260.27       115.45 o                         
   9   7   6      11730.68      11225.51       228.52 o                         
  11   7   6      11848.36      12171.15       274.14 o                         
 -12   8   6        731.09        732.73       257.55 o                         
 -10   8   6       1678.44       1914.61       124.76 o                         
  -8   8   6       2573.06       2800.30       114.74 o                         
  -6   8   6       5881.27       5712.70       127.09 o                         
  -4   8   6       5955.74       5920.76       109.59 o                         
  -2   8   6      14552.41      14055.70       129.91 o                         
   0   8   6       7586.07       7992.01        97.73 o                         
   2   8   6      14562.79      14305.85       145.30 o                         
   4   8   6       6160.40       5964.41       109.32 o                         
   6   8   6       5928.45       5825.67       134.49 o                         
   8   8   6       2532.56       2759.16       116.87 o                         
  10   8   6       1911.23       1884.37       130.89 o                         
  12   8   6        743.75        837.99       279.84 o                         
 -11   9   6       5201.74       5119.35       230.68 o                         
  -9   9   6        476.40        634.26        95.02 o                         
  -7   9   6      13719.12      13532.24       213.93 o                         
  -5   9   6       2760.49       2784.16        91.97 o                         
  -3   9   6       1318.79       1398.56        51.72 o                         
  -1   9   6      77800.20      77777.99       407.69 o                         
   1   9   6      79495.00      79253.98       412.36 o                         
   3   9   6       1438.65       1693.91        63.86 o                         
   5   9   6       2004.08       2072.02        79.77 o                         
   7   9   6      13926.73      14380.47       231.35 o                         
   9   9   6        567.73        695.73       101.96 o                         
  11   9   6       4640.17       4710.86       311.79 o                         
 -10  10   6      48640.32      47398.04       498.01 o                         
  -8  10   6       8434.89       8147.92       187.06 o                         
  -6  10   6       4399.17       4308.45       117.21 o                         
  -4  10   6      31716.04      32026.59       292.25 o                         
  -2  10   6      87314.30      86861.41       464.19 o                         
   0  10   6      36960.93      36168.32       262.00 o                         
   2  10   6      88489.99      87938.02       467.36 o                         
   4  10   6      31634.03      31720.31       287.74 o                         
   6  10   6       4522.79       4524.69       124.98 o                         
   8  10   6       8641.34       8631.32       196.71 o                         
  10  10   6      47973.00      47947.06       517.97 o                         
 -11  11   6      11024.41      10854.31       500.72 o                         
  -9  11   6       4572.43       4210.94       156.51 o                         
  -7  11   6      27886.72      26795.42       315.60 o                         
  -5  11   6       6258.53       6181.01       134.75 o                         
  -3  11   6        334.44        540.81        54.70 o                         
  -1  11   6     115013.38     113769.82       582.72 o                         
   1  11   6     112957.80     111611.97       564.42 o                         
   3  11   6         28.73        160.86        49.09 o                         
   5  11   6       7400.60       7161.16       148.01 o                         
   7  11   6      27712.93      26660.47       321.74 o                         
   9  11   6       4444.10       4400.44       162.16 o                         
  11  11   6      11112.87      11068.90       529.23 o                         
 -10  12   6      22669.98      22336.96       453.28 o                         
  -8  12   6       6801.75       6717.55       184.53 o                         
  -6  12   6       2648.03       2618.10       104.68 o                         
  -4  12   6      19783.19      19569.94       236.02 o                         
  -2  12   6      36381.48      36355.14       292.66 o                         
   0  12   6       2473.00       2675.14        86.49 o                         
   2  12   6      41996.61      42229.24       318.43 o                         
   4  12   6      19454.06      19717.77       231.34 o                         
   6  12   6       1889.16       1831.00       101.22 o                         
   8  12   6       6949.58       6690.17       183.28 o                         
  10  12   6      20835.66      19408.79       495.83 o                         
  -9  13   6        831.44        813.60       110.04 o                         
  -7  13   6       5030.41       4838.91       157.56 o                         
  -5  13   6       4675.30       4362.62       132.03 o                         
  -3  13   6        840.64        995.33        69.96 o                         
  -1  13   6      12798.49      13226.34       178.69 o                         
   1  13   6      11660.94      11695.58       170.83 o                         
   3  13   6        780.38        838.22        69.53 o                         
   5  13   6       5285.10       4823.50       137.14 o                         
   7  13   6       4545.98       4261.18       152.95 o                         
   9  13   6        755.21        767.80       116.29 o                         
 -10  14   6       1809.97       1340.77       465.64 o                         
  -8  14   6       2364.51       2258.41       136.77 o                         
  -6  14   6        817.87        507.84        89.02 o                         
  -4  14   6       1072.15        988.37        83.31 o                         
  -2  14   6       7023.12       7161.63       157.01 o                         
   0  14   6      16078.59      16088.61       216.43 o                         
   2  14   6       7251.23       7250.84       150.10 o                         
   4  14   6       1550.81       1583.10        93.10 o                         
   6  14   6       1197.08       1081.20        99.78 o                         
   8  14   6       1791.72       1992.95       129.69 o                         
  -9  15   6       9599.71       9443.64       425.75 o                         
  -7  15   6       2611.31       2481.24       138.04 o                         
  -5  15   6       1569.69       1456.90       102.03 o                         
  -3  15   6      11029.41      11082.67       208.53 o                         
  -1  15   6      40070.90      39859.65       372.04 o                         
   1  15   6      39391.73      39329.30       360.51 o                         
   3  15   6      11058.70      11191.56       205.96 o                         
   5  15   6       1663.46       1478.29       105.98 o                         
   7  15   6       2692.99       2845.45       142.59 o                         
   9  15   6       9711.63       8813.34       610.46 o                         
  -8  16   6      12855.44      11983.26       460.37 o                         
  -6  16   6       4307.21       3919.73       155.86 o                         
  -4  16   6      10172.07      10282.69       213.83 o                         
  -2  16   6      39017.65      39403.49       396.73 o                         
   0  16   6      56752.71      56778.45       454.65 o                         
   2  16   6      39760.07      40757.91       387.23 o                         
   4  16   6       9678.27       9758.18       205.83 o                         
   6  16   6       4312.79       4237.02       157.95 o                         
   8  16   6      13065.28      12503.54       560.11 o                         
  -7  17   6       4429.08       3961.84       259.80 o                         
  -5  17   6       5202.49       4875.92       171.43 o                         
  -3  17   6      12308.33      12360.70       236.87 o                         
  -1  17   6      38460.65      38477.18       397.09 o                         
   1  17   6      37376.21      38331.25       379.93 o                         
   3  17   6      12380.03      12231.50       234.04 o                         
   5  17   6       5970.93       5794.21       182.87 o                         
   7  17   6       3985.73       4104.89       249.13 o                         
  -6  18   6       2281.66       1883.26       168.28 o                         
  -4  18   6        960.79        955.28       105.55 o                         
  -2  18   6       5972.17       6121.92       184.11 o                         
   0  18   6      11626.21      11570.20       227.12 o                         
   2  18   6       7277.35       7792.15       189.08 o                         
   4  18   6        557.79        580.08       104.40 o                         
   6  18   6       1967.66       1751.55       202.17 o                         
  -5  19   6       1055.80       1228.79       274.38 o                         
  -3  19   6       1524.79       1480.64       117.33 o                         
  -1  19   6       4327.99       4968.03       163.82 o                         
   1  19   6       4283.40       4322.68       153.38 o                         
   3  19   6       1660.34       1861.56       123.48 o                         
   5  19   6        897.64        958.70       282.76 o                         
  -4  20   6       8438.53       8053.86       442.92 o                         
  -2  20   6      15193.61      15490.84       310.68 o                         
   0  20   6       4485.51       4756.75       161.18 o                         
   2  20   6      15762.78      15743.18       334.34 o                         
   4  20   6       8250.13       8167.18       604.24 o                         
  -1  21   6      44692.85      44485.55       785.40 o                         
   1  21   6      44375.68      45830.96       772.43 o                         
   2   0   7      13264.15      13455.53       101.66 o                         
   4   0   7      52590.88      50192.64       252.69 o                         
   6   0   7       3832.28       3873.59       106.91 o                         
   8   0   7      47196.80      46829.18       403.54 o                         
  10   0   7         61.29        175.41       103.94 o                         
  12   0   7       6822.69       6664.84       307.50 o                         
 -11   1   7      13975.43      13966.23       281.49 o                         
  -9   1   7       5753.11       5499.56       151.27 o                         
  -7   1   7       5220.84       5304.42       127.59 o                         
  -5   1   7      28778.96      28994.84       233.86 o                         
  -3   1   7      37233.21      36902.61       187.73 o                         
  -1   1   7      91977.20      90960.73       396.39 o                         
   1   1   7      98466.62      97911.80       375.57 o                         
   3   1   7      40312.61      39905.76       189.02 o                         
   5   1   7      26807.18      26325.23       216.16 o                         
   7   1   7       5266.74       5360.92       129.21 o                         
   9   1   7       6182.28       6053.81       165.96 o                         
  11   1   7      12811.56      13252.33       277.32 o                         
 -12   2   7      11630.33      11308.30       401.27 o                         
 -10   2   7      22682.50      22492.69       316.45 o                         
  -8   2   7      29818.31      30250.99       337.32 o                         
  -6   2   7        838.60        920.87        58.08 o                         
  -4   2   7      25263.39      24652.47       188.99 o                         
  -2   2   7      89040.28      89539.25       378.02 o                         
   0   2   7      89988.55      92431.51       354.03 o                         
   2   2   7      88688.43      87622.62       333.23 o                         
   4   2   7      31100.48      31053.50       193.25 o                         
   6   2   7       3377.04       3552.93        95.61 o                         
   8   2   7      25107.21      25153.69       296.20 o                         
  10   2   7      22423.75      22905.06       348.55 o                         
  12   2   7      12443.71      11504.19       393.85 o                         
 -11   3   7      23880.37      24036.63       369.45 o                         
  -9   3   7      13281.35      12936.73       230.94 o                         
  -7   3   7      12995.26      13101.62       197.93 o                         
  -5   3   7      16148.10      16264.84       170.75 o                         
  -3   3   7      20579.19      20357.19       136.68 o                         
  -1   3   7     134594.12     134005.22       545.19 o                         
   1   3   7     135139.88     133069.34       474.79 o                         
   3   3   7      19411.11      19078.78       127.49 o                         
   5   3   7      13935.05      13936.60       144.87 o                         
   7   3   7      14580.48      14847.11       200.67 o                         
   9   3   7      14957.11      14741.56       264.62 o                         
  11   3   7      23547.25      23735.63       405.87 o                         
 -12   4   7       4137.51       4184.29       304.31 o                         
 -10   4   7      10169.10      10720.18       230.24 o                         
  -8   4   7      14075.66      13846.01       223.32 o                         
  -6   4   7       3138.50       3407.89       103.07 o                         
  -4   4   7      18419.90      17927.82       172.88 o                         
  -2   4   7      34859.01      34131.46       172.50 o                         
   0   4   7      34155.07      33901.50       138.05 o                         
   2   4   7      32501.39      31486.77       154.66 o                         
   4   4   7      15603.63      15432.15       163.78 o                         
   6   4   7       3281.79       3406.71        98.30 o                         
   8   4   7      15683.36      15435.58       244.34 o                         
  10   4   7      10999.73      11487.37       257.42 o                         
  12   4   7       3826.97       4041.55       383.53 o                         
 -11   5   7        946.19        954.14       122.50 o                         
  -9   5   7       2164.28       2266.02       116.88 o                         
  -7   5   7       1905.21       1921.71        93.74 o                         
  -5   5   7        664.50        654.36        43.74 o                         
  -3   5   7      19564.29      18921.83       147.04 o                         
  -1   5   7      20370.81      19703.90       112.77 o                         
   1   5   7      18542.26      17839.24       110.32 o                         
   3   5   7      18436.43      17733.56       141.07 o                         
   5   5   7        878.23       1025.86        55.65 o                         
   7   5   7       2239.50       2397.13        99.08 o                         
   9   5   7       2322.10       2581.88       130.15 o                         
  11   5   7       1070.99       1090.15       129.31 o                         
 -12   6   7       1514.31       1325.41       311.70 o                         
 -10   6   7       3699.82       3881.54       147.69 o                         
  -8   6   7      10557.06      10465.12       199.39 o                         
  -6   6   7       1084.61       1009.29        70.04 o                         
  -4   6   7      11044.25      10662.02       136.13 o                         
  -2   6   7      12832.58      12529.97       114.65 o                         
   0   6   7      13943.97      13733.47       100.30 o                         
   2   6   7      13635.72      13520.45       115.98 o                         
   4   6   7      12635.93      12746.21       148.19 o                         
   6   6   7       1046.36       1007.04        72.33 o                         
   8   6   7      10017.65      10122.98       204.32 o                         
  10   6   7       3418.43       3456.65       158.03 o                         
  12   6   7       1627.01       1513.39       348.02 o                         
 -11   7   7      14864.33      14947.97       304.06 o                         
  -9   7   7      14394.64      13828.61       238.55 o                         
  -7   7   7      16871.51      16225.51       227.00 o                         
  -5   7   7      16781.82      16860.10       198.85 o                         
  -3   7   7      18978.31      18930.69       170.55 o                         
  -1   7   7      66235.70      66668.77       322.95 o                         
   1   7   7      66437.02      66431.72       340.39 o                         
   3   7   7      20521.21      20473.90       186.69 o                         
   5   7   7      17341.49      17141.99       197.14 o                         
   7   7   7      16257.00      16088.14       232.21 o                         
   9   7   7      13549.69      12923.28       245.77 o                         
  11   7   7      15103.15      15144.44       341.89 o                         
 -10   8   7      23151.15      22750.09       331.18 o                         
  -8   8   7      24283.45      23506.94       292.13 o                         
  -6   8   7       6639.59       6644.84       134.52 o                         
  -4   8   7      27256.87      27411.30       244.35 o                         
  -2   8   7      72099.53      71874.30       372.74 o                         
   0   8   7      56983.01      56610.18       318.39 o                         
   2   8   7      75332.33      75492.02       419.30 o                         
   4   8   7      26222.62      26018.71       233.26 o                         
   6   8   7       5238.05       5096.15       127.88 o                         
   8   8   7      25343.34      24632.40       319.37 o                         
  10   8   7      22807.31      22540.48       348.65 o                         
 -11   9   7      18169.47      17000.86       535.65 o                         
  -9   9   7      10895.36      10714.06       220.68 o                         
  -7   9   7       7177.67       7239.47       160.61 o                         
  -5   9   7      15757.14      15601.38       202.62 o                         
  -3   9   7      26735.13      26364.71       222.59 o                         
  -1   9   7      98753.78      97497.20       474.78 o                         
   1   9   7      95503.04      94369.52       477.38 o                         
   3   9   7      24004.04      23668.45       225.73 o                         
   5   9   7      19847.18      19499.49       222.52 o                         
   7   9   7       6636.52       6661.98       160.20 o                         
   9   9   7      10297.28      10333.90       228.44 o                         
  11   9   7      18816.29      17089.60       664.18 o                         
 -10  10   7       3133.25       3048.95       146.91 o                         
  -8  10   7      29444.05      28133.98       337.13 o                         
  -6  10   7       3484.84       3573.06       111.18 o                         
  -4  10   7      36426.12      36344.38       317.60 o                         
  -2  10   7      15221.42      16098.21       168.74 o                         
   0  10   7      13856.83      13851.44       155.35 o                         
   2  10   7      16147.88      16580.86       182.00 o                         
   4  10   7      33375.21      32345.21       316.77 o                         
   6  10   7       2776.18       2739.61       106.98 o                         
   8  10   7      32454.41      31515.43       372.50 o                         
  10  10   7       3431.76       3390.98       156.07 o                         
 -11  11   7       5169.70       6234.31      1456.24 o                         
  -9  11   7        908.67        965.47       109.46 o                         
  -7  11   7        171.97        276.14        80.73 o                         
  -5  11   7      12450.01      12564.71       192.33 o                         
  -3  11   7      15325.98      15144.65       181.27 o                         
  -1  11   7      33280.88      33221.68       268.21 o                         
   1  11   7      35215.46      35332.51       278.54 o                         
   3  11   7      16230.86      16029.84       192.44 o                         
   5  11   7      11935.12      11882.15       191.91 o                         
   7  11   7        224.86        264.03        82.54 o                         
   9  11   7       1004.83        981.29       107.54 o                         
 -10  12   7       5332.96       5902.16       337.49 o                         
  -8  12   7      19870.09      19239.02       298.62 o                         
  -6  12   7       3096.53       3031.78       114.22 o                         
  -4  12   7      16306.41      16206.37       219.29 o                         
  -2  12   7      16106.05      16324.55       190.01 o                         
   0  12   7      11902.74      11874.93       172.84 o                         
   2  12   7      14402.60      14594.75       185.88 o                         
   4  12   7      18821.62      18759.86       237.14 o                         
   6  12   7       3614.58       3411.65       123.86 o                         
   8  12   7      18594.61      18240.83       298.62 o                         
  10  12   7       5352.76       5006.51       452.55 o                         
  -9  13   7       9300.08       8676.00       283.40 o                         
  -7  13   7      10508.14      10535.70       224.85 o                         
  -5  13   7      11275.60      11099.61       201.47 o                         
  -3  13   7      12030.45      11972.39       182.52 o                         
  -1  13   7      58622.41      58318.31       418.95 o                         
   1  13   7      60564.33      59977.67       412.26 o                         
   3  13   7      13361.27      13789.62       198.19 o                         
   5  13   7      10253.18      10414.73       199.23 o                         
   7  13   7      10694.99      10690.72       225.08 o                         
   9  13   7       9276.19       9214.89       303.75 o                         
  -8  14   7       9152.65       8778.65       218.80 o                         
  -6  14   7       2055.23       2010.54       118.25 o                         
  -4  14   7      11463.03      11220.83       208.24 o                         
  -2  14   7      39416.33      39777.52       369.12 o                         
   0  14   7      48802.50      49157.93       406.67 o                         
   2  14   7      38379.27      38297.74       344.44 o                         
   4  14   7      10734.19      10482.75       194.69 o                         
   6  14   7       2218.86       2173.26       116.83 o                         
   8  14   7       9620.11       9220.19       229.91 o                         
  -7  15   7       3306.81       3483.67       153.69 o                         
  -5  15   7       2506.25       2607.53       122.17 o                         
  -3  15   7      11534.97      11439.37       209.39 o                         
  -1  15   7      19793.35      19978.23       268.00 o                         
   1  15   7      18265.11      18583.45       245.67 o                         
   3  15   7      10387.04      10237.53       193.85 o                         
   5  15   7       2610.56       2564.88       125.08 o                         
   7  15   7       3906.49       3886.82       156.58 o                         
  -8  16   7       3021.70       1456.43       950.49 o                         
  -6  16   7         45.82         68.01        96.18 o                         
  -4  16   7       4441.54       4298.51       148.77 o                         
  -2  16   7       1729.36       1775.61       104.66 o                         
   0  16   7          0.87        149.37        71.72 o                         
   2  16   7       1672.67       1997.51       104.64 o                         
   4  16   7       4492.56       4557.01       154.50 o                         
   6  16   7         44.94          2.58        99.14 o                         
   8  16   7       3171.07       4428.02      1085.10 o                         
  -7  17   7       3111.19       3911.71       460.83 o                         
  -5  17   7       2965.27       2594.74       137.75 o                         
  -3  17   7       5444.70       5295.70       162.50 o                         
  -1  17   7      11033.52      11493.38       222.45 o                         
   1  17   7      11174.70      11621.57       216.25 o                         
   3  17   7       6113.68       6346.69       175.52 o                         
   5  17   7       3193.69       3003.42       145.87 o                         
   7  17   7       2813.97       2846.63       717.50 o                         
  -6  18   7       2562.76       2391.33       244.51 o                         
  -4  18   7       7203.86       7014.97       197.57 o                         
  -2  18   7      19219.86      18427.32       294.37 o                         
   0  18   7      15560.34      15942.68       266.60 o                         
   2  18   7      20714.28      20721.91       305.26 o                         
   4  18   7       7024.22       6983.63       202.08 o                         
   6  18   7       1899.93       1664.19       268.01 o                         
  -5  19   7       8366.33       7981.10       428.40 o                         
  -3  19   7       8374.96       8069.35       214.35 o                         
  -1  19   7      25583.99      25914.89       352.06 o                         
   1  19   7      23235.09      23133.26       332.52 o                         
   3  19   7       7412.80       7503.91       214.54 o                         
   5  19   7       9682.35       9291.45       580.76 o                         
  -4  20   7      10896.56      11014.36       456.18 o                         
  -2  20   7      11054.23      10776.59       338.84 o                         
   0  20   7      12122.88      13013.65       281.07 o                         
   2  20   7      12032.89      12077.26       386.90 o                         
   4  20   7       9251.27       9372.99       565.92 o                         
  -1  21   7      10102.71      10076.43       400.24 o                         
   1  21   7       9645.72       9874.82       485.67 o                         
   0   0   8      92075.19      94307.55       820.29 o                         
   2   0   8      16613.82      16758.45       134.65 o                         
   4   0   8      29136.17      27818.45       173.50 o                         
   6   0   8     148218.25     144028.12       731.31 o                         
   8   0   8      46960.43      46537.23       414.65 o                         
  10   0   8       1191.76       1168.91       115.54 o                         
  12   0   8       7921.02       6862.54      1088.45 o                         
 -11   1   8       9751.83       9619.01       278.26 o                         
  -9   1   8      26260.92      26462.23       327.16 o                         
  -7   1   8       6484.21       6655.34       142.79 o                         
  -5   1   8      36101.88      35350.07       265.49 o                         
  -3   1   8     102865.43     100394.41       387.81 o                         
  -1   1   8      18825.32      19311.96       131.03 o                         
   1   1   8      14387.30      14363.10       102.00 o                         
   3   1   8      99740.70      96374.20       354.95 o                         
   5   1   8      38663.34      37650.93       274.55 o                         
   7   1   8       6717.84       6890.96       144.66 o                         
   9   1   8      25820.13      25184.51       333.84 o                         
  11   1   8      10378.53      10564.40       285.89 o                         
 -10   2   8        129.90        275.64        95.96 o                         
  -8   2   8      21219.15      21538.72       317.79 o                         
  -6   2   8      16329.22      15761.77       200.67 o                         
  -4   2   8      23621.80      22542.83       166.51 o                         
  -2   2   8       2147.02       2294.92        39.28 o                         
   0   2   8      31484.65      31838.48       161.26 o                         
   2   2   8       1967.46       2008.59        37.49 o                         
   4   2   8      20481.11      19358.91       136.58 o                         
   6   2   8      16247.13      16010.18       193.07 o                         
   8   2   8      23214.90      23079.79       298.05 o                         
  10   2   8        219.51        227.69       105.92 o                         
  12   2   8       5024.24        999.30       733.19 o                         
 -11   3   8       1608.94       1575.88       142.90 o                         
  -9   3   8        913.43        892.47        96.59 o                         
  -7   3   8       6271.74       6238.51       142.27 o                         
  -5   3   8       5789.33       5702.12       108.12 o                         
  -3   3   8      23080.74      21991.53       139.51 o                         
  -1   3   8      33390.86      32640.84       160.22 o                         
   1   3   8      33714.68      32740.69       153.97 o                         
   3   3   8      24382.88      23198.25       137.48 o                         
   5   3   8       5298.76       5166.33        98.75 o                         
   7   3   8       5707.71       5715.33       138.84 o                         
   9   3   8        799.59        775.71        99.28 o                         
  11   3   8       1580.81       1202.11       137.72 o                         
 -10   4   8       6557.50       6431.95       185.84 o                         
  -8   4   8      25335.29      25446.21       306.09 o                         
  -6   4   8      15054.94      14610.34       197.12 o                         
  -4   4   8      39149.91      38242.86       255.09 o                         
  -2   4   8      13273.90      13043.39        97.15 o                         
   0   4   8       3326.04       3404.33        38.49 o                         
   2   4   8      13320.86      13070.73        89.14 o                         
   4   4   8      43467.99      42285.09       252.82 o                         
   6   4   8      15324.78      14935.30       195.92 o                         
   8   4   8      22010.34      21290.03       292.40 o                         
  10   4   8       6290.36       6535.45       201.10 o                         
 -11   5   8       4278.91       4593.67       210.19 o                         
  -9   5   8       8910.36       8489.48       188.79 o                         
  -7   5   8      28199.39      27829.96       302.35 o                         
  -5   5   8      40351.79      40539.63       306.50 o                         
  -3   5   8      27429.92      27190.08       180.19 o                         
  -1   5   8      12555.51      12348.35        87.92 o                         
   1   5   8      15146.59      15182.39       102.82 o                         
   3   5   8      28715.66      28212.94       186.80 o                         
   5   5   8      39580.27      39839.45       309.52 o                         
   7   5   8      28214.52      27139.47       297.20 o                         
   9   5   8       8605.00       8200.28       205.44 o                         
  11   5   8       3917.67       3658.73       214.70 o                         
 -10   6   8      11303.85      11400.06       261.98 o                         
  -8   6   8      23729.12      23255.72       296.21 o                         
  -6   6   8      30248.01      29519.80       288.26 o                         
  -4   6   8      50136.52      50217.11       330.29 o                         
  -2   6   8      27771.07      28004.80       181.22 o                         
   0   6   8      15445.60      16407.98       117.25 o                         
   2   6   8      28677.34      29026.68       182.97 o                         
   4   6   8      47486.01      47029.86       316.69 o                         
   6   6   8      29494.71      28395.81       287.46 o                         
   8   6   8      25795.07      25495.23       319.15 o                         
  10   6   8      11455.13      12030.19       301.19 o                         
 -11   7   8       2755.72       2456.67       224.77 o                         
  -9   7   8       2540.17       2448.89       116.70 o                         
  -7   7   8      22128.58      21178.38       259.23 o                         
  -5   7   8      22417.68      22219.56       232.72 o                         
  -3   7   8      22356.42      22139.05       193.45 o                         
  -1   7   8      36386.38      36659.61       207.73 o                         
   1   7   8      33946.61      34195.51       226.58 o                         
   3   7   8      19761.50      18929.10       176.24 o                         
   5   7   8      22522.61      22469.58       236.28 o                         
   7   7   8      23014.23      22465.84       279.42 o                         
   9   7   8       2794.88       2648.95       132.00 o                         
  11   7   8       3130.29       2892.43       272.49 o                         
 -10   8   8       2713.33       2430.37       145.20 o                         
  -8   8   8      17911.04      17333.83       251.49 o                         
  -6   8   8       3402.28       3655.44       109.27 o                         
  -4   8   8      24828.56      24596.41       235.55 o                         
  -2   8   8       2571.99       2676.57        67.13 o                         
   0   8   8       6788.22       7086.93       100.82 o                         
   2   8   8       2251.96       2196.51        66.08 o                         
   4   8   8      24622.77      23903.32       225.52 o                         
   6   8   8       3355.55       3449.42       114.24 o                         
   8   8   8      17697.60      16954.04       263.59 o                         
  10   8   8       2856.39       2605.04       163.43 o                         
 -11   9   8       5093.19       4459.25       324.58 o                         
  -9   9   8       9569.41       9178.36       235.07 o                         
  -7   9   8        571.43        531.76        79.29 o                         
  -5   9   8      11201.18      11205.68       171.22 o                         
  -3   9   8      49731.55      50101.91       340.18 o                         
  -1   9   8      16176.78      16300.05       167.69 o                         
   1   9   8      17786.68      17982.16       175.06 o                         
   3   9   8      50982.52      50794.11       359.88 o                         
   5   9   8       9704.49       9776.22       162.14 o                         
   7   9   8        190.32        417.86        81.42 o                         
   9   9   8       9566.53       9020.94       237.98 o                         
  11   9   8       4838.96       4433.17       404.04 o                         
 -10  10   8        996.40        681.63       146.15 o                         
  -8  10   8      19026.21      19400.19       289.17 o                         
  -6  10   8      51704.68      50972.35       412.28 o                         
  -4  10   8       7947.03       8384.64       148.16 o                         
  -2  10   8      14028.74      14355.10       168.12 o                         
   0  10   8      73100.48      74447.33       428.28 o                         
   2  10   8      13262.45      13559.80       167.49 o                         
   4  10   8       9664.00       9991.46       160.22 o                         
   6  10   8      51558.08      49655.44       427.28 o                         
   8  10   8      17589.92      17105.35       279.18 o                         
  10  10   8       1151.42       1160.91       172.86 o                         
  -9  11   8      18733.67      17988.60       331.70 o                         
  -7  11   8       7948.78       7996.06       177.99 o                         
  -5  11   8      30789.37      30041.86       311.05 o                         
  -3  11   8      59194.32      59500.91       413.79 o                         
  -1  11   8       4348.85       4508.76       103.37 o                         
   1  11   8       1739.99       1871.82        72.62 o                         
   3  11   8      56851.99      56423.45       405.62 o                         
   5  11   8      31486.01      30163.42       321.79 o                         
   7  11   8       8070.19       8297.93       186.67 o                         
   9  11   8      18653.82      17874.35       331.45 o                         
 -10  12   8        233.99        574.70       211.27 o                         
  -8  12   8      17419.38      16766.28       316.97 o                         
  -6  12   8      29413.78      29328.28       326.43 o                         
  -4  12   8      14995.29      14933.84       210.25 o                         
  -2  12   8       3292.18       3607.07        96.14 o                         
   0  12   8      12026.58      12736.70       176.20 o                         
   2  12   8       2548.02       2658.90        83.65 o                         
   4  12   8      12432.12      12436.02       198.21 o                         
   6  12   8      28878.20      28326.15       331.99 o                         
   8  12   8      18944.06      18250.94       324.06 o                         
  10  12   8        617.92        250.69       265.94 o                         
  -9  13   8       2635.86       2740.06       240.04 o                         
  -7  13   8        606.93        693.71       105.94 o                         
  -5  13   8       2193.56       2224.30       105.06 o                         
  -3  13   8      14863.93      15186.75       211.33 o                         
  -1  13   8      12621.50      12352.61       185.45 o                         
   1  13   8      11999.67      11969.68       178.14 o                         
   3  13   8      13855.29      13958.98       203.19 o                         
   5  13   8       2352.79       2394.99       108.54 o                         
   7  13   8        793.78        658.22       105.09 o                         
   9  13   8       2697.02       2726.29       231.07 o                         
  -8  14   8       9308.55       9819.55       291.96 o                         
  -6  14   8       1289.93       1275.25       104.80 o                         
  -4  14   8      12208.35      12308.08       226.01 o                         
  -2  14   8       3288.37       3335.74       113.39 o                         
   0  14   8       1183.26       1217.15        79.40 o                         
   2  14   8       3106.92       3293.60       108.63 o                         
   4  14   8      13172.09      13026.50       230.02 o                         
   6  14   8       1219.38       1088.40       101.78 o                         
   8  14   8       8272.40       8565.84       279.27 o                         
  -7  15   8      11433.61      11669.00       299.17 o                         
  -5  15   8      15500.93      15168.11       261.29 o                         
  -3  15   8      13418.84      12880.26       224.43 o                         
  -1  15   8      10967.95      11768.99       209.30 o                         
   1  15   8      12782.73      12963.04       210.28 o                         
   3  15   8      14382.28      14759.34       236.98 o                         
   5  15   8      14368.92      14284.27       256.57 o                         
   7  15   8      11557.53      11560.04       278.08 o                         
  -6  16   8      21437.13      21120.17       389.24 o                         
  -4  16   8      27077.40      27040.95       354.39 o                         
  -2  16   8      17459.04      17943.69       266.66 o                         
   0  16   8       9785.43      10080.31       198.78 o                         
   2  16   8      17949.13      18270.28       265.35 o                         
   4  16   8      26813.35      27176.06       370.02 o                         
   6  16   8      21110.28      20161.01       364.20 o                         
  -5  17   8      17922.65      17729.22       366.49 o                         
  -3  17   8      10526.25      11489.27       229.67 o                         
  -1  17   8      17834.09      17597.78       277.06 o                         
   1  17   8      16755.61      17110.05       267.85 o                         
   3  17   8       9417.67       9509.80       210.31 o                         
   5  17   8      18317.88      18088.10       344.62 o                         
   7  17   8      17079.20      11711.96      1807.36 o                         
  -4  18   8      12545.83      12883.17       289.76 o                         
  -2  18   8       4058.17       4283.19       155.96 o                         
   0  18   8        212.18        370.25        87.96 o                         
   2  18   8       3572.42       3690.53       144.70 o                         
   4  18   8      11902.87      12061.03       297.18 o                         
   6  18   8        220.60        939.89       525.25 o                         
  -3  19   8       9351.41       9072.85       281.81 o                         
  -1  19   8       6155.68       6245.19       180.41 o                         
   1  19   8       6563.10       6661.70       198.20 o                         
   3  19   8       9716.55      10038.10       301.07 o                         
   5  19   8        687.67        923.14       783.97 o                         
  -2  20   8       2421.80       2572.24       239.24 o                         
   0  20   8      14297.50      12803.61       389.63 o                         
   2  20   8       2449.78       2525.41       234.06 o                         
   4  20   8       4685.66       5226.37      1003.96 o                         
   2   0   9       2267.53       2315.12        50.38 o                         
   4   0   9       3713.52       3479.48        57.41 o                         
   6   0   9        897.02       1009.69        64.32 o                         
   8   0   9       1157.01       1138.58        86.71 o                         
  10   0   9          3.31        156.84       136.14 o                         
 -11   1   9       1014.94        933.20       176.70 o                         
  -9   1   9       7163.96       6934.24       201.71 o                         
  -7   1   9       7799.98       7782.42       158.25 o                         
  -5   1   9      28887.17      28338.38       239.40 o                         
  -3   1   9      31836.17      31088.06       208.54 o                         
  -1   1   9         23.58        105.07        20.12 o                         
   1   1   9        220.06        313.09        20.87 o                         
   3   1   9      32472.59      30494.84       286.00 o                         
   5   1   9      29562.15      28957.50       247.94 o                         
   7   1   9       8097.32       7809.09       152.68 o                         
   9   1   9       6229.13       6095.21       190.08 o                         
  11   1   9       1071.26       1203.99       217.55 o                         
 -12   2   9       5419.08       3149.72       770.33 o                         
 -10   2   9         12.58        410.87       140.61 o                         
  -8   2   9      17364.83      17242.75       252.45 o                         
  -6   2   9      85273.52      83287.79       528.93 o                         
  -4   2   9      23689.19      23229.82       161.22 o                         
  -2   2   9       9781.75      10115.49        84.50 o                         
   0   2   9      33219.20      35174.46       184.07 o                         
   2   2   9      11470.13      11771.56        92.88 o                         
   4   2   9      21618.71      21180.59       141.23 o                         
   6   2   9      83684.61      81761.05       520.16 o                         
   8   2   9      19663.64      19663.47       275.34 o                         
  10   2   9        104.86        -89.22       147.06 o                         
 -11   3   9       5573.24       5037.03       331.78 o                         
  -9   3   9      17706.94      17630.47       308.56 o                         
  -7   3   9      16130.20      16296.10       227.46 o                         
  -5   3   9      70774.92      68321.81       429.84 o                         
  -3   3   9      98643.35      96698.48       544.80 o                         
  -1   3   9       6607.18       6856.24        65.74 o                         
   1   3   9       4135.33       4142.19        49.53 o                         
   3   3   9      98471.91      94946.70       424.52 o                         
   5   3   9      73024.83      70061.27       422.27 o                         
   7   3   9      14879.82      14853.71       222.93 o                         
   9   3   9      17145.32      16588.09       349.12 o                         
  11   3   9       6229.38       6361.74       305.54 o                         
 -10   4   9        726.85        814.38       138.56 o                         
  -8   4   9      18049.48      17792.31       254.03 o                         
  -6   4   9      51081.32      49878.14       382.26 o                         
  -4   4   9      28174.13      27920.01       231.05 o                         
  -2   4   9       8598.23       8261.95       102.58 o                         
   0   4   9       6442.16       6380.99        53.34 o                         
   2   4   9      11185.28      10962.66        95.11 o                         
   4   4   9      24867.88      24101.34       206.40 o                         
   6   4   9      50808.33      49262.33       386.47 o                         
   8   4   9      20446.34      20336.81       305.14 o                         
  10   4   9        254.22        549.51       153.86 o                         
 -11   5   9       3011.64       3579.91       301.95 o                         
  -9   5   9       1181.02       1242.67       116.53 o                         
  -7   5   9       3929.62       3880.58       118.31 o                         
  -5   5   9      14909.93      14749.90       176.50 o                         
  -3   5   9       3805.80       3941.73        66.36 o                         
  -1   5   9      21132.51      21203.18       124.06 o                         
   1   5   9      19585.41      19504.09       120.97 o                         
   3   5   9       3180.32       3305.20        62.56 o                         
   5   5   9      16173.48      15796.85       181.90 o                         
   7   5   9       3297.35       3180.11       111.62 o                         
   9   5   9       1009.72       1011.32       124.59 o                         
  11   5   9       3392.60       3531.98       444.81 o                         
 -10   6   9        615.82        728.78       151.13 o                         
  -8   6   9      12479.49      11918.42       237.61 o                         
  -6   6   9      16575.40      16571.01       214.22 o                         
  -4   6   9      11814.01      11780.55       148.80 o                         
  -2   6   9      11479.03      11681.29       113.94 o                         
   0   6   9       5032.50       5238.19        64.49 o                         
   2   6   9      10038.22      10063.16       100.63 o                         
   4   6   9      13074.18      12866.02       157.61 o                         
   6   6   9      16893.73      16440.07       219.86 o                         
   8   6   9      11542.16      11234.83       237.99 o                         
  10   6   9        792.05        990.12       155.87 o                         
 -11   7   9       5134.60       4540.39       734.85 o                         
  -9   7   9      15066.47      14631.35       272.75 o                         
  -7   7   9      15286.85      15311.27       221.22 o                         
  -5   7   9      58127.49      56856.95       404.18 o                         
  -3   7   9      68859.61      69028.77       395.92 o                         
  -1   7   9       5795.24       6082.46        75.67 o                         
   1   7   9       8115.13       8566.88        92.58 o                         
   3   7   9      70320.74      69218.62       396.89 o                         
   5   7   9      57845.71      56247.94       394.44 o                         
   7   7   9      15342.82      14861.37       243.62 o                         
   9   7   9      14915.46      14429.22       303.36 o                         
 -10   8   9        166.81         47.88       153.19 o                         
  -8   8   9      25334.54      25226.43       347.80 o                         
  -6   8   9      96261.75      94426.19       605.75 o                         
  -4   8   9      29443.05      29160.85       263.44 o                         
  -2   8   9      12432.48      12768.58       139.74 o                         
   0   8   9      24969.62      26209.96       206.74 o                         
   2   8   9      10405.65      10613.62       131.56 o                         
   4   8   9      30902.91      30400.99       268.90 o                         
   6   8   9      97918.01      95968.23       623.11 o                         
   8   8   9      24189.64      23260.60       349.42 o                         
  10   8   9        212.42        200.25       149.02 o                         
  -9   9   9       9659.74       9189.44       230.38 o                         
  -7   9   9      11157.71      11433.59       229.85 o                         
  -5   9   9      36335.30      36884.04       321.48 o                         
  -3   9   9      44818.78      45192.79       322.42 o                         
  -1   9   9       2504.98       2703.37        71.42 o                         
   1   9   9       3058.91       3257.65        76.03 o                         
   3   9   9      46857.84      46887.42       344.25 o                         
   5   9   9      36290.39      35854.87       325.69 o                         
   7   9   9      11126.15      10737.14       225.74 o                         
   9   9   9      10069.03       9803.35       252.26 o                         
 -10  10   9        964.67        651.01       294.28 o                         
  -8  10   9       2568.36       2568.65       137.38 o                         
  -6  10   9       9198.92       9486.42       185.39 o                         
  -4  10   9       7029.08       7280.92       138.48 o                         
  -2  10   9       2357.65       2450.96        75.09 o                         
   0  10   9       1847.27       2120.52        70.50 o                         
   2  10   9       3024.58       3327.13        87.42 o                         
   4  10   9       6963.44       7038.91       137.09 o                         
   6  10   9       9745.28       9857.06       205.66 o                         
   8  10   9       2523.79       2451.08       144.11 o                         
  10  10   9        585.04        714.69       280.51 o                         
  -9  11   9       1696.65       1717.10       145.57 o                         
  -7  11   9        116.68        321.45        96.17 o                         
  -5  11   9       1486.35       1506.91        85.48 o                         
  -3  11   9       3209.60       3308.39        99.44 o                         
  -1  11   9        636.95        654.85        57.92 o                         
   1  11   9        631.81        619.98        55.21 o                         
   3  11   9       3852.71       4046.68       109.68 o                         
   5  11   9       1612.76       1610.69        89.32 o                         
   7  11   9        106.95        228.10        92.26 o                         
   9  11   9       1473.91       1450.04       130.80 o                         
  -8  12   9       8203.83       7977.33       230.57 o                         
  -6  12   9      37442.41      37362.33       433.19 o                         
  -4  12   9       7549.20       7692.29       157.39 o                         
  -2  12   9       2306.85       2333.96        85.41 o                         
   0  12   9       4569.74       4718.58       114.17 o                         
   2  12   9       4572.55       4686.30       109.38 o                         
   4  12   9       8314.91       8450.38       169.79 o                         
   6  12   9      37558.10      36768.41       426.90 o                         
   8  12   9       8032.42       7506.03       223.87 o                         
  -9  13   9      11592.14      10655.53       468.64 o                         
  -7  13   9      12111.90      12263.56       283.01 o                         
  -5  13   9      39916.57      39560.52       448.49 o                         
  -3  13   9      49953.93      50428.84       418.15 o                         
  -1  13   9       1995.26       2186.84        89.33 o                         
   1  13   9        948.76       1079.12        74.20 o                         
   3  13   9      50355.09      49752.91       427.47 o                         
   5  13   9      41718.02      40560.18       453.74 o                         
   7  13   9      11546.12      11489.36       265.34 o                         
   9  13   9      11217.35      10682.67       672.37 o                         
  -8  14   9      12456.47      11785.92       400.12 o                         
  -6  14   9      37550.35      37072.99       479.48 o                         
  -4  14   9      20400.77      20354.52       314.65 o                         
  -2  14   9      11271.81      11204.71       192.13 o                         
   0  14   9      14550.45      14951.94       221.50 o                         
   2  14   9      12665.70      12460.61       198.51 o                         
   4  14   9      19565.69      19456.60       304.85 o                         
   6  14   9      37695.67      36064.82       455.18 o                         
   8  14   9      13051.79      12650.42       381.86 o                         
  -7  15   9       7485.23       7249.28       262.56 o                         
  -5  15   9      15077.92      14985.38       307.90 o                         
  -3  15   9       9095.54       9353.89       195.77 o                         
  -1  15   9       7611.94       8121.33       174.76 o                         
   1  15   9       6159.88       6371.29       154.18 o                         
   3  15   9       8754.83       9136.76       209.70 o                         
   5  15   9      16690.24      16713.46       303.42 o                         
   7  15   9       6607.92       6321.67       239.78 o                         
  -6  16   9        260.89        499.73       140.37 o                         
  -4  16   9       4575.52       4696.94       185.54 o                         
  -2  16   9       3122.70       3236.10       127.47 o                         
   0  16   9        180.87        266.69        80.05 o                         
   2  16   9       3221.52       3278.08       125.05 o                         
   4  16   9       4340.08       4686.99       176.62 o                         
   6  16   9        284.00        462.53       126.44 o                         
  -5  17   9      11681.95      11494.25       329.93 o                         
  -3  17   9      13863.62      14081.32       305.64 o                         
  -1  17   9       2572.21       2727.21       125.42 o                         
   1  17   9       3219.11       3527.46       135.47 o                         
   3  17   9      14094.38      14038.57       281.55 o                         
   5  17   9      11521.31      10911.57       288.36 o                         
  -4  18   9       9342.03       8863.50       317.04 o                         
  -2  18   9       4333.09       4317.17       184.45 o                         
   0  18   9       7268.80       6874.41       198.13 o                         
   2  18   9       3336.28       2995.38       147.64 o                         
   4  18   9       9918.57       9972.87       307.34 o                         
  -3  19   9      19294.91      19029.60       490.64 o                         
  -1  19   9        609.24        632.82       138.45 o                         
   1  19   9       1455.58       1188.65       143.61 o                         
   3  19   9      19724.79      18667.44       481.96 o                         
   0  20   9       2769.04       1627.63       922.55 o                         
   2  20   9       3874.36       5639.65      1731.44 o                         
   0   0  10      21478.30      22082.02       383.29 o                         
   2   0  10      25276.93      25692.02       177.31 o                         
   4   0  10      57665.78      54760.41       316.18 o                         
   6   0  10      76847.91      74057.05       469.08 o                         
   8   0  10      26136.24      25045.06       419.79 o                         
  10   0  10       5161.10       5001.17       242.73 o                         
 -11   1  10       3209.87       2868.23       263.80 o                         
  -9   1  10       8708.00       8617.46       261.92 o                         
  -7   1  10      19461.20      19456.92       339.44 o                         
  -5   1  10      38495.96      37493.21       279.76 o                         
  -3   1  10      41479.26      37521.86       550.04 o                         
  -1   1  10       8179.57       8165.51        76.62 o                         
   1   1  10       9594.38       9472.49       107.84 o                         
   3   1  10      43257.45      40200.78       380.33 o                         
   5   1  10      38413.99      37573.23       284.10 o                         
   7   1  10      19433.76      18569.08       318.33 o                         
   9   1  10       8499.34       8239.41       257.68 o                         
  11   1  10       3054.15       2840.06       313.62 o                         
 -10   2  10       4899.76       5213.75       226.55 o                         
  -8   2  10       9450.28       9377.45       252.72 o                         
  -6   2  10       3563.52       3607.21       116.89 o                         
  -4   2  10      19211.94      18577.98       166.30 o                         
  -2   2  10      11455.64      10270.49       144.74 o                         
   0   2  10        758.31        899.58        29.18 o                         
   2   2  10      13582.25      12713.11       134.14 o                         
   4   2  10      23110.57      22241.34       190.05 o                         
   6   2  10       3749.03       3770.59       123.51 o                         
   8   2  10       7747.98       7659.45       235.24 o                         
  10   2  10       3889.18       3833.28       224.81 o                         
 -11   3  10       1190.70       1035.42       252.46 o                         
  -9   3  10       5199.94       5251.39       213.50 o                         
  -7   3  10       3279.22       3398.10       138.43 o                         
  -5   3  10       1682.71       1776.35        78.70 o                         
  -3   3  10      33437.76      34113.55       254.73 o                         
  -1   3  10       9053.98       9055.96        75.37 o                         
   1   3  10       8755.19       8674.41        70.43 o                         
   3   3  10      31791.31      31304.96       231.62 o                         
   5   3  10       1336.94       1433.82        78.91 o                         
   7   3  10       3844.89       4314.24       149.30 o                         
   9   3  10       5826.79       5843.64       237.47 o                         
  11   3  10       1419.74       1881.36       285.71 o                         
 -10   4  10        984.64       1253.72       160.21 o                         
  -8   4  10      10738.25      10703.34       278.88 o                         
  -6   4  10      59221.63      57995.14       472.98 o                         
  -4   4  10       5269.01       5356.57        93.97 o                         
  -2   4  10       4530.36       4742.27        68.03 o                         
   0   4  10      43323.95      44661.55       251.65 o                         
   2   4  10       3367.39       3313.48        66.33 o                         
   4   4  10       3765.66       3803.34        85.79 o                         
   6   4  10      59007.28      57524.30       485.44 o                         
   8   4  10      11258.47      11618.11       297.29 o                         
  10   4  10       1527.71       1510.52       159.78 o                         
 -11   5  10       5518.52       4778.66      2093.59 o                         
  -9   5  10      20095.01      19588.62       395.90 o                         
  -7   5  10       2836.44       2619.65       115.34 o                         
  -5   5  10      37216.34      37300.80       345.19 o                         
  -3   5  10      96597.62      95310.29       517.75 o                         
  -1   5  10        374.04        479.06        23.75 o                         
   1   5  10        235.38        340.96        26.81 o                         
   3   5  10      95683.90      93171.09       461.88 o                         
   5   5  10      36926.91      36318.94       333.49 o                         
   7   5  10       3249.84       3295.06       132.20 o                         
   9   5  10      20375.73      20084.38       482.16 o                         
 -10   6  10        354.41        296.02       143.83 o                         
  -8   6  10      18917.67      18801.24       354.71 o                         
  -6   6  10      89689.94      87722.40       615.77 o                         
  -4   6  10      11218.68      11075.99       169.92 o                         
  -2   6  10       6787.23       7000.65        94.74 o                         
   0   6  10      60872.71      62259.20       343.52 o                         
   2   6  10       7252.85       7445.36        98.48 o                         
   4   6  10      12441.99      12432.38       180.34 o                         
   6   6  10      89338.32      86905.50       629.18 o                         
   8   6  10      17981.10      17166.58       340.51 o                         
  10   6  10         93.49        349.05       153.52 o                         
 -11   7  10       2799.64       3685.51       802.45 o                         
  -9   7  10      12251.22      11935.40       308.59 o                         
  -7   7  10       2257.62       2478.00       117.35 o                         
  -5   7  10      14490.89      14170.05       221.98 o                         
  -3   7  10      55708.46      55372.93       341.50 o                         
  -1   7  10       3263.10       3379.90        68.93 o                         
   1   7  10       4550.58       4824.16        82.14 o                         
   3   7  10      55444.29      55163.31       352.91 o                         
   5   7  10      13770.29      13414.50       210.43 o                         
   7   7  10       1928.25       2002.99       111.58 o                         
   9   7  10      12490.83      12864.79       342.77 o                         
 -10   8  10       1137.09       1182.04       186.64 o                         
  -8   8  10       3487.23       3202.31       173.47 o                         
  -6   8  10       1016.65       1324.18        97.74 o                         
  -4   8  10       5722.02       5712.32       134.57 o                         
  -2   8  10       3239.57       3434.23        78.03 o                         
   0   8  10       2838.43       3140.84        72.54 o                         
   2   8  10       3343.12       3394.26        80.56 o                         
   4   8  10       5801.35       5692.25       130.21 o                         
   6   8  10        992.40       1250.80        98.14 o                         
   8   8  10       3363.57       3568.01       173.35 o                         
  10   8  10       1143.42       1073.87       186.09 o                         
  -9   9  10       3125.38       2917.88       200.24 o                         
  -7   9  10       6884.85       6834.00       185.69 o                         
  -5   9  10      13164.72      13402.69       221.39 o                         
  -3   9  10      21626.67      21900.55       230.80 o                         
  -1   9  10       6553.91       7035.98       116.07 o                         
   1   9  10       5275.16       5606.03       100.77 o                         
   3   9  10      18857.21      18581.35       229.24 o                         
   5   9  10      12126.79      11997.60       211.06 o                         
   7   9  10       7877.31       7834.57       203.54 o                         
   9   9  10       4141.38       3877.67       202.09 o                         
 -10  10  10       3516.04       2082.28       977.26 o                         
  -8  10  10      11313.65      11207.19       304.92 o                         
  -6  10  10      31137.78      31486.87       369.08 o                         
  -4  10  10      27077.75      27661.78       317.15 o                         
  -2  10  10      17703.05      18079.46       192.99 o                         
   0  10  10      14271.43      15083.32       182.20 o                         
   2  10  10      15996.66      16020.49       183.15 o                         
   4  10  10      25630.83      24971.21       293.50 o                         
   6  10  10      30601.94      30165.96       374.08 o                         
   8  10  10      11839.70      11760.66       292.78 o                         
  -9  11  10       6845.56       6686.51       351.63 o                         
  -7  11  10      17129.03      16929.48       305.37 o                         
  -5  11  10      32747.40      32218.42       377.42 o                         
  -3  11  10      27961.54      27878.35       317.35 o                         
  -1  11  10       3449.44       3606.56        95.95 o                         
   1  11  10       4640.56       4771.94       106.80 o                         
   3  11  10      28138.22      27777.34       301.98 o                         
   5  11  10      31480.69      30820.83       365.09 o                         
   7  11  10      16930.66      16308.02       299.02 o                         
   9  11  10       6907.03       6353.22       302.88 o                         
  -8  12  10       5753.29       5300.58       263.89 o                         
  -6  12  10      15149.48      15114.88       272.90 o                         
  -4  12  10      14698.40      14671.55       252.26 o                         
  -2  12  10       4478.35       4680.65       140.05 o                         
   0  12  10       2349.91       2614.94        88.21 o                         
   2  12  10       4152.43       4449.60       119.10 o                         
   4  12  10      14830.33      14856.56       237.84 o                         
   6  12  10      14888.07      14709.82       272.40 o                         
   8  12  10       5522.73       5499.15       221.72 o                         
  -9  13  10        779.27        -28.09       954.99 o                         
  -7  13  10       4698.06       4682.25       184.92 o                         
  -5  13  10       1276.02       1336.36       113.47 o                         
  -3  13  10       6487.28       6296.80       186.04 o                         
  -1  13  10       5529.84       5579.80       140.30 o                         
   1  13  10       6063.01       6124.93       147.98 o                         
   3  13  10       6989.89       6927.91       172.37 o                         
   5  13  10       1405.08       1467.18       108.07 o                         
   7  13  10       4581.89       4692.09       182.66 o                         
  -8  14  10       3869.08       4127.60       451.39 o                         
  -6  14  10      12762.31      12754.05       275.01 o                         
  -4  14  10       4334.97       4479.79       173.89 o                         
  -2  14  10       5762.86       6259.73       181.90 o                         
   0  14  10      13677.23      13529.80       233.33 o                         
   2  14  10       4986.20       5154.94       148.58 o                         
   4  14  10       3587.34       3676.40       149.25 o                         
   6  14  10      12519.77      12410.39       271.77 o                         
   8  14  10       4576.13       3706.56       288.59 o                         
  -7  15  10       1609.02       1639.92       326.96 o                         
  -5  15  10      15229.71      15421.01       310.88 o                         
  -3  15  10      39941.15      40274.63       493.81 o                         
  -1  15  10        526.15        540.11       108.99 o                         
   1  15  10        364.43        412.24        81.62 o                         
   3  15  10      38433.57      39006.07       446.19 o                         
   5  15  10      14368.08      13579.39       304.44 o                         
   7  15  10       2015.92       1715.19       221.42 o                         
  -6  16  10      47004.26      46279.17       819.83 o                         
  -4  16  10       9875.10       9976.46       261.94 o                         
  -2  16  10       7512.77       7320.37       234.09 o                         
   0  16  10      31566.31      30809.43       445.57 o                         
   2  16  10       6970.38       7051.52       209.81 o                         
   4  16  10      10271.48      10610.30       255.42 o                         
   6  16  10      46911.71      44492.80       776.29 o                         
  -5  17  10      14466.08      14896.75       603.35 o                         
  -3  17  10      36345.18      35982.23       655.49 o                         
  -1  17  10       2018.95       1895.68       141.09 o                         
   1  17  10       2836.68       2716.03       161.11 o                         
   3  17  10      36642.26      37652.61       616.96 o                         
   5  17  10      14189.88      14189.80       467.70 o                         
  -4  18  10       1951.09       2299.43       246.59 o                         
  -2  18  10       1056.81       1242.06       160.47 o                         
   0  18  10       4685.05       4814.89       213.07 o                         
   2  18  10       1450.61       1610.30       170.37 o                         
   4  18  10       2502.14       1952.87       328.93 o                         
  -1  19  10        638.48        560.82       178.40 o                         
   1  19  10        526.30        946.51       208.51 o                         
   2   0  11       2578.45       2448.71        66.14 o                         
   4   0  11       3420.00       3587.54       110.03 o                         
   6   0  11        272.19        441.97        93.91 o                         
   8   0  11       3389.80       3631.62       179.68 o                         
  10   0  11         39.46        218.44       148.48 o                         
  -9   1  11       8719.26       8730.97       267.35 o                         
  -7   1  11       5496.96       5624.60       198.15 o                         
  -5   1  11       4290.45       4123.17       149.04 o                         
  -3   1  11      28864.61      28944.35       280.68 o                         
  -1   1  11      13253.20      13198.70       136.57 o                         
   1   1  11      12094.84      12327.96       176.74 o                         
   3   1  11      27572.21      27206.37       256.55 o                         
   5   1  11       4273.40       4250.31       131.23 o                         
   7   1  11       6265.12       6347.75       196.26 o                         
   9   1  11       9137.42       9970.26       287.38 o                         
  11   1  11       2974.40       3633.81       597.60 o                         
 -10   2  11       4937.98       5082.59       233.80 o                         
  -8   2  11       6627.41       6634.63       252.17 o                         
  -6   2  11      24319.76      24291.41       357.12 o                         
  -4   2  11       6960.69       7138.60       159.07 o                         
  -2   2  11      29852.19      30463.27       271.62 o                         
   0   2  11      80964.71      73509.28       876.45 o                         
   2   2  11      24478.97      24415.89       200.60 o                         
   4   2  11       6049.81       6173.33       135.92 o                         
   6   2  11      25296.74      25008.54       354.14 o                         
   8   2  11       7212.50       7023.54       228.46 o                         
  10   2  11       6118.76       6055.47       257.07 o                         
  -9   3  11      23633.84      23122.29       461.79 o                         
  -7   3  11       3842.44       3643.56       164.85 o                         
  -5   3  11      12936.81      12722.49       240.37 o                         
  -3   3  11      62122.45      62125.08       459.30 o                         
  -1   3  11      32547.49      31873.05       230.62 o                         
   1   3  11      35994.77      34368.52       271.27 o                         
   3   3  11      63842.17      63583.64       433.35 o                         
   5   3  11      10793.51      10772.23       208.66 o                         
   7   3  11       3931.98       3815.14       158.66 o                         
   9   3  11      23529.22      22900.88       443.30 o                         
 -10   4  11       3149.81       2788.90       216.22 o                         
  -8   4  11      19918.45      19485.41       372.06 o                         
  -6   4  11      12515.71      12495.97       260.27 o                         
  -4   4  11      16541.75      16788.32       260.71 o                         
  -2   4  11      13639.23      14059.21       147.68 o                         
   0   4  11      40032.23      40533.72       284.25 o                         
   2   4  11      12084.92      12429.58       135.70 o                         
   4   4  11      19733.04      18978.72       257.13 o                         
   6   4  11      13136.34      12807.12       248.01 o                         
   8   4  11      17138.52      16456.84       349.54 o                         
  10   4  11       3179.55       3191.76       231.13 o                         
  -9   5  11        663.13        763.32       137.47 o                         
  -7   5  11        535.08        711.32       116.51 o                         
  -5   5  11      10304.46      10343.73       228.00 o                         
  -3   5  11      20168.22      19881.62       196.18 o                         
  -1   5  11      31953.02      31990.77       229.84 o                         
   1   5  11      33634.21      33495.98       231.04 o                         
   3   5  11      21617.93      21324.43       215.42 o                         
   5   5  11       9345.03       9050.31       190.01 o                         
   7   5  11        435.42        558.04       106.40 o                         
   9   5  11        818.65        909.38       145.33 o                         
 -10   6  11       1171.98       1051.05       182.09 o                         
  -8   6  11      18359.66      18576.35       379.80 o                         
  -6   6  11       4285.90       4741.45       169.99 o                         
  -4   6  11      21133.35      21300.01       239.14 o                         
  -2   6  11       3398.58       3614.60        89.91 o                         
   0   6  11      11550.99      11884.86       165.53 o                         
   2   6  11       3587.68       3854.83        85.87 o                         
   4   6  11      19739.85      19623.62       235.41 o                         
   6   6  11       4092.05       4191.70       153.70 o                         
   8   6  11      19955.87      20156.57       380.44 o                         
  10   6  11       1225.76       1580.66       205.56 o                         
  -9   7  11      16996.95      16810.42       369.32 o                         
  -7   7  11       4119.21       4014.20       177.58 o                         
  -5   7  11       9458.80       9504.76       224.99 o                         
  -3   7  11      46509.32      46774.02       364.76 o                         
  -1   7  11      29302.72      29940.71       262.94 o                         
   1   7  11      27827.12      28657.05       233.07 o                         
   3   7  11      46244.21      45443.75       355.51 o                         
   5   7  11      10570.63      10248.56       215.21 o                         
   7   7  11       4287.20       4141.98       172.89 o                         
   9   7  11      16505.50      15625.39       370.14 o                         
 -10   8  11       6475.09       6350.85       532.24 o                         
  -8   8  11       8968.53       8536.38       273.21 o                         
  -6   8  11      25633.86      25343.71       389.57 o                         
  -4   8  11       8864.09       9232.94       171.12 o                         
  -2   8  11      22682.14      22920.05       261.36 o                         
   0   8  11      82503.46      84017.34       603.45 o                         
   2   8  11      23960.28      23730.54       243.97 o                         
   4   8  11       8088.56       8004.41       155.79 o                         
   6   8  11      25542.34      24385.60       360.24 o                         
   8   8  11      10029.70       9697.96       265.23 o                         
  10   8  11       6345.28       5442.20       439.41 o                         
  -9   9  11      14681.09      15021.15       411.59 o                         
  -7   9  11       5185.61       5366.38       201.70 o                         
  -5   9  11       6626.53       6658.95       199.38 o                         
  -3   9  11      34381.21      34833.08       331.07 o                         
  -1   9  11      19737.47      20611.32       261.77 o                         
   1   9  11      21056.08      21834.11       222.27 o                         
   3   9  11      37504.11      38110.27       345.64 o                         
   5   9  11       7937.60       7981.39       180.36 o                         
   7   9  11       4286.17       4199.26       180.00 o                         
   9   9  11      13246.45      12951.17       376.32 o                         
  -8  10  11       7646.83       7803.20       263.80 o                         
  -6  10  11       3460.42       3801.23       172.11 o                         
  -4  10  11       9598.38       9886.86       189.22 o                         
  -2  10  11       9778.45      10041.95       184.03 o                         
   0  10  11       7565.29       7902.63       170.76 o                         
   2  10  11      11171.24      11665.05       175.75 o                         
   4  10  11      11050.03      10979.38       194.75 o                         
   6  10  11       3479.81       3546.82       154.67 o                         
   8  10  11       6654.81       6649.35       229.46 o                         
  -9  11  11       1270.07       1149.26       272.89 o                         
  -7  11  11       1889.46       1851.88       151.47 o                         
  -5  11  11         82.79        250.74        96.63 o                         
  -3  11  11       6271.94       6865.64       168.98 o                         
  -1  11  11       2745.11       2947.34       119.85 o                         
   1  11  11       2714.68       2701.21       121.08 o                         
   3  11  11       6275.96       6534.23       151.95 o                         
   5  11  11         50.33        213.55        83.31 o                         
   7  11  11       2154.40       2094.63       141.47 o                         
   9  11  11       1141.70        586.30       192.78 o                         
  -8  12  11       2416.45       2174.78       233.22 o                         
  -6  12  11       8034.12       8050.79       249.66 o                         
  -4  12  11       1687.95       1891.15       108.64 o                         
  -2  12  11      10271.93      10803.67       229.44 o                         
   0  12  11      23416.58      23381.06       308.00 o                         
   2  12  11       8811.35       8714.12       206.55 o                         
   4  12  11       2342.53       2254.14       117.99 o                         
   6  12  11       8984.44       8959.33       238.48 o                         
   8  12  11       2056.13       1949.84       208.52 o                         
  -7  13  11       3706.64       3674.28       313.88 o                         
  -5  13  11       9717.84       9666.15       340.01 o                         
  -3  13  11      34673.27      34955.81       482.14 o                         
  -1  13  11      16549.24      17169.97       307.81 o                         
   1  13  11      17629.24      17710.73       318.10 o                         
   3  13  11      34458.25      34578.70       491.47 o                         
   5  13  11       8405.58       8350.41       263.35 o                         
   7  13  11       4613.86       4342.38       227.77 o                         
  -6  14  11      14687.52      14401.43       568.12 o                         
  -4  14  11      10329.72      10268.93       270.93 o                         
  -2  14  11      15569.50      14964.09       323.13 o                         
   0  14  11      39715.38      38968.98       488.36 o                         
   2  14  11      15545.11      15023.49       309.93 o                         
   4  14  11      12328.25      11914.29       304.96 o                         
   6  14  11      15085.78      14174.23       415.56 o                         
  -5  15  11       6750.21       5583.06       326.82 o                         
  -3  15  11      14109.92      14751.88       341.02 o                         
  -1  15  11      16216.12      16415.08       323.80 o                         
   1  15  11      18289.43      18448.50       361.24 o                         
   3  15  11      16148.55      16352.17       368.54 o                         
   5  15  11       5902.57       5908.19       318.64 o                         
  -4  16  11       6893.43       7472.57       327.55 o                         
  -2  16  11        186.88        450.68       127.01 o                         
   0  16  11          3.09        301.91       110.33 o                         
   2  16  11        148.21        287.76       123.62 o                         
   4  16  11       6912.57       6668.50       298.59 o                         
  -3  17  11      11302.42      11887.74       388.99 o                         
  -1  17  11       8373.85       8409.66       262.73 o                         
   1  17  11       7850.99       7759.63       279.60 o                         
   3  17  11      10856.59      11302.61       381.65 o                         
  -2  18  11       7149.03       6845.88       314.05 o                         
   0  18  11      22819.17      22482.20       488.75 o                         
   2  18  11       7198.85       7043.05       318.24 o                         
   4  18  11       3637.29       3597.83       956.91 o                         
   0   0  12     162279.28     161526.41      1488.25 o                         
   2   0  12      51838.34      51228.49       390.89 o                         
   4   0  12       4127.67       4232.94       132.53 o                         
   6   0  12      10994.52      10808.06       240.60 o                         
   8   0  12      10722.54      10122.69       274.55 o                         
  10   0  12      14807.88      14835.55       452.25 o                         
  -9   1  12      19950.61      19645.55       398.85 o                         
  -7   1  12        485.65        468.45       111.61 o                         
  -5   1  12       4453.83       4564.86       158.33 o                         
  -3   1  12      35013.32      35520.58       342.52 o                         
  -1   1  12      44910.58      45519.89       467.39 o                         
   1   1  12      45978.97      47556.74       459.57 o                         
   3   1  12      35001.83      34774.96       304.96 o                         
   5   1  12       2932.31       3037.92       129.74 o                         
   7   1  12        984.40        920.24       113.69 o                         
   9   1  12      21556.35      21112.06       413.21 o                         
 -10   2  12        651.90        762.11       183.96 o                         
  -8   2  12       7796.10       7694.15       249.42 o                         
  -6   2  12       4320.61       4400.29       169.30 o                         
  -4   2  12       6062.40       5970.98       154.05 o                         
  -2   2  12       3865.36       4139.67       114.55 o                         
   0   2  12      27552.02      28509.93       350.94 o                         
   2   2  12       4293.52       4459.26       111.84 o                         
   4   2  12       7089.44       6996.31       151.00 o                         
   6   2  12       4822.03       4858.05       165.43 o                         
   8   2  12       6719.54       6624.42       225.10 o                         
  10   2  12        270.41        225.43       192.34 o                         
  -9   3  12        325.01        358.55       141.01 o                         
  -7   3  12       2445.58       2461.83       152.04 o                         
  -5   3  12       3047.83       3257.04       135.78 o                         
  -3   3  12       4676.49       4907.87       132.37 o                         
  -1   3  12      16048.72      16516.87       196.99 o                         
   1   3  12      15810.32      15902.99       211.75 o                         
   3   3  12       4430.93       4496.85       110.18 o                         
   5   3  12       3330.15       3295.93       122.69 o                         
   7   3  12       2756.93       2865.47       147.99 o                         
   9   3  12        217.67        411.12       144.90 o                         
 -10   4  12      15582.25      15269.83       440.00 o                         
  -8   4  12       3922.90       3781.23       188.78 o                         
  -6   4  12        762.92        869.32       104.01 o                         
  -4   4  12      10524.24      10859.40       209.71 o                         
  -2   4  12      26803.18      27355.18       306.20 o                         
   0   4  12      21360.42      21474.81       316.60 o                         
   2   4  12      29123.99      29685.96       318.62 o                         
   4   4  12       9478.77       9663.92       183.62 o                         
   6   4  12        260.19        263.21        91.53 o                         
   8   4  12       4838.04       4980.14       212.75 o                         
  10   4  12      15042.34      14616.47       465.95 o                         
  -9   5  12       9414.38       9578.21       290.69 o                         
  -7   5  12       7908.58       7348.44       227.36 o                         
  -5   5  12        698.87        764.28       101.99 o                         
  -3   5  12       6689.68       6828.32       187.52 o                         
  -1   5  12      72981.17      73790.27       555.85 o                         
   1   5  12      71721.09      72173.08       520.10 o                         
   3   5  12       6515.22       6998.00       190.75 o                         
   5   5  12       1228.30       1126.53        93.49 o                         
   7   5  12       7736.51       7056.45       219.41 o                         
   9   5  12       9274.50       8818.09       281.09 o                         
 -10   6  12      21643.83      20446.13       619.57 o                         
  -8   6  12       7913.16       7440.28       242.31 o                         
  -6   6  12        746.25        677.12       108.46 o                         
  -4   6  12      14349.63      13974.46       292.86 o                         
  -2   6  12      43467.87      43704.91       446.73 o                         
   0   6  12      45801.77      46205.82       370.01 o                         
   2   6  12      41966.59      41770.98       427.08 o                         
   4   6  12      15160.94      14962.87       239.42 o                         
   6   6  12       1158.14       1272.93       112.95 o                         
   8   6  12       6975.28       6935.56       244.82 o                         
  10   6  12      21671.52      20932.24       759.17 o                         
  -9   7  12       3976.73       3604.92       222.39 o                         
  -7   7  12       5663.60       5386.77       213.15 o                         
  -5   7  12       5917.27       5901.33       203.45 o                         
  -3   7  12       3457.87       3705.12       144.05 o                         
  -1   7  12      35160.24      36022.47       445.63 o                         
   1   7  12      34758.18      35771.54       338.64 o                         
   3   7  12       3641.41       3876.50       139.39 o                         
   5   7  12       5004.68       4976.28       158.44 o                         
   7   7  12       5577.14       5511.66       199.00 o                         
   9   7  12       4682.26       4509.41       240.46 o                         
  -8   8  12       2841.16       2641.77       196.70 o                         
  -6   8  12        951.20        758.86       129.35 o                         
  -4   8  12       3093.19       3330.99       186.96 o                         
  -2   8  12       2281.82       2484.03       125.39 o                         
   0   8  12        824.45        942.44        73.65 o                         
   2   8  12       2362.32       2889.77       125.46 o                         
   4   8  12       2936.17       3088.50       150.90 o                         
   6   8  12        999.84        991.45       116.06 o                         
   8   8  12       2671.04       2971.70       192.95 o                         
  -9   9  12       7519.74       7596.49       483.19 o                         
  -7   9  12        256.65        155.96       142.27 o                         
  -5   9  12       1636.05       1634.00       142.48 o                         
  -3   9  12      14946.50      15537.58       306.81 o                         
  -1   9  12      16928.20      17750.09       251.84 o                         
   1   9  12      14769.47      15096.98       243.09 o                         
   3   9  12      12690.30      12747.08       256.50 o                         
   5   9  12       1958.95       2102.99       171.94 o                         
   7   9  12        303.17        543.00       145.90 o                         
   9   9  12       8410.51       9304.03       538.10 o                         
  -8  10  12       7400.94       7111.96       369.98 o                         
  -6  10  12       8704.88       7741.20       284.28 o                         
  -4  10  12       3583.31       3666.75       179.00 o                         
  -2  10  12      22055.70      22678.40       416.40 o                         
   0  10  12      73088.16      73832.87       583.77 o                         
   2  10  12      22398.21      22963.98       357.46 o                         
   4  10  12       2679.24       2721.03       147.94 o                         
   6  10  12       8346.55       8316.32       290.26 o                         
   8  10  12       7904.18       8113.71       348.23 o                         
  -7  11  12        492.11        341.04       166.82 o                         
  -5  11  12       2216.40       2369.98       165.16 o                         
  -3  11  12      25370.30      25510.64       447.39 o                         
  -1  11  12      32950.48      33006.44       391.75 o                         
   1  11  12      34128.43      34620.20       412.49 o                         
   3  11  12      25973.06      26156.30       404.59 o                         
   5  11  12       1010.14       1093.03       140.88 o                         
   7  11  12        496.73        341.68       155.05 o                         
  -8  12  12       3465.93       3511.36      1198.08 o                         
  -6  12  12       3418.49       3278.24       207.40 o                         
  -4  12  12        301.93        365.07       125.27 o                         
  -2  12  12      13503.74      13712.99       353.70 o                         
   0  12  12      45270.83      45970.30       459.70 o                         
   2  12  12      11250.84      11381.62       278.10 o                         
   4  12  12        798.44        969.71       137.78 o                         
   6  12  12       3975.40       3923.70       221.47 o                         
   8  12  12       3101.85       4816.86      1169.73 o                         
  -7  13  12        408.73        671.58       358.89 o                         
  -5  13  12       2005.77       1786.75       190.24 o                         
  -3  13  12       7151.54       6892.94       302.30 o                         
  -1  13  12       3370.73       3835.25       159.51 o                         
   1  13  12       3580.75       3939.30       166.84 o                         
   3  13  12       7433.81       7531.70       267.86 o                         
   5  13  12       1685.10       1460.63       190.04 o                         
   7  13  12        532.15        378.39       186.81 o                         
  -6  14  12        352.68        563.74       261.85 o                         
  -4  14  12       7108.02       6796.72       299.04 o                         
  -2  14  12       5376.28       4966.05       323.50 o                         
   0  14  12        663.34        711.99       107.01 o                         
   2  14  12       4807.72       4283.19       227.76 o                         
   4  14  12       6007.10       5360.51       260.35 o                         
   6  14  12        283.43         41.60       182.05 o                         
  -5  15  12       1341.75       1175.26       243.17 o                         
  -3  15  12       3579.46       3546.18       249.38 o                         
  -1  15  12      30545.18      30997.96       568.86 o                         
   1  15  12      29125.01      29202.50       520.60 o                         
   3  15  12       3178.94       3109.86       221.38 o                         
   5  15  12       1760.28       1706.27       246.23 o                         
  -4  16  12       9295.70       8920.18       462.71 o                         
  -2  16  12      26462.72      25718.49       698.90 o                         
   0  16  12      31302.94      32454.56       486.59 o                         
   2  16  12      26209.93      25484.77       615.49 o                         
   4  16  12       9414.88       8892.34       437.53 o                         
  -3  17  12       6250.38       6016.43       518.29 o                         
  -1  17  12      25798.28      24670.58       867.93 o                         
   1  17  12      26076.33      25926.31       623.78 o                         
   3  17  12       6539.57       6419.48       406.21 o                         
   2   0  13      49092.73      49705.61       542.52 o                         
   4   0  13         69.96        345.01       159.68 o                         
   6   0  13       2123.84       2322.83       229.69 o                         
   8   0  13        428.97        533.29       174.47 o                         
  10   0  13       5308.40       5167.60       919.74 o                         
  -9   1  13      10130.15      10340.93       449.54 o                         
  -7   1  13      11316.84      10855.37       324.71 o                         
  -5   1  13      14851.78      14626.06       446.80 o                         
  -3   1  13       5233.33       5152.78       224.49 o                         
  -1   1  13      24309.43      24812.08       331.02 o                         
   1   1  13      22670.83      23520.03       344.19 o                         
   3   1  13       6059.17       6532.59       232.42 o                         
   5   1  13      17069.34      17416.37       452.11 o                         
   7   1  13       9995.33       9465.05       371.65 o                         
   9   1  13       9643.60       9345.76       475.30 o                         
 -10   2  13      17174.13      18108.96       909.57 o                         
  -8   2  13       9540.11       9187.79       328.89 o                         
  -6   2  13       3734.22       3966.64       195.60 o                         
  -4   2  13      17761.10      17791.26       427.10 o                         
  -2   2  13      33682.22      34350.57       424.89 o                         
   0   2  13      19350.35      19375.15       304.56 o                         
   2   2  13      36673.99      37549.46       461.49 o                         
   4   2  13      16339.73      16391.10       411.62 o                         
   6   2  13       3069.32       3077.36       201.54 o                         
   8   2  13      10715.35      10589.78       343.86 o                         
  -9   3  13      12253.84      11675.77       464.18 o                         
  -7   3  13      17381.71      16816.70       399.89 o                         
  -5   3  13       5950.99       5832.33       217.83 o                         
  -3   3  13       7839.38       8163.83       271.62 o                         
  -1   3  13      57139.32      58428.55       603.18 o                         
   1   3  13      56476.97      57162.16       606.24 o                         
   3   3  13       7354.98       7724.55       233.91 o                         
   5   3  13       6755.81       7190.19       316.80 o                         
   7   3  13      17043.19      16198.03       386.53 o                         
   9   3  13      11513.57      10733.58       592.28 o                         
 -10   4  13       9700.13       9308.21       964.67 o                         
  -8   4  13       4557.29       4045.15       232.93 o                         
  -6   4  13       1137.69       1013.18       129.88 o                         
  -4   4  13       7022.40       7471.57       259.93 o                         
  -2   4  13      20941.27      21838.88       367.85 o                         
   0   4  13      21227.37      21385.16       344.71 o                         
   2   4  13      18819.01      18660.58       350.18 o                         
   4   4  13       6098.17       6178.37       245.75 o                         
   6   4  13       1065.62       1179.35       134.88 o                         
   8   4  13       5219.42       5305.97       302.88 o                         
  -9   5  13       2054.97       1943.40       241.64 o                         
  -7   5  13       3216.62       3800.49       205.90 o                         
  -5   5  13       2890.44       3067.25       161.47 o                         
  -3   5  13       7712.44       8003.97       268.59 o                         
  -1   5  13       1675.04       1900.90       137.07 o                         
   1   5  13       1683.89       2020.86       137.96 o                         
   3   5  13       7023.91       7426.68       254.01 o                         
   5   5  13       2350.01       2419.56       148.70 o                         
   7   5  13       3792.80       3752.59       210.23 o                         
   9   5  13       2283.41       2067.46       289.16 o                         
  -8   6  13       2405.31       2286.62       192.84 o                         
  -6   6  13        312.69        294.27       122.31 o                         
  -4   6  13       3598.04       4018.22       176.80 o                         
  -2   6  13      11696.49      11677.89       303.12 o                         
   0   6  13       3918.24       4527.19       200.73 o                         
   2   6  13      13025.06      13678.94       332.58 o                         
   4   6  13       3990.82       4065.89       212.55 o                         
   6   6  13        275.39        438.95       130.69 o                         
   8   6  13       2117.02       1961.74       194.79 o                         
  -9   7  13       8369.88       8347.08       471.96 o                         
  -7   7  13      11237.57      11165.80       324.44 o                         
  -5   7  13       3873.07       4061.48       187.85 o                         
  -3   7  13       7899.80       8025.87       292.45 o                         
  -1   7  13      46349.52      46847.61       622.52 o                         
   1   7  13      47446.81      47057.74       668.81 o                         
   3   7  13       9177.80       9702.51       295.89 o                         
   5   7  13       3949.59       3853.00       187.70 o                         
   7   7  13      10780.36      10433.39       339.98 o                         
   9   7  13       7897.56       7851.39       503.91 o                         
  -8   8  13       9284.63       9334.62       375.92 o                         
  -6   8  13       1919.75       1771.47       181.13 o                         
  -4   8  13      15714.56      15504.89       327.25 o                         
  -2   8  13      37536.89      38536.66       631.57 o                         
   0   8  13      31523.73      32578.95       556.08 o                         
   2   8  13      35657.00      35372.84       586.38 o                         
   4   8  13      16476.00      17274.76       326.73 o                         
   6   8  13       2555.80       2570.86       184.91 o                         
   8   8  13       8860.62       9048.92       413.43 o                         
  -7   9  13      11377.11      10525.43       389.33 o                         
  -5   9  13      10582.24      10347.41       297.21 o                         
  -3   9  13       8974.82       9401.96       325.13 o                         
  -1   9  13      28273.48      30264.91       533.33 o                         
   1   9  13      30741.59      30659.71       545.97 o                         
   3   9  13       8932.30       8908.85       317.47 o                         
   5   9  13       9390.82       8822.66       282.14 o                         
   7   9  13      12326.53      12104.16       396.25 o                         
  -8  10  13       3503.79       3009.45       320.99 o                         
  -6  10  13       3616.60       3309.63       208.78 o                         
  -4  10  13       2177.90       2595.13       160.25 o                         
  -2  10  13      23110.70      24740.02       578.83 o                         
   0  10  13       6913.11       7244.05       280.68 o                         
   2  10  13      20979.95      21143.80       502.73 o                         
   4  10  13       2994.01       3253.14       190.72 o                         
   6  10  13       3693.27       3281.44       225.39 o                         
   8  10  13       2988.47       2903.60       276.39 o                         
  -7  11  13       6005.22       5817.84       346.61 o                         
  -5  11  13      11097.29      11378.38       390.39 o                         
  -3  11  13       2875.60       3579.45       233.93 o                         
  -1  11  13       4086.56       4361.57       266.52 o                         
   1  11  13       3963.07       4431.67       268.41 o                         
   3  11  13       3019.17       3029.86       221.66 o                         
   5  11  13      11896.07      11993.77       328.62 o                         
   7  11  13       5193.95       4625.26       293.78 o                         
  -6  12  13       1124.17       1064.23       189.82 o                         
  -4  12  13       4216.32       4266.44       251.77 o                         
  -2  12  13      22082.06      22787.54       575.33 o                         
   0  12  13       9056.80       8780.24       337.38 o                         
   2  12  13      25037.23      25183.69       584.07 o                         
   4  12  13       4775.53       4540.17       257.51 o                         
   6  12  13        307.00        180.45       175.02 o                         
  -5  13  13       5195.18       4870.72       429.15 o                         
  -3  13  13       5738.33       6109.63       399.73 o                         
  -1  13  13      34891.77      33832.03       867.18 o                         
   1  13  13      34172.14      33659.84       825.96 o                         
   3  13  13       5274.36       4977.06       364.64 o                         
   5  13  13       5785.17       5474.12       390.47 o                         
  -6  14  13       5063.97       5030.54      1368.41 o                         
  -4  14  13       9481.12       9284.66       664.51 o                         
  -2  14  13      15808.40      15556.69       574.46 o                         
   0  14  13      18307.45      18793.79       610.71 o                         
   2  14  13      15723.83      16332.96       610.90 o                         
   4  14  13       9654.85       8510.20       608.42 o                         
  -3  15  13       6148.78       5791.42       706.46 o                         
  -1  15  13       6789.25       7239.89       480.85 o                         
   1  15  13       7058.24       6458.38       480.40 o                         
   3  15  13       5855.75       6553.41       844.64 o                         
   0  16  13        398.68       2177.49       757.10 o                         
   2  16  13       3397.19       3995.94      1294.02 o                         
   4  16  13        547.74       -443.69      1893.59 o                         
   1  17  13       9080.28      10479.17      1544.88 o                         
   0   0  14       5021.65       5348.98       241.03 o                         
   2   0  14      40742.19      41606.15       546.34 o                         
   4   0  14      52778.57      53361.12       942.96 o                         
   6   0  14       4189.68       4290.54       288.83 o                         
   8   0  14       9080.83      10120.21       439.44 o                         
  -9   1  14       2289.36       2448.18       629.07 o                         
  -7   1  14      32007.29      31461.18       740.32 o                         
  -5   1  14      17668.44      18313.16       515.55 o                         
  -3   1  14       5749.41       5841.98       255.12 o                         
  -1   1  14      30410.25      31208.79       433.98 o                         
   1   1  14      28969.02      29340.08       403.75 o                         
   3   1  14       4194.55       4238.19       218.52 o                         
   5   1  14      17081.66      17268.71       550.84 o                         
   7   1  14      33268.43      33060.76       760.00 o                         
   9   1  14       3065.23       2428.67       640.97 o                         
  -8   2  14       2660.59       2609.83       271.99 o                         
  -6   2  14        517.56        517.31       177.94 o                         
  -4   2  14      13131.53      13776.26       435.77 o                         
  -2   2  14      15307.27      15571.24       303.98 o                         
   0   2  14       1627.93       1765.60       129.23 o                         
   2   2  14      13837.13      13898.01       305.97 o                         
   4   2  14      12981.34      12809.33       421.16 o                         
   6   2  14        740.27        768.62       173.46 o                         
   8   2  14       2838.23       2811.51       270.39 o                         
  -7   3  14       5097.04       5048.97       318.22 o                         
  -5   3  14       2306.17       2273.56       209.34 o                         
  -3   3  14       9243.10       9384.70       277.05 o                         
  -1   3  14        623.61        879.09       111.59 o                         
   1   3  14        788.51        991.38       115.33 o                         
   3   3  14       9584.01       9889.60       310.14 o                         
   5   3  14       2449.92       2876.93       236.26 o                         
   7   3  14       4900.78       5168.75       344.84 o                         
   9   3  14       2823.06       5388.18      1563.85 o                         
  -8   4  14       5983.34       6226.60       424.49 o                         
  -6   4  14       7867.85       8059.96       355.73 o                         
  -4   4  14      10617.20      10896.56       348.13 o                         
  -2   4  14      12621.09      12699.60       319.34 o                         
   0   4  14       5576.71       5896.86       229.45 o                         
   2   4  14      14518.76      14863.25       354.16 o                         
   4   4  14      11849.11      12110.60       379.47 o                         
   6   4  14       7547.35       6696.13       346.63 o                         
   8   4  14       5032.52       5217.47       636.53 o                         
  -9   5  14       7146.34       7170.63      1582.06 o                         
  -7   5  14      14923.06      15301.24       491.90 o                         
  -5   5  14      14043.57      13952.92       399.89 o                         
  -3   5  14      11708.59      11234.42       325.05 o                         
  -1   5  14      12965.22      13745.75       319.43 o                         
   1   5  14      13152.31      13276.86       337.46 o                         
   3   5  14      12235.77      12757.42       338.70 o                         
   5   5  14      14473.46      13416.28       471.71 o                         
   7   5  14      14531.59      13646.10       523.75 o                         
   9   5  14       6902.27       5876.72      1705.49 o                         
  -8   6  14       9860.94       9858.10       905.75 o                         
  -6   6  14      16271.52      16116.51       449.57 o                         
  -4   6  14      21404.75      21928.12       514.83 o                         
  -2   6  14      16279.46      16819.23       392.79 o                         
   0   6  14       9773.05      10405.49       315.55 o                         
   2   6  14      15491.70      15874.08       405.68 o                         
   4   6  14      20487.75      20158.45       455.33 o                         
   6   6  14      16325.75      15690.77       539.36 o                         
   8   6  14      10514.07      10623.93       935.52 o                         
  -7   7  14       6946.91       6663.88       360.52 o                         
  -5   7  14       7773.96       7949.17       323.35 o                         
  -3   7  14      14807.99      15163.98       412.88 o                         
  -1   7  14       6564.14       6343.19       258.72 o                         
   1   7  14       6213.89       6662.21       273.40 o                         
   3   7  14      13441.18      13921.75       394.61 o                         
   5   7  14       7242.42       6839.63       416.47 o                         
   7   7  14       7597.59       7610.86       433.02 o                         
  -8   8  14       1114.56       1622.23       839.93 o                         
  -6   8  14       1812.50       1805.34       205.13 o                         
  -4   8  14       2330.62       2268.80       196.76 o                         
  -2   8  14      10437.54      10750.37       361.91 o                         
   0   8  14       3265.68       3172.77       203.46 o                         
   2   8  14      10549.45      10827.68       363.12 o                         
   4   8  14       2328.08       2421.43       216.69 o                         
   6   8  14       1844.13       1581.90       254.46 o                         
   8   8  14       1128.57        866.55       750.15 o                         
  -7   9  14      18860.83      20409.07       819.85 o                         
  -5   9  14       7895.14       8236.10       336.72 o                         
  -3   9  14       2695.85       3463.43       273.22 o                         
  -1   9  14       9196.12       9336.97       351.51 o                         
   1   9  14       9532.54      10139.90       357.82 o                         
   3   9  14       3580.76       4180.23       249.20 o                         
   5   9  14       7841.95       7384.36       362.08 o                         
   7   9  14      19246.82      18345.12       841.15 o                         
  -6  10  14       6277.36       7546.31       472.96 o                         
  -4  10  14      35168.35      34935.20       721.65 o                         
  -2  10  14      16900.73      17687.17       506.19 o                         
   0  10  14         52.34        147.18       134.46 o                         
   2  10  14      18378.99      19198.69       516.72 o                         
   4  10  14      35804.87      35485.54       783.77 o                         
   6  10  14       6219.93       6564.44       470.36 o                         
  -7  11  14      20686.22      23726.87      1564.39 o                         
  -5  11  14      11464.18      11913.99       544.22 o                         
  -3  11  14       1858.88       1544.17       221.26 o                         
  -1  11  14      23591.89      23411.66       613.48 o                         
   1  11  14      23087.91      23484.29       583.96 o                         
   3  11  14       1559.79       1879.08       199.51 o                         
   5  11  14      11967.55      10852.21       480.64 o                         
   7  11  14      20407.41      18856.51      1493.29 o                         
  -4  12  14      14434.55      14537.77       509.41 o                         
  -2  12  14      14470.96      14919.14       508.08 o                         
   0  12  14        457.26        242.05       194.65 o                         
   2  12  14      12997.94      14047.32       457.64 o                         
   4  12  14      12913.30      12366.91       576.51 o                         
   6  12  14        700.83       1357.86       764.11 o                         
  -5  13  14       1899.78       1964.49       870.11 o                         
  -3  13  14       4209.51       4062.76       403.01 o                         
  -1  13  14       2101.11       1736.61       247.01 o                         
   1  13  14       2003.31       2040.42       276.24 o                         
   3  13  14       3783.81       3992.84       433.77 o                         
   5  13  14       1795.61       2651.11       504.44 o                         
  -4  14  14       2640.66       3041.16      1005.39 o                         
  -2  14  14       4821.66       5382.47       710.39 o                         
   0  14  14        509.28        721.29       402.53 o                         
   2  14  14       5412.72       6816.20       648.04 o                         
   4  14  14       2675.06       1509.16       543.01 o                         
  -1  15  14       5836.55       6271.19      1582.47 o                         
   1  15  14       6138.16       5939.28       684.67 o                         
   0  16  14       9784.67       6626.23      1452.91 o                         
   2   0  15       1916.02       2395.73       161.68 o                         
   4   0  15       1775.30       2073.99       202.82 o                         
   6   0  15        289.27        288.37       200.55 o                         
   8   0  15       3744.51       5352.34       920.34 o                         
  -7   1  15      10752.93      11406.83       465.54 o                         
  -5   1  15      15576.54      15598.61       521.01 o                         
  -3   1  15       2639.67       2756.90       184.25 o                         
  -1   1  15       6357.86       6828.57       222.52 o                         
   1   1  15       7044.32       7421.53       256.16 o                         
   3   1  15       3130.22       3317.38       225.73 o                         
   5   1  15      14489.26      14578.53       527.78 o                         
   7   1  15      10836.93      11879.50       482.03 o                         
  -8   2  15      13610.69      11739.72      1758.36 o                         
  -6   2  15      18036.96      17956.44       570.53 o                         
  -4   2  15      43547.88      44623.91       758.36 o                         
  -2   2  15      10368.90      10470.12       281.76 o                         
   0   2  15       3713.99       3892.12       194.54 o                         
   2   2  15       9533.59       9829.50       287.84 o                         
   4   2  15      43595.91      44165.88       786.14 o                         
   6   2  15      18242.27      19543.08       556.31 o                         
   8   2  15      13621.59      12932.00      1115.75 o                         
  -7   3  15      37921.54      37422.42       832.50 o                         
  -5   3  15      45350.57      45513.40       833.78 o                         
  -3   3  15       4890.10       5282.69       228.65 o                         
  -1   3  15       6685.37       6463.46       231.21 o                         
   1   3  15       7953.79       8717.44       276.85 o                         
   3   3  15       5393.40       5579.24       269.70 o                         
   5   3  15      44702.41      46248.22       891.61 o                         
   7   3  15      38175.77      37992.20       920.47 o                         
  -8   4  15       5621.67       3581.96      1175.88 o                         
  -6   4  15       7176.93       7411.94       346.66 o                         
  -4   4  15      20359.79      20055.39       475.05 o                         
  -2   4  15       7928.55       8087.95       281.47 o                         
   0   4  15        196.63        370.40       140.98 o                         
   2   4  15       7393.08       7315.85       302.85 o                         
   4   4  15      21009.70      20826.66       518.65 o                         
   6   4  15       7561.40       7311.78       387.38 o                         
   8   4  15       5201.81       5440.56      1171.13 o                         
  -7   5  15       1834.72       2075.06       331.25 o                         
  -5   5  15       1268.18       1017.12       186.24 o                         
  -3   5  15       1038.45       1153.65       158.25 o                         
  -1   5  15        303.13        428.44       136.76 o                         
   1   5  15        186.43        323.32       139.81 o                         
   3   5  15        846.07       1008.91       169.30 o                         
   5   5  15       1346.24       1530.83       231.06 o                         
   7   5  15       1936.15       1995.20       374.79 o                         
  -6   6  15       2251.09       2346.73       241.37 o                         
  -4   6  15       6970.92       7290.11       304.65 o                         
  -2   6  15       4016.49       4392.59       236.00 o                         
   0   6  15        253.56        337.17       146.68 o                         
   2   6  15       4473.32       4428.02       246.48 o                         
   4   6  15       7118.04       7676.72       370.75 o                         
   6   6  15       2053.21       1722.26       259.47 o                         
  -7   7  15      23452.84      23194.43      1347.01 o                         
  -5   7  15      27494.27      28104.29       588.17 o                         
  -3   7  15       4540.23       4812.22       282.83 o                         
  -1   7  15      10413.18      10696.39       342.57 o                         
   1   7  15       9679.27       9442.34       335.60 o                         
   3   7  15       4549.83       4761.44       264.34 o                         
   5   7  15      28535.47      28561.70       777.92 o                         
   7   7  15      22454.07      21436.40      1093.02 o                         
  -6   8  15      14955.76      14640.74       639.52 o                         
  -4   8  15      42180.25      41826.47       771.60 o                         
  -2   8  15      15486.80      14953.44       482.79 o                         
   0   8  15        213.86        187.45       154.87 o                         
   2   8  15      16102.94      16500.07       480.79 o                         
   4   8  15      40870.51      39703.52       887.73 o                         
   6   8  15      14466.88      14420.50       788.08 o                         
  -7   9  15      23910.49      23744.21      2357.05 o                         
  -5   9  15      29216.71      30701.34       816.17 o                         
  -3   9  15       5474.65       5595.42       296.97 o                         
  -1   9  15       6817.68       6697.71       332.14 o                         
   1   9  15       5220.43       5322.84       295.47 o                         
   3   9  15       4793.03       4894.89       277.32 o                         
   5   9  15      29303.52      30123.57       909.48 o                         
   7   9  15      23899.31      22685.13      2534.06 o                         
  -6  10  15       3728.24       4073.53       456.98 o                         
  -4  10  15       6887.43       7492.18       340.72 o                         
  -2  10  15       2406.79       2507.18       242.95 o                         
   0  10  15         29.26        229.73       158.71 o                         
   2  10  15       3061.85       2998.12       245.05 o                         
   4  10  15       6235.40       6478.28       360.22 o                         
   6  10  15       3659.47       3541.82       584.91 o                         
  -5  11  15       2698.11       2858.55       605.24 o                         
  -3  11  15        878.24        993.30       246.53 o                         
  -1  11  15       2079.24       2271.28       243.89 o                         
   1  11  15       2260.78       2015.43       218.41 o                         
   3  11  15       1069.63        844.83       209.12 o                         
   5  11  15       2546.40       1979.00       396.04 o                         
  -4  12  15      11989.78      13425.58      1696.11 o                         
  -2  12  15       5300.36       5510.12       394.26 o                         
   0  12  15         35.70        402.73       217.13 o                         
   2  12  15       5286.81       5584.48       445.02 o                         
   4  12  15      11741.62      11803.69       766.70 o                         
  -3  13  15       4502.01       6447.64      1391.35 o                         
  -1  13  15       6072.09       5830.87       573.18 o                         
   1  13  15       6127.48       6230.28       679.67 o                         
   3  13  15       4296.79       3784.75       523.59 o                         
   0  14  15        128.19        530.98       987.18 o                         
   2  14  15       6751.24       7160.83      1328.72 o                         
   0   0  16      11211.40      11529.53       436.10 o                         
   2   0  16      19771.71      19399.42       443.78 o                         
   4   0  16      26465.66      25820.61       632.47 o                         
   6   0  16      18827.61      18940.04       612.69 o                         
  -7   1  16       9536.42       9843.54       943.10 o                         
  -5   1  16      22259.28      22851.29       648.43 o                         
  -3   1  16      15515.76      15103.21       406.65 o                         
  -1   1  16       4280.72       4308.64       241.34 o                         
   1   1  16       4080.04       3935.65       211.58 o                         
   3   1  16      15572.92      16210.45       446.10 o                         
   5   1  16      22875.42      23450.83       660.61 o                         
   7   1  16       9156.66       8678.84       710.64 o                         
  -6   2  16       7683.39       7400.90       403.57 o                         
  -4   2  16       2167.52       2372.24       204.59 o                         
  -2   2  16       5581.13       5637.30       256.10 o                         
   0   2  16       1494.21       1675.49       180.55 o                         
   2   2  16       6585.51       6921.31       309.49 o                         
   4   2  16       2198.36       2191.71       249.81 o                         
   6   2  16       7361.72       7322.37       420.22 o                         
  -7   3  16       3313.63       2598.98       711.73 o                         
  -5   3  16       3928.63       3926.50       269.18 o                         
  -3   3  16       1609.72       1769.62       175.33 o                         
  -1   3  16        959.10       1023.45       146.03 o                         
   1   3  16        835.67        893.41       172.51 o                         
   3   3  16       1465.85       1221.02       201.25 o                         
   5   3  16       4130.94       4494.19       309.16 o                         
   7   3  16       3198.67       2181.78       438.10 o                         
  -6   4  16       3227.55       2167.62       380.95 o                         
  -4   4  16      19848.04      20302.87       495.05 o                         
  -2   4  16      13125.40      12881.85       392.08 o                         
   0   4  16        243.69        187.22       161.04 o                         
   2   4  16      11352.12      11766.02       393.56 o                         
   4   4  16      19234.27      19331.25       590.78 o                         
   6   4  16       3680.49       3974.46       358.72 o                         
  -5   5  16      24467.51      24938.35       594.18 o                         
  -3   5  16       2820.84       2737.03       223.80 o                         
  -1   5  16      10787.62      10615.59       378.17 o                         
   1   5  16      10812.77      10912.57       362.62 o                         
   3   5  16       2428.45       2134.13       224.85 o                         
   5   5  16      24016.77      24526.91       698.40 o                         
   7   5  16      21580.79      23842.45      2300.16 o                         
  -6   6  16       7738.40       7708.52       810.70 o                         
  -4   6  16      33048.54      32992.87       708.46 o                         
  -2   6  16      16191.25      15323.51       480.34 o                         
   0   6  16         35.40        544.39       163.48 o                         
   2   6  16      17231.21      17490.80       532.79 o                         
   4   6  16      33197.40      33094.66       931.44 o                         
   6   6  16       7334.65       7707.80       946.80 o                         
  -5   7  16      11480.67      11304.69       497.77 o                         
  -3   7  16       2309.81       2223.42       225.56 o                         
  -1   7  16       6399.65       6023.38       300.00 o                         
   1   7  16       6778.69       6882.70       305.02 o                         
   3   7  16       2641.45       3086.99       250.80 o                         
   5   7  16      12068.76      12674.49       651.19 o                         
  -6   8  16        958.73        700.92       533.88 o                         
  -4   8  16       1684.45       2050.64       242.81 o                         
  -2   8  16       6729.81       8550.54       417.86 o                         
   0   8  16       1244.31       1299.97       225.54 o                         
   2   8  16       6723.95       6949.04       335.65 o                         
   4   8  16       1809.71       2307.71       288.77 o                         
  -5   9  16       8853.50       9366.23       594.25 o                         
  -3   9  16       7272.63       7970.96       395.83 o                         
  -1   9  16        413.35        521.56       186.01 o                         
   1   9  16        477.99        396.79       194.14 o                         
   3   9  16       7330.63       6611.88       383.73 o                         
   5   9  16       8848.01       9049.29       800.92 o                         
  -4  10  16      16921.36      15878.27       788.00 o                         
  -2  10  16       7520.75       6969.13       400.00 o                         
   0  10  16       2156.88       2332.76       229.52 o                         
   2  10  16       7293.03       7458.52       422.66 o                         
   4  10  16      17819.98      17602.97       776.31 o                         
  -3  11  16      10700.37       9896.57       759.89 o                         
  -1  11  16       5261.98       5525.42       454.36 o                         
   1  11  16       5283.14       5100.15       433.25 o                         
   3  11  16      11282.25      12402.96       595.61 o                         
  -2  12  16       6753.34       7221.61      1466.17 o                         
   0  12  16       3455.53       3202.40       581.82 o                         
   2  12  16       8130.13       8866.99       879.24 o                         
   1  13  16         49.09         -7.00       554.81 o                         
   2   0  17      12486.90      12664.37       474.81 o                         
   4   0  17       3618.94       3812.96       295.25 o                         
   6   0  17        195.11       -235.06       381.41 o                         
  -5   1  17       4055.36       3833.63       433.26 o                         
  -3   1  17       8959.98       9723.23       355.25 o                         
  -1   1  17       8172.84       8302.17       324.52 o                         
   1   1  17       8003.23       8178.38       348.72 o                         
   3   1  17       7633.74       7537.82       391.94 o                         
   5   1  17       3280.14       3970.40       454.49 o                         
  -6   2  17       6651.67       5703.51       744.75 o                         
  -4   2  17       8283.33       8361.78       348.35 o                         
  -2   2  17      12161.54      11931.48       417.82 o                         
   0   2  17      14346.27      14356.39       456.76 o                         
   2   2  17      12009.91      11514.08       524.51 o                         
   4   2  17       8089.26       8486.03       430.63 o                         
   6   2  17       6740.05       6883.26      1054.74 o                         
  -5   3  17      11983.53      10968.48       652.16 o                         
  -3   3  17      13609.32      13190.80       426.83 o                         
  -1   3  17      16025.02      15628.91       465.75 o                         
   1   3  17      14775.90      14287.67       492.09 o                         
   3   3  17      13690.30      14621.23       537.72 o                         
   5   3  17      13177.06      12913.71       901.74 o                         
  -6   4  17       3563.43       5029.51      1174.54 o                         
  -4   4  17       4935.24       5104.04       297.15 o                         
  -2   4  17      21364.03      20817.92       529.15 o                         
   0   4  17       7598.05       8112.47       381.63 o                         
   2   4  17      24393.45      25002.60       697.52 o                         
   4   4  17       4971.55       4549.02       360.72 o                         
   6   4  17       2785.92       1699.53       891.36 o                         
  -5   5  17       7691.65       7412.10       618.02 o                         
  -3   5  17       3052.81       3411.51       260.54 o                         
  -1   5  17       1599.71       1789.66       196.28 o                         
   1   5  17       1407.37       1884.15       231.94 o                         
   3   5  17       3569.60       3993.94       307.77 o                         
   5   5  17       8240.46       7101.12       854.48 o                         
  -4   6  17       1071.55        924.14       219.09 o                         
  -2   6  17      18856.96      18800.71       625.39 o                         
   0   6  17       3147.86       3732.92       265.91 o                         
   2   6  17      17724.06      17833.66       558.84 o                         
   4   6  17       1137.74        607.27       265.06 o                         
  -5   7  17      10621.27       9834.36      1090.85 o                         
  -3   7  17      12627.35      12346.15       575.00 o                         
  -1   7  17      13145.41      13546.90       492.55 o                         
   1   7  17      13332.41      13049.77       481.54 o                         
   3   7  17      11924.80      12298.76       629.89 o                         
  -4   8  17       8830.13       6177.54      1305.01 o                         
  -2   8  17      15695.50      16823.93       635.09 o                         
   0   8  17      18732.84      19480.39       569.72 o                         
   2   8  17      15236.78      15683.55       601.77 o                         
   4   8  17       8741.28       9403.41      1633.34 o                         
  -3   9  17       7602.56       7461.02       609.21 o                         
  -1   9  17      10146.74      10370.84       578.07 o                         
   1   9  17       9952.92       9875.86       566.30 o                         
   3   9  17       7773.10       7623.84       528.12 o                         
  -4  10  17       2695.76       3486.33       930.91 o                         
  -2  10  17       6279.82       6331.01       562.20 o                         
   0  10  17       1396.89        941.46       319.84 o                         
   2  10  17       6449.72       6964.82       548.64 o                         
  -1  11  17        878.80        906.48       438.83 o                         
   1  11  17        699.09        474.00       348.65 o                         
   3  11  17       4389.74       3445.37      1102.72 o                         
   0   0  18      37899.76      37993.28      1284.79 o                         
   2   0  18      27247.17      26406.48       744.40 o                         
   4   0  18       5956.91       4547.76       595.76 o                         
  -5   1  18       2728.11       1906.92       672.37 o                         
  -3   1  18       5793.79       4774.20       435.66 o                         
  -1   1  18      21771.35      21944.92       598.26 o                         
   1   1  18      22249.34      23012.30       711.04 o                         
   3   1  18       6285.73       7054.41       591.74 o                         
   5   1  18       2777.52       2871.33      1007.36 o                         
  -4   2  18       2685.27       2036.65       405.51 o                         
  -2   2  18       4626.61       4468.98       296.20 o                         
   0   2  18       1986.85       2684.40       262.22 o                         
   2   2  18       4577.17       4259.64       421.84 o                         
   4   2  18       1899.95       2857.76       761.34 o                         
  -5   3  18        735.48        195.11       639.37 o                         
  -3   3  18       2443.26       2264.75       395.92 o                         
  -1   3  18        508.36        767.84       193.56 o                         
   1   3  18        731.90        861.79       224.12 o                         
   3   3  18       2833.78       2158.95       430.76 o                         
  -4   4  18         82.44        -22.72       292.64 o                         
  -2   4  18       7919.61       7397.62       426.69 o                         
   0   4  18      26535.29      28037.84       697.20 o                         
   2   4  18       7130.63       7281.43       483.53 o                         
   4   4  18         72.77       -471.95       759.85 o                         
  -3   5  18      15626.45      15987.31       766.96 o                         
  -1   5  18      15951.27      16498.62       589.37 o                         
   1   5  18      15893.46      16135.11       581.00 o                         
   3   5  18      15489.06      16333.52       930.70 o                         
  -4   6  18        816.61        147.66       657.42 o                         
  -2   6  18      13991.41      15460.16       771.34 o                         
   0   6  18      42957.81      42492.07       939.02 o                         
   2   6  18      13984.36      14085.14       863.69 o                         
   4   6  18        833.68        420.18       901.49 o                         
  -3   7  18       8017.03       6026.89      1221.15 o                         
  -1   7  18       6259.13       5565.25       883.73 o                         
   1   7  18       6258.31       6528.15       576.37 o                         
   3   7  18       8573.00       8544.82      1557.86 o                         
  -2   8  18       2713.86       2233.16       878.64 o                         
   0   8  18        178.89        774.26       529.62 o                         
   2   8  18       2832.32       2377.51       456.05 o                         
  -1   9  18       7419.59       7270.93       889.12 o                         
   2   0  19         62.61       -261.56       484.14 o                         
  -3   1  19       6660.67       6526.86      1379.18 o                         
  -1   1  19       7217.45       7929.10      1023.21 o                         
   1   1  19       7539.83       6188.91       787.21 o                         
   3   1  19       6866.17       5789.52       744.10 o                         
  -2   2  19       9711.52       8505.58       781.55 o                         
   0   2  19      32139.33      33898.36      2296.65 o                         
   2   2  19       9826.79      10863.26      1007.12 o                         
  -3   3  19      14826.12      14065.85      1120.99 o                         
  -1   3  19      14962.42      14990.71       853.39 o                         
   1   3  19      14952.90      15393.23       960.38 o                         
  -2   4  19       7329.55       8067.56       834.53 o                         
   0   4  19      16565.97      16318.56       879.58 o                         
   2   4  19       6523.62       7856.50       876.69 o                         
  -1   5  19        585.88       1318.67       842.75 o                         
   1   5  19        715.35        573.79       467.97 o                         
   3   5  19        970.43       2045.38       929.28 o                         
   2   6  19       3331.94       4591.70       982.87 o                         
                                                                                
