# Supplementary material for: Crystal structures of trans-di­bromido­bis­(3,5-lutidine)gold(III) tribromide and three 3,5-lutidinium salts containing tetra­bromido­aurate(III) anions (including three cases of polymorphism)
Source: Acta Crystallogr E Crystallogr Commun. 2025 Jul 29;81(Pt 8):753–64. doi: 10.1107/S2056989025006401 (PMC12326487; doi:10.1107/S2056989025006401)
Supplement: Supplementary file 4 [file e-81-00753-2sup4.hkl]

data_2                                                                          
_shelx_title ' Graz in P3(2)'                                                   
_shelx_refln_list_code          4                                               
_shelx_F_calc_maximum      343.58                                               
_exptl_crystal_F_000       834.00                                               
_reflns_d_resolution_high  0.7268                                               
                                                                                
loop_                                                                           
 _space_group_symop_operation_xyz                                               
 'x, y, z'                                                                      
 '-y, x-y, z+2/3'                                                               
 '-x+y, -x, z+1/3'                                                              
                                                                                
_cell_length_a    10.0289                                                       
_cell_length_b    10.0289                                                       
_cell_length_c    11.2031                                                       
_cell_angle_alpha  90.000                                                       
_cell_angle_beta   90.000                                                       
_cell_angle_gamma 120.000                                                       
                                                                                
_shelx_F_squared_multiplier     1.000                                           
                                                                                
loop_                                                                           
 _refln_index_h                                                                 
 _refln_index_k                                                                 
 _refln_index_l                                                                 
 _refln_F_squared_calc                                                          
 _refln_F_squared_meas                                                          
 _refln_F_squared_sigma                                                         
 _refln_observed_status                                                         
  -1   1 -15       2124.21       1877.60       902.76 o                         
   0   1 -15       3415.05       2851.03       750.98 o                         
   1   1 -15        952.62       1037.54       495.10 o                         
  -3   2 -15       2028.08       1801.95       427.83 o                         
  -1   1 -14       6942.55       5882.91       503.05 o                         
   0   1 -14       1301.76        831.11       221.62 o                         
   1   1 -14       5253.50       5047.13       351.24 o                         
  -3   2 -14       1092.93       1312.41       256.67 o                         
  -2   2 -14       5561.45       5125.44       465.81 o                         
  -1   2 -14        445.17         34.76       269.24 o                         
   0   2 -14       1749.53       1911.38       285.57 o                         
   1   2 -14         49.38       -107.15       206.60 o                         
   2   2 -14       4753.20       4423.15       607.77 o                         
  -5   3 -14       2472.88       1272.00       785.01 o                         
  -4   3 -14       2394.09       2219.76       369.30 o                         
  -3   3 -14       4822.66       4668.46       471.10 o                         
  -2   3 -14       1670.68       1529.46       310.27 o                         
  -1   3 -14        818.96        770.09       307.70 o                         
   0   3 -14        753.33        756.82       545.13 o                         
   1   3 -14         82.71         -5.56       210.91 o                         
   2   3 -14        180.77        -23.43       281.27 o                         
  -5   4 -14        871.35        181.51       590.54 o                         
  -4   4 -14       4375.30       3699.21       789.62 o                         
  -3   4 -14      13425.73      12642.47       769.37 o                         
  -2   4 -14       2546.14       2566.99       658.36 o                         
  -1   4 -14        667.53        844.50       360.30 o                         
   0   4 -14        263.20        543.44      1021.55 o                         
   1   4 -14       5596.26       6189.63      1107.82 o                         
  -4   5 -14       1563.85       1088.54       627.75 o                         
  -3   5 -14       2057.30       1211.97       609.48 o                         
  -2   5 -14        489.03        537.90       467.51 o                         
  -1   5 -14       1525.26       1763.24       910.68 o                         
   0   5 -14       8354.35       6734.87      1260.15 o                         
  -1   1 -13       1219.62       1317.00       181.25 o                         
   0   1 -13       1819.70       1706.57       217.72 o                         
   1   1 -13        163.66        315.71       159.79 o                         
  -3   2 -13       8957.10       8662.27       673.68 o                         
  -2   2 -13       5147.25       5138.79       341.36 o                         
  -1   2 -13       3489.88       2973.26       269.87 o                         
   0   2 -13       3899.72       4249.51       273.13 o                         
   1   2 -13       4387.40       4515.38       320.47 o                         
   2   2 -13        594.12        566.53       194.83 o                         
  -5   3 -13        233.89        304.86       210.02 o                         
  -4   3 -13       2435.17       2485.36       261.46 o                         
  -3   3 -13      13638.84      14431.13       509.57 o                         
  -2   3 -13        180.93         52.20       228.75 o                         
  -1   3 -13       3194.63       3236.08       290.46 o                         
   0   3 -13       1308.33        567.49       214.96 o                         
   1   3 -13       9021.30       7721.26       640.68 o                         
   2   3 -13       1220.57       1312.35       296.51 o                         
   3   3 -13        173.63        207.51       241.63 o                         
  -7   4 -13        197.12       -430.05       430.05 o                         
  -6   4 -13        277.79        385.55       458.71 o                         
  -5   4 -13        990.82       1001.00       294.26 o                         
  -4   4 -13       2482.47       3112.18       305.76 o                         
  -3   4 -13        342.21        448.32       193.09 o                         
  -2   4 -13       2729.94       2875.25       452.70 o                         
  -1   4 -13       4325.02       4431.53       430.78 o                         
   0   4 -13       5883.20       5994.95       567.50 o                         
   1   4 -13       3993.06       4416.43       787.80 o                         
   2   4 -13       2182.42       2093.21       590.65 o                         
   3   4 -13         20.79        517.24       428.05 o                         
  -6   5 -13        568.03        600.51       415.82 o                         
  -5   5 -13       7399.96       7836.68       529.94 o                         
  -4   5 -13       5200.05       5168.96       391.60 o                         
  -3   5 -13       1026.92        583.56       234.96 o                         
  -2   5 -13       2234.73       2685.62       291.12 o                         
  -1   5 -13        116.10        162.27       238.20 o                         
   0   5 -13       1248.87       1207.11       362.92 o                         
   1   5 -13       2064.55       1739.07       933.20 o                         
  -6   6 -13       2873.77       1594.74       621.60 o                         
  -5   6 -13       3744.16       4425.30       661.90 o                         
  -4   6 -13       1499.29       1192.46       325.67 o                         
  -3   6 -13        320.03        442.63       296.87 o                         
  -2   6 -13        283.75        533.26       254.28 o                         
  -1   6 -13       8502.03       8901.21       981.62 o                         
   0   6 -13       2198.98       1528.90       494.99 o                         
  -3   7 -13        723.16       1471.47       649.33 o                         
  -2   7 -13       2216.70       1451.63       589.72 o                         
   0   0 -12       3858.30       3613.05       300.42 o                         
  -1   1 -12       4507.65       4489.84       227.68 o                         
   0   1 -12       2171.55       1989.33       181.37 o                         
   1   1 -12      14267.29      14120.33       424.48 o                         
  -3   2 -12       4398.32       4050.70       368.73 o                         
  -2   2 -12        360.13        208.46       159.76 o                         
  -1   2 -12       2343.95       2386.68       197.72 o                         
   0   2 -12       1887.91       1733.54       175.42 o                         
   1   2 -12      16124.07      16520.28       528.47 o                         
   2   2 -12       1522.43       1485.48       193.44 o                         
  -5   3 -12       1152.14       1013.91       244.66 o                         
  -4   3 -12       4264.53       4522.27       341.12 o                         
  -3   3 -12        276.74        113.81       146.44 o                         
  -2   3 -12       8294.89       8305.55       339.57 o                         
  -1   3 -12        551.75        746.70       156.04 o                         
   0   3 -12       2415.53       2410.46       235.51 o                         
   1   3 -12         89.92         29.49       197.23 o                         
   2   3 -12       1792.00       1854.91       427.76 o                         
   3   3 -12        443.20        711.95       191.78 o                         
  -7   4 -12       1485.61       1300.78       379.19 o                         
  -6   4 -12        302.86        270.61       184.50 o                         
  -5   4 -12       3782.31       3665.98       295.43 o                         
  -4   4 -12       4716.89       4780.16       401.51 o                         
  -3   4 -12       3595.18       3145.55       281.47 o                         
  -2   4 -12       3302.10       3205.93       302.72 o                         
  -1   4 -12       3672.42       3533.08       275.41 o                         
   0   4 -12      11756.17      12177.59       576.37 o                         
   1   4 -12       5295.22       5427.81       629.52 o                         
   2   4 -12       4679.17       4465.83       417.00 o                         
   3   4 -12       1451.61       1628.75       352.85 o                         
   4   4 -12        709.27        351.41       576.64 o                         
  -8   5 -12       2374.44       2444.12       867.01 o                         
  -7   5 -12       4961.16       5712.09       753.65 o                         
  -6   5 -12        143.06         85.23       203.06 o                         
  -5   5 -12       1244.47        932.43       289.17 o                         
  -4   5 -12       5224.71       5572.03       354.76 o                         
  -3   5 -12       2801.58       2985.92       317.79 o                         
  -2   5 -12        489.87        520.29       173.78 o                         
  -1   5 -12       6792.72       7024.62       387.77 o                         
   0   5 -12       3123.10       3056.04       324.39 o                         
   1   5 -12        464.87        695.05       213.56 o                         
   2   5 -12        802.06        705.65       261.11 o                         
   3   5 -12      11979.57      10505.14      1985.80 o                         
  -8   6 -12       3375.36       3493.62       915.06 o                         
  -7   6 -12       2009.60       2316.05       658.12 o                         
  -6   6 -12      11058.30      11433.63       729.75 o                         
  -5   6 -12       6818.25       7689.24       429.43 o                         
  -4   6 -12       2937.01       3631.75       322.11 o                         
  -3   6 -12       1492.02       1092.64       210.10 o                         
  -2   6 -12        520.12        569.50       237.75 o                         
  -1   6 -12         78.57        248.92       218.81 o                         
   0   6 -12       2456.41       2200.32       312.82 o                         
   1   6 -12       2245.44       2018.02       408.81 o                         
   2   6 -12       2111.28       2367.16       576.48 o                         
  -7   7 -12       5530.52       4850.38      1096.22 o                         
  -6   7 -12       9536.91       9524.74       936.02 o                         
  -5   7 -12       1117.89        691.70       264.53 o                         
  -4   7 -12        542.13        449.22       240.51 o                         
  -3   7 -12       1055.59       1123.91       244.22 o                         
  -2   7 -12       7840.98       8043.96       536.26 o                         
  -1   7 -12        270.82        483.85       298.73 o                         
   0   7 -12       1438.43       1280.11       386.42 o                         
  -6   8 -12         86.51        -65.61       493.39 o                         
  -5   8 -12       1894.62       1974.54       782.66 o                         
  -4   8 -12        286.48        737.77       534.31 o                         
  -3   8 -12       5972.66       5499.87       740.02 o                         
  -2   8 -12       6534.38       6221.98       647.36 o                         
  -1   1 -11       6593.62       6872.58       215.85 o                         
   0   1 -11       5857.85       6123.41       219.08 o                         
   1   1 -11       9189.35       8787.14       301.87 o                         
  -3   2 -11       7026.70       7076.96       346.10 o                         
  -2   2 -11       6495.03       6506.73       246.50 o                         
  -1   2 -11       2618.75       2705.02       171.50 o                         
   0   2 -11       2081.92       2172.67       159.49 o                         
   1   2 -11        426.11        351.86       127.50 o                         
   2   2 -11      13349.19      12700.13       579.36 o                         
  -5   3 -11       2044.36       1992.43       190.20 o                         
  -4   3 -11       1071.02       1028.10       156.31 o                         
  -3   3 -11       2817.04       2775.65       213.37 o                         
  -2   3 -11       3915.03       3815.05       220.53 o                         
  -1   3 -11       5294.61       4880.10       293.51 o                         
   0   3 -11      12867.65      12852.57       494.00 o                         
   1   3 -11       1919.40       1643.13       742.92 o                         
   2   3 -11       5715.11       5543.49       505.42 o                         
   3   3 -11       1120.56        910.83       183.96 o                         
  -7   4 -11       4150.89       4567.60       329.58 o                         
  -6   4 -11         61.32        242.15       167.30 o                         
  -5   4 -11       1466.05       1485.94       179.54 o                         
  -4   4 -11       3407.02       3983.31       233.26 o                         
  -3   4 -11       3428.67       3574.11       234.44 o                         
  -2   4 -11       4010.11       3858.50       239.98 o                         
  -1   4 -11       2886.82       2941.70       316.87 o                         
   0   4 -11        135.20          9.55       125.21 o                         
   1   4 -11       2149.95       2094.32       373.02 o                         
   2   4 -11       1061.30       1054.25       233.45 o                         
   3   4 -11       9909.82       9540.81       466.13 o                         
   4   4 -11       5760.00       6148.46       422.49 o                         
  -9   5 -11        296.01        509.17       385.89 o                         
  -8   5 -11       3548.99       3072.24       361.24 o                         
  -7   5 -11        119.29        187.72       159.12 o                         
  -6   5 -11      11168.99      11859.06       680.89 o                         
  -5   5 -11       4946.28       5520.96       307.73 o                         
  -4   5 -11       4297.87       4653.01       313.69 o                         
  -3   5 -11       5397.54       5525.65       320.21 o                         
  -2   5 -11       8943.33       9358.95       402.64 o                         
  -1   5 -11       8317.11       8187.94       363.51 o                         
   0   5 -11       6582.44       6499.64       366.19 o                         
   1   5 -11       3663.59       3682.72       306.23 o                         
   2   5 -11        282.44        695.87       253.62 o                         
   3   5 -11       2394.13       1587.66       301.22 o                         
   4   5 -11       3716.39       3225.73       512.45 o                         
  -9   6 -11       2861.70       2785.52       625.00 o                         
  -8   6 -11        896.46       1351.44       359.20 o                         
  -7   6 -11       3892.96       4103.24       311.19 o                         
  -6   6 -11       5911.60       5980.11       354.18 o                         
  -5   6 -11       1715.14       1792.24       257.77 o                         
  -4   6 -11        280.72        125.44       185.32 o                         
  -3   6 -11       4022.85       4228.93       298.40 o                         
  -2   6 -11      11382.35      11556.35       465.01 o                         
  -1   6 -11       2249.18       2325.55       231.95 o                         
   0   6 -11        364.90        397.42       191.69 o                         
   1   6 -11        447.93        613.36       214.14 o                         
   2   6 -11      11777.07      12163.22       786.30 o                         
   3   6 -11        504.24        585.27       487.99 o                         
  -8   7 -11       4052.96       4369.83       727.10 o                         
  -7   7 -11       2839.77       3226.96       368.18 o                         
  -6   7 -11       3459.62       3458.57       289.13 o                         
  -5   7 -11       4891.17       4844.44       360.48 o                         
  -4   7 -11       3033.70       3194.73       300.31 o                         
  -3   7 -11       1403.81       1537.50       227.55 o                         
  -2   7 -11        888.96       1040.04       223.32 o                         
  -1   7 -11       4004.50       3661.51       598.92 o                         
   0   7 -11        893.27        771.24       268.80 o                         
   1   7 -11       2378.32       2843.86       368.51 o                         
  -8   8 -11       3656.94       4654.70      1018.03 o                         
  -7   8 -11       2397.79       2514.58       564.98 o                         
  -6   8 -11        301.18       -130.91       382.11 o                         
  -5   8 -11       1107.75       1027.98       303.79 o                         
  -4   8 -11       2649.13       3064.72       381.90 o                         
  -3   8 -11       4562.52       4042.53       384.09 o                         
  -2   8 -11       2526.60       2925.13       346.05 o                         
  -1   8 -11       5343.31       4744.13       481.68 o                         
   0   8 -11        658.79        171.87       404.84 o                         
  -6   9 -11       1604.10        660.26       630.86 o                         
  -5   9 -11        908.48        561.27       600.44 o                         
  -4   9 -11       8886.02       8388.64       772.58 o                         
  -3   9 -11       1149.16        351.55       338.02 o                         
  -2   9 -11        600.92        264.29       494.07 o                         
  -1   1 -10        655.62        524.34        64.60 o                         
   0   1 -10       8169.32       8631.14       200.44 o                         
   1   1 -10      13997.33      14194.70       261.15 o                         
  -3   2 -10      11137.32      10930.71       276.83 o                         
  -2   2 -10       4997.35       5244.06       187.87 o                         
  -1   2 -10       9858.88       9976.21       250.95 o                         
   0   2 -10       9302.57       9649.76       264.62 o                         
   1   2 -10       2042.98       2171.16       162.28 o                         
   2   2 -10      11643.05      11531.86       337.55 o                         
  -5   3 -10       6876.97       7500.35       328.78 o                         
  -4   3 -10       7203.80       7594.08       285.05 o                         
  -3   3 -10       6554.28       6563.76       247.18 o                         
  -2   3 -10       1895.03       1903.25       167.44 o                         
  -1   3 -10        588.53        690.00       124.36 o                         
   0   3 -10       4501.30       4459.24       233.88 o                         
   1   3 -10      15167.54      14648.66       535.06 o                         
   2   3 -10       1561.92       1904.25       206.59 o                         
   3   3 -10       4636.42       4483.64       289.33 o                         
  -7   4 -10         39.60         93.98       197.67 o                         
  -6   4 -10       7366.27       6971.57       348.17 o                         
  -5   4 -10       3051.49       3158.80       246.64 o                         
  -4   4 -10       2384.25       2537.64       188.24 o                         
  -3   4 -10       2617.58       2409.43       189.54 o                         
  -2   4 -10      11987.02      12490.06       335.68 o                         
  -1   4 -10       4575.32       5286.57       264.36 o                         
   0   4 -10       4803.16       5467.91       302.91 o                         
   1   4 -10       1249.35       1292.68       167.06 o                         
   2   4 -10       1603.55       1882.74       333.45 o                         
   3   4 -10       6339.75       6624.43       355.12 o                         
   4   4 -10       6491.18       6968.54       408.64 o                         
  -9   5 -10       1899.52       1557.91       290.07 o                         
  -8   5 -10        180.48        -36.80       163.25 o                         
  -7   5 -10       1207.40       1249.47       217.98 o                         
  -6   5 -10        894.36        916.27       176.38 o                         
  -5   5 -10       9336.44       8869.01       349.41 o                         
  -4   5 -10       3509.04       3660.06       264.68 o                         
  -3   5 -10       2796.07       3088.70       206.94 o                         
  -2   5 -10      12942.45      13187.96       442.83 o                         
  -1   5 -10       5459.15       5653.45       324.54 o                         
   0   5 -10       1078.59       1170.50       175.13 o                         
   1   5 -10       1919.12       2430.82       291.43 o                         
   2   5 -10      14741.51      16409.32       603.01 o                         
   3   5 -10       5047.16       5402.89       356.13 o                         
   4   5 -10       4274.48       4339.70       400.85 o                         
   5   5 -10       1263.84        620.04       417.62 o                         
  -9   6 -10         78.30         13.41       275.12 o                         
  -8   6 -10        625.62        714.00       195.10 o                         
  -7   6 -10      11595.46      11845.83       489.38 o                         
  -6   6 -10       3708.84       3816.92       292.94 o                         
  -5   6 -10      15254.54      15508.26       570.12 o                         
  -4   6 -10        862.75        806.71       164.29 o                         
  -3   6 -10       1915.01       1967.26       199.03 o                         
  -2   6 -10       4685.94       4821.95       300.66 o                         
  -1   6 -10       7379.83       7771.78       417.79 o                         
   0   6 -10        855.44        864.25       219.41 o                         
   1   6 -10        934.65        741.30       193.03 o                         
   2   6 -10       1733.55       1551.14       241.84 o                         
   3   6 -10       6720.06       6520.61       492.06 o                         
   4   6 -10       3499.42       3898.80       713.48 o                         
  -9   7 -10        201.99        544.88       299.69 o                         
  -8   7 -10       4846.25       4720.46       332.05 o                         
  -7   7 -10       9463.84       9922.73       451.93 o                         
  -6   7 -10       2988.38       3015.18       348.53 o                         
  -5   7 -10          7.67         69.68       170.45 o                         
  -4   7 -10       4176.40       4330.87       263.26 o                         
  -3   7 -10      11654.75      12208.63       497.38 o                         
  -2   7 -10       2406.24       2344.13       328.86 o                         
  -1   7 -10       2486.06       2455.84       552.33 o                         
   0   7 -10       1422.51       1430.02       261.54 o                         
   1   7 -10       2340.71       3008.08       395.09 o                         
   2   7 -10       1318.73        819.09       269.43 o                         
   3   7 -10       3907.59       3880.59       636.98 o                         
  -9   8 -10        485.71        366.91       573.40 o                         
  -8   8 -10        141.84        361.11       272.19 o                         
  -7   8 -10       6547.85       6999.97       392.93 o                         
  -6   8 -10       1314.67       1369.42       230.66 o                         
  -5   8 -10        171.65        236.30       171.21 o                         
  -4   8 -10       1360.85       1276.46       200.99 o                         
  -3   8 -10        270.62        419.78       170.36 o                         
  -2   8 -10       5950.53       5481.49       521.52 o                         
  -1   8 -10       1044.89       1073.95       256.81 o                         
   0   8 -10       8658.07       8624.17       606.81 o                         
   1   8 -10       2056.20       3457.43      2425.58 o                         
  -8   9 -10       1996.42       1777.37       770.57 o                         
  -7   9 -10        350.21        433.27       626.65 o                         
  -6   9 -10        222.74        493.41       342.68 o                         
  -5   9 -10       2895.63       3007.51       374.68 o                         
  -4   9 -10       1555.71       1782.19       274.30 o                         
  -3   9 -10       8197.18       7791.54       604.67 o                         
  -2   9 -10       4584.25       4857.65       804.61 o                         
  -1   9 -10       2374.61       2046.68       718.02 o                         
  -7  10 -10         66.31        255.28       427.07 o                         
  -5  10 -10       8220.18       7709.19      1267.15 o                         
  -4  10 -10        968.54        -74.38       334.26 o                         
   0   0  -9      21961.42      21792.24       402.90 o                         
  -1   1  -9       2572.46       2548.11        98.14 o                         
   0   1  -9       1776.89       1708.73        84.31 o                         
   1   1  -9       5255.23       5344.44       165.55 o                         
  -3   2  -9       5851.87       5713.46       238.54 o                         
  -2   2  -9      10741.42      11173.11       258.19 o                         
  -1   2  -9      10167.49      10361.00       176.93 o                         
   0   2  -9      24529.52      24577.12       373.90 o                         
   1   2  -9      21592.24      21835.07       385.85 o                         
   2   2  -9       1544.37       1414.67       183.09 o                         
  -5   3  -9       3110.15       3405.74       217.06 o                         
  -4   3  -9       4733.21       4910.91       187.58 o                         
  -3   3  -9        512.39        549.21        99.06 o                         
  -2   3  -9       3403.58       3603.45       163.45 o                         
  -1   3  -9       6242.46       6212.34       227.23 o                         
   0   3  -9       3539.75       3495.52       222.21 o                         
   1   3  -9       3397.32       3193.71       215.26 o                         
   2   3  -9       9130.57       8855.28       321.37 o                         
   3   3  -9      12755.53      12886.04       417.58 o                         
  -7   4  -9       4135.29       4515.91       303.04 o                         
  -6   4  -9       4458.95       4571.03       250.37 o                         
  -5   4  -9      11193.27      11678.11       356.56 o                         
  -4   4  -9       4017.59       3951.21       191.01 o                         
  -3   4  -9        411.57        354.10       104.61 o                         
  -2   4  -9       2567.50       2606.29       164.82 o                         
  -1   4  -9      13842.13      14233.64       437.99 o                         
   0   4  -9       3383.62       3554.46       222.51 o                         
   1   4  -9        438.36        478.71       148.75 o                         
   2   4  -9      10212.10      10727.59       387.62 o                         
   3   4  -9        744.52        791.95       181.12 o                         
   4   4  -9       1295.61       1155.01       186.66 o                         
  -9   5  -9        570.58        402.73       186.62 o                         
  -8   5  -9       1085.91       1058.46       199.60 o                         
  -7   5  -9       3527.65       3790.84       283.61 o                         
  -6   5  -9       1194.06       1273.26       169.41 o                         
  -5   5  -9       6657.18       6741.68       287.32 o                         
  -4   5  -9        848.44        989.51       142.45 o                         
  -3   5  -9      10671.30      10750.40       321.90 o                         
  -2   5  -9       1211.83       1214.43       133.21 o                         
  -1   5  -9      16309.45      16575.06       405.41 o                         
   0   5  -9       2489.85       2434.86       273.31 o                         
   1   5  -9       3225.13       3526.14       258.72 o                         
   2   5  -9       6041.86       6345.78       378.99 o                         
   3   5  -9      15532.19      16570.68       620.12 o                         
   4   5  -9       5410.85       5322.72       353.80 o                         
   5   5  -9       2386.96       2270.24       355.40 o                         
 -11   6  -9       2689.15       2312.30       579.69 o                         
 -10   6  -9       4579.64       4852.98       534.46 o                         
  -9   6  -9        207.88        347.54       173.93 o                         
  -8   6  -9        256.48        214.62       169.67 o                         
  -7   6  -9       3871.91       4051.39       293.61 o                         
  -6   6  -9      13220.13      13224.98       483.26 o                         
  -5   6  -9        443.75        643.15       156.87 o                         
  -4   6  -9      10841.01      11362.91       403.23 o                         
  -3   6  -9      12983.18      12821.90       424.29 o                         
  -2   6  -9        172.63        210.12       126.56 o                         
  -1   6  -9       1058.36       1424.32       212.57 o                         
   0   6  -9       1977.82       1815.69       402.55 o                         
   1   6  -9       6384.07       7046.94       388.14 o                         
   2   6  -9       3666.70       3832.20       322.15 o                         
   3   6  -9       6072.23       6700.77       448.93 o                         
   4   6  -9       1437.41        866.84       261.88 o                         
   5   6  -9       5060.89       4483.48       810.23 o                         
 -11   7  -9       3102.17       3258.87       975.36 o                         
 -10   7  -9        643.70        667.44       390.45 o                         
  -9   7  -9        943.12        817.96       205.53 o                         
  -8   7  -9       3420.27       3541.34       282.58 o                         
  -7   7  -9      15058.18      14613.50       531.28 o                         
  -6   7  -9      13937.78      13739.98       540.11 o                         
  -5   7  -9        986.56       1113.94       175.42 o                         
  -4   7  -9         25.94        -52.21       136.03 o                         
  -3   7  -9       8334.00       8536.23       376.75 o                         
  -2   7  -9       7747.06       7593.62       372.91 o                         
  -1   7  -9          9.27         77.46       180.87 o                         
   0   7  -9       3819.30       3717.19       363.92 o                         
   1   7  -9        434.48        519.14       179.26 o                         
   2   7  -9       1425.63       1755.73       271.48 o                         
   3   7  -9       2014.02       2034.22       427.09 o                         
   4   7  -9       5749.01       6187.55      1030.72 o                         
 -10   8  -9       1577.74        622.70       584.00 o                         
  -9   8  -9       9888.66       9594.96      1001.18 o                         
  -8   8  -9        708.13        543.72       181.26 o                         
  -7   8  -9       1311.29       1156.74       192.55 o                         
  -6   8  -9       4132.67       4423.26       334.30 o                         
  -5   8  -9       3888.34       4088.32       275.22 o                         
  -4   8  -9       5720.35       5763.40       332.68 o                         
  -3   8  -9       2846.73       2965.22       251.51 o                         
  -2   8  -9        884.37        972.95       258.60 o                         
  -1   8  -9       9327.73       9584.38       775.91 o                         
   0   8  -9       2155.86       2096.25       301.73 o                         
   1   8  -9       6176.19       6464.54       827.99 o                         
   2   8  -9       1203.26        753.95       510.81 o                         
  -9   9  -9         23.01        554.28       326.50 o                         
  -8   9  -9       3927.51       4186.54       520.26 o                         
  -7   9  -9        602.53        829.45       213.40 o                         
  -6   9  -9       1275.67       1240.21       205.13 o                         
  -5   9  -9       1120.22        879.66       174.27 o                         
  -4   9  -9       1133.21       1044.30       211.02 o                         
  -3   9  -9          4.80        141.01       193.38 o                         
  -2   9  -9       3084.37       3961.56       461.53 o                         
  -1   9  -9      15423.01      14840.73       745.51 o                         
   0   9  -9       1344.74       1673.52       599.41 o                         
  -8  10  -9       1884.60       2439.81       831.60 o                         
  -7  10  -9        415.50       -353.09       515.92 o                         
  -6  10  -9       1827.58       1682.28      1086.97 o                         
  -5  10  -9       4531.49       4404.56       422.10 o                         
  -4  10  -9      11051.87      11161.95       822.18 o                         
  -3  10  -9        157.05        365.96       328.24 o                         
  -2  10  -9       2884.87       2370.82       690.98 o                         
  -1  10  -9       1900.13       1852.70       651.78 o                         
  -6  11  -9       5039.33       3776.76      1268.89 o                         
  -1   1  -8      17443.23      17348.46       240.50 o                         
   0   1  -8       8570.74       8713.06       158.26 o                         
   1   1  -8      14976.30      14792.42       233.25 o                         
  -3   2  -8        365.20        286.37        53.66 o                         
  -2   2  -8      13905.63      14333.86       248.60 o                         
  -1   2  -8      22347.70      22342.65       286.30 o                         
   0   2  -8       2225.92       2079.58        76.62 o                         
   1   2  -8      10228.37      10367.05       197.90 o                         
   2   2  -8      17822.39      17400.82       335.86 o                         
  -5   3  -8      24381.16      24331.72       468.43 o                         
  -4   3  -8       6193.39       6443.62       208.63 o                         
  -3   3  -8        901.63        944.43        77.24 o                         
  -2   3  -8       2985.92       2953.45       101.38 o                         
  -1   3  -8      13505.90      13220.19       267.20 o                         
   0   3  -8       4771.29       4642.30       131.85 o                         
   1   3  -8        984.97        916.16       105.81 o                         
   2   3  -8       7186.89       7045.15       446.62 o                         
   3   3  -8       7482.31       7330.77       301.55 o                         
  -7   4  -8      22126.41      22799.81       596.34 o                         
  -6   4  -8       5594.47       5933.77       269.00 o                         
  -5   4  -8       5972.89       5880.80       240.99 o                         
  -4   4  -8       6568.91       6748.66       226.36 o                         
  -3   4  -8       6579.72       6336.05       193.26 o                         
  -2   4  -8        828.41       1005.85       117.97 o                         
  -1   4  -8      12023.00      11517.11       476.02 o                         
   0   4  -8       1417.28       1564.55       144.74 o                         
   1   4  -8       3684.67       3690.78       201.91 o                         
   2   4  -8       1222.83       1513.78       167.48 o                         
   3   4  -8      21237.05      21255.74       581.25 o                         
   4   4  -8       3724.45       3556.50       277.04 o                         
  -9   5  -8        420.87        410.29       154.84 o                         
  -8   5  -8         36.64         67.00       145.61 o                         
  -7   5  -8       2724.65       2621.54       217.70 o                         
  -6   5  -8      11789.99      11781.28       380.56 o                         
  -5   5  -8       1594.90       1500.96       146.22 o                         
  -4   5  -8       2317.60       2254.86       159.14 o                         
  -3   5  -8        477.48        635.85       117.21 o                         
  -2   5  -8      21781.33      22113.36       436.98 o                         
  -1   5  -8       6140.76       6261.55       245.84 o                         
   0   5  -8       5383.91       5339.03       303.54 o                         
   1   5  -8       5550.43       5832.44       376.86 o                         
   2   5  -8       1560.52       1740.94       200.85 o                         
   3   5  -8        215.52         11.24       175.37 o                         
   4   5  -8       2276.75       2646.54       263.48 o                         
   5   5  -8      10044.63      10293.12       459.09 o                         
 -11   6  -8       6867.65       7911.20       890.17 o                         
 -10   6  -8       1589.68       1635.08       292.63 o                         
  -9   6  -8        584.18        664.30       198.32 o                         
  -8   6  -8       1544.03       1577.54       217.01 o                         
  -7   6  -8       1043.78       1125.39       186.77 o                         
  -6   6  -8       2443.00       2582.09       232.26 o                         
  -5   6  -8       2413.66       2404.94       207.81 o                         
  -4   6  -8       3367.85       3466.81       272.97 o                         
  -3   6  -8      27188.25      27834.10       611.07 o                         
  -2   6  -8      39368.64      39637.42       808.64 o                         
  -1   6  -8        558.00        451.91       158.54 o                         
   0   6  -8        304.61        456.32       167.02 o                         
   1   6  -8       4376.61       4724.78       319.25 o                         
   2   6  -8       4687.43       4922.04       316.43 o                         
   3   6  -8        153.83        233.93       187.71 o                         
   4   6  -8       7094.27       6696.44       400.95 o                         
   5   6  -8       2506.05       2467.22       409.01 o                         
 -11   7  -8       6617.51       6311.73       823.80 o                         
 -10   7  -8        475.88        718.52       196.61 o                         
  -9   7  -8       1515.30       1559.13       228.12 o                         
  -8   7  -8        760.83        907.47       183.95 o                         
  -7   7  -8       2816.43       2884.61       255.89 o                         
  -6   7  -8       5246.42       5033.30       331.81 o                         
  -5   7  -8      16438.09      16680.08       500.01 o                         
  -4   7  -8       6015.71       6396.21       313.87 o                         
  -3   7  -8       1570.13       1676.60       191.39 o                         
  -2   7  -8         70.43         49.24       143.38 o                         
  -1   7  -8       3787.80       3536.11       475.60 o                         
   0   7  -8       7084.70       7444.50       468.63 o                         
   1   7  -8       5657.69       6035.93       377.25 o                         
   2   7  -8       1287.35       1242.96       239.75 o                         
   3   7  -8       2595.78       2402.32       305.56 o                         
   4   7  -8       2746.55       1810.89       471.45 o                         
 -10   8  -8       1568.94       1497.97       557.83 o                         
  -9   8  -8       4338.95       4028.04       302.17 o                         
  -8   8  -8      22665.43      24215.30       692.89 o                         
  -7   8  -8       3659.23       3231.47       294.94 o                         
  -6   8  -8       2993.67       3098.48       258.55 o                         
  -5   8  -8       1400.27       1348.05       185.31 o                         
  -4   8  -8       3664.09       3739.40       271.06 o                         
  -3   8  -8       1617.65       1856.48       217.64 o                         
  -2   8  -8        272.78        290.79       184.62 o                         
  -1   8  -8       6850.33       7293.09       457.27 o                         
   0   8  -8        749.70       1096.43       237.70 o                         
   1   8  -8       2896.37       3149.72       364.37 o                         
   2   8  -8        329.28        497.25       303.27 o                         
 -10   9  -8       5781.42       6509.14       875.45 o                         
  -9   9  -8       2181.35       2400.74       314.64 o                         
  -8   9  -8       2921.04       3431.19       293.41 o                         
  -7   9  -8        834.54       1158.32       225.34 o                         
  -6   9  -8       3015.61       3177.56       267.56 o                         
  -5   9  -8       1396.73       1236.26       195.14 o                         
  -4   9  -8       1702.02       1344.39       210.41 o                         
  -3   9  -8         34.08        108.44       181.23 o                         
  -2   9  -8       1994.04       1917.83       303.07 o                         
  -1   9  -8       1448.03       1448.52       273.01 o                         
   0   9  -8      20315.31      20050.79       953.60 o                         
 -10  10  -8       2366.36       2415.78       837.23 o                         
  -9  10  -8       5323.41       5496.47      1139.22 o                         
  -8  10  -8        581.18       1116.70       429.23 o                         
  -7  10  -8       1113.22        764.34       230.78 o                         
  -6  10  -8       2984.44       2417.60       290.64 o                         
  -5  10  -8        223.81        163.05       177.13 o                         
  -4  10  -8       2473.24       2658.07       296.93 o                         
  -3  10  -8       4919.14       5820.93       494.67 o                         
  -2  10  -8       3435.54       3531.41       489.80 o                         
  -1  10  -8       3869.77       3473.67       825.56 o                         
  -7  11  -8        156.60        679.92       580.10 o                         
  -6  11  -8       8244.85       8159.50       732.01 o                         
  -5  11  -8      10279.74       9865.22       784.15 o                         
  -1   1  -7      27494.75      27147.09       283.93 o                         
   0   1  -7      17523.29      17600.31       213.13 o                         
   1   1  -7       7332.84       7302.16       159.99 o                         
  -3   2  -7      20292.46      19905.30       273.23 o                         
  -2   2  -7       5490.09       5688.87       138.61 o                         
  -1   2  -7      10147.79      10090.76       158.17 o                         
   0   2  -7       5897.81       5713.08       117.71 o                         
   1   2  -7       2688.25       2697.91        95.83 o                         
   2   2  -7       2786.95       2703.15       113.79 o                         
  -5   3  -7      20611.98      20886.02       365.14 o                         
  -4   3  -7      22094.57      22266.40       333.98 o                         
  -3   3  -7      27033.04      26116.07       454.85 o                         
  -2   3  -7      12255.11      12199.82       191.95 o                         
  -1   3  -7       1051.48       1006.15        86.56 o                         
   0   3  -7        688.33        650.28        60.36 o                         
   1   3  -7        936.41        955.74        74.41 o                         
   2   3  -7       2941.31       2717.12       265.01 o                         
   3   3  -7      23224.82      22376.78       512.24 o                         
  -7   4  -7       5040.96       5110.28       297.05 o                         
  -6   4  -7      33253.99      33853.79       791.76 o                         
  -5   4  -7       1595.42       1717.90       131.76 o                         
  -4   4  -7        864.57        837.62        82.56 o                         
  -3   4  -7       2443.09       2462.73       128.24 o                         
  -2   4  -7      18591.40      18634.78       257.27 o                         
  -1   4  -7       2092.42       2105.07       109.07 o                         
   0   4  -7       3438.78       3408.73       139.10 o                         
   1   4  -7       3282.83       3031.02       186.89 o                         
   2   4  -7       8206.79       8454.90       323.77 o                         
   3   4  -7       6529.34       6613.39       356.54 o                         
   4   4  -7       2529.18       2698.74       244.38 o                         
  -9   5  -7       7904.01       8173.90       383.21 o                         
  -8   5  -7       5416.33       5295.10       299.82 o                         
  -7   5  -7        850.36        826.84       174.07 o                         
  -6   5  -7       2463.05       2298.44       160.69 o                         
  -5   5  -7        632.84        662.21       128.15 o                         
  -4   5  -7       1692.89       1633.92       171.94 o                         
  -3   5  -7      13716.21      13738.84       374.33 o                         
  -2   5  -7      16942.27      16632.41       315.94 o                         
  -1   5  -7       5134.79       5091.83       182.37 o                         
   0   5  -7       3849.81       3904.54       211.23 o                         
   1   5  -7       8822.89       9123.90       438.26 o                         
   2   5  -7      11521.13      11946.02       414.98 o                         
   3   5  -7       1343.17       1062.90       270.67 o                         
   4   5  -7        961.96        861.60       168.44 o                         
   5   5  -7       1295.62       1161.85       200.07 o                         
 -11   6  -7       6751.85       6640.42       579.78 o                         
 -10   6  -7       6717.76       6614.17       429.47 o                         
  -9   6  -7       2262.84       2330.48       270.95 o                         
  -8   6  -7       3319.33       3495.01       288.59 o                         
  -7   6  -7       5926.29       6307.61       331.96 o                         
  -6   6  -7       1137.92       1100.08       166.50 o                         
  -5   6  -7       1449.15       1590.20       163.08 o                         
  -4   6  -7       4177.77       4114.77       247.09 o                         
  -3   6  -7       4479.54       4569.08       253.29 o                         
  -2   6  -7        467.14        500.67       168.31 o                         
  -1   6  -7      29950.43      29490.93       749.46 o                         
   0   6  -7      13243.85      13592.78       491.52 o                         
   1   6  -7       5783.80       5720.42       341.15 o                         
   2   6  -7        536.09        722.05       225.31 o                         
   3   6  -7       1154.04       1094.89       215.83 o                         
   4   6  -7       1138.80       1079.55       227.04 o                         
   5   6  -7       7837.63       7533.96       529.74 o                         
 -11   7  -7        310.88       -721.36       721.36 o                         
 -10   7  -7       5756.45       5974.29       356.02 o                         
  -9   7  -7       6481.39       6619.63       363.36 o                         
  -8   7  -7       9742.95       9571.86       419.30 o                         
  -7   7  -7       1803.44       1943.83       217.44 o                         
  -6   7  -7       2100.59       2274.82       223.30 o                         
  -5   7  -7       5162.31       5324.91       271.70 o                         
  -4   7  -7      37068.00      36664.95       809.12 o                         
  -3   7  -7       8544.79       8262.23       373.63 o                         
  -2   7  -7       2298.27       2583.68       249.32 o                         
  -1   7  -7       4669.47       4322.65       395.67 o                         
   0   7  -7       3864.49       3950.62       331.33 o                         
   1   7  -7       5058.31       5262.50       347.80 o                         
   2   7  -7        156.05        316.53       206.09 o                         
   3   7  -7       1961.81       2711.90       350.81 o                         
   4   7  -7       1580.30       2039.79       319.55 o                         
 -10   8  -7       4853.67       5237.35       342.99 o                         
  -9   8  -7        397.05        824.43       186.38 o                         
  -8   8  -7       1478.57       1608.01       214.99 o                         
  -7   8  -7       5493.89       5445.03       348.02 o                         
  -6   8  -7      11857.79      11895.08       430.17 o                         
  -5   8  -7        487.77        700.32       162.89 o                         
  -4   8  -7       5521.81       5660.63       314.44 o                         
  -3   8  -7        254.32        234.55       163.89 o                         
  -2   8  -7         23.20          7.66       167.95 o                         
  -1   8  -7       3179.71       3312.86       334.46 o                         
   0   8  -7      16809.45      17136.13       681.66 o                         
   1   8  -7        841.79        467.64       217.46 o                         
   2   8  -7       4201.81       4364.15       385.48 o                         
   3   8  -7         80.12        369.12       365.78 o                         
 -10   9  -7       7053.96       7449.75       495.50 o                         
  -9   9  -7      17291.47      18532.44       612.33 o                         
  -8   9  -7        244.40        407.63       189.01 o                         
  -7   9  -7       5534.97       5560.77       382.89 o                         
  -6   9  -7        174.33        224.99       159.97 o                         
  -5   9  -7       7459.74       7673.80       370.02 o                         
  -4   9  -7        148.11         94.54       163.66 o                         
  -3   9  -7        179.06        359.26       235.01 o                         
  -2   9  -7        532.38        437.07       206.46 o                         
  -1   9  -7        724.07        605.60       220.45 o                         
   0   9  -7       4126.57       4298.39       415.09 o                         
   1   9  -7       4658.25       3530.86       845.06 o                         
 -10  10  -7       5849.42       7515.92      1233.27 o                         
  -9  10  -7       2555.36       2432.75       380.19 o                         
  -8  10  -7       1316.56        831.29       215.73 o                         
  -7  10  -7       2349.76       2292.94       285.14 o                         
  -6  10  -7       9016.74       8347.02       438.48 o                         
  -5  10  -7       9484.03      10153.24       481.48 o                         
  -4  10  -7         37.01         79.37       175.67 o                         
  -3  10  -7       1060.56       1464.00       310.68 o                         
  -2  10  -7       6012.86       6358.78       513.91 o                         
  -1  10  -7       6837.77       6975.58       651.09 o                         
  -8  11  -7       1992.08        226.93       534.47 o                         
  -7  11  -7       4034.88       4111.96       552.57 o                         
  -6  11  -7       2995.38       2850.23       351.32 o                         
  -5  11  -7       3628.77       3231.68       429.45 o                         
  -4  11  -7      10076.61      10584.43       700.86 o                         
  -6  12  -7       1152.88       1557.75       762.67 o                         
   0   0  -6       3035.16       2816.03       145.68 o                         
  -1   1  -6       3270.68       3268.69        95.16 o                         
   0   1  -6       3776.12       3785.52        91.07 o                         
   1   1  -6      10493.91      10363.32       186.58 o                         
  -3   2  -6      11975.13      11894.08       210.47 o                         
  -2   2  -6      48274.62      48086.87       450.70 o                         
  -1   2  -6      13693.70      13365.73       178.00 o                         
   0   2  -6       5775.11       5523.46       101.10 o                         
   1   2  -6      14534.34      14245.08       212.15 o                         
   2   2  -6      12848.28      12958.78       258.22 o                         
  -5   3  -6        530.93        583.24        58.70 o                         
  -4   3  -6      16469.80      16532.90       278.19 o                         
  -3   3  -6      12032.13      11483.92       196.59 o                         
  -2   3  -6      68184.20      68271.50       566.07 o                         
  -1   3  -6      16075.14      15634.13       270.59 o                         
   0   3  -6        152.35         53.91        56.63 o                         
   1   3  -6      10771.16      10499.17       253.01 o                         
   2   3  -6       6876.79       7065.76       202.40 o                         
   3   3  -6       9938.96      10423.62       315.85 o                         
  -7   4  -6      13396.20      13468.40       453.05 o                         
  -6   4  -6        161.82        199.24        63.95 o                         
  -5   4  -6      24988.19      24095.85       586.65 o                         
  -4   4  -6      18201.68      18153.89       302.54 o                         
  -3   4  -6       6234.95       6227.46       149.23 o                         
  -2   4  -6       7683.89       7477.85       161.55 o                         
  -1   4  -6       4618.99       4575.29       126.79 o                         
   0   4  -6       7040.42       6850.76       191.14 o                         
   1   4  -6        737.06        666.03       125.69 o                         
   2   4  -6       7194.69       6753.73       327.09 o                         
   3   4  -6       3060.27       3229.80       279.21 o                         
   4   4  -6       8576.97       8007.57       369.79 o                         
  -9   5  -6       1241.98       1294.06       189.39 o                         
  -8   5  -6      11129.78      10606.33       405.65 o                         
  -7   5  -6      13988.11      13922.79       491.61 o                         
  -6   5  -6       6427.74       6316.48       254.90 o                         
  -5   5  -6       3172.16       3211.42       189.47 o                         
  -4   5  -6       1102.31       1071.99       104.10 o                         
  -3   5  -6       7416.98       7319.53       199.09 o                         
  -2   5  -6       4386.60       4268.41       127.59 o                         
  -1   5  -6      17772.41      17682.37       318.71 o                         
   0   5  -6      12965.29      12564.95       331.33 o                         
   1   5  -6       6545.60       5884.75       280.22 o                         
   2   5  -6        142.25        291.92       128.36 o                         
   3   5  -6       4235.73       4072.73       291.35 o                         
   4   5  -6       3157.32       2983.24       257.71 o                         
   5   5  -6       4527.55       4346.17       372.81 o                         
 -11   6  -6       1259.63       1663.15       450.95 o                         
 -10   6  -6      12438.97      12927.36       557.00 o                         
  -9   6  -6        727.73        787.93       204.89 o                         
  -8   6  -6       4198.76       4341.79       301.78 o                         
  -7   6  -6       2830.77       2741.17       196.31 o                         
  -6   6  -6       2672.81       2677.67       210.07 o                         
  -5   6  -6        232.15        227.36       129.68 o                         
  -4   6  -6       5995.55       6180.07       255.50 o                         
  -3   6  -6       5145.51       5060.85       179.46 o                         
  -2   6  -6       2880.69       2773.95       133.46 o                         
  -1   6  -6       3727.68       3913.61       179.85 o                         
   0   6  -6      42196.98      41384.77       768.99 o                         
   1   6  -6      29493.32      29942.35       667.49 o                         
   2   6  -6       5510.52       5231.32       344.46 o                         
   3   6  -6       1612.59       1823.91       231.19 o                         
   4   6  -6       5201.77       4892.48       338.42 o                         
   5   6  -6       3515.58       3341.04       352.98 o                         
   6   6  -6        391.08       1308.81       452.10 o                         
 -12   7  -6        122.70       -351.17       602.56 o                         
 -11   7  -6       5996.96       6293.44       502.32 o                         
 -10   7  -6       3852.83       4203.54       323.37 o                         
  -9   7  -6       5879.28       6388.32       348.04 o                         
  -8   7  -6      11027.12      11735.00       444.55 o                         
  -7   7  -6       5921.64       5897.08       304.20 o                         
  -6   7  -6       8587.75       8843.53       367.41 o                         
  -5   7  -6       4237.76       4428.65       244.86 o                         
  -4   7  -6        116.92        107.98       157.54 o                         
  -3   7  -6       8727.65       8845.50       354.36 o                         
  -2   7  -6       6688.53       6842.54       291.72 o                         
  -1   7  -6       3732.68       3756.71       255.45 o                         
   0   7  -6      20744.19      20366.50       592.27 o                         
   1   7  -6       1154.74       1236.88       186.00 o                         
   2   7  -6         40.67         14.28       176.11 o                         
   3   7  -6       1777.91       1638.76       245.15 o                         
   4   7  -6      11872.25      11874.55       523.43 o                         
   5   7  -6       3558.83       3965.19       985.71 o                         
 -11   8  -6        235.48        446.34       187.81 o                         
 -10   8  -6       3613.30       3948.17       368.18 o                         
  -9   8  -6      17975.15      19343.64       595.90 o                         
  -8   8  -6       3689.59       3906.97       281.35 o                         
  -7   8  -6        973.56        819.09       169.49 o                         
  -6   8  -6       5869.36       5315.75       298.32 o                         
  -5   8  -6      45906.36      46001.98       891.11 o                         
  -4   8  -6       1211.39       1158.38       185.25 o                         
  -3   8  -6        748.95        967.08       190.12 o                         
  -2   8  -6         41.00        148.88       174.05 o                         
  -1   8  -6       1594.53       1553.81       256.72 o                         
   0   8  -6       1181.39        986.80       248.68 o                         
   1   8  -6       1587.06       1540.38       312.77 o                         
   2   8  -6       2715.10       2944.25       320.86 o                         
   3   8  -6       1173.82       1869.55       337.64 o                         
   4   8  -6       2706.41       1849.52       691.88 o                         
 -11   9  -6       1993.92       2276.95       428.05 o                         
 -10   9  -6         26.68        166.75       166.77 o                         
  -9   9  -6       2084.31       2455.59       259.74 o                         
  -8   9  -6       3969.89       4292.22       340.09 o                         
  -7   9  -6       1684.61       1311.15       268.83 o                         
  -6   9  -6      13195.39      12779.44       509.32 o                         
  -5   9  -6      10251.40      10049.66       434.87 o                         
  -4   9  -6       1595.32       2013.87       224.79 o                         
  -3   9  -6        471.78        506.90       200.11 o                         
  -2   9  -6       2003.87       2603.68       311.25 o                         
  -1   9  -6       4516.06       5153.31       437.86 o                         
   0   9  -6       1243.40       1256.12       292.44 o                         
   1   9  -6       6849.59       7195.84       605.98 o                         
 -10  10  -6       3688.03       4110.30       409.88 o                         
  -9  10  -6       4240.84       3583.41       300.93 o                         
  -8  10  -6       1352.42       1618.57       269.52 o                         
  -7  10  -6        404.94        299.13       187.52 o                         
  -6  10  -6       1959.34       1541.96       224.01 o                         
  -5  10  -6        581.41        831.94       209.93 o                         
  -4  10  -6       4614.97       5013.95       367.10 o                         
  -3  10  -6       2273.30       2196.04       319.83 o                         
  -2  10  -6       2839.82       3329.74       384.62 o                         
  -1  10  -6       7227.17       6919.99       526.37 o                         
   0  10  -6       4916.37       3978.94       854.96 o                         
  -9  11  -6       2316.85       3067.02       576.22 o                         
  -8  11  -6        432.03        279.25       203.16 o                         
  -7  11  -6       4962.33       4881.89       385.84 o                         
  -6  11  -6       7581.88       7683.06       471.97 o                         
  -5  11  -6       2457.65       2560.78       305.48 o                         
  -4  11  -6       4724.94       4892.58       354.39 o                         
  -3  11  -6       6441.79       6194.45       507.87 o                         
  -2  11  -6       1989.29       2248.18       689.82 o                         
  -1  11  -6       2734.78       2514.35       762.22 o                         
  -7  12  -6       2388.37       1788.45       750.33 o                         
  -6  12  -6       2624.38       3105.00       896.59 o                         
  -5  12  -6       2095.66       2259.06       778.41 o                         
  -1   1  -5       7570.45       7555.85       125.37 o                         
   0   1  -5       8327.52       8352.36       124.04 o                         
   1   1  -5       7722.20       7584.48       134.94 o                         
  -3   2  -5      19174.58      19120.29       256.32 o                         
  -2   2  -5      25824.82      25728.39       318.52 o                         
  -1   2  -5       9186.82       9162.78       131.02 o                         
   0   2  -5      23632.53      23660.05       255.57 o                         
   1   2  -5       8028.19       7855.26       155.01 o                         
   2   2  -5      12997.98      12895.26       297.91 o                         
  -5   3  -5      15069.71      14974.61       239.07 o                         
  -4   3  -5      13432.81      13056.40       212.63 o                         
  -3   3  -5       6872.84       6858.85       132.95 o                         
  -2   3  -5       3683.52       3594.35       151.46 o                         
  -1   3  -5      49706.64      49367.09       448.25 o                         
   0   3  -5      19783.48      19867.99       294.61 o                         
   1   3  -5      22245.34      22736.80       691.89 o                         
   2   3  -5       3104.43       3070.00       138.94 o                         
   3   3  -5        716.91        939.72       123.14 o                         
  -7   4  -5       8828.95       8473.77       252.95 o                         
  -6   4  -5       7203.61       7057.69       191.44 o                         
  -5   4  -5       2985.97       2911.77       122.94 o                         
  -4   4  -5      26689.50      25435.62       389.98 o                         
  -3   4  -5      28147.24      28348.67       353.67 o                         
  -2   4  -5      12202.30      11725.81       181.81 o                         
  -1   4  -5      22843.43      22388.52       308.98 o                         
   0   4  -5       2416.86       2432.30       121.02 o                         
   1   4  -5       5099.24       4991.33       231.24 o                         
   2   4  -5       1367.93       1489.95       110.08 o                         
   3   4  -5       3937.21       3622.30       284.48 o                         
   4   4  -5      14869.57      15007.14       526.52 o                         
  -9   5  -5       3669.95       3548.20       292.21 o                         
  -8   5  -5        331.44        298.71       173.48 o                         
  -7   5  -5       1958.96       1971.40       179.46 o                         
  -6   5  -5      26641.47      26760.54       508.54 o                         
  -5   5  -5       6506.64       6349.98       254.27 o                         
  -4   5  -5       1137.33       1025.61        98.51 o                         
  -3   5  -5       5554.66       5571.91       185.42 o                         
  -2   5  -5       7856.56       7358.46       165.60 o                         
  -1   5  -5       3649.38       3585.86       149.75 o                         
   0   5  -5      21222.55      20770.21       431.87 o                         
   1   5  -5      20179.87      20453.47       501.29 o                         
   2   5  -5       2092.93       2381.31       218.39 o                         
   3   5  -5       1990.77       1848.31       196.14 o                         
   4   5  -5      13961.04      13186.16       486.32 o                         
   5   5  -5      14542.74      14522.27       565.71 o                         
 -11   6  -5       3503.31       4194.20       419.47 o                         
 -10   6  -5       1407.26       1419.85       225.62 o                         
  -9   6  -5      17947.98      17685.66       606.52 o                         
  -8   6  -5       6985.17       7342.20       326.37 o                         
  -7   6  -5      13792.60      13799.48       396.91 o                         
  -6   6  -5       2729.01       3023.73       214.39 o                         
  -5   6  -5       9742.95       9857.53       338.10 o                         
  -4   6  -5       2756.31       2752.32       200.63 o                         
  -3   6  -5       2002.64       2011.37       130.06 o                         
  -2   6  -5       1403.77       1335.19       114.38 o                         
  -1   6  -5       2539.85       2330.91       135.10 o                         
   0   6  -5      13016.33      13017.00       408.40 o                         
   1   6  -5       3363.54       3302.73       236.59 o                         
   2   6  -5       5723.24       6225.07       385.44 o                         
   3   6  -5       7642.45       7627.08       364.22 o                         
   4   6  -5       9648.97       9468.70       444.15 o                         
   5   6  -5       3696.74       3740.07       357.05 o                         
   6   6  -5        312.91        154.13       277.27 o                         
 -12   7  -5       1510.17       1861.96       421.81 o                         
 -11   7  -5       2540.93       2577.38       341.84 o                         
 -10   7  -5       2754.21       3004.53       267.53 o                         
  -9   7  -5       9073.46       9081.74       390.90 o                         
  -8   7  -5       3419.93       3356.39       222.00 o                         
  -7   7  -5       2687.49       2689.95       215.63 o                         
  -6   7  -5       4987.02       4787.69       274.72 o                         
  -5   7  -5      39590.91      39644.90       757.48 o                         
  -4   7  -5       3454.40       3314.81       227.67 o                         
  -3   7  -5        861.42        915.89       141.30 o                         
  -2   7  -5      16261.91      16485.63       452.19 o                         
  -1   7  -5      31048.26      31264.22       716.00 o                         
   0   7  -5       8630.86       8260.39       377.25 o                         
   1   7  -5       7882.18       7944.56       382.11 o                         
   2   7  -5       3179.71       3054.23       260.33 o                         
   3   7  -5        386.52        498.70       180.21 o                         
   4   7  -5        755.14        641.23       188.24 o                         
   5   7  -5       2689.70       3112.16       607.92 o                         
 -12   8  -5       2769.87       2369.82       426.85 o                         
 -11   8  -5       3475.30       3787.63       335.10 o                         
 -10   8  -5       3076.46       3329.49       263.71 o                         
  -9   8  -5       3168.12       3517.76       267.45 o                         
  -8   8  -5       5199.25       5477.64       351.82 o                         
  -7   8  -5       6994.06       7252.55       372.26 o                         
  -6   8  -5       4350.66       4480.66       292.37 o                         
  -5   8  -5       6839.86       6872.00       308.03 o                         
  -4   8  -5      16774.54      16876.30       454.65 o                         
  -3   8  -5       1177.51       1280.75       162.39 o                         
  -2   8  -5       6441.90       6565.63       315.09 o                         
  -1   8  -5       5775.39       5953.84       332.12 o                         
   0   8  -5        188.68         76.42       151.56 o                         
   1   8  -5       3170.80       3172.33       303.34 o                         
   2   8  -5       1542.80       1572.58       231.69 o                         
   3   8  -5      11344.95      11251.52       539.07 o                         
   4   8  -5        290.79         12.18       320.22 o                         
 -12   9  -5        736.17        490.05       454.11 o                         
 -11   9  -5       7092.16       7423.50       446.58 o                         
 -10   9  -5       9273.95       9641.83       454.01 o                         
  -9   9  -5        118.99        -53.56       163.48 o                         
  -8   9  -5       1346.81       1805.26       223.38 o                         
  -7   9  -5       4799.64       4727.63       314.98 o                         
  -6   9  -5      12672.72      12853.69       492.22 o                         
  -5   9  -5       3026.45       3364.65       264.00 o                         
  -4   9  -5       9449.66      10490.00       459.51 o                         
  -3   9  -5         54.62        109.57       187.53 o                         
  -2   9  -5        268.94        172.29       216.05 o                         
  -1   9  -5        825.83        632.07       240.79 o                         
   0   9  -5        694.59        626.95       270.27 o                         
   1   9  -5       1233.48       1590.25       286.40 o                         
   2   9  -5       6745.76       7569.26       550.65 o                         
   3   9  -5       3182.81       3277.83       851.44 o                         
 -11  10  -5       1359.78       1409.43       366.13 o                         
 -10  10  -5        818.59        945.32       204.62 o                         
  -9  10  -5       4357.56       4551.65       372.83 o                         
  -8  10  -5       3758.02       3548.17       309.52 o                         
  -7  10  -5       8347.35       8137.99       444.40 o                         
  -6  10  -5       1030.49       1303.67       232.86 o                         
  -5  10  -5       2908.12       3147.31       301.51 o                         
  -4  10  -5       1948.53       2031.35       265.03 o                         
  -3  10  -5       9365.15       9238.77       577.27 o                         
  -2  10  -5       8856.00       9191.91       582.64 o                         
  -1  10  -5       1133.73       1427.50       289.14 o                         
   0  10  -5       4879.19       4338.32       447.07 o                         
 -10  11  -5       4223.75       4034.41       602.19 o                         
  -9  11  -5       3199.97       3342.50       345.67 o                         
  -8  11  -5       1477.94       1462.94       245.68 o                         
  -7  11  -5        605.96        498.92       189.62 o                         
  -6  11  -5        961.41        933.84       227.45 o                         
  -5  11  -5       1541.77       1271.90       239.66 o                         
  -4  11  -5       4822.70       4910.63       404.77 o                         
  -3  11  -5      18665.85      20802.99       903.84 o                         
  -2  11  -5       3036.61       3258.68       390.10 o                         
  -1  11  -5        533.06          4.07       462.25 o                         
  -9  12  -5       2273.23       1801.82       449.62 o                         
  -8  12  -5      11523.49      11165.83       832.65 o                         
  -7  12  -5       3499.26       2933.34       420.32 o                         
  -6  12  -5       1588.78       1057.50       349.44 o                         
  -5  12  -5       1378.78       1533.19       405.21 o                         
  -1   1  -4       1299.29       1351.99        48.59 o                         
   0   1  -4      19607.21      19794.68       170.96 o                         
   1   1  -4        594.79        546.63        41.55 o                         
  -3   2  -4       4771.08       4882.88       119.10 o                         
  -2   2  -4      11086.31      11286.25       161.28 o                         
  -1   2  -4      41535.26      41349.70       306.90 o                         
   0   2  -4      67778.68      66953.27       582.93 o                         
   1   2  -4      19601.60      19466.79       302.80 o                         
   2   2  -4       9249.21       9533.76       203.22 o                         
  -5   3  -4      10291.39      10286.73       207.61 o                         
  -4   3  -4      13136.34      13154.55       222.37 o                         
  -3   3  -4      28025.75      27456.94       290.16 o                         
  -2   3  -4        223.18        214.03        46.03 o                         
  -1   3  -4      40801.66      40138.61       519.26 o                         
   0   3  -4      25170.27      25419.54       316.50 o                         
   1   3  -4      41254.48      40741.96       491.20 o                         
   2   3  -4      16644.99      16313.52       299.73 o                         
   3   3  -4       2958.49       2958.12       161.37 o                         
  -7   4  -4      11371.62      10995.84       295.99 o                         
  -6   4  -4      26433.92      25265.69       446.19 o                         
  -5   4  -4      32624.79      32308.26       526.94 o                         
  -4   4  -4       7053.18       7050.83       209.45 o                         
  -3   4  -4       6450.19       6341.86       170.49 o                         
  -2   4  -4      30138.86      30262.82       351.54 o                         
  -1   4  -4      21923.20      21368.43       289.02 o                         
   0   4  -4      10557.95      10508.71       247.63 o                         
   1   4  -4       4944.60       4815.31       256.00 o                         
   2   4  -4       8777.52       8308.92       232.80 o                         
   3   4  -4       1475.70       1504.67       152.74 o                         
   4   4  -4       9085.14       9199.71       303.93 o                         
  -9   5  -4      15889.80      16037.92       547.16 o                         
  -8   5  -4      11213.23      11465.10       382.21 o                         
  -7   5  -4       9266.65       9122.29       330.97 o                         
  -6   5  -4       3227.65       2989.34       169.59 o                         
  -5   5  -4      36233.26      35835.58       588.87 o                         
  -4   5  -4      10328.96      10800.58       305.72 o                         
  -3   5  -4       2656.44       2635.04       116.51 o                         
  -2   5  -4       2591.68       2783.73       139.47 o                         
  -1   5  -4        808.15        736.92        92.16 o                         
   0   5  -4      10927.05      11079.07       305.86 o                         
   1   5  -4       4538.18       4443.26       295.10 o                         
   2   5  -4      11913.45      11828.05       462.61 o                         
   3   5  -4       1633.16       1911.82       197.96 o                         
   4   5  -4       2600.88       2427.57       235.49 o                         
   5   5  -4       4190.33       4158.95       294.38 o                         
 -11   6  -4       2104.34       1986.59       287.95 o                         
 -10   6  -4       1653.07       1695.93       220.04 o                         
  -9   6  -4       3076.41       3124.99       268.78 o                         
  -8   6  -4       6889.04       6947.64       312.71 o                         
  -7   6  -4      11485.63      11261.90       291.93 o                         
  -6   6  -4        417.12        443.55       113.67 o                         
  -5   6  -4      17189.79      16784.15       422.85 o                         
  -4   6  -4        389.90        330.83       115.01 o                         
  -3   6  -4       1377.40       1304.58       130.08 o                         
  -2   6  -4        968.91        926.25       103.77 o                         
  -1   6  -4      23057.88      22211.34       449.51 o                         
   0   6  -4      13226.99      12792.91       343.90 o                         
   1   6  -4      22898.01      22977.08       600.52 o                         
   2   6  -4       3168.86       3132.59       250.40 o                         
   3   6  -4       7383.20       7435.59       353.94 o                         
   4   6  -4      11494.87      11752.51       510.43 o                         
   5   6  -4       5710.67       5306.61       411.62 o                         
   6   6  -4       2326.77       2478.85       308.03 o                         
 -13   7  -4       1106.81       1264.49       678.76 o                         
 -12   7  -4       1938.68       2095.39       326.48 o                         
 -11   7  -4       2522.38       3143.97       359.27 o                         
 -10   7  -4       7776.34       7982.41       395.00 o                         
  -9   7  -4       1316.62       1328.27       160.02 o                         
  -8   7  -4       9161.84       9765.97       347.71 o                         
  -7   7  -4       1384.05       1232.33       170.94 o                         
  -6   7  -4          9.93         90.06       133.91 o                         
  -5   7  -4       4629.67       4419.61       241.29 o                         
  -4   7  -4      17492.34      17203.06       332.15 o                         
  -3   7  -4       6161.45       6160.13       244.64 o                         
  -2   7  -4       2527.69       2424.39       213.16 o                         
  -1   7  -4      10615.86      10944.73       412.31 o                         
   0   7  -4      15813.05      14789.59       537.76 o                         
   1   7  -4       4392.62       4324.66       316.81 o                         
   2   7  -4       7549.34       7650.05       386.82 o                         
   3   7  -4      13236.88      13476.15       550.52 o                         
   4   7  -4       2841.37       2745.45       286.54 o                         
   5   7  -4       1747.86       1759.23       290.59 o                         
 -13   8  -4       6655.04       6841.06      1248.10 o                         
 -12   8  -4        681.88        915.59       251.73 o                         
 -11   8  -4       3617.74       3934.80       328.51 o                         
 -10   8  -4       9100.05       9560.98       467.65 o                         
  -9   8  -4       3352.27       3685.11       238.40 o                         
  -8   8  -4         47.74       -126.86       146.60 o                         
  -7   8  -4       5041.49       5208.88       303.82 o                         
  -6   8  -4      29267.52      29322.32       699.52 o                         
  -5   8  -4       8187.25       8086.54       348.76 o                         
  -4   8  -4      22119.96      22580.86       507.01 o                         
  -3   8  -4      11197.23      11929.20       370.06 o                         
  -2   8  -4       9115.35       9766.92       405.02 o                         
  -1   8  -4       3953.93       4578.66       387.62 o                         
   0   8  -4       2159.26       2028.30       244.58 o                         
   1   8  -4        648.79        851.27       192.76 o                         
   2   8  -4        571.94        663.77       183.64 o                         
   3   8  -4       1600.76       1396.66       214.22 o                         
   4   8  -4       1826.43       1845.42       345.48 o                         
   5   8  -4       2632.90       3004.34       909.33 o                         
 -12   9  -4        393.38        415.71       256.19 o                         
 -11   9  -4        696.74        725.80       188.84 o                         
 -10   9  -4       5236.07       5085.18       354.53 o                         
  -9   9  -4       6203.58       6240.73       325.73 o                         
  -8   9  -4        754.92        834.94       183.55 o                         
  -7   9  -4       4786.97       5145.13       342.68 o                         
  -6   9  -4       1392.17       1161.76       178.29 o                         
  -5   9  -4      14211.08      14352.40       439.24 o                         
  -4   9  -4       3424.75       3429.82       232.44 o                         
  -3   9  -4      16692.18      16683.62       555.21 o                         
  -2   9  -4       7559.33       8161.59       393.98 o                         
  -1   9  -4        762.32        823.34       206.92 o                         
   0   9  -4        321.84        479.85       181.83 o                         
   1   9  -4       4487.17       4412.15       355.21 o                         
   2   9  -4       7138.12       7266.04       468.86 o                         
   3   9  -4        975.41        618.78       310.14 o                         
   4   9  -4       3335.91       3027.15       823.77 o                         
 -12  10  -4       6178.92       6093.21       608.82 o                         
 -11  10  -4      13282.57      13266.58       670.38 o                         
 -10  10  -4       3406.71       2971.66       283.59 o                         
  -9  10  -4       2761.15       2782.06       275.14 o                         
  -8  10  -4       5457.75       5583.32       370.24 o                         
  -7  10  -4        730.12        907.15       204.74 o                         
  -6  10  -4       2222.95       2445.00       281.07 o                         
  -5  10  -4        900.40       1024.51       184.66 o                         
  -4  10  -4       1946.32       2150.39       237.68 o                         
  -3  10  -4       3373.20       3332.43       307.42 o                         
  -2  10  -4       1188.90       1161.34       221.03 o                         
  -1  10  -4        523.44        202.20       185.31 o                         
   0  10  -4        427.71        635.63       201.53 o                         
   1  10  -4      14148.23      13510.59      1079.81 o                         
   2  10  -4       7166.27       6503.54      1240.45 o                         
 -11  11  -4       1199.79        649.63       512.05 o                         
 -10  11  -4       4263.41       4574.10       410.72 o                         
  -9  11  -4       2471.06       2933.56       287.13 o                         
  -8  11  -4      15033.61      14831.22       609.17 o                         
  -7  11  -4        234.82        289.65       178.48 o                         
  -6  11  -4         60.77        -18.80       186.68 o                         
  -5  11  -4        267.64        407.24       187.79 o                         
  -4  11  -4       8668.28       9161.34       593.00 o                         
  -3  11  -4       4847.96       5009.62       419.46 o                         
  -2  11  -4       8828.32       9518.41       617.81 o                         
  -1  11  -4       3637.26       3226.68       819.32 o                         
   0  11  -4        575.23       1516.85       671.25 o                         
 -11  12  -4       3726.38       4660.34       890.30 o                         
 -10  12  -4        348.10        906.79       436.11 o                         
  -9  12  -4       4682.62       4411.70       534.44 o                         
  -8  12  -4       2048.24       1542.37       516.94 o                         
  -7  12  -4       2133.00       2056.29       293.90 o                         
  -6  12  -4       2073.75       1818.28       273.38 o                         
  -5  12  -4       4468.50       4779.35       383.62 o                         
  -4  12  -4      10483.75      10634.32      1104.49 o                         
  -3  12  -4       1344.27        914.91       662.59 o                         
  -2  12  -4       2493.75       2650.26       869.84 o                         
   0   0  -3      20731.07      20691.47       329.25 o                         
  -1   1  -3      32189.64      32225.60       345.78 o                         
   0   1  -3      12478.62      12936.36       125.03 o                         
   1   1  -3       5869.45       6026.40       109.66 o                         
  -3   2  -3        270.46        348.61        44.11 o                         
  -2   2  -3      10793.04      10892.06       125.48 o                         
  -1   2  -3      57322.46      57418.16       424.72 o                         
   0   2  -3      17581.64      17495.92       194.38 o                         
   1   2  -3      35530.38      35749.60       340.07 o                         
   2   2  -3       4217.51       4240.14       116.87 o                         
  -5   3  -3       5405.30       5793.67       165.47 o                         
  -4   3  -3       9317.15       9421.65       187.05 o                         
  -3   3  -3       5661.53       5629.87       116.45 o                         
  -2   3  -3      43816.15      44727.29       370.22 o                         
  -1   3  -3      27994.94      27407.73       273.34 o                         
   0   3  -3       1983.23       2081.88        97.42 o                         
   1   3  -3       6504.20       6906.84       189.30 o                         
   2   3  -3       8063.98       7777.03       190.33 o                         
   3   3  -3      13775.52      12976.06       311.75 o                         
  -7   4  -3       3764.31       3900.20       190.28 o                         
  -6   4  -3      12041.90      11736.59       293.30 o                         
  -5   4  -3      41256.83      41754.28       918.25 o                         
  -4   4  -3      32486.47      31983.50       470.08 o                         
  -3   4  -3       1126.26       1121.44        65.11 o                         
  -2   4  -3       2755.77       2799.55       108.87 o                         
  -1   4  -3      40362.66      41022.80       435.16 o                         
   0   4  -3      28057.85      27317.37       431.12 o                         
   1   4  -3      18585.03      18452.52       409.16 o                         
   2   4  -3       8923.48       8694.93       394.45 o                         
   3   4  -3        753.91        786.20       123.61 o                         
   4   4  -3        467.29        409.70       107.79 o                         
  -9   5  -3       3179.64       3396.17       225.24 o                         
  -8   5  -3      12831.30      12825.84       364.26 o                         
  -7   5  -3      23444.44      23068.48       439.57 o                         
  -6   5  -3       2795.60       2678.65       145.49 o                         
  -5   5  -3      19807.87      19451.11       441.47 o                         
  -4   5  -3      20825.19      21324.97       419.22 o                         
  -3   5  -3       9766.04       9432.82       236.36 o                         
  -2   5  -3       1035.63        989.27        88.97 o                         
  -1   5  -3       3245.49       3119.41       155.34 o                         
   0   5  -3       1159.40       1563.93       130.11 o                         
   1   5  -3      31026.13      29645.85       637.39 o                         
   2   5  -3       2853.68       2462.57       217.26 o                         
   3   5  -3      11046.64      10302.60       384.37 o                         
   4   5  -3      10704.62      10693.87       406.41 o                         
   5   5  -3       7521.13       6748.93       432.83 o                         
 -11   6  -3       4006.68       4204.03       367.55 o                         
 -10   6  -3       9131.71       8494.60       518.90 o                         
  -9   6  -3       1195.05       1257.14       197.16 o                         
  -8   6  -3      13164.17      12872.39       412.58 o                         
  -7   6  -3        318.76        257.62       114.83 o                         
  -6   6  -3      17065.78      17166.35       437.40 o                         
  -5   6  -3       1738.34       1985.95       181.55 o                         
  -4   6  -3      22378.92      22399.99       477.08 o                         
  -3   6  -3       1208.75       1413.02       141.22 o                         
  -2   6  -3       6632.32       6942.65       259.57 o                         
  -1   6  -3       2247.64       2120.74       154.91 o                         
   0   6  -3      13356.33      13665.08       405.72 o                         
   1   6  -3      14490.86      14371.21       358.22 o                         
   2   6  -3       1154.64       1349.40       203.94 o                         
   3   6  -3      13315.77      13243.01       467.36 o                         
   4   6  -3        255.47        360.85       165.95 o                         
   5   6  -3       1882.54       1743.69       257.55 o                         
   6   6  -3       1395.64       1117.45       236.00 o                         
 -13   7  -3       6177.97       4147.00      1034.72 o                         
 -12   7  -3       3611.79       3761.77       370.28 o                         
 -11   7  -3        608.70        524.92       216.17 o                         
 -10   7  -3       4505.44       4608.61       362.30 o                         
  -9   7  -3      11103.67      11393.33       370.52 o                         
  -8   7  -3       5857.65       6210.49       270.94 o                         
  -7   7  -3       3975.13       3840.13       248.16 o                         
  -6   7  -3       8550.15       9243.00       362.85 o                         
  -5   7  -3       5632.84       5793.40       268.27 o                         
  -4   7  -3      11868.86      11956.16       321.46 o                         
  -3   7  -3       5196.45       5398.42       232.16 o                         
  -2   7  -3      16558.53      16601.65       447.58 o                         
  -1   7  -3       6683.85       6655.85       323.55 o                         
   0   7  -3      16148.25      15518.69       549.62 o                         
   1   7  -3      24135.15      24328.44       659.36 o                         
   2   7  -3       5883.84       6007.03       350.48 o                         
   3   7  -3      13131.55      13438.26       502.16 o                         
   4   7  -3       6561.41       6019.03       428.46 o                         
   5   7  -3       1515.91       1424.20       278.82 o                         
   6   7  -3        591.64        851.21       668.75 o                         
 -13   8  -3       4202.45       4508.06       720.25 o                         
 -12   8  -3        806.82        773.04       223.20 o                         
 -11   8  -3       1248.90       1326.01       224.35 o                         
 -10   8  -3       5952.68       5883.25       323.27 o                         
  -9   8  -3      12048.82      11726.99       406.96 o                         
  -8   8  -3       3233.05       3401.40       247.85 o                         
  -7   8  -3       8228.14       8602.44       394.76 o                         
  -6   8  -3       6902.13       6561.26       313.13 o                         
  -5   8  -3      19253.01      18940.25       523.29 o                         
  -4   8  -3       2537.83       2848.55       181.69 o                         
  -3   8  -3      26408.05      26046.79       624.57 o                         
  -2   8  -3      12811.74      12688.13       415.11 o                         
  -1   8  -3       2571.50       2370.33       249.40 o                         
   0   8  -3       1363.54       1548.85       221.58 o                         
   1   8  -3       7133.82       7564.24       422.69 o                         
   2   8  -3       7083.41       7329.21       435.87 o                         
   3   8  -3       2254.82       2706.68       279.95 o                         
   4   8  -3       1779.81       1759.74       278.64 o                         
 -13   9  -3        499.98        673.99       522.65 o                         
 -12   9  -3      13739.72      14158.47       686.89 o                         
 -11   9  -3       5986.20       5767.97       378.82 o                         
 -10   9  -3       2545.26       2452.46       227.88 o                         
  -9   9  -3       1539.33       1471.09       195.44 o                         
  -8   9  -3      11665.41      11712.63       492.71 o                         
  -7   9  -3       9527.11       9895.66       441.69 o                         
  -6   9  -3       7701.10       7626.48       457.28 o                         
  -5   9  -3       4297.59       4135.53       273.51 o                         
  -4   9  -3       7258.81       7712.59       380.78 o                         
  -3   9  -3       6297.71       6241.57       311.82 o                         
  -2   9  -3       8583.21       8898.61       409.76 o                         
  -1   9  -3        296.78        201.58       147.52 o                         
   0   9  -3         27.90       -106.91       163.44 o                         
   1   9  -3       1396.28       1182.76       260.89 o                         
   2   9  -3       1049.22        710.85       192.94 o                         
   3   9  -3       1357.03       1598.95       460.27 o                         
 -12  10  -3        892.10        527.03       310.77 o                         
 -11  10  -3       3941.48       4128.96       327.22 o                         
 -10  10  -3       4194.63       3724.52       283.73 o                         
  -9  10  -3       1536.04       1697.02       227.08 o                         
  -8  10  -3      12709.22      12532.57       582.05 o                         
  -7  10  -3       1484.85       1448.02       201.86 o                         
  -6  10  -3       1889.46       1737.44       232.34 o                         
  -5  10  -3       2410.72       2443.07       236.51 o                         
  -4  10  -3      13961.26      14292.28       542.54 o                         
  -3  10  -3       2380.80       2844.04       270.26 o                         
  -2  10  -3       3619.42       3909.85       335.56 o                         
  -1  10  -3       1612.62       1660.80       222.63 o                         
   0  10  -3       2476.91       2422.96       272.54 o                         
   1  10  -3       1627.93       1266.88       249.01 o                         
   2  10  -3       6895.61       5270.49       714.06 o                         
 -11  11  -3       2069.94       2180.10       297.50 o                         
 -10  11  -3        475.72        177.98       158.29 o                         
  -9  11  -3       6266.31       5908.32       388.20 o                         
  -8  11  -3        961.52        697.99       173.93 o                         
  -7  11  -3       9726.48      10014.67       452.36 o                         
  -6  11  -3        429.66        602.43       186.10 o                         
  -5  11  -3        443.49        709.99       187.67 o                         
  -4  11  -3       1690.33       1627.67       249.64 o                         
  -3  11  -3       3364.02       3819.73       411.60 o                         
  -2  11  -3        970.39       1059.13       225.09 o                         
  -1  11  -3       6031.85       5696.68       424.00 o                         
   0  11  -3      18983.60      17137.98      1699.75 o                         
 -10  12  -3       3518.93       3677.20       415.85 o                         
  -9  12  -3      10992.54      10643.28       611.54 o                         
  -8  12  -3       4435.05       4623.58       370.44 o                         
  -7  12  -3       4004.53       3714.14       342.09 o                         
  -6  12  -3        330.92        184.28       204.44 o                         
  -5  12  -3       5380.77       5388.02       435.86 o                         
  -4  12  -3       6579.31       6835.33       491.28 o                         
  -3  12  -3       9300.82      10472.15      1080.01 o                         
  -2  12  -3       1041.87        817.67       542.41 o                         
  -9  13  -3        907.71        178.25       496.47 o                         
  -8  13  -3       1233.30       1316.48       473.20 o                         
  -7  13  -3        752.43       2160.50       923.05 o                         
  -6  13  -3       8256.37       7162.65      1339.07 o                         
  -1   1  -2      68775.30      66743.67       531.64 o                         
   0   1  -2      21215.56      21447.14       185.18 o                         
   1   1  -2      10276.33      10381.13       123.37 o                         
  -3   2  -2        539.16        546.94        47.91 o                         
  -2   2  -2       4998.66       5166.27        95.89 o                         
  -1   2  -2      18186.33      19054.47       167.27 o                         
   0   2  -2      52644.66      53158.15       383.72 o                         
   1   2  -2       1001.15       1103.34        57.49 o                         
   2   2  -2      25231.10      25965.95       347.70 o                         
  -5   3  -2      16194.50      16718.68       318.98 o                         
  -4   3  -2      12423.49      12464.54       240.05 o                         
  -3   3  -2        590.40        724.19        63.63 o                         
  -2   3  -2       9413.21       9291.67       153.81 o                         
  -1   3  -2      55946.09      55649.11       438.49 o                         
   0   3  -2     116309.38     115397.50       823.34 o                         
   1   3  -2       1301.77       1372.86        85.72 o                         
   2   3  -2      16903.24      16651.54       306.80 o                         
   3   3  -2       5445.05       5361.20       207.79 o                         
  -7   4  -2      10695.64      10898.40       304.44 o                         
  -6   4  -2       1025.58       1093.69       112.25 o                         
  -5   4  -2       4348.94       4269.12       160.53 o                         
  -4   4  -2      17656.07      17946.11       355.42 o                         
  -3   4  -2      32279.33      32814.00       380.91 o                         
  -2   4  -2       8192.10       8546.48       177.05 o                         
  -1   4  -2      21042.16      20524.33       294.40 o                         
   0   4  -2      30296.92      31122.92       395.86 o                         
   1   4  -2      39750.41      40570.49       639.76 o                         
   2   4  -2      18999.93      18905.56       430.63 o                         
   3   4  -2       8442.78       8169.40       277.75 o                         
   4   4  -2       4428.15       4455.65       229.64 o                         
  -9   5  -2      12258.22      12317.61       364.95 o                         
  -8   5  -2       2038.05       1852.34       148.98 o                         
  -7   5  -2      19460.42      19297.37       422.18 o                         
  -6   5  -2      41402.75      40711.20       658.40 o                         
  -5   5  -2      14311.61      14732.45       421.40 o                         
  -4   5  -2      39391.62      38544.21       657.10 o                         
  -3   5  -2       5662.41       5700.92       152.96 o                         
  -2   5  -2       9066.73       9017.55       212.68 o                         
  -1   5  -2       2367.46       2433.17       131.01 o                         
   0   5  -2       7508.18       7862.94       340.54 o                         
   1   5  -2       7357.02       7865.87       238.13 o                         
   2   5  -2        944.92       1117.22       174.43 o                         
   3   5  -2        793.86        803.65       160.05 o                         
   4   5  -2       4308.02       4014.96       242.30 o                         
   5   5  -2      14559.29      14291.86       513.54 o                         
 -11   6  -2       2371.87       2003.88       270.55 o                         
 -10   6  -2       6038.06       6213.29       366.55 o                         
  -9   6  -2       9169.96       9127.64       348.81 o                         
  -8   6  -2       3837.33       4093.97       196.20 o                         
  -7   6  -2       3726.65       3821.75       201.13 o                         
  -6   6  -2       9356.59      10110.96       334.30 o                         
  -5   6  -2      16059.86      16290.73       455.60 o                         
  -4   6  -2      45195.83      44135.40       791.73 o                         
  -3   6  -2       2537.56       2582.39       134.86 o                         
  -2   6  -2       1921.17       2039.57       126.25 o                         
  -1   6  -2       2179.53       2175.65       186.89 o                         
   0   6  -2       6896.98       6613.43       304.89 o                         
   1   6  -2       5801.10       6134.87       242.58 o                         
   2   6  -2      20103.09      21205.66       600.60 o                         
   3   6  -2       8746.31       8728.96       398.83 o                         
   4   6  -2      18976.82      18513.24       609.48 o                         
   5   6  -2       4060.18       4277.45       376.65 o                         
   6   6  -2       1386.46       1063.70       247.32 o                         
 -13   7  -2       2630.53       2493.93       762.81 o                         
 -12   7  -2       4274.59       4325.02       383.46 o                         
 -11   7  -2       5349.87       5177.58       418.52 o                         
 -10   7  -2       1061.59        861.75       181.48 o                         
  -9   7  -2      11527.37      12219.44       394.42 o                         
  -8   7  -2       8536.90       8699.01       324.44 o                         
  -7   7  -2        199.51        215.29       100.30 o                         
  -6   7  -2       2408.48       2399.68       224.93 o                         
  -5   7  -2      19782.83      19647.02       477.51 o                         
  -4   7  -2       1624.88       1673.39       115.50 o                         
  -3   7  -2       1755.68       2018.19       122.74 o                         
  -2   7  -2       1605.92       1566.41       137.67 o                         
  -1   7  -2      10703.37      10680.90       436.05 o                         
   0   7  -2       1718.09       1674.40       211.84 o                         
   1   7  -2       9814.87      10244.56       459.83 o                         
   2   7  -2      25633.18      25561.48       701.20 o                         
   3   7  -2        247.51        306.96       153.57 o                         
   4   7  -2        814.95        791.16       221.75 o                         
   5   7  -2       3754.96       3944.19       418.03 o                         
   6   7  -2      10166.29       8881.69      1434.55 o                         
 -13   8  -2        286.40        695.40       382.48 o                         
 -12   8  -2       3254.45       3505.15       302.41 o                         
 -11   8  -2        205.55         79.44       159.68 o                         
 -10   8  -2      13254.60      13874.57       479.07 o                         
  -9   8  -2       1695.05       1786.38       191.72 o                         
  -8   8  -2      11422.75      11586.82       445.56 o                         
  -7   8  -2       7705.24       7800.73       389.83 o                         
  -6   8  -2       1662.29       1603.45       179.88 o                         
  -5   8  -2        109.77        107.57        64.58 o                         
  -4   8  -2      11799.90      12152.70       344.52 o                         
  -3   8  -2      23069.08      22986.69       485.06 o                         
  -2   8  -2      25622.52      25873.71       714.04 o                         
  -1   8  -2      14981.70      15320.71       467.35 o                         
   0   8  -2       3524.19       3478.53       271.35 o                         
   1   8  -2         11.78       -141.19       174.49 o                         
   2   8  -2       6030.40       6285.42       375.29 o                         
   3   8  -2       1317.79       1100.49       197.09 o                         
   4   8  -2        346.84        683.18       244.22 o                         
   5   8  -2       2128.06       1300.84       766.33 o                         
 -13   9  -2       2888.61       2442.18       832.85 o                         
 -12   9  -2        166.71        200.97       199.66 o                         
 -11   9  -2      12913.55      13084.37       535.06 o                         
 -10   9  -2       8163.85       8616.61       384.40 o                         
  -9   9  -2        261.43        473.56       143.98 o                         
  -8   9  -2       7359.18       7899.07       389.31 o                         
  -7   9  -2       5044.77       5199.42       293.58 o                         
  -6   9  -2       5223.08       4398.65       292.93 o                         
  -5   9  -2       1018.79       1169.63       186.08 o                         
  -4   9  -2      24833.99      24101.25       593.46 o                         
  -3   9  -2       3252.30       3475.22       246.66 o                         
  -2   9  -2      15402.36      15439.50       490.27 o                         
  -1   9  -2        771.85        977.96       186.05 o                         
   0   9  -2       2594.35       2820.78       266.51 o                         
   1   9  -2       3002.09       2797.34       278.00 o                         
   2   9  -2       3080.64       3171.40       297.33 o                         
   3   9  -2        132.22        117.33       217.89 o                         
 -12  10  -2        566.51        246.49       259.01 o                         
 -11  10  -2       1938.05       1943.40       214.41 o                         
 -10  10  -2        269.25        356.86       140.14 o                         
  -9  10  -2       4206.77       3785.11       294.61 o                         
  -8  10  -2       6441.03       6466.78       373.00 o                         
  -7  10  -2      11236.56      11435.28       446.08 o                         
  -6  10  -2        893.85        952.24       204.84 o                         
  -5  10  -2       1439.48       1670.27       203.05 o                         
  -4  10  -2       1762.19       1878.48       243.87 o                         
  -3  10  -2      12661.75      12266.89       504.06 o                         
  -2  10  -2       1305.25       1297.33       198.78 o                         
  -1  10  -2       1879.61       2145.26       254.30 o                         
   0  10  -2       2345.40       2652.48       275.46 o                         
   1  10  -2        524.63        776.86       199.75 o                         
   2  10  -2       1686.85        576.72       395.95 o                         
 -12  11  -2       2725.88       2274.33       530.30 o                         
 -11  11  -2        720.81        414.90       218.26 o                         
 -10  11  -2        697.59        472.97       152.90 o                         
  -9  11  -2       5957.50       5991.60       382.05 o                         
  -8  11  -2       7009.36       7022.12       373.40 o                         
  -7  11  -2       8856.87       8966.30       417.04 o                         
  -6  11  -2        909.24       1098.50       199.27 o                         
  -5  11  -2       3137.59       3435.17       286.50 o                         
  -4  11  -2       2812.93       2708.01       279.81 o                         
  -3  11  -2       2369.20       2309.37       282.77 o                         
  -2  11  -2        544.02        508.54       201.26 o                         
  -1  11  -2       1250.38       1388.34       231.00 o                         
   0  11  -2       6804.01       6734.35      1330.80 o                         
   1  11  -2      13792.36      13125.84       883.88 o                         
 -11  12  -2        606.42        709.05       377.54 o                         
 -10  12  -2        212.30        -11.37       313.03 o                         
  -9  12  -2       3259.20       3629.30       350.55 o                         
  -8  12  -2      12599.41      12654.49       520.16 o                         
  -7  12  -2         17.48        -74.29       191.77 o                         
  -6  12  -2       6380.98       6151.29       410.71 o                         
  -5  12  -2       1606.95       1569.02       210.78 o                         
  -4  12  -2       1484.75       1449.29       263.76 o                         
  -3  12  -2       1749.38       2258.61       380.17 o                         
  -2  12  -2      10061.96       9959.92       925.39 o                         
  -1  12  -2       7594.18       6748.80      1024.01 o                         
  -8  13  -2       3311.80       3757.69       962.78 o                         
  -7  13  -2        721.30       1235.17       482.38 o                         
  -6  13  -2       1969.04       1242.45       498.56 o                         
  -5  13  -2       6280.25       9872.28      1487.83 o                         
  -1   1  -1       2231.58       2244.01        49.29 o                         
   0   1  -1      64340.54      64726.14       432.88 o                         
   1   1  -1      12404.03      12559.47       161.23 o                         
  -3   2  -1       1292.22       1529.42        68.92 o                         
  -2   2  -1       3653.79       3631.03        86.92 o                         
  -1   2  -1      42684.20      42442.16       344.47 o                         
   0   2  -1      23046.62      23150.22       229.23 o                         
   1   2  -1       7687.28       7882.14       140.22 o                         
   2   2  -1      28803.81      29453.32       368.35 o                         
  -5   3  -1      16274.00      15969.39       303.70 o                         
  -4   3  -1       5336.16       5341.42       155.00 o                         
  -3   3  -1       1855.17       2120.15        80.75 o                         
  -2   3  -1       6645.24       6721.29       114.89 o                         
  -1   3  -1       7546.19       7747.40       133.68 o                         
   0   3  -1      30596.62      30462.47       376.46 o                         
   1   3  -1      86330.45      87056.45       788.14 o                         
   2   3  -1      20771.41      20758.00       338.02 o                         
   3   3  -1      25581.65      25846.04       504.18 o                         
  -7   4  -1      13116.46      13141.06       327.36 o                         
  -6   4  -1      32577.82      31773.15       507.00 o                         
  -5   4  -1      10274.28      10072.13       256.71 o                         
  -4   4  -1       6623.05       6926.15       208.78 o                         
  -3   4  -1       1175.40       1222.11        68.79 o                         
  -2   4  -1      41821.11      42464.48       411.68 o                         
  -1   4  -1       9307.07       9308.44       166.09 o                         
   0   4  -1      15651.75      15910.41       267.53 o                         
   1   4  -1      27130.77      26762.29       441.03 o                         
   2   4  -1       5090.03       5156.62       192.18 o                         
   3   4  -1      11421.94      11113.23       323.10 o                         
   4   4  -1      10142.47      10297.15       309.74 o                         
  -9   5  -1       8682.59       8382.19       293.55 o                         
  -8   5  -1       4703.43       4867.08       216.67 o                         
  -7   5  -1       4317.95       4408.37       196.71 o                         
  -6   5  -1      10130.83      10579.89       273.39 o                         
  -5   5  -1      26124.55      26602.63       438.75 o                         
  -4   5  -1      44220.43      43776.86       720.48 o                         
  -3   5  -1      23708.25      23953.58       350.83 o                         
  -2   5  -1      23538.74      23713.28       321.98 o                         
  -1   5  -1      10213.74      10198.85       240.77 o                         
   0   5  -1      10507.42      10685.07       245.31 o                         
   1   5  -1       1177.16       1258.63        97.70 o                         
   2   5  -1       7283.88       7277.77       288.56 o                         
   3   5  -1       5808.15       5804.95       287.04 o                         
   4   5  -1      14702.66      14620.06       407.02 o                         
   5   5  -1       1034.67       1004.08       155.32 o                         
 -11   6  -1      11330.36      11773.67       495.05 o                         
 -10   6  -1        848.05       1049.48       191.50 o                         
  -9   6  -1        662.65        797.65       124.76 o                         
  -8   6  -1       7868.94       8104.15       276.55 o                         
  -7   6  -1       8660.50       8773.32       263.36 o                         
  -6   6  -1       3160.60       2772.66       205.58 o                         
  -5   6  -1      35821.54      36485.21       595.08 o                         
  -4   6  -1        985.02        982.03        86.77 o                         
  -3   6  -1      14431.72      14555.43       271.09 o                         
  -2   6  -1       1834.38       1952.68       129.02 o                         
  -1   6  -1       1594.26       1657.80       140.02 o                         
   0   6  -1       1378.90       1541.49       111.33 o                         
   1   6  -1        463.26        449.64       102.48 o                         
   2   6  -1      11975.96      11862.09       442.92 o                         
   3   6  -1       8126.52       8226.46       357.71 o                         
   4   6  -1       6764.57       7182.88       383.28 o                         
   5   6  -1       6554.63       6700.92       435.97 o                         
   6   6  -1      17572.38      17967.70       821.27 o                         
 -13   7  -1        123.41       -355.24       355.24 o                         
 -12   7  -1        594.95        893.03       257.55 o                         
 -11   7  -1        803.29        999.08       201.45 o                         
 -10   7  -1       4698.53       4736.65       307.36 o                         
  -9   7  -1         31.11         18.40       125.43 o                         
  -8   7  -1      10673.14      10675.42       374.68 o                         
  -7   7  -1      11817.31      12372.69       363.19 o                         
  -6   7  -1       4745.35       4981.04       230.17 o                         
  -5   7  -1       5221.96       5511.99       245.29 o                         
  -4   7  -1      17444.19      17614.21       334.60 o                         
  -3   7  -1      14494.82      13993.46       280.71 o                         
  -2   7  -1      13604.77      13579.53       349.88 o                         
  -1   7  -1       5290.79       5214.17       224.01 o                         
   0   7  -1       5471.85       6031.01       250.49 o                         
   1   7  -1       2806.87       3024.05       223.79 o                         
   2   7  -1      11008.06      11146.21       493.88 o                         
   3   7  -1      18272.98      17786.52       554.08 o                         
   4   7  -1       1001.85       1383.87       238.89 o                         
   5   7  -1        564.43        199.70       224.66 o                         
   6   7  -1       1869.83       2246.85       826.74 o                         
 -13   8  -1       3273.72       3827.14       608.96 o                         
 -12   8  -1       1520.26       1367.18       279.45 o                         
 -11   8  -1       4391.94       4414.57       287.70 o                         
 -10   8  -1       6782.99       6895.57       338.21 o                         
  -9   8  -1       7821.83       7930.96       344.31 o                         
  -8   8  -1       4469.43       4611.38       283.50 o                         
  -7   8  -1      15151.45      15059.43       410.23 o                         
  -6   8  -1       2894.91       3046.42       223.13 o                         
  -5   8  -1       2406.88       2672.58       181.11 o                         
  -4   8  -1       8973.32       8591.21       277.12 o                         
  -3   8  -1       8979.04       8593.75       341.73 o                         
  -2   8  -1      17091.53      16646.74       483.86 o                         
  -1   8  -1       4776.38       4666.21       274.71 o                         
   0   8  -1      22713.58      22821.11       579.50 o                         
   1   8  -1      12964.04      12960.07       507.15 o                         
   2   8  -1       2441.78       2570.31       257.06 o                         
   3   8  -1        741.49        750.97       205.87 o                         
   4   8  -1        148.51        165.31       228.69 o                         
   5   8  -1       4305.66       3641.07       641.64 o                         
 -13   9  -1       4357.02       3820.50       825.88 o                         
 -12   9  -1       1107.42        965.92       276.86 o                         
 -11   9  -1       3909.08       4013.50       299.76 o                         
 -10   9  -1       3298.90       3355.73       248.99 o                         
  -9   9  -1      24855.50      25344.94       637.04 o                         
  -8   9  -1       2853.26       3190.92       256.69 o                         
  -7   9  -1      10395.08      10355.91       396.60 o                         
  -6   9  -1         34.12         44.04       147.57 o                         
  -5   9  -1       7238.92       6915.01       340.54 o                         
  -4   9  -1       4572.79       4921.37       274.35 o                         
  -3   9  -1      37601.89      38952.01       793.42 o                         
  -2   9  -1       8379.36       8217.75       345.60 o                         
  -1   9  -1       1206.81       1197.56       173.40 o                         
   0   9  -1        552.52        610.42       177.81 o                         
   1   9  -1       6874.20       7447.13       416.68 o                         
   2   9  -1       1556.21       1604.88       235.13 o                         
   3   9  -1        519.94        913.01       256.30 o                         
   4   9  -1        840.44        -38.39       403.59 o                         
 -12  10  -1      15381.43      14864.40       794.96 o                         
 -11  10  -1       1658.34       1868.76       253.82 o                         
 -10  10  -1       3100.56       3375.73       253.15 o                         
  -9  10  -1       3268.86       3266.90       269.22 o                         
  -8  10  -1       4575.74       4186.12       278.44 o                         
  -7  10  -1       2932.09       3101.96       253.26 o                         
  -6  10  -1       1647.05       1708.54       225.57 o                         
  -5  10  -1       3884.62       3597.09       273.68 o                         
  -4  10  -1        679.83        856.51       191.47 o                         
  -3  10  -1       9463.54       9831.18       392.26 o                         
  -2  10  -1       1357.64       1231.51       186.76 o                         
  -1  10  -1       2814.08       3066.16       262.55 o                         
   0  10  -1      11516.39      12512.62       539.00 o                         
   1  10  -1       5098.15       5100.54       393.12 o                         
   2  10  -1        198.00        252.69       186.49 o                         
 -12  11  -1       3269.63       3064.57       458.59 o                         
 -11  11  -1        465.63        303.99       189.81 o                         
 -10  11  -1       1811.16       1773.66       262.59 o                         
  -9  11  -1       5097.54       5643.73       366.92 o                         
  -8  11  -1      13710.55      13544.40       507.56 o                         
  -7  11  -1       1829.40       1595.50       213.45 o                         
  -6  11  -1       5875.36       5735.86       374.98 o                         
  -5  11  -1        569.05        754.78       167.84 o                         
  -4  11  -1       4792.74       5258.71       338.08 o                         
  -3  11  -1       1478.65       1873.77       266.48 o                         
  -2  11  -1       1798.32       1491.83       263.87 o                         
  -1  11  -1       3552.79       3883.68       328.14 o                         
   0  11  -1         63.44        368.34       217.21 o                         
   1  11  -1         22.51       -143.92       277.82 o                         
 -11  12  -1        699.99        544.30       247.67 o                         
 -10  12  -1       1090.47        943.23       288.46 o                         
  -9  12  -1       2698.14       2490.12       295.87 o                         
  -8  12  -1       2119.14       1954.73       263.66 o                         
  -7  12  -1       8969.39       8693.02       475.58 o                         
  -6  12  -1       4312.69       4331.93       317.62 o                         
  -5  12  -1      12644.65      12603.82       502.31 o                         
  -4  12  -1       2804.64       2823.56       332.72 o                         
  -3  12  -1        541.57        442.53       224.55 o                         
  -2  12  -1        371.81        228.72       341.53 o                         
  -1  12  -1       9155.63       9363.13      1224.95 o                         
 -10  13  -1       4819.26       5595.60      1052.83 o                         
  -9  13  -1        826.56        717.32       345.22 o                         
  -8  13  -1       2033.17       1962.28       399.83 o                         
  -7  13  -1      10038.50       9454.08       596.72 o                         
  -6  13  -1       2144.76       2844.04       395.91 o                         
  -5  13  -1         79.35         26.00       275.31 o                         
  -4  13  -1        436.05        243.91       407.20 o                         
  -3  13  -1       5585.59       6062.58       979.15 o                         
  -1   1   0      18415.20      18565.17       444.73 o                         
   0   1   0      18639.29      19069.31       274.76 o                         
   1   1   0      16861.74      17083.04       183.40 o                         
  -3   2   0       9069.72       9069.71       143.67 o                         
  -2   2   0       1483.15       1515.22        61.43 o                         
  -1   2   0      16976.08      16896.36       182.43 o                         
   0   2   0       2215.05       2365.35        70.62 o                         
   1   2   0      14181.96      14107.93       167.38 o                         
   2   2   0      16238.91      16961.81       261.10 o                         
  -5   3   0       4159.39       4081.43       152.72 o                         
  -4   3   0      29882.90      30403.83       362.60 o                         
  -3   3   0       1354.95       1398.30        64.57 o                         
  -2   3   0      13163.66      12959.54       177.66 o                         
  -1   3   0       9064.36       9084.50       152.69 o                         
   0   3   0       1750.12       1952.31        78.50 o                         
   1   3   0       7990.77       8206.78       147.80 o                         
   2   3   0      70734.45      69842.41       913.02 o                         
   3   3   0      41892.08      41869.85       693.30 o                         
  -7   4   0      10120.51      10376.93       275.75 o                         
  -6   4   0      11610.68      12074.26       285.60 o                         
  -5   4   0      15328.06      15245.63       282.76 o                         
  -4   4   0      21995.88      22089.72       315.58 o                         
  -3   4   0       7361.31       7125.06       164.79 o                         
  -2   4   0      14631.59      14889.52       200.35 o                         
  -1   4   0      30921.42      31755.48       373.32 o                         
   0   4   0      21261.80      21896.49       319.35 o                         
   1   4   0      10804.41      10574.81       222.26 o                         
   2   4   0      41106.61      39509.49       555.36 o                         
   3   4   0       5779.80       5801.49       249.73 o                         
   4   4   0       3375.53       3479.65       173.52 o                         
  -9   5   0       5978.44       5759.45       288.04 o                         
  -8   5   0      15831.35      15994.30       371.09 o                         
  -7   5   0      18831.14      18846.35       424.00 o                         
  -6   5   0      15815.06      16469.02       341.08 o                         
  -5   5   0       1224.44       1293.52       110.19 o                         
  -4   5   0       9960.90       9822.73       233.89 o                         
  -3   5   0      69817.80      68893.23       776.66 o                         
  -2   5   0       3928.79       3854.10       135.26 o                         
  -1   5   0      15146.50      15507.73       317.79 o                         
   0   5   0       1164.23       1275.55        96.63 o                         
   1   5   0       3426.33       3627.12       158.60 o                         
   2   5   0       5706.60       5527.51       264.80 o                         
   3   5   0       2898.93       3065.07       209.20 o                         
   4   5   0       6475.32       6311.13       300.86 o                         
   5   5   0       5883.52       5468.96       298.95 o                         
 -11   6   0       7658.61       7748.81       445.11 o                         
 -10   6   0      12645.23      12859.59       514.53 o                         
  -9   6   0       1714.92       1656.10       184.24 o                         
  -8   6   0       3593.08       3610.89       212.36 o                         
  -7   6   0      15688.58      16356.86       341.78 o                         
  -6   6   0       4266.18       4489.26       181.85 o                         
  -5   6   0       3090.72       3090.87       173.63 o                         
  -4   6   0      42614.21      43284.59       602.14 o                         
  -3   6   0      41972.41      39981.38       550.21 o                         
  -2   6   0      11341.50      11255.12       265.58 o                         
  -1   6   0      15980.37      16655.39       353.11 o                         
   0   6   0       3044.00       3222.55       141.12 o                         
   1   6   0       2360.10       2297.83       143.77 o                         
   2   6   0         84.48         60.85       151.42 o                         
   3   6   0       6175.79       6033.12       327.09 o                         
   4   6   0        162.71        144.21       146.23 o                         
   5   6   0       3567.13       3558.26       375.95 o                         
   6   6   0       4023.58       3713.97       369.53 o                         
 -13   7   0      19682.68      19325.24      1987.34 o                         
 -12   7   0       4344.23       4112.36       405.14 o                         
 -11   7   0       1791.73       1930.76       219.49 o                         
 -10   7   0       4573.26       4816.60       306.80 o                         
  -9   7   0       7485.53       8039.42       332.15 o                         
  -8   7   0       1414.47       1497.61       166.63 o                         
  -7   7   0       4611.92       4515.32       224.59 o                         
  -6   7   0       2683.71       2682.87       176.85 o                         
  -5   7   0       5534.82       5878.54       210.93 o                         
  -4   7   0       5524.28       5609.42       192.87 o                         
  -3   7   0      10489.46      10416.89       347.66 o                         
  -2   7   0      18994.77      18883.02       341.44 o                         
  -1   7   0      15343.22      15643.12       406.09 o                         
   0   7   0       3975.02       4140.15       250.39 o                         
   1   7   0      13601.51      13785.11       432.64 o                         
   2   7   0      11431.13      11884.83       469.25 o                         
   3   7   0        346.09        315.91       159.18 o                         
   4   7   0       7597.11       7555.84       428.46 o                         
   5   7   0       7750.23       7361.11       483.52 o                         
   6   7   0       2971.56       2443.57       545.87 o                         
 -13   8   0       3242.56       3154.09       771.04 o                         
 -12   8   0       2401.59       2282.38       275.36 o                         
 -11   8   0       1887.92       1821.11       216.81 o                         
 -10   8   0       5806.35       6269.30       313.55 o                         
  -9   8   0      14029.39      14268.12       448.44 o                         
  -8   8   0       4471.09       4331.01       244.94 o                         
  -7   8   0      14567.12      14265.49       394.89 o                         
  -6   8   0          7.53         59.90       123.75 o                         
  -5   8   0       3501.22       3550.71       216.00 o                         
  -4   8   0       3461.51       3460.77       226.41 o                         
  -3   8   0      15522.37      15243.02       410.41 o                         
  -2   8   0       4158.00       4318.20       262.12 o                         
  -1   8   0       1238.87       1272.88       176.60 o                         
   0   8   0       4531.27       4603.14       276.46 o                         
   1   8   0      30083.47      29515.63       871.70 o                         
   2   8   0      14665.67      14794.31       554.79 o                         
   3   8   0        658.43        607.43       201.59 o                         
   4   8   0       1834.00       1742.34       308.11 o                         
   5   8   0       1119.75       1335.55       394.04 o                         
 -13   9   0       1216.89       1486.64       582.67 o                         
 -12   9   0       3966.32       3960.04       422.15 o                         
 -11   9   0        233.58        439.41       171.85 o                         
 -10   9   0       1395.85       1549.11       201.84 o                         
  -9   9   0       4357.39       4784.77       276.36 o                         
  -8   9   0      28245.22      28140.39       655.04 o                         
  -7   9   0      11692.67      11970.99       389.46 o                         
  -6   9   0       5190.66       5136.57       313.11 o                         
  -5   9   0       5668.22       5390.16       281.46 o                         
  -4   9   0       6765.90       6720.07       294.91 o                         
  -3   9   0       1701.71       1829.90       192.77 o                         
  -2   9   0       7877.29       8078.03       364.60 o                         
  -1   9   0      14828.53      14904.58       489.93 o                         
   0   9   0       4181.64       4155.86       309.26 o                         
   1   9   0      11763.72      11198.52       531.70 o                         
   2   9   0         27.17        135.52       165.78 o                         
   3   9   0        733.49        948.70       230.99 o                         
   4   9   0       1306.20       1346.93       648.61 o                         
 -13  10   0         93.65       -264.28       460.56 o                         
 -12  10   0       2104.45       2187.09       335.45 o                         
 -11  10   0       6143.00       6114.51       403.35 o                         
 -10  10   0       2945.57       2916.02       291.67 o                         
  -9  10   0      10848.09      10902.02       455.69 o                         
  -8  10   0      15572.67      16658.64       523.85 o                         
  -7  10   0        269.26        258.71       135.26 o                         
  -6  10   0        271.61        146.97       164.70 o                         
  -5  10   0       5272.31       5238.08       304.67 o                         
  -4  10   0      12679.46      12792.58       442.57 o                         
  -3  10   0       4199.16       4572.77       296.37 o                         
  -2  10   0       6615.23       6306.58       338.87 o                         
  -1  10   0       1120.38       1074.53       205.96 o                         
   0  10   0       2610.25       3118.14       309.71 o                         
   1  10   0       1931.85       2052.41       305.04 o                         
   2  10   0       1550.27       1412.80       247.03 o                         
 -12  11   0        864.49       1308.73       373.36 o                         
 -11  11   0       2468.31       2454.03       377.90 o                         
 -10  11   0       1943.05       2106.10       264.97 o                         
  -9  11   0         65.53        185.24       211.23 o                         
  -8  11   0        574.68        348.93       174.56 o                         
  -7  11   0       6905.98       7016.99       344.34 o                         
  -6  11   0       3428.25       3549.59       276.68 o                         
  -5  11   0       8115.41       8002.62       383.88 o                         
  -4  11   0       2338.84       2594.74       269.12 o                         
  -3  11   0       1839.16       1836.98       228.14 o                         
  -2  11   0        136.70        236.16       170.23 o                         
  -1  11   0       6076.19       6805.98       416.68 o                         
   0  11   0       3079.73       3202.69       325.86 o                         
   1  11   0        215.26        349.00       308.14 o                         
 -11  12   0        218.82        395.43       274.19 o                         
 -10  12   0       1317.08       1757.65       324.76 o                         
  -9  12   0        924.09        964.28       243.40 o                         
  -8  12   0       2350.64       2554.85       273.97 o                         
  -7  12   0       8088.13       8102.26       413.40 o                         
  -6  12   0       3923.65       3969.62       297.55 o                         
  -5  12   0       4228.13       4716.53       355.19 o                         
  -4  12   0       2010.84       2051.15       288.10 o                         
  -3  12   0       3917.72       3988.31       374.18 o                         
  -2  12   0       2269.38       2508.54       401.59 o                         
  -9  13   0       1323.16       1107.40       399.17 o                         
  -8  13   0       1127.66       1594.84       340.67 o                         
  -7  13   0       2995.80       2096.09       353.21 o                         
  -6  13   0      19370.38      18356.38       811.83 o                         
  -5  13   0       3566.57       4036.52       451.68 o                         
  -4  13   0        952.12       1236.10       412.36 o                         
  -1   1   1      66342.22      65926.80       381.95 o                         
   0   1   1       2262.29       2363.65        52.68 o                         
   1   1   1      44122.59      44840.17       341.83 o                         
  -3   2   1       7060.05       7351.42       128.60 o                         
  -2   2   1      22773.14      23091.87       205.42 o                         
  -1   2   1      12565.44      12407.57       146.80 o                         
   0   2   1       3182.53       3390.44        86.02 o                         
   1   2   1       5770.81       6045.38       121.83 o                         
   2   2   1      39361.60      38815.07       461.53 o                         
  -5   3   1      26021.36      26253.20       380.66 o                         
  -4   3   1       9651.51       9757.65       220.12 o                         
  -3   3   1      28807.13      29311.11       278.54 o                         
  -2   3   1       8761.83       9020.56       143.10 o                         
  -1   3   1        915.10       1032.89        73.24 o                         
   0   3   1        836.27        924.27        64.87 o                         
   1   3   1       1326.84       1338.94        83.01 o                         
   2   3   1      23472.48      23556.01       427.01 o                         
   3   3   1      14558.42      13818.37       265.48 o                         
  -7   4   1      14743.21      14010.80       330.60 o                         
  -6   4   1       1940.50       1788.66       146.52 o                         
  -5   4   1       9169.42       9415.63       254.06 o                         
  -4   4   1      14320.38      14445.46       246.11 o                         
  -3   4   1      87511.05      87212.81       787.74 o                         
  -2   4   1      29263.20      29240.86       351.98 o                         
  -1   4   1       4493.67       4323.11       138.81 o                         
   0   4   1       6878.31       7251.55       170.21 o                         
   1   4   1      44249.93      44863.80       890.32 o                         
   2   4   1       1268.89       1350.54       123.51 o                         
   3   4   1      17124.79      17158.88       421.93 o                         
   4   4   1      10458.16       9937.79       247.19 o                         
  -9   5   1       4134.09       3852.70       238.25 o                         
  -8   5   1       9045.21       9367.97       350.58 o                         
  -7   5   1      14519.36      14594.26       409.61 o                         
  -6   5   1       1905.77       2010.73       126.19 o                         
  -5   5   1      11411.76      11876.30       240.37 o                         
  -4   5   1      26608.04      26487.60       391.43 o                         
  -3   5   1      19842.87      19966.68       355.71 o                         
  -2   5   1      18595.40      18572.33       325.25 o                         
  -1   5   1      10491.48       9977.04       328.20 o                         
   0   5   1      26803.99      26675.69       392.05 o                         
   1   5   1      34157.40      34817.33       592.44 o                         
   2   5   1       5154.84       5223.23       228.12 o                         
   3   5   1       2724.44       2747.87       190.45 o                         
   4   5   1       5955.10       5764.30       277.64 o                         
   5   5   1       4250.58       4220.68       258.48 o                         
 -11   6   1        507.07        392.14       186.74 o                         
 -10   6   1        613.90        705.80       145.91 o                         
  -9   6   1      36966.15      37312.75       778.17 o                         
  -8   6   1      16928.22      17577.12       456.20 o                         
  -7   6   1       4122.69       4314.48       183.73 o                         
  -6   6   1        800.64        915.33       105.13 o                         
  -5   6   1        883.32        905.62       113.98 o                         
  -4   6   1       5168.46       5124.98       195.15 o                         
  -3   6   1      26824.02      27033.45       502.08 o                         
  -2   6   1      32315.79      32370.68       577.87 o                         
  -1   6   1      10239.56      10206.54       284.52 o                         
   0   6   1       3201.88       3120.09       153.05 o                         
   1   6   1       5102.92       5405.64       235.05 o                         
   2   6   1       2524.96       2485.58       231.34 o                         
   3   6   1        134.97        187.66       130.01 o                         
   4   6   1       1371.33       1420.20       208.91 o                         
   5   6   1       5982.09       6371.99       390.95 o                         
   6   6   1       4417.19       4328.74       367.87 o                         
 -13   7   1       2014.37       1420.76       428.90 o                         
 -12   7   1      13395.59      13067.11       609.86 o                         
 -11   7   1       4843.90       4849.41       328.50 o                         
 -10   7   1       9306.85       9586.79       370.82 o                         
  -9   7   1       8959.92       9723.32       328.89 o                         
  -8   7   1       4748.99       4920.96       206.00 o                         
  -7   7   1       4140.97       4242.88       205.61 o                         
  -6   7   1        328.19        279.24       101.94 o                         
  -5   7   1       7751.96       7933.77       269.68 o                         
  -4   7   1       9984.02       9902.12       325.85 o                         
  -3   7   1      13581.62      13703.07       363.44 o                         
  -2   7   1       4612.11       4872.31       262.01 o                         
  -1   7   1       7403.46       7775.02       255.42 o                         
   0   7   1      12994.49      13168.38       425.73 o                         
   1   7   1      13986.50      14686.85       479.27 o                         
   2   7   1      10949.10      10557.21       443.63 o                         
   3   7   1       3239.04       3213.14       303.32 o                         
   4   7   1       1875.81       2062.11       250.93 o                         
   5   7   1       9069.88       8552.38       516.60 o                         
   6   7   1      10128.88       9647.75       947.22 o                         
 -13   8   1        131.97       -193.44       457.45 o                         
 -12   8   1       2807.98       3012.14       306.65 o                         
 -11   8   1       1542.68       1368.22       236.72 o                         
 -10   8   1       1110.33       1058.43       175.41 o                         
  -9   8   1       1093.32       1214.95       157.64 o                         
  -8   8   1      24675.92      25056.05       571.24 o                         
  -7   8   1       2541.88       2607.09       180.95 o                         
  -6   8   1      12207.13      11970.78       361.09 o                         
  -5   8   1       5129.51       5279.41       258.89 o                         
  -4   8   1      11618.26      11772.90       377.14 o                         
  -3   8   1       4473.27       4563.60       263.61 o                         
  -2   8   1       8069.86       8319.14       353.31 o                         
  -1   8   1       9718.36       9396.62       376.45 o                         
   0   8   1       4719.54       4541.49       273.57 o                         
   1   8   1       3019.10       2459.74       265.88 o                         
   2   8   1       4365.71       4265.94       340.15 o                         
   3   8   1      13630.56      13247.45       595.38 o                         
   4   8   1       2021.37       1863.67       270.79 o                         
   5   8   1       1767.56       1661.94       491.30 o                         
 -12   9   1        525.32        587.45       221.03 o                         
 -11   9   1       1982.84       2287.94       325.26 o                         
 -10   9   1       2991.98       2828.76       276.25 o                         
  -9   9   1        508.74        529.75       175.53 o                         
  -8   9   1      12981.66      13047.86       430.23 o                         
  -7   9   1      10638.55      10100.77       351.97 o                         
  -6   9   1       8479.04       8285.38       307.64 o                         
  -5   9   1      14218.35      14204.80       410.59 o                         
  -4   9   1       8006.22       8184.37       324.13 o                         
  -3   9   1        498.61        407.07       155.20 o                         
  -2   9   1        136.98        166.49       132.68 o                         
  -1   9   1       8797.81       9234.27       394.78 o                         
   0   9   1      23733.92      23882.99       892.72 o                         
   1   9   1       3400.11       3444.99       295.10 o                         
   2   9   1       5283.91       5974.59       414.82 o                         
   3   9   1       2567.57       2448.54       294.54 o                         
   4   9   1        690.82        297.42       298.19 o                         
 -12  10   1        475.06        754.99       462.56 o                         
 -11  10   1       3484.62       3387.09       388.70 o                         
 -10  10   1      11446.51      11436.11       519.93 o                         
  -9  10   1       7893.88       7302.75       421.43 o                         
  -8  10   1       2350.56       2356.56       237.40 o                         
  -7  10   1      18055.38      17471.11       461.35 o                         
  -6  10   1       6976.53       6962.69       327.11 o                         
  -5  10   1        839.25        931.06       154.24 o                         
  -4  10   1        758.46        783.55       169.74 o                         
  -3  10   1       5062.17       5067.72       312.16 o                         
  -2  10   1       5467.60       5470.74       324.58 o                         
  -1  10   1       3554.71       4039.45       340.02 o                         
   0  10   1       3537.95       3920.69       340.90 o                         
   1  10   1       1467.90       1042.71       206.49 o                         
   2  10   1        919.30       1669.79       293.74 o                         
 -12  11   1       9105.20       8128.80       841.79 o                         
 -11  11   1         86.35        169.78       237.46 o                         
 -10  11   1       5574.75       5436.64       383.33 o                         
  -9  11   1       1941.46       2055.40       247.55 o                         
  -8  11   1        645.69        654.58       186.73 o                         
  -7  11   1        925.79       1013.46       170.60 o                         
  -6  11   1       6724.98       6798.68       335.54 o                         
  -5  11   1      11668.57      11758.94       518.23 o                         
  -4  11   1       1060.98       1130.30       220.69 o                         
  -3  11   1       4373.32       4648.85       317.52 o                         
  -2  11   1       4091.08       4209.15       335.77 o                         
  -1  11   1       1661.04       1789.83       275.04 o                         
   0  11   1        399.27        325.27       184.37 o                         
   1  11   1        522.07        112.76       253.22 o                         
 -11  12   1         26.42        134.64       318.78 o                         
 -10  12   1        166.31        147.21       245.15 o                         
  -9  12   1        340.58        574.05       177.40 o                         
  -8  12   1        142.56        292.69       184.72 o                         
  -7  12   1        718.38        520.02       187.35 o                         
  -6  12   1      17740.71      17345.47       613.04 o                         
  -5  12   1        706.61       1027.52       215.19 o                         
  -4  12   1       1426.45       1473.33       243.99 o                         
  -3  12   1       1118.39        989.70       245.14 o                         
  -2  12   1      14831.56      15974.97      1238.82 o                         
  -9  13   1        778.62        292.20       516.87 o                         
  -8  13   1       3803.08       3531.82       518.27 o                         
  -7  13   1       2117.21       2109.34       363.52 o                         
  -6  13   1        121.28         27.24       210.03 o                         
  -5  13   1       3504.86       3403.17       479.78 o                         
  -4  13   1       4659.84       6007.21      1058.35 o                         
  -1   1   2      20627.79      20877.30       183.64 o                         
   0   1   2      69446.97      67541.57       495.55 o                         
   1   1   2      17327.41      17707.83       164.28 o                         
  -3   2   2      55610.34      55919.35       485.27 o                         
  -2   2   2      52012.51      51808.36       363.73 o                         
  -1   2   2      11596.55      11683.83       172.33 o                         
   0   2   2       3091.09       3139.30       166.72 o                         
   1   2   2       8513.76       8604.23       124.34 o                         
   2   2   2       9220.09       9544.22       196.91 o                         
  -5   3   2       8075.70       7915.46       209.62 o                         
  -4   3   2      22532.69      22355.21       334.16 o                         
  -3   3   2     118047.53     115852.59       772.37 o                         
  -2   3   2       1160.68       1286.03        54.56 o                         
  -1   3   2        686.22        849.04        63.46 o                         
   0   3   2        371.09        393.52        59.75 o                         
   1   3   2      32634.02      32507.27       410.88 o                         
   2   3   2       5323.52       5667.92       178.56 o                         
   3   3   2       2428.40       2379.92       151.07 o                         
  -7   4   2       1984.86       1936.10       153.58 o                         
  -6   4   2       2149.21       2333.38       146.06 o                         
  -5   4   2       2029.82       2027.60       123.86 o                         
  -4   4   2      30743.68      30612.59       350.96 o                         
  -3   4   2       1230.43       1248.23        69.38 o                         
  -2   4   2      24259.76      24552.77       308.81 o                         
  -1   4   2      13323.06      13272.37       188.87 o                         
   0   4   2      16642.05      16265.49       284.82 o                         
   1   4   2      36836.92      35153.20       719.71 o                         
   2   4   2      47829.51      47656.33       726.63 o                         
   3   4   2       1291.82       1465.27       140.97 o                         
   4   4   2      11297.38      10738.92       344.34 o                         
  -9   5   2      25114.27      24975.93       565.81 o                         
  -8   5   2      22806.83      22830.50       509.59 o                         
  -7   5   2       1791.60       1690.49       133.37 o                         
  -6   5   2       2030.62       1934.36       120.25 o                         
  -5   5   2       6862.53       6737.98       172.45 o                         
  -4   5   2      41725.53      40990.13       452.78 o                         
  -3   5   2      15680.70      15409.45       253.46 o                         
  -2   5   2      16237.81      16576.15       333.03 o                         
  -1   5   2       3828.60       3642.44       129.35 o                         
   0   5   2      14767.80      14336.52       416.62 o                         
   1   5   2      17373.87      17292.98       465.81 o                         
   2   5   2      19265.59      18185.30       601.98 o                         
   3   5   2         59.10         64.69       111.39 o                         
   4   5   2       1020.98        894.00       141.04 o                         
   5   5   2       1220.04        959.45       175.11 o                         
 -11   6   2       2717.93       2657.53       260.02 o                         
 -10   6   2       1702.76       1888.71       203.63 o                         
  -9   6   2       3442.32       3615.89       259.70 o                         
  -8   6   2      26030.65      26869.50       478.96 o                         
  -7   6   2      11852.77      12215.02       301.20 o                         
  -6   6   2       6556.51       6694.36       202.91 o                         
  -5   6   2       6326.47       5901.49       169.47 o                         
  -4   6   2      19203.39      18913.74       285.72 o                         
  -3   6   2       5420.97       5730.12       220.94 o                         
  -2   6   2       1167.12       1217.90       136.56 o                         
  -1   6   2      41704.36      40673.42       697.90 o                         
   0   6   2       9890.72      10086.59       333.89 o                         
   1   6   2       2661.71       2622.45       218.19 o                         
   2   6   2       2026.24       1955.81       197.03 o                         
   3   6   2       4257.93       4469.08       319.69 o                         
   4   6   2       1013.01        925.47       186.94 o                         
   5   6   2       1012.55        735.42       184.25 o                         
   6   6   2       6401.35       6504.61       415.63 o                         
 -13   7   2       1909.54       1571.28       331.97 o                         
 -12   7   2       1403.71       1562.02       244.00 o                         
 -11   7   2       2980.82       3575.53       335.47 o                         
 -10   7   2      12737.08      13080.48       564.56 o                         
  -9   7   2      15496.60      16272.94       417.94 o                         
  -8   7   2      13890.04      14518.91       348.76 o                         
  -7   7   2       2042.02       2067.58       143.66 o                         
  -6   7   2       6068.00       6120.37       213.51 o                         
  -5   7   2       1032.92        827.10        93.94 o                         
  -4   7   2      10028.93      10226.30       273.61 o                         
  -3   7   2       9201.15       9467.66       325.29 o                         
  -2   7   2      20810.03      20719.85       548.26 o                         
  -1   7   2       4371.89       4595.51       265.18 o                         
   0   7   2        372.51        211.16       127.93 o                         
   1   7   2       7369.75       7199.82       307.28 o                         
   2   7   2       4862.01       4839.44       309.42 o                         
   3   7   2      11057.90      11749.94       496.83 o                         
   4   7   2       8206.25       9215.56       470.84 o                         
   5   7   2         10.50         11.38       225.46 o                         
   6   7   2        729.67        425.28       500.06 o                         
 -13   8   2       6590.67       5929.94       570.55 o                         
 -12   8   2       1155.50       1148.10       254.15 o                         
 -11   8   2       2265.77       2414.55       280.77 o                         
 -10   8   2       1714.67       2120.29       221.75 o                         
  -9   8   2        858.56        922.26       166.11 o                         
  -8   8   2       4014.46       4014.63       207.20 o                         
  -7   8   2       8553.28       8669.99       283.99 o                         
  -6   8   2      19212.07      19175.97       362.57 o                         
  -5   8   2        527.68        506.72       115.84 o                         
  -4   8   2       4551.86       4638.42       247.89 o                         
  -3   8   2       1865.55       2156.10       208.43 o                         
  -2   8   2       3506.21       3538.28       248.33 o                         
  -1   8   2       8168.82       8089.18       379.37 o                         
   0   8   2      11555.90      12123.80       464.00 o                         
   1   8   2       8103.59       7797.68       431.38 o                         
   2   8   2       6580.95       6937.26       389.20 o                         
   3   8   2       7151.94       7358.12       449.04 o                         
   4   8   2      13167.51      13020.49       617.33 o                         
   5   8   2       3438.94       2893.44       847.23 o                         
 -13   9   2       2209.96       2114.25       482.75 o                         
 -12   9   2       1566.76       2002.65       327.91 o                         
 -11   9   2        578.31        309.09       173.44 o                         
 -10   9   2       2065.07       2227.83       244.19 o                         
  -9   9   2       2457.51       2738.89       234.50 o                         
  -8   9   2         52.92        235.01       147.18 o                         
  -7   9   2      26962.34      27231.28       586.92 o                         
  -6   9   2       8736.69       8755.19       286.01 o                         
  -5   9   2       4841.33       4792.07       251.63 o                         
  -4   9   2      12392.99      12247.59       565.36 o                         
  -3   9   2       8563.69       8959.22       388.68 o                         
  -2   9   2      11025.29      10827.87       430.20 o                         
  -1   9   2       1564.70       1797.00       218.58 o                         
   0   9   2        380.13        295.46       182.48 o                         
   1   9   2       4197.18       4326.72       395.26 o                         
   2   9   2       5810.12       5614.52       402.21 o                         
   3   9   2       3543.65       3717.22       350.19 o                         
   4   9   2       6755.13       7048.42       665.19 o                         
 -12  10   2       9576.29       9878.37       834.60 o                         
 -11  10   2       1071.22        763.75       242.34 o                         
 -10  10   2       1665.07       1578.34       231.07 o                         
  -9  10   2       2993.19       2917.61       255.01 o                         
  -8  10   2       5997.73       6238.75       354.97 o                         
  -7  10   2        252.71        160.72       141.54 o                         
  -6  10   2      18603.71      18506.08       515.86 o                         
  -5  10   2      15299.95      15015.87       477.10 o                         
  -4  10   2       5691.36       5664.29       343.41 o                         
  -3  10   2       1166.10       1162.96       183.56 o                         
  -2  10   2      13187.48      13632.00       539.40 o                         
  -1  10   2       8387.40       8215.20       472.79 o                         
   0  10   2        433.89        436.64       182.17 o                         
   1  10   2       1133.67       1149.16       228.20 o                         
   2  10   2        170.33         61.51       199.47 o                         
   3  10   2       2129.68       1830.94       733.88 o                         
 -12  11   2       7142.77       6863.20      1105.89 o                         
 -11  11   2       7403.64       8163.55       579.95 o                         
 -10  11   2        494.70        792.72       223.59 o                         
  -9  11   2       2544.57       2549.91       278.95 o                         
  -8  11   2       1097.42       1351.80       201.56 o                         
  -7  11   2        714.55        580.14       165.83 o                         
  -6  11   2       4076.72       3744.56       291.78 o                         
  -5  11   2       2221.53       2120.13       237.37 o                         
  -4  11   2       4423.95       4644.85       372.48 o                         
  -3  11   2        144.75        257.92       164.31 o                         
  -2  11   2      13775.90      14217.66       642.23 o                         
  -1  11   2       1909.73       2117.47       285.22 o                         
   0  11   2        674.06        980.71       290.92 o                         
 -11  12   2      13130.56      14101.66      1162.06 o                         
 -10  12   2       1948.36       2412.18       466.01 o                         
  -9  12   2        309.56        270.88       190.54 o                         
  -8  12   2        343.52        297.91       218.48 o                         
  -7  12   2       3724.48       3668.24       306.84 o                         
  -6  12   2       1103.50       1392.89       238.30 o                         
  -5  12   2       4774.87       4153.77       346.12 o                         
  -4  12   2       3487.45       3497.11       344.97 o                         
  -3  12   2        158.68        -28.30       310.78 o                         
  -2  12   2        626.61        359.82       335.62 o                         
  -1  12   2       2733.42       3233.44       793.57 o                         
 -10  13   2       2019.62       1465.41       659.44 o                         
  -9  13   2        587.96       -205.03       504.27 o                         
  -8  13   2       2061.22       1621.86       655.50 o                         
  -7  13   2      10290.47      10033.42       994.47 o                         
  -6  13   2       2518.09       1815.15       338.53 o                         
  -5  13   2        276.47        190.55       235.77 o                         
  -4  13   2       2618.36       2548.91       853.55 o                         
   0   0   3      19714.68      19072.12       690.01 o                         
  -1   1   3       9654.46       9908.68       136.90 o                         
   0   1   3      31439.71      31668.13       296.19 o                         
   1   1   3      62328.12      62875.98       451.44 o                         
  -3   2   3      27970.93      28231.07       295.26 o                         
  -2   2   3      18207.53      18568.77       202.25 o                         
  -1   2   3       4081.29       3980.29        84.06 o                         
   0   2   3      12328.71      12666.60       166.03 o                         
   1   2   3      43548.26      43849.10       522.67 o                         
   2   2   3       2536.37       2541.85       100.65 o                         
  -5   3   3        692.77        683.13        77.10 o                         
  -4   3   3      38890.75      38358.59       393.74 o                         
  -3   3   3       2248.68       2405.85        90.49 o                         
  -2   3   3      36719.71      37239.73       327.62 o                         
  -1   3   3        529.87        585.11        58.27 o                         
   0   3   3       5698.78       5630.59       121.32 o                         
   1   3   3       1231.62       1378.70        75.57 o                         
   2   3   3      10211.65       9671.52       193.77 o                         
   3   3   3        653.34        643.33        91.29 o                         
  -7   4   3       5219.51       5329.99       207.34 o                         
  -6   4   3       6252.94       6010.47       199.24 o                         
  -5   4   3       4773.01       5020.77       142.39 o                         
  -4   4   3      27828.98      27267.73       311.21 o                         
  -3   4   3       6410.83       6387.38       117.12 o                         
  -2   4   3       4823.89       4844.29       141.25 o                         
  -1   4   3       7337.87       7375.65       145.53 o                         
   0   4   3      35132.57      34865.41       405.85 o                         
   1   4   3      20337.62      20436.33       380.85 o                         
   2   4   3      21037.62      20252.94       423.53 o                         
   3   4   3      11548.64      11233.55       280.69 o                         
   4   4   3       2901.99       2916.05       171.43 o                         
  -9   5   3       6887.66       6840.71       317.38 o                         
  -8   5   3      27387.71      26170.04       690.91 o                         
  -7   5   3      14251.00      13613.59       403.18 o                         
  -6   5   3       2290.23       2265.11       118.03 o                         
  -5   5   3        826.77        906.71        67.30 o                         
  -4   5   3      18640.38      18910.23       282.14 o                         
  -3   5   3       8908.52       8920.99       190.36 o                         
  -2   5   3       5575.86       5726.16       183.93 o                         
  -1   5   3      39674.86      39818.91       467.20 o                         
   0   5   3      20628.92      19877.58       375.96 o                         
   1   5   3       2098.24       2222.78       154.11 o                         
   2   5   3       5883.24       5583.85       179.12 o                         
   3   5   3      19216.51      18998.56       451.06 o                         
   4   5   3       4531.78       4797.22       273.67 o                         
   5   5   3       1865.02       1896.02       197.74 o                         
 -11   6   3        659.10        613.53       163.71 o                         
 -10   6   3      14409.66      14607.80       518.21 o                         
  -9   6   3       6464.28       6707.96       275.82 o                         
  -8   6   3      12985.46      12916.24       346.46 o                         
  -7   6   3       6439.51       6572.58       203.47 o                         
  -6   6   3      12430.35      12311.79       241.90 o                         
  -5   6   3      31201.37      30761.56       376.49 o                         
  -4   6   3       7449.04       7608.34       193.17 o                         
  -3   6   3      12347.20      11819.39       283.25 o                         
  -2   6   3      11859.69      11737.83       297.14 o                         
  -1   6   3       2774.95       2799.44       153.04 o                         
   0   6   3      16359.49      15337.00       388.74 o                         
   1   6   3       8639.21       8327.23       350.64 o                         
   2   6   3       7421.56       7667.21       360.65 o                         
   3   6   3       8389.38       9328.23       419.86 o                         
   4   6   3       2360.50       2553.05       256.88 o                         
   5   6   3        753.09        719.52       199.77 o                         
   6   6   3        213.11        313.48       213.60 o                         
 -13   7   3       8524.74       8822.26       884.93 o                         
 -12   7   3       4762.70       5156.97       426.32 o                         
 -11   7   3       1899.37       2104.96       286.46 o                         
 -10   7   3       2178.87       2241.65       276.09 o                         
  -9   7   3       9591.84       9625.81       341.83 o                         
  -8   7   3       2099.62       2330.14       153.68 o                         
  -7   7   3      16377.90      16109.30       333.31 o                         
  -6   7   3      16218.04      16050.09       378.73 o                         
  -5   7   3       3292.86       3233.41       120.95 o                         
  -4   7   3        509.10        505.95        90.80 o                         
  -3   7   3       4450.68       4379.24       200.25 o                         
  -2   7   3      22157.13      22249.27       478.12 o                         
  -1   7   3        343.24        321.24        83.97 o                         
   0   7   3       3581.39       3824.61       229.04 o                         
   1   7   3       8737.14       9053.04       380.96 o                         
   2   7   3       8892.58       8747.07       400.66 o                         
   3   7   3       1675.47       1999.09       233.81 o                         
   4   7   3       9576.58       9481.39       467.68 o                         
   5   7   3       4198.67       3902.82       453.62 o                         
 -13   8   3       4180.46       3928.25       477.72 o                         
 -12   8   3       6753.81       7252.76       496.21 o                         
 -11   8   3       3097.38       3193.81       329.79 o                         
 -10   8   3       3529.93       3819.33       314.33 o                         
  -9   8   3        425.88        670.88       156.61 o                         
  -8   8   3       1476.60       1666.43       146.38 o                         
  -7   8   3      23415.59      22922.64       459.88 o                         
  -6   8   3       1357.49       1552.21       128.23 o                         
  -5   8   3      11848.36      11802.76       344.45 o                         
  -4   8   3        196.51        247.72       118.16 o                         
  -3   8   3      13594.36      13841.99       398.60 o                         
  -2   8   3      12284.96      11970.00       500.62 o                         
  -1   8   3       6533.78       6463.37       352.85 o                         
   0   8   3       3721.36       3680.27       279.01 o                         
   1   8   3      10314.21      10704.10       445.03 o                         
   2   8   3      12480.27      13173.85       569.90 o                         
   3   8   3        752.58        811.37       217.60 o                         
   4   8   3       4360.35       3667.47       348.64 o                         
 -13   9   3        175.74        108.97       291.18 o                         
 -12   9   3       9820.51       9718.48       627.66 o                         
 -11   9   3        857.55        698.93       242.38 o                         
 -10   9   3       1446.49       1548.45       252.19 o                         
  -9   9   3         32.58        122.56       142.29 o                         
  -8   9   3       6710.78       6513.52       281.52 o                         
  -7   9   3       5623.70       5604.42       282.63 o                         
  -6   9   3      13762.41      13933.53       394.98 o                         
  -5   9   3      10937.58      11079.42       350.36 o                         
  -4   9   3       2741.21       2674.71       215.05 o                         
  -3   9   3       1399.00       1535.32       239.11 o                         
  -2   9   3      12115.08      11918.57       490.54 o                         
  -1   9   3      11521.62      11437.83       482.88 o                         
   0   9   3       1514.55       1347.75       262.32 o                         
   1   9   3       1509.33       1692.22       246.99 o                         
   2   9   3       6376.92       6364.30       426.24 o                         
   3   9   3      10622.94       9974.98       666.37 o                         
 -12  10   3       1270.08       1118.05       321.71 o                         
 -11  10   3       6158.89       6325.39       503.71 o                         
 -10  10   3       2752.55       2496.49       311.17 o                         
  -9  10   3       1486.29       1648.04       226.58 o                         
  -8  10   3       6799.42       6679.85       376.83 o                         
  -7  10   3      13152.18      13159.16       473.56 o                         
  -6  10   3        404.17        754.89       157.89 o                         
  -5  10   3       6809.93       6554.56       322.54 o                         
  -4  10   3       9426.88       9535.47       423.34 o                         
  -3  10   3       4862.86       4971.42       367.36 o                         
  -2  10   3       5251.11       5226.61       353.01 o                         
  -1  10   3       2696.13       2563.53       294.40 o                         
   0  10   3       3922.30       4171.96       400.04 o                         
   1  10   3        368.66        227.89       211.20 o                         
   2  10   3       3553.34       3379.25       658.01 o                         
 -11  11   3      19456.52      18431.61       977.74 o                         
 -10  11   3       1387.06       1134.19       256.68 o                         
  -9  11   3        984.21       1065.66       229.01 o                         
  -8  11   3       2378.06       2432.78       308.14 o                         
  -7  11   3       7397.87       7988.57       410.88 o                         
  -6  11   3       2071.57       2495.31       268.89 o                         
  -5  11   3       4377.36       4435.73       342.50 o                         
  -4  11   3        767.81        692.49       195.51 o                         
  -3  11   3       1516.59       1388.54       227.60 o                         
  -2  11   3       5493.49       5801.38       417.83 o                         
  -1  11   3       4380.15       4172.68       374.84 o                         
   0  11   3       1692.54       1588.78       338.48 o                         
   1  11   3        514.05       -101.61       504.70 o                         
 -11  12   3        595.89        649.97       791.29 o                         
 -10  12   3       6915.13       4881.42      1342.98 o                         
  -9  12   3       1528.44       1344.69       319.92 o                         
  -8  12   3       1498.83       1352.04       256.02 o                         
  -7  12   3       1339.25       1404.24       258.15 o                         
  -6  12   3       1378.18       1056.61       204.77 o                         
  -5  12   3       3197.16       3706.51       331.44 o                         
  -4  12   3       1142.68        961.80       350.27 o                         
  -3  12   3      13364.71      14985.57       985.82 o                         
  -2  12   3       1084.16       1661.71       387.25 o                         
  -1  12   3       2229.15       1409.21       575.08 o                         
  -6  13   3       6346.15       6884.86      1363.07 o                         
  -5  13   3       3683.18       3148.69       533.17 o                         
  -4  13   3        348.64       2031.69       791.50 o                         
  -1   1   4      21320.73      21385.63       274.82 o                         
   0   1   4       1063.72       1036.12        54.92 o                         
   1   1   4      38215.69      37822.39       382.45 o                         
  -3   2   4      40570.36      40095.68       429.49 o                         
  -2   2   4      67764.69      66767.84       758.32 o                         
  -1   2   4        663.26        644.88        46.19 o                         
   0   2   4      11619.84      11485.89       177.76 o                         
   1   2   4        272.23        346.15        46.77 o                         
   2   2   4      31795.40      31198.94       373.30 o                         
  -5   3   4       1649.03       1641.14        94.88 o                         
  -4   3   4      22065.51      21830.13       312.76 o                         
  -3   3   4      24011.65      24383.54       328.81 o                         
  -2   3   4      19342.27      18944.05       249.71 o                         
  -1   3   4       5300.45       5486.59       119.74 o                         
   0   3   4      29301.94      29482.22       349.87 o                         
   1   3   4       6032.38       5810.52       135.94 o                         
   2   3   4       2498.25       2528.43       107.96 o                         
   3   3   4       1571.45       1676.32       106.00 o                         
  -7   4   4       6540.08       6487.34       251.83 o                         
  -6   4   4       1014.96       1177.16       103.66 o                         
  -5   4   4        652.44        582.52        74.49 o                         
  -4   4   4      10480.01      10686.38       212.50 o                         
  -3   4   4      41396.14      40285.23       468.25 o                         
  -2   4   4       9019.74       9254.06       172.47 o                         
  -1   4   4      13607.21      13574.37       230.11 o                         
   0   4   4       6971.64       7114.37       179.67 o                         
   1   4   4      11046.30      10657.50       218.61 o                         
   2   4   4        439.29        412.30        78.65 o                         
   3   4   4      17783.92      17713.14       412.26 o                         
   4   4   4      21647.00      22213.59       511.33 o                         
  -9   5   4       3600.50       4164.56       276.88 o                         
  -8   5   4      11217.10      11422.49       327.72 o                         
  -7   5   4       3309.08       3568.24       137.56 o                         
  -6   5   4      23342.99      21535.25       496.20 o                         
  -5   5   4      11284.76      11511.81       230.08 o                         
  -4   5   4       4308.16       4328.81       159.63 o                         
  -3   5   4      15761.78      15607.51       300.90 o                         
  -2   5   4      10489.47      10641.48       250.49 o                         
  -1   5   4      32997.76      32813.23       479.54 o                         
   0   5   4      35496.04      34760.08       467.22 o                         
   1   5   4      16535.96      16022.38       344.05 o                         
   2   5   4       4684.72       4513.65       265.16 o                         
   3   5   4       8422.71       8392.91       345.97 o                         
   4   5   4      15177.39      14657.84       483.81 o                         
   5   5   4       1171.69       1109.73       183.72 o                         
 -11   6   4        382.70        458.85       187.65 o                         
 -10   6   4       1784.95       2163.81       266.68 o                         
  -9   6   4      15769.06      16141.51       482.30 o                         
  -8   6   4       9091.32       9226.48       274.97 o                         
  -7   6   4      11867.29      11662.62       378.11 o                         
  -6   6   4      13598.26      13120.99       248.67 o                         
  -5   6   4       5608.14       5368.21       130.31 o                         
  -4   6   4       9913.44       9954.44       240.05 o                         
  -3   6   4       3063.96       3121.27       165.07 o                         
  -2   6   4      26289.94      26510.21       464.83 o                         
  -1   6   4       3283.28       3314.96       163.34 o                         
   0   6   4        454.88        407.81        82.95 o                         
   1   6   4         70.14         62.79       119.56 o                         
   2   6   4      27377.21      26647.85       727.07 o                         
   3   6   4       1289.81       1344.47       191.30 o                         
   4   6   4       1825.90       1950.98       230.75 o                         
   5   6   4        181.72        131.90       214.07 o                         
   6   6   4       1894.68       1802.12       381.94 o                         
 -13   7   4         31.77       -257.31       675.89 o                         
 -12   7   4       4558.47       4182.69       447.40 o                         
 -11   7   4       8349.08       9301.13       486.69 o                         
 -10   7   4       3013.41       3010.92       294.71 o                         
  -9   7   4       6637.99       6495.81       303.11 o                         
  -8   7   4       3816.19       3895.81       209.76 o                         
  -7   7   4      16121.26      15828.33       525.28 o                         
  -6   7   4      21787.23      20633.72       369.74 o                         
  -5   7   4      11430.73      11538.59       284.24 o                         
  -4   7   4       1648.93       1915.44       148.90 o                         
  -3   7   4      12066.17      12173.76       352.79 o                         
  -2   7   4       9460.52       9721.25       283.30 o                         
  -1   7   4      13015.69      12659.04       361.66 o                         
   0   7   4       1098.64       1030.61       159.46 o                         
   1   7   4       5797.98       5701.03       310.10 o                         
   2   7   4       5464.95       5484.73       321.78 o                         
   3   7   4        621.08        755.98       176.21 o                         
   4   7   4        230.34        244.57       192.24 o                         
   5   7   4       1751.64       1240.26       706.16 o                         
 -13   8   4        322.80        453.48       572.10 o                         
 -12   8   4      10467.52       9073.90       594.28 o                         
 -11   8   4       4856.62       5094.20       385.61 o                         
 -10   8   4       1620.57       1833.12       230.17 o                         
  -9   8   4        759.37        772.40       176.71 o                         
  -8   8   4       1989.66       1930.36       187.46 o                         
  -7   8   4       4515.68       4598.46       236.83 o                         
  -6   8   4       3372.58       3426.86       211.96 o                         
  -5   8   4       2053.02       2350.84       170.74 o                         
  -4   8   4       7497.29       7472.37       299.91 o                         
  -3   8   4      10734.57      10776.34       471.04 o                         
  -2   8   4       7727.39       7435.19       385.41 o                         
  -1   8   4       8186.09       8157.11       397.12 o                         
   0   8   4         25.79        206.57       175.02 o                         
   1   8   4        923.24        984.87       213.02 o                         
   2   8   4       5248.65       5841.21       392.11 o                         
   3   8   4      15987.21      14952.54       700.33 o                         
   4   8   4       2028.16       2653.72       877.25 o                         
 -12   9   4       1239.80        945.32       525.08 o                         
 -11   9   4       9020.34       9255.41       571.12 o                         
 -10   9   4        557.19        382.44       204.40 o                         
  -9   9   4        249.00        295.54       196.98 o                         
  -8   9   4       1038.07        926.86       184.66 o                         
  -7   9   4       7934.14       8064.29       387.39 o                         
  -6   9   4       6345.76       6762.14       298.52 o                         
  -5   9   4       2522.71       2521.59       205.97 o                         
  -4   9   4      16886.18      17385.68       538.94 o                         
  -3   9   4       3242.36       3316.40       287.37 o                         
  -2   9   4       1267.69       1079.78       215.28 o                         
  -1   9   4       3185.65       2829.06       292.78 o                         
   0   9   4       6205.85       5924.80       400.19 o                         
   1   9   4       2903.80       3231.37       347.72 o                         
   2   9   4       2137.37       2481.26       330.13 o                         
   3   9   4       4596.75       5441.75      1797.38 o                         
   4   9   4       5475.07       3691.89      1009.87 o                         
 -12  10   4       2472.09       2738.98       739.85 o                         
 -11  10   4       3406.56       3628.72       536.40 o                         
 -10  10   4        371.44        506.92       194.36 o                         
  -9  10   4       4329.60       4183.43       341.64 o                         
  -8  10   4        589.92        510.31       164.77 o                         
  -7  10   4      12799.71      12570.60       493.57 o                         
  -6  10   4      10898.76      11701.87       458.31 o                         
  -5  10   4       4158.13       4084.39       286.10 o                         
  -4  10   4       1549.97       1500.31       205.85 o                         
  -3  10   4       7094.88       7124.60       417.00 o                         
  -2  10   4       9744.72       9929.72       485.23 o                         
  -1  10   4       5617.30       5012.11       368.37 o                         
   0  10   4       3476.94       3259.89       380.26 o                         
   1  10   4       4510.61       4307.06       472.86 o                         
   2  10   4        354.69        -10.33       447.42 o                         
 -11  11   4        569.42        441.51       370.33 o                         
 -10  11   4      13667.46      12310.80       815.30 o                         
  -9  11   4       7258.34       7116.35       541.95 o                         
  -8  11   4       1538.97       1442.86       296.17 o                         
  -7  11   4       2596.77       2167.27       312.95 o                         
  -6  11   4       5379.92       5761.23       416.12 o                         
  -5  11   4       1932.49       2218.72       244.84 o                         
  -4  11   4       2139.44       2114.22       238.04 o                         
  -3  11   4       4345.15       4370.00       351.28 o                         
  -2  11   4        673.28        880.92       281.08 o                         
  -1  11   4      12672.35      12834.19       804.98 o                         
   0  11   4       1428.30       1383.27       485.48 o                         
 -10  12   4       7728.85       6772.25      1514.74 o                         
  -9  12   4        873.59        974.12       500.01 o                         
  -8  12   4       2156.45       1354.45      1356.64 o                         
  -7  12   4       1774.91       2318.97       378.42 o                         
  -6  12   4       2640.46       2278.91       413.89 o                         
  -5  12   4       1744.81       2028.47       331.26 o                         
  -4  12   4        718.10        839.90       319.10 o                         
  -3  12   4        426.24        894.20       423.38 o                         
  -2  12   4       6285.38       5557.24      1051.71 o                         
  -6  13   4       1143.31       1352.64       657.01 o                         
  -5  13   4       7096.83       7608.24      1180.90 o                         
  -1   1   5       7619.40       7738.23       203.09 o                         
   0   1   5       9251.47       9068.35       233.58 o                         
   1   1   5       9447.57       9541.47       193.01 o                         
  -3   2   5      49216.49      49137.77       565.24 o                         
  -2   2   5      23758.01      23862.86       346.17 o                         
  -1   2   5       7254.31       7267.27       172.98 o                         
   0   2   5      26068.00      26089.88       375.85 o                         
   1   2   5       3726.43       3747.41       111.84 o                         
   2   2   5      11364.08      11277.74       219.89 o                         
  -5   3   5       9509.95       9355.68       238.10 o                         
  -4   3   5      22720.74      22363.81       369.80 o                         
  -3   3   5      19498.56      18755.07       313.50 o                         
  -2   3   5       7910.62       8040.27       199.91 o                         
  -1   3   5      18939.15      18795.49       274.71 o                         
   0   3   5       5994.43       5911.84       137.74 o                         
   1   3   5      27466.17      27219.24       343.02 o                         
   2   3   5       5031.39       4789.39       133.67 o                         
   3   3   5       2375.71       2226.24       107.93 o                         
  -7   4   5       1062.63       1165.37       110.64 o                         
  -6   4   5       1661.71       1673.19        82.53 o                         
  -5   4   5       4240.42       4524.20       149.85 o                         
  -4   4   5       2451.42       2336.15       112.95 o                         
  -3   4   5      22869.16      22234.15       333.77 o                         
  -2   4   5      12310.57      11914.40       205.22 o                         
  -1   4   5      13966.63      13862.58       225.98 o                         
   0   4   5      25369.41      25018.67       363.12 o                         
   1   4   5       1561.03       1566.48       116.41 o                         
   2   4   5       2408.50       2104.62        99.97 o                         
   3   4   5       3381.70       3435.21       179.04 o                         
   4   4   5      15810.77      15983.76       456.67 o                         
  -9   5   5       9590.17       9938.95       429.99 o                         
  -8   5   5       1544.39       1458.76       142.21 o                         
  -7   5   5      15673.03      15355.13       384.47 o                         
  -6   5   5       2832.09       2872.86       104.07 o                         
  -5   5   5      21131.06      20310.35       336.79 o                         
  -4   5   5       4443.62       4436.41       155.54 o                         
  -3   5   5       4036.22       4094.25       157.01 o                         
  -2   5   5      14296.14      14144.08       278.97 o                         
  -1   5   5       3372.91       3389.13       140.79 o                         
   0   5   5       8027.06       8468.29       252.91 o                         
   1   5   5       8564.47       8467.74       274.21 o                         
   2   5   5      40287.53      38204.21       932.75 o                         
   3   5   5       6838.17       6161.55       309.32 o                         
   4   5   5       2810.80       2701.78       259.40 o                         
   5   5   5       2993.87       3255.24       301.97 o                         
 -11   6   5       1209.13       1382.66       275.45 o                         
 -10   6   5       1899.79       2009.26       245.06 o                         
  -9   6   5         16.20        100.50       151.92 o                         
  -8   6   5       7112.17       7234.29       315.25 o                         
  -7   6   5      29101.20      28335.62       536.46 o                         
  -6   6   5      13234.25      13184.31       299.31 o                         
  -5   6   5      19560.16      18998.56       380.66 o                         
  -4   6   5       1248.35       1412.88       116.66 o                         
  -3   6   5        886.77        826.38        89.46 o                         
  -2   6   5       7534.79       7515.12       275.86 o                         
  -1   6   5      25950.93      25028.42       579.98 o                         
   0   6   5       2313.69       2454.43       200.63 o                         
   1   6   5       5134.07       5281.24       273.83 o                         
   2   6   5       4989.08       4758.69       279.69 o                         
   3   6   5      12682.46      11875.38       449.30 o                         
   4   6   5        819.44        543.02       204.23 o                         
   5   6   5       1071.16        723.95       302.46 o                         
   6   6   5       2046.57       2671.62       541.46 o                         
 -12   7   5       1584.46       1686.96       460.59 o                         
 -11   7   5       5043.38       4852.89       375.70 o                         
 -10   7   5      10071.18      10122.28       470.94 o                         
  -9   7   5        139.29        -28.80       141.91 o                         
  -8   7   5       5628.16       5076.83       305.10 o                         
  -7   7   5       8575.14       8475.05       355.34 o                         
  -6   7   5       3176.16       3314.31       170.62 o                         
  -5   7   5       2185.60       2257.10       147.94 o                         
  -4   7   5       3069.45       3016.42       192.90 o                         
  -3   7   5       9742.81      10199.29       319.63 o                         
  -2   7   5       2003.28       2061.30       161.62 o                         
  -1   7   5      13368.25      13708.78       567.73 o                         
   0   7   5       2554.29       2591.27       213.32 o                         
   1   7   5       6331.48       6074.74       307.97 o                         
   2   7   5       4729.76       4394.48       473.69 o                         
   3   7   5       7979.34       8143.15       560.54 o                         
   4   7   5        622.27        331.09       294.04 o                         
   5   7   5       3561.80       3230.31       725.77 o                         
 -12   8   5       3834.37       2977.39       631.74 o                         
 -11   8   5      18948.75      18557.74       858.91 o                         
 -10   8   5       8364.50       8535.34       509.83 o                         
  -9   8   5       1038.19        798.42       205.00 o                         
  -8   8   5        202.68        102.51       134.90 o                         
  -7   8   5       8111.79       8546.63       386.42 o                         
  -6   8   5       6264.71       6607.17       305.40 o                         
  -5   8   5       2184.75       2234.91       184.42 o                         
  -4   8   5      15758.76      16132.21       435.19 o                         
  -3   8   5        179.45        179.56       155.85 o                         
  -2   8   5       6501.34       7018.54       437.05 o                         
  -1   8   5       3871.29       3899.14       346.59 o                         
   0   8   5       5244.66       5534.29       369.38 o                         
   1   8   5       1601.55       1738.89       270.13 o                         
   2   8   5       3498.59       3572.33       350.38 o                         
   3   8   5       1398.44       2041.64       344.45 o                         
   4   8   5      10643.54       9872.62      1509.29 o                         
 -11   9   5       2973.82       2607.15       372.67 o                         
 -10   9   5       1264.66       1159.06       279.57 o                         
  -9   9   5        635.65        440.52       230.06 o                         
  -8   9   5       3327.63       3073.66       280.65 o                         
  -7   9   5       2787.48       2747.92       247.48 o                         
  -6   9   5       7338.31       7288.19       351.43 o                         
  -5   9   5      13929.33      13644.86       473.47 o                         
  -4   9   5       3471.40       3734.15       265.21 o                         
  -3   9   5      17983.49      18978.07       643.20 o                         
  -2   9   5       8798.34       9024.07       686.03 o                         
  -1   9   5       3217.65       3139.47       334.12 o                         
   0   9   5         94.36        -72.69       178.92 o                         
   1   9   5       5047.87       5163.09       423.61 o                         
   2   9   5       3482.90       3851.73       435.72 o                         
   3   9   5       2446.55       1558.20       819.70 o                         
 -11  10   5        443.64        219.23       315.44 o                         
 -10  10   5       5260.23       5566.69       505.24 o                         
  -9  10   5       1650.74       1412.23       266.35 o                         
  -8  10   5       1987.59       2277.95       268.68 o                         
  -7  10   5        402.96        413.39       191.27 o                         
  -6  10   5      11075.18      11526.47       689.25 o                         
  -5  10   5      13849.12      14577.57       635.93 o                         
  -4  10   5       1336.77       1671.73       244.81 o                         
  -3  10   5       2292.68       2214.24       268.82 o                         
  -2  10   5       2698.66       2350.14       438.73 o                         
  -1  10   5       9050.77       9742.95       558.81 o                         
   0  10   5        836.16        634.18       260.38 o                         
   1  10   5       3870.17       3080.78       882.41 o                         
 -11  11   5       1443.36       1526.04       522.49 o                         
 -10  11   5       6181.39       5378.49       837.21 o                         
  -9  11   5       6530.30       5933.77       502.26 o                         
  -8  11   5      11665.64      11245.53       663.96 o                         
  -7  11   5        774.50        916.27       254.29 o                         
  -6  11   5       3670.36       3823.74       415.05 o                         
  -5  11   5       3562.13       3603.92       346.43 o                         
  -4  11   5       3490.00       3786.62       370.08 o                         
  -3  11   5       3549.27       3744.76       369.54 o                         
  -2  11   5       6683.17       6616.67       479.36 o                         
  -1  11   5       1543.88       1299.49       419.22 o                         
   0  11   5       1683.91       2223.22       773.05 o                         
  -9  12   5       3103.27       2944.42      1085.57 o                         
  -8  12   5        280.65       1368.07       856.57 o                         
  -7  12   5       2442.55       2587.40       533.05 o                         
  -6  12   5        260.02        564.31       472.25 o                         
  -5  12   5       1862.79       1930.17       557.32 o                         
  -4  12   5       2376.01       2513.12       569.18 o                         
  -3  12   5        629.19        681.60       547.23 o                         
  -2  12   5       2979.44       2933.33       849.66 o                         
   0   0   6       3009.60       2954.14       314.67 o                         
  -1   1   6       3567.13       3373.99       155.29 o                         
   0   1   6       2677.24       2781.01       121.73 o                         
   1   1   6      14361.67      14413.33       286.83 o                         
  -3   2   6      15873.85      16010.66       297.45 o                         
  -2   2   6       5208.02       5121.30       182.69 o                         
  -1   2   6      12215.34      12338.92       274.81 o                         
   0   2   6      46820.57      48237.57       572.68 o                         
   1   2   6      68950.55      68113.09       758.28 o                         
   2   2   6       6777.06       6578.33       217.23 o                         
  -5   3   6       4471.46       4458.02       184.11 o                         
  -4   3   6       5998.39       6289.80       218.42 o                         
  -3   3   6        157.07        187.44        87.87 o                         
  -2   3   6      15295.67      15626.04       308.20 o                         
  -1   3   6      11880.76      12004.33       226.49 o                         
   0   3   6      11962.58      11694.42       250.54 o                         
   1   3   6       6700.66       6724.24       192.77 o                         
   2   3   6       6892.92       6432.13       168.36 o                         
   3   3   6       4826.18       4750.66       196.72 o                         
  -7   4   6       9055.04       9242.43       285.08 o                         
  -6   4   6       3000.12       3073.76       192.16 o                         
  -5   4   6      16481.50      16129.48       388.03 o                         
  -4   4   6       7522.62       7731.54       284.08 o                         
  -3   4   6      11065.34      11097.69       284.58 o                         
  -2   4   6      13021.44      12870.45       258.91 o                         
  -1   4   6      17110.36      16613.75       246.18 o                         
   0   4   6      18542.10      17420.91       349.05 o                         
   1   4   6       1228.79       1169.13        81.98 o                         
   2   4   6       6189.13       5938.15       235.11 o                         
   3   4   6        225.23        277.45       107.23 o                         
   4   4   6       1619.52       1698.65       186.75 o                         
  -9   5   6       2016.68       1962.72       271.72 o                         
  -8   5   6        298.30        291.75       158.52 o                         
  -7   5   6       6710.55       6263.91       274.33 o                         
  -6   5   6       3645.92       3772.13       210.42 o                         
  -5   5   6      13158.28      13162.66       329.64 o                         
  -4   5   6        650.69        573.79       115.67 o                         
  -3   5   6       6664.49       6904.10       193.84 o                         
  -2   5   6        646.36        743.03        68.59 o                         
  -1   5   6      24090.40      24194.40       400.49 o                         
   0   5   6       3178.86       3224.12       159.17 o                         
   1   5   6        293.85        379.88       125.18 o                         
   2   5   6       4108.73       4597.85       270.80 o                         
   3   5   6      45961.81      43954.24      1056.59 o                         
   4   5   6       9556.89       8980.49       496.78 o                         
   5   5   6        802.75        697.75       230.67 o                         
 -11   6   6       2331.43       1932.33       309.07 o                         
 -10   6   6       4795.27       5131.76       412.88 o                         
  -9   6   6        496.08        464.96       198.08 o                         
  -8   6   6        173.21        126.92       118.91 o                         
  -7   6   6       3889.39       3769.57       228.25 o                         
  -6   6   6      41888.15      41610.16       735.87 o                         
  -5   6   6       6512.24       6333.04       217.19 o                         
  -4   6   6       7208.05       7228.56       271.74 o                         
  -3   6   6      10131.82       9675.19       270.10 o                         
  -2   6   6        225.31        340.47       126.03 o                         
  -1   6   6       5719.76       5780.99       367.75 o                         
   0   6   6       3942.06       4255.06       239.02 o                         
   1   6   6       8893.25       8351.17       515.96 o                         
   2   6   6       5919.64       5419.36       329.71 o                         
   3   6   6      13280.99      12411.88       572.48 o                         
   4   6   6       1884.28       1960.41       322.45 o                         
   5   6   6       7203.64       7119.20       732.64 o                         
   6   6   6       2116.86       1595.99       614.11 o                         
 -12   7   6       2429.76       1966.13       461.52 o                         
 -11   7   6       4576.62       4703.03       466.10 o                         
 -10   7   6       2159.22       1543.52       296.46 o                         
  -9   7   6       2415.71       2308.00       238.56 o                         
  -8   7   6       1650.90       1846.56       206.24 o                         
  -7   7   6      20869.66      20335.10       496.58 o                         
  -6   7   6      28468.80      28020.67       600.08 o                         
  -5   7   6        182.43        293.26       104.20 o                         
  -4   7   6       3898.65       3927.56       239.27 o                         
  -3   7   6      11962.63      12544.25       394.43 o                         
  -2   7   6      14777.31      14430.74       585.08 o                         
  -1   7   6       2961.08       3049.75       300.28 o                         
   0   7   6       7001.57       6959.41       436.32 o                         
   1   7   6       1178.09       1204.12       230.68 o                         
   2   7   6       1910.19       2039.35       326.78 o                         
   3   7   6        504.48        791.39       305.48 o                         
   4   7   6       5012.63       5254.34       588.25 o                         
   5   7   6       2924.81       3292.99       951.13 o                         
 -11   8   6       6322.09       6598.11       531.91 o                         
 -10   8   6       3037.55       1988.15       299.32 o                         
  -9   8   6       4615.87       4044.60       364.50 o                         
  -8   8   6       1202.67       1018.97       206.23 o                         
  -7   8   6        846.89        716.06       170.87 o                         
  -6   8   6       5665.51       5714.14       342.14 o                         
  -5   8   6       3184.92       3744.49       350.07 o                         
  -4   8   6       8647.84       8694.87       468.16 o                         
  -3   8   6      11213.54      11552.49       541.32 o                         
  -2   8   6       4025.69       4154.32       390.80 o                         
  -1   8   6      10758.63      10472.16       724.11 o                         
   0   8   6       3409.09       2612.90       313.58 o                         
   1   8   6       4042.55       3998.53       417.41 o                         
   2   8   6       1318.67        540.71       239.63 o                         
   3   8   6        389.84        317.20       293.54 o                         
   4   8   6       2649.98       2867.88       931.45 o                         
 -11   9   6       1930.77       1077.58       427.55 o                         
 -10   9   6       7331.43       6330.51       594.83 o                         
  -9   9   6       1218.00       1033.92       236.00 o                         
  -8   9   6       1521.46       1462.54       218.86 o                         
  -7   9   6        164.19         92.77       175.50 o                         
  -6   9   6       2225.87       2516.04       287.99 o                         
  -5   9   6       3693.07       3736.99       335.43 o                         
  -4   9   6       1156.93       1230.60       232.30 o                         
  -3   9   6        839.90        809.92       214.02 o                         
  -2   9   6       5868.43       5087.18       405.47 o                         
  -1   9   6      17573.53      17177.87      1533.10 o                         
   0   9   6       1939.26       1524.36       286.53 o                         
   1   9   6       3624.06       3354.21       408.85 o                         
   2   9   6       2155.49        244.05       614.24 o                         
 -11  10   6       2602.44        243.19       595.71 o                         
 -10  10   6       5120.05       4077.21       890.51 o                         
  -9  10   6       6493.30       6396.42       468.35 o                         
  -8  10   6       2635.91       2732.00       308.02 o                         
  -7  10   6       1845.94       1431.20       292.71 o                         
  -6  10   6       4912.46       4947.10       392.72 o                         
  -5  10   6       4675.76       4810.22       391.78 o                         
  -4  10   6      12687.27      12742.65       621.17 o                         
  -3  10   6       3912.85       3966.56       377.63 o                         
  -2  10   6       3721.83       4499.39       459.99 o                         
  -1  10   6         56.33         64.09       192.12 o                         
   0  10   6       3711.15       3378.32       634.68 o                         
   1  10   6       1585.71       1086.63       649.53 o                         
  -9  11   6        831.01        284.59       389.79 o                         
  -8  11   6       1151.67       -562.32       637.36 o                         
  -7  11   6      11246.59      11079.04       656.51 o                         
  -6  11   6       3236.33       3653.03       365.54 o                         
  -5  11   6       1152.30       1227.19       249.88 o                         
  -4  11   6       5527.21       6187.03       457.67 o                         
  -3  11   6        235.11        248.24       269.31 o                         
  -2  11   6       1982.20       2018.84       411.78 o                         
  -1  11   6       3126.07       3704.35      1007.95 o                         
  -7  12   6       4363.37       4628.36       965.83 o                         
  -6  12   6        252.94        420.29       517.92 o                         
  -5  12   6         50.26       -386.63       386.63 o                         
  -4  12   6       1467.43       1706.10       812.84 o                         
  -3  12   6       1437.43       2119.55       763.49 o                         
  -1   1   7      17935.48      18182.37       523.81 o                         
   0   1   7      26636.79      26886.95       425.65 o                         
   1   1   7       9753.75       9777.50       273.22 o                         
  -3   2   7        901.47        920.71        99.95 o                         
  -2   2   7       5037.63       4882.10       185.45 o                         
  -1   2   7       6732.10       6921.26       225.14 o                         
   0   2   7       5999.10       5846.24       278.55 o                         
   1   2   7      12436.03      12866.90       329.30 o                         
   2   2   7      18741.18      18792.08       393.33 o                         
  -5   3   7      15569.96      15451.33       386.19 o                         
  -4   3   7       2403.97       2401.08       156.42 o                         
  -3   3   7        914.73       1183.95       120.53 o                         
  -2   3   7       2753.20       2948.60       160.35 o                         
  -1   3   7      20687.30      20648.49       397.52 o                         
   0   3   7      28015.35      28661.64       541.14 o                         
   1   3   7       2557.42       2513.62       163.75 o                         
   2   3   7      14780.77      14495.35       398.05 o                         
   3   3   7       4522.61       4255.41       195.13 o                         
  -7   4   7       7786.60       7913.72       433.61 o                         
  -6   4   7        300.03        335.57       111.75 o                         
  -5   4   7       5522.36       5573.24       267.09 o                         
  -4   4   7       2777.22       2880.03       194.62 o                         
  -3   4   7        326.01        330.36        92.83 o                         
  -2   4   7       2522.38       2588.89       131.19 o                         
  -1   4   7      21992.91      21728.70       382.95 o                         
   0   4   7        921.61        917.55       115.29 o                         
   1   4   7       1311.06       1516.20       197.20 o                         
   2   4   7       4374.67       4426.96       291.72 o                         
   3   4   7      35570.73      34824.71       792.80 o                         
   4   4   7       6050.34       6266.55       414.12 o                         
  -9   5   7        175.72        187.39       189.67 o                         
  -8   5   7        142.79         31.43       172.61 o                         
  -7   5   7       2519.36       2410.80       209.11 o                         
  -6   5   7      30243.99      30327.82       631.46 o                         
  -5   5   7       4877.41       4980.24       259.50 o                         
  -4   5   7       4237.17       4192.22       223.38 o                         
  -3   5   7       3021.65       2957.90       184.36 o                         
  -2   5   7      20763.56      20232.18       477.05 o                         
  -1   5   7       1051.45        991.03       148.62 o                         
   0   5   7        675.46        572.30       185.40 o                         
   1   5   7       1542.90       1591.95       205.93 o                         
   2   5   7       4793.39       4727.84       328.00 o                         
   3   5   7        398.30        465.64       213.00 o                         
   4   5   7       7354.53       6848.25       499.72 o                         
   5   5   7       9555.96       9157.24       539.73 o                         
 -11   6   7       3654.72       3203.92       365.64 o                         
 -10   6   7         16.06         57.04       191.68 o                         
  -9   6   7        182.77        161.78       198.46 o                         
  -8   6   7         47.60        280.87       173.64 o                         
  -7   6   7       4644.98       4798.18       275.86 o                         
  -6   6   7      13197.50      13118.92       529.60 o                         
  -5   6   7       9234.94       9392.13       366.91 o                         
  -4   6   7       7234.37       7494.50       321.67 o                         
  -3   6   7      21950.91      21085.43       585.44 o                         
  -2   6   7      32887.72      32162.86       722.71 o                         
  -1   6   7       2266.94       2619.58       274.28 o                         
   0   6   7        931.30        970.52       225.40 o                         
   1   6   7       1806.95       1531.27       221.63 o                         
   2   6   7      12228.04      11831.95       534.22 o                         
   3   6   7        129.65        317.78       192.44 o                         
   4   6   7       9675.04       8934.33       589.08 o                         
   5   6   7       3455.14       3605.56       579.46 o                         
   6   6   7       1017.31        593.46       652.51 o                         
 -12   7   7       6064.64       5274.73       738.82 o                         
 -11   7   7       9904.97       9121.62       632.75 o                         
 -10   7   7       1113.97        947.71       247.18 o                         
  -9   7   7        284.64        273.83       179.84 o                         
  -8   7   7       3352.68       3775.16       285.31 o                         
  -7   7   7       4116.40       3911.88       243.45 o                         
  -6   7   7       6665.45       6377.82       322.14 o                         
  -5   7   7      11596.56      11347.81       513.42 o                         
  -4   7   7       7451.67       7570.03       370.53 o                         
  -3   7   7       4543.72       4584.62       343.05 o                         
  -2   7   7        956.56       1065.13       221.61 o                         
  -1   7   7       5231.76       5487.31       393.92 o                         
   0   7   7       1524.49       1476.77       263.02 o                         
   1   7   7       5611.57       5287.33       447.44 o                         
   2   7   7       5146.37       5611.19       557.44 o                         
   3   7   7       2179.35       2101.76       374.40 o                         
   4   7   7       3879.80       4490.36      1181.88 o                         
 -11   8   7       1227.15        754.71       456.62 o                         
 -10   8   7       6162.14       5665.03       487.10 o                         
  -9   8   7        684.84        422.20       248.88 o                         
  -8   8   7      16898.05      16156.31       673.08 o                         
  -7   8   7       4836.46       4628.92       339.49 o                         
  -6   8   7        777.17        605.09       188.48 o                         
  -5   8   7       1381.13       1563.96       209.87 o                         
  -4   8   7       2413.49       2396.14       286.06 o                         
  -3   8   7       6142.96       6364.72       429.24 o                         
  -2   8   7       3561.60       3597.59       354.27 o                         
  -1   8   7      10557.40      11000.31       574.03 o                         
   0   8   7       1332.95       1473.33       295.17 o                         
   1   8   7        248.00        244.06       240.76 o                         
   2   8   7       1718.03       2061.01       426.15 o                         
   3   8   7       1703.49       2389.72       927.41 o                         
 -10   9   7       6070.31       4971.35       647.76 o                         
  -9   9   7       3973.91       3892.84       464.93 o                         
  -8   9   7        925.20        722.26       190.82 o                         
  -7   9   7        302.40        436.44       181.93 o                         
  -6   9   7        813.84       1047.77       219.79 o                         
  -5   9   7       1181.37       1072.03       222.27 o                         
  -4   9   7       7595.10       7833.48       484.56 o                         
  -3   9   7       2236.66       2605.21       317.67 o                         
  -2   9   7       6413.63       6379.04       460.99 o                         
  -1   9   7        259.95        366.94       206.93 o                         
   0   9   7      17432.62      17191.56       853.36 o                         
   1   9   7       2622.06       2118.49       605.74 o                         
 -10  10   7        535.07        513.75       409.40 o                         
  -9  10   7       4256.49       3678.56       676.70 o                         
  -8  10   7       4080.84       4511.76       515.18 o                         
  -7  10   7       2035.48       2232.21       331.67 o                         
  -6  10   7       1060.39       1028.65       295.96 o                         
  -5  10   7       1336.89       1275.86       256.16 o                         
  -4  10   7       6843.25       7571.67       503.86 o                         
  -3  10   7       5912.93       6629.98       484.79 o                         
  -2  10   7       5214.15       5635.93       460.62 o                         
  -1  10   7       6730.60       6821.42       689.59 o                         
   0  10   7       5439.24       4123.90      1012.52 o                         
 -10  11   7       6906.68       6305.08      1141.41 o                         
  -9  11   7       5488.15       3396.70      1189.91 o                         
  -8  11   7         72.69        128.20       511.38 o                         
  -7  11   7       1777.03       1655.74       547.11 o                         
  -6  11   7       7895.24       8267.64       592.37 o                         
  -5  11   7       7041.61       6079.82       532.60 o                         
  -4  11   7        405.00        360.84       271.52 o                         
  -3  11   7       1594.91       1273.26       372.18 o                         
  -2  11   7         87.13       -338.08       393.06 o                         
  -7  12   7       1987.25       1656.18       729.57 o                         
  -4  12   7        925.64       -405.75       561.53 o                         
  -1   1   8       8971.85       8989.34       291.90 o                         
   0   1   8      18291.62      18376.64       374.67 o                         
   1   1   8      22462.81      23055.62       533.54 o                         
  -3   2   8      13425.40      13549.66       374.16 o                         
  -2   2   8       1643.94       1634.93       152.61 o                         
  -1   2   8      14602.35      14547.38       353.34 o                         
   0   2   8      14567.02      14631.50       505.40 o                         
   1   2   8       2722.09       2807.85       171.39 o                         
   2   2   8       1062.15       1019.42       127.23 o                         
  -5   3   8      22648.78      22141.13       563.48 o                         
  -4   3   8      11009.23      10320.92       345.81 o                         
  -3   3   8       4027.84       4131.00       215.28 o                         
  -2   3   8      10515.14      10469.33       307.62 o                         
  -1   3   8        301.62        335.54        67.17 o                         
   0   3   8        705.16        859.84       230.75 o                         
   1   3   8       6651.99       7347.85       336.40 o                         
   2   3   8        430.96        412.59       115.75 o                         
   3   3   8      27798.79      27366.90       680.06 o                         
  -7   4   8       1821.84       1611.69       226.13 o                         
  -6   4   8      39565.64      38780.14       802.70 o                         
  -5   4   8       6378.59       6462.59       311.43 o                         
  -4   4   8       1210.73       1194.37       144.16 o                         
  -3   4   8        840.68        854.12       121.93 o                         
  -2   4   8      17826.36      18160.27       415.23 o                         
  -1   4   8       5858.99       6118.42       322.36 o                         
   0   4   8       8236.01       7836.40       427.17 o                         
   1   4   8       2176.46       1872.08       209.34 o                         
   2   4   8       2960.20       3104.41       257.36 o                         
   3   4   8       6152.28       6089.97       433.35 o                         
   4   4   8       3815.94       3845.63       340.14 o                         
  -9   5   8       1580.86       1480.34       247.28 o                         
  -8   5   8       1426.98       1287.52       232.05 o                         
  -7   5   8         25.88        -10.01       158.19 o                         
  -6   5   8        629.38        655.70       159.86 o                         
  -5   5   8       3937.85       3674.68       233.39 o                         
  -4   5   8       4213.35       4359.29       233.37 o                         
  -3   5   8       7523.31       7406.50       283.06 o                         
  -2   5   8      24896.93      24829.91       538.00 o                         
  -1   5   8       6280.42       7160.86       397.62 o                         
   0   5   8       1569.45       1766.97       254.34 o                         
   1   5   8       2247.23       2521.39       253.72 o                         
   2   5   8      17036.54      16967.41       608.14 o                         
   3   5   8       1556.60       1621.70       274.39 o                         
   4   5   8       1423.57       1469.88       298.25 o                         
   5   5   8        202.00        158.83       203.26 o                         
 -11   6   8      10831.53      11014.58       882.84 o                         
 -10   6   8       2367.91       1972.53       287.81 o                         
  -9   6   8         96.54        128.23       189.49 o                         
  -8   6   8        271.99        342.66       175.02 o                         
  -7   6   8       3856.59       4185.21       292.45 o                         
  -6   6   8        406.27        466.37       138.85 o                         
  -5   6   8       5913.86       5981.66       306.53 o                         
  -4   6   8       1152.44       1247.54       146.73 o                         
  -3   6   8       8114.63       7704.94       370.15 o                         
  -2   6   8       5400.18       5298.75       305.63 o                         
  -1   6   8      11895.44      11541.68       531.53 o                         
   0   6   8       2313.48       2453.39       307.59 o                         
   1   6   8       4525.57       4791.62       339.55 o                         
   2   6   8       2559.30       2297.98       298.80 o                         
   3   6   8       3846.54       3706.89       469.86 o                         
   4   6   8       2573.10       2243.07       424.41 o                         
   5   6   8       8472.68       8090.17      1219.87 o                         
 -11   7   8       1026.46        883.66       542.26 o                         
 -10   7   8       4493.05       4603.54       445.45 o                         
  -9   7   8       1879.81       1808.50       284.42 o                         
  -8   7   8       6278.80       6442.94       391.03 o                         
  -7   7   8       6999.77       7300.14       402.18 o                         
  -6   7   8       4302.47       4667.93       323.32 o                         
  -5   7   8       1425.37       1512.16       259.07 o                         
  -4   7   8      20848.60      20988.87       635.29 o                         
  -3   7   8      22598.75      21936.58       752.24 o                         
  -2   7   8       2349.43       2620.48       377.65 o                         
  -1   7   8       1157.37        956.51       225.26 o                         
   0   7   8       2649.93       2322.07       317.95 o                         
   1   7   8       3902.50       4460.68       423.64 o                         
   2   7   8       1151.52       1201.91       335.63 o                         
   3   7   8       1282.60       1199.21       333.52 o                         
 -11   8   8       3380.20       4189.99       981.72 o                         
 -10   8   8       3539.69       3346.28       466.36 o                         
  -9   8   8       1381.12       1534.41       305.26 o                         
  -8   8   8        792.01        799.53       217.76 o                         
  -7   8   8       5932.29       5568.98       370.21 o                         
  -6   8   8       3909.92       3858.02       300.73 o                         
  -5   8   8        273.59        305.01       190.11 o                         
  -4   8   8       3601.85       3485.16       340.64 o                         
  -3   8   8          0.03         77.63       196.21 o                         
  -2   8   8       1366.37       1603.48       266.02 o                         
  -1   8   8        660.06        537.13       210.37 o                         
   0   8   8      22917.69      24296.69       977.16 o                         
   1   8   8       2786.88       2922.16       456.36 o                         
 -10   9   8       3909.02       2492.36       673.41 o                         
  -9   9   8      20843.08      19761.84      1698.59 o                         
  -8   9   8       3037.39       3077.15       311.93 o                         
  -7   9   8       1386.20       1159.96       279.26 o                         
  -6   9   8        123.13        -20.74       186.55 o                         
  -5   9   8       2007.77       2268.43       328.59 o                         
  -4   9   8        499.53        983.95       271.05 o                         
  -3   9   8       1245.19       1281.74       243.05 o                         
  -2   9   8       1489.99       1645.74       268.95 o                         
  -1   9   8       4488.43       4582.70       472.56 o                         
   0   9   8       2063.80       1950.61       500.84 o                         
 -10  10   8       6732.61       4739.56      1031.59 o                         
  -8  10   8        325.18        342.54       382.82 o                         
  -7  10   8       2576.90       2032.04       331.45 o                         
  -6  10   8       6513.26       6762.60       481.43 o                         
  -5  10   8       9652.36      10508.72       595.92 o                         
  -4  10   8       1612.60       2073.34       311.36 o                         
  -3  10   8        547.21        249.99       208.90 o                         
  -2  10   8       1630.28       1890.96       439.55 o                         
  -1  10   8       5808.62       3491.16       892.96 o                         
  -8  11   8       2861.61       2129.09       730.42 o                         
  -7  11   8       2770.62       3104.20       844.45 o                         
  -6  11   8       2771.93       1814.10       498.74 o                         
  -5  11   8       6954.09       5611.32      1081.83 o                         
  -4  11   8       6476.03       5978.87      1166.96 o                         
  -2  11   8       2137.23       2353.80       772.19 o                         
   0   0   9      22886.94      24621.88      1678.22 o                         
  -1   1   9       2292.78       2314.88       173.93 o                         
   0   1   9       2861.17       3046.33       223.61 o                         
   1   1   9       8962.74       8946.44       394.00 o                         
  -3   2   9       6183.18       6314.37       316.65 o                         
  -2   2   9      25129.62      24626.49       541.52 o                         
  -1   2   9       5593.68       5599.17       224.82 o                         
   0   2   9       9885.01       9955.82       537.92 o                         
   1   2   9       2908.84       2915.89       227.19 o                         
   2   2   9       2629.76       2564.83       199.48 o                         
  -5   3   9        979.09        864.24       157.53 o                         
  -4   3   9      13497.05      13568.35       441.25 o                         
  -3   3   9       3570.86       3373.22       206.91 o                         
  -2   3   9      21088.90      21673.45       493.45 o                         
  -1   3   9       5516.77       5468.01       287.60 o                         
   0   3   9        342.19        312.42       144.19 o                         
   1   3   9        369.14        737.08       176.61 o                         
   2   3   9      11335.00      11317.40       467.39 o                         
   3   3   9      12791.79      14097.75       724.16 o                         
  -7   4   9       8983.74       9359.27       484.23 o                         
  -6   4   9        119.68        -61.37       129.83 o                         
  -5   4   9      16380.00      16329.96       504.75 o                         
  -4   4   9       4248.21       4210.51       239.22 o                         
  -3   4   9       3107.09       3023.07       192.65 o                         
  -2   4   9       1592.21       1575.67       186.26 o                         
  -1   4   9       4692.87       4509.01       293.21 o                         
   0   4   9       2557.67       2560.57       278.17 o                         
   1   4   9       1112.50        977.59       210.87 o                         
   2   4   9      11131.61      11000.46       567.28 o                         
   3   4   9         59.11        140.68       208.22 o                         
   4   4   9       5283.96       5230.23       433.91 o                         
  -9   5   9       1009.81        917.79       254.14 o                         
  -8   5   9       3379.44       3321.16       319.95 o                         
  -7   5   9       7700.19       8398.00       425.30 o                         
  -6   5   9       1115.25        959.46       160.01 o                         
  -5   5   9       2738.43       2553.88       203.94 o                         
  -4   5   9        308.49        334.37       119.93 o                         
  -3   5   9       9375.16       9808.05       386.65 o                         
  -2   5   9       2940.45       2796.88       233.67 o                         
  -1   5   9      11564.86      12094.04       571.07 o                         
   0   5   9       5864.37       5278.38       391.40 o                         
   1   5   9        639.54        375.80       162.75 o                         
   2   5   9       1094.79       1215.89       256.64 o                         
   3   5   9       3100.01       3402.04       374.33 o                         
   4   5   9       1163.94       1424.35       293.41 o                         
   5   5   9       4301.41       4453.00       484.75 o                         
 -11   6   9       3715.13       3529.02       967.96 o                         
 -10   6   9      10881.28      11416.56       749.38 o                         
  -9   6   9          6.29        171.87       192.15 o                         
  -8   6   9        686.76        543.07       167.57 o                         
  -7   6   9          6.97         79.55       174.74 o                         
  -6   6   9       2100.27       1814.11       223.73 o                         
  -5   6   9       2892.18       3185.39       267.23 o                         
  -4   6   9      10094.66      10381.85       410.13 o                         
  -3   6   9      13591.40      14015.63       513.05 o                         
  -2   6   9       4252.48       4090.27       359.11 o                         
  -1   6   9       1140.63        807.69       285.52 o                         
   0   6   9      13088.72      13777.48       655.73 o                         
   1   6   9      14284.42      14113.40       826.35 o                         
   2   6   9       3585.83       2928.28       426.00 o                         
   3   6   9        969.69        893.34       463.71 o                         
   4   6   9       1701.47       1179.39       538.73 o                         
 -10   7   9        200.26        460.06       294.52 o                         
  -9   7   9       2926.89       2987.60       328.50 o                         
  -8   7   9       9939.15       9729.98       530.00 o                         
  -7   7   9       3672.02       3850.33       308.20 o                         
  -6   7   9       5162.67       5184.48       378.52 o                         
  -5   7   9       6363.43       6889.66       388.96 o                         
  -4   7   9        683.48        700.67       209.77 o                         
  -3   7   9       4607.03       4621.79       372.29 o                         
  -2   7   9       3725.81       3121.81       321.70 o                         
  -1   7   9       4076.80       4103.24       394.34 o                         
   0   7   9      14943.67      15156.56       730.04 o                         
   1   7   9       1491.14       1918.53       377.05 o                         
   2   7   9        618.78        667.55       309.95 o                         
 -10   8   9       3016.85       2357.44       470.72 o                         
  -9   8   9      15425.83      14475.58       827.37 o                         
  -8   8   9       2276.97       2169.32       359.38 o                         
  -7   8   9        608.56        646.55       267.52 o                         
  -6   8   9       4191.91       4891.78       439.31 o                         
  -5   8   9      15356.44      14966.69       813.41 o                         
  -4   8   9       1431.83       1492.28       261.27 o                         
  -3   8   9        691.44        796.84       217.22 o                         
  -2   8   9        393.03        652.71       225.68 o                         
  -1   8   9       3039.83       2788.56       375.01 o                         
   0   8   9        660.42       1040.77       338.03 o                         
   1   8   9       4319.25       5156.41       947.56 o                         
 -10   9   9       1862.74       1892.54       781.79 o                         
  -9   9   9       1391.17        826.41       565.92 o                         
  -8   9   9       6043.18       5365.91       699.08 o                         
  -7   9   9       1409.34       1224.54       302.12 o                         
  -6   9   9       6093.34       5808.99       498.69 o                         
  -5   9   9       5463.37       5648.37       438.15 o                         
  -4   9   9        751.91        888.09       248.25 o                         
  -3   9   9        138.95        198.52       187.58 o                         
  -2   9   9        697.43        767.73       234.80 o                         
  -1   9   9      10101.19       8256.47       722.79 o                         
  -8  10   9       1512.57       1967.31       593.31 o                         
  -7  10   9       2001.51       1821.16       563.53 o                         
  -6  10   9       1370.60       1548.84       632.68 o                         
  -5  10   9       2384.80       2678.42       427.39 o                         
  -4  10   9       4432.50       5221.42       845.36 o                         
  -3  10   9        503.54        503.61       290.87 o                         
  -2  10   9       1507.29       1567.41       666.96 o                         
  -1   1  10       7651.84       7979.12       317.45 o                         
   0   1  10        887.66        853.71       166.85 o                         
   1   1  10      10921.23      11156.09       456.22 o                         
  -3   2  10        474.09        490.00       165.94 o                         
  -2   2  10       8984.86       9015.18       429.39 o                         
  -1   2  10      14035.44      13489.82       450.68 o                         
   0   2  10       4927.23       4769.17       399.54 o                         
   1   2  10       2224.32       2387.97       219.19 o                         
   2   2  10      11596.61      11908.32       540.79 o                         
  -5   3  10      13457.38      13116.51       465.74 o                         
  -4   3  10       5035.33       5035.39       304.12 o                         
  -3   3  10       5081.09       4736.91       301.18 o                         
  -2   3  10       2346.77       2542.13       219.14 o                         
  -1   3  10      10555.75      10559.16       439.30 o                         
   0   3  10       6421.56       7157.48       410.35 o                         
   1   3  10       2274.21       2591.85       255.27 o                         
   2   3  10       2324.49       2415.94       335.56 o                         
   3   3  10       1749.01       1803.45       265.39 o                         
  -7   4  10      10983.34      10790.54       526.81 o                         
  -6   4  10       4828.59       4796.24       326.48 o                         
  -5   4  10       5526.77       4991.13       297.01 o                         
  -4   4  10       4619.09       4637.83       288.65 o                         
  -3   4  10      16016.27      15895.77       570.21 o                         
  -2   4  10      11920.90      11889.88       451.15 o                         
  -1   4  10       7716.62       8063.09       460.37 o                         
   0   4  10       2459.23       2853.77       294.52 o                         
   1   4  10       4176.65       4231.14       434.59 o                         
   2   4  10        742.58        949.75       272.00 o                         
   3   4  10       4812.84       4698.91       404.62 o                         
   4   4  10        888.22       1216.06       267.40 o                         
  -9   5  10       1553.76       1617.47       299.90 o                         
  -8   5  10        422.22        595.09       214.04 o                         
  -7   5  10       2454.35       2428.42       259.20 o                         
  -6   5  10       6541.96       6529.61       346.73 o                         
  -5   5  10        835.14        838.04       175.33 o                         
  -4   5  10       1013.07       1073.95       183.79 o                         
  -3   5  10       1931.58       2100.33       206.84 o                         
  -2   5  10       5950.71       6432.18       376.59 o                         
  -1   5  10       2739.70       2696.22       302.24 o                         
   0   5  10      10458.68      11313.99       573.05 o                         
   1   5  10      15452.81      15632.44       838.33 o                         
   2   5  10          3.50        162.73       228.05 o                         
   3   5  10         68.08        402.90       218.82 o                         
   4   5  10       3311.40       3381.90       411.97 o                         
   5   5  10       8390.11       8357.68       925.13 o                         
 -10   6  10       1045.68       1103.33       350.89 o                         
  -9   6  10       8508.51       7304.92       534.43 o                         
  -8   6  10       6453.35       6483.87       399.10 o                         
  -7   6  10       2294.67       2700.41       307.34 o                         
  -6   6  10        732.14        773.07       174.22 o                         
  -5   6  10       1905.96       2055.36       237.04 o                         
  -4   6  10       1812.79       1964.91       216.55 o                         
  -3   6  10       4192.39       3849.78       344.63 o                         
  -2   6  10       7451.63       7595.63       499.28 o                         
  -1   6  10        936.72        926.72       251.19 o                         
   0   6  10       3660.95       4548.14       630.30 o                         
   1   6  10       2622.17       2451.75       389.32 o                         
   2   6  10       1872.31       2199.33       388.61 o                         
   3   6  10        202.75         70.17       336.62 o                         
  -9   7  10       4702.13       4458.28      1231.26 o                         
  -8   7  10        906.52        858.83       243.51 o                         
  -7   7  10       1162.36       1051.33       264.62 o                         
  -6   7  10        768.06        978.57       227.30 o                         
  -5   7  10      15130.09      14346.54       717.80 o                         
  -4   7  10       6044.83       6051.40       430.75 o                         
  -3   7  10         98.12        233.66       206.20 o                         
  -2   7  10        975.52       1045.02       282.71 o                         
  -1   7  10      11116.24      11031.38       632.25 o                         
   0   7  10       9643.80      10308.09       754.52 o                         
   1   7  10       6563.43       5667.94       582.14 o                         
   2   7  10        362.46        836.20       472.78 o                         
  -9   8  10       2290.66       1013.52       581.39 o                         
  -8   8  10       8421.08       9174.51       909.83 o                         
  -7   8  10       2474.22       2372.99       328.69 o                         
  -6   8  10       1877.97       1958.79       311.88 o                         
  -5   8  10       4825.33       4640.65       400.28 o                         
  -4   8  10       6673.40       6568.08       471.54 o                         
  -3   8  10        137.39        381.42       217.42 o                         
  -2   8  10        669.51        660.69       232.56 o                         
  -1   8  10       4956.40       5766.18       593.59 o                         
   0   8  10        137.78        636.68       469.40 o                         
  -8   9  10       2141.95       2408.04       756.09 o                         
  -7   9  10       1198.12        897.00       515.84 o                         
  -6   9  10       7037.55       7774.83       643.31 o                         
  -5   9  10       4214.84       3971.56       412.01 o                         
  -4   9  10       2022.35       2323.76       362.97 o                         
  -3   9  10         43.17         87.64       247.57 o                         
  -2   9  10        180.66         71.30       400.94 o                         
  -3  10  10       3796.10       2398.71       757.62 o                         
  -1   1  11       6141.33       6884.89       467.66 o                         
   0   1  11       5754.12       6064.80       571.14 o                         
   1   1  11       2321.07       2381.74       306.52 o                         
  -3   2  11       5237.76       4955.15       408.94 o                         
  -2   2  11       1941.84       2119.31       242.16 o                         
  -1   2  11       9723.27      10649.80       570.00 o                         
   0   2  11       5850.95       6202.24       442.76 o                         
   1   2  11       4357.28       5333.25       428.65 o                         
   2   2  11       4041.99       4040.96       410.74 o                         
  -5   3  11       8064.53       8670.79       715.84 o                         
  -4   3  11       2662.59       2971.12       333.82 o                         
  -3   3  11      13081.39      13431.52       517.09 o                         
  -2   3  11        366.09        254.55       143.90 o                         
  -1   3  11       6727.82       6837.91       416.11 o                         
   0   3  11       2849.69       2988.45       288.06 o                         
   1   3  11       4148.97       4478.21       426.60 o                         
   2   3  11       5753.24       6609.01       542.13 o                         
   3   3  11       3937.16       4387.14       436.92 o                         
  -7   4  11       1431.79       1049.80       287.66 o                         
  -6   4  11      11262.00      11140.69       562.22 o                         
  -5   4  11       7667.36       7660.13       455.41 o                         
  -4   4  11        174.83         40.86       147.95 o                         
  -3   4  11       1757.83       1878.52       232.90 o                         
  -2   4  11      12687.17      13005.18       531.11 o                         
  -1   4  11       1223.56       1403.28       232.24 o                         
   0   4  11       3223.87       3247.84       382.59 o                         
   1   4  11       4185.22       4640.21       460.02 o                         
   2   4  11        240.23         53.40       204.48 o                         
   3   4  11       2534.41       2948.82       674.55 o                         
   4   4  11       3161.60       2724.54       368.15 o                         
  -9   5  11       8978.18       8249.01       892.23 o                         
  -8   5  11       4822.10       4105.39       524.94 o                         
  -7   5  11        897.21        943.11       232.09 o                         
  -6   5  11       2406.58       2108.69       277.93 o                         
  -5   5  11       7557.16       8270.66       420.21 o                         
  -4   5  11       2553.49       2255.63       245.48 o                         
  -3   5  11       5587.99       6025.56       351.92 o                         
  -2   5  11       2733.92       3058.03       334.06 o                         
  -1   5  11       1238.82       1402.41       333.62 o                         
   0   5  11       4741.02       4939.04       500.58 o                         
   1   5  11       1765.45       2238.43       380.46 o                         
   2   5  11       4625.45       5056.94       517.32 o                         
   3   5  11        926.14       1102.52       385.83 o                         
   4   5  11        686.94       1498.32       588.99 o                         
  -8   6  11       2394.63       2811.65      1110.07 o                         
  -7   6  11       4133.97       4248.27       376.35 o                         
  -6   6  11        552.67        540.07       264.30 o                         
  -5   6  11       3176.14       3246.58       312.22 o                         
  -4   6  11       1101.28       1154.02       244.52 o                         
  -3   6  11       1030.10       1298.27       306.38 o                         
  -2   6  11         71.78        -55.84       178.00 o                         
  -1   6  11      11417.25      12079.98       770.98 o                         
   0   6  11       6117.34       6649.24       596.51 o                         
   1   6  11       3477.43       4049.12       499.45 o                         
   2   6  11        370.88        134.61       367.07 o                         
   3   6  11       1519.21       1404.07       564.32 o                         
  -8   7  11       5434.32       5178.53      1013.00 o                         
  -7   7  11       1191.49       1301.10       333.18 o                         
  -6   7  11        648.04        550.04       235.96 o                         
  -5   7  11        361.54        158.02       216.46 o                         
  -4   7  11       9886.55       9173.01       537.29 o                         
  -3   7  11       3453.74       3334.98       563.74 o                         
  -2   7  11        139.51        114.05       213.39 o                         
  -1   7  11       3892.13       3752.01       487.12 o                         
   0   7  11       3144.04       3284.11       761.82 o                         
   1   7  11       2108.11       2065.51       606.66 o                         
  -8   8  11        797.09        206.62       554.45 o                         
  -7   8  11       2369.45       1803.09       703.96 o                         
  -6   8  11      11581.55      12522.58       780.61 o                         
  -5   8  11       2299.17       2357.55       543.92 o                         
  -4   8  11       5707.32       5820.11       489.72 o                         
  -3   8  11       3677.34       3326.23       479.87 o                         
  -2   8  11       1311.88        670.88       434.40 o                         
  -1   8  11       3965.86       2961.96       746.58 o                         
  -6   9  11        641.82       -614.65       881.39 o                         
  -4   9  11        298.91        485.06       474.95 o                         
  -3   9  11       2731.23       3153.66       801.43 o                         
   0   0  12       3903.19       6238.11      1066.51 o                         
  -1   1  12       2685.57       3368.82       481.63 o                         
   0   1  12       4789.44       4784.63       793.32 o                         
   1   1  12       2651.67       3062.06       458.22 o                         
  -3   2  12        620.22        776.63       300.12 o                         
  -2   2  12       1597.14       1189.27       288.23 o                         
  -1   2  12      13913.49      14513.38       920.75 o                         
   0   2  12        632.28        610.01       302.20 o                         
   1   2  12       8184.84       8307.01       721.13 o                         
   2   2  12       3246.98       3077.68       463.35 o                         
  -5   3  12        384.06        337.78       289.18 o                         
  -4   3  12       4299.96       4284.50       407.47 o                         
  -3   3  12       2545.27       2708.22       357.92 o                         
  -2   3  12      16043.74      17035.99      1095.40 o                         
  -1   3  12       4535.95       3548.73       506.93 o                         
   0   3  12        364.83        622.09       338.08 o                         
   1   3  12       3368.38       3755.13       536.44 o                         
   2   3  12       2833.09       2987.16       489.38 o                         
   3   3  12       1438.60        992.79       349.74 o                         
  -7   4  12       1109.11        954.37       400.49 o                         
  -6   4  12        487.30        252.73       295.83 o                         
  -5   4  12       7030.70       7306.58       600.68 o                         
  -4   4  12      11228.62      11689.78       606.78 o                         
  -3   4  12         38.57         11.28       155.46 o                         
  -2   4  12       1776.89       2508.71       325.53 o                         
  -1   4  12       3892.90       3967.30       423.61 o                         
   0   4  12       5253.85       5817.52       728.63 o                         
   1   4  12       5133.26       4765.79       626.91 o                         
   2   4  12       3449.67       3737.16       565.31 o                         
   3   4  12        579.65        125.13       535.00 o                         
  -8   5  12       5630.47       5653.97       759.33 o                         
  -7   5  12       7938.54       8217.94       710.71 o                         
  -6   5  12         76.36         98.64       216.50 o                         
  -5   5  12       2682.77       3470.07       388.35 o                         
  -4   5  12       5553.05       5745.28       386.48 o                         
  -3   5  12       1614.04       1638.76       259.33 o                         
  -2   5  12        957.18       1288.67       258.43 o                         
  -1   5  12       3903.72       4299.93       480.94 o                         
   0   5  12       1381.50       1662.67       474.64 o                         
   1   5  12       6402.55       6552.81       588.22 o                         
  -7   6  12        309.91        902.93       539.95 o                         
  -6   6  12       2246.47       2617.87       421.77 o                         
  -5   6  12        558.49       1083.93       292.42 o                         
  -4   6  12       4673.12       4798.63       479.40 o                         
  -3   6  12        499.87        430.25       206.08 o                         
  -2   6  12        331.84        780.10       287.46 o                         
  -1   6  12         98.65        109.94       253.62 o                         
   0   6  12      10609.23      12428.73      1302.72 o                         
   1   6  12       9582.63      10010.02      1193.34 o                         
   2   6  12        159.04        297.80       304.96 o                         
  -6   7  12       2671.60       2384.20       763.53 o                         
  -5   7  12        776.72       1003.57       323.07 o                         
  -4   7  12       1540.40       1066.34       301.02 o                         
  -3   7  12       1844.36       1767.36       365.04 o                         
  -2   7  12       5037.96       5865.85       929.17 o                         
  -1   7  12       1741.48       1315.73       507.22 o                         
   0   7  12       5457.01       5387.30       915.12 o                         
  -5   8  12      11795.33      11609.50      1985.46 o                         
  -4   8  12        605.19        330.85       280.36 o                         
  -1   1  13       1481.83       1839.15       537.95 o                         
   0   1  13       1154.01       1583.40       835.54 o                         
   1   1  13       3478.60       3866.41       507.29 o                         
  -3   2  13       3259.80       3600.14       426.49 o                         
  -2   2  13       4179.78       3594.33       510.08 o                         
  -1   2  13        297.30        456.50       410.51 o                         
   0   2  13       4721.48       4973.63       673.72 o                         
   1   2  13        207.13        -72.23       341.27 o                         
   2   2  13       2678.92       2321.55       505.76 o                         
  -5   3  13       2069.17       1774.77       693.33 o                         
  -4   3  13       4017.04       3842.75       547.18 o                         
  -3   3  13       1364.87       1972.49       351.45 o                         
  -2   3  13       4218.01       4796.36       597.21 o                         
  -1   3  13       8733.78       9834.46      1184.68 o                         
   0   3  13      13271.04      13990.03       986.67 o                         
   1   3  13        317.91        457.74       359.36 o                         
   2   3  13       1081.17        781.70       409.06 o                         
   3   3  13        191.16         20.34       495.62 o                         
  -6   4  13        278.78        -91.47       651.93 o                         
  -5   4  13         76.06       -136.27       389.87 o                         
  -4   4  13       6358.65       7089.43       566.74 o                         
  -3   4  13       9137.05       8900.53       705.35 o                         
  -2   4  13        656.39        878.47       479.93 o                         
  -1   4  13       2187.23       1528.82       502.22 o                         
   0   4  13       2363.08       2346.78       516.97 o                         
  -7   5  13       1949.34       2101.36       740.69 o                         
  -6   5  13       8548.34       7390.55       797.17 o                         
  -5   5  13       1071.87       1244.20       504.52 o                         
  -4   5  13       4047.05       3442.80       387.91 o                         
  -3   5  13       1313.88       1036.55       404.08 o                         
  -2   5  13        467.23       -475.89       802.02 o                         
  -1   5  13       1257.95        732.83       880.67 o                         
  -5   6  13       2005.01       1647.09       596.61 o                         
  -4   6  13       1987.05       2257.18       766.16 o                         
  -3   6  13        190.40        222.88       570.28 o                         
  -5   7  13       7439.41       5310.92       936.47 o                         
  -4   7  13         26.15         -9.03       257.75 o                         
  -3   7  13        210.43        441.32       417.60 o                         
   0   1  14       7081.85       8224.25      1316.80 o                         
   1   1  14        489.87        990.42       618.71 o                         
  -3   2  14        992.93        854.79       559.11 o                         
  -2   2  14       1961.97       1967.28       597.10 o                         
  -1   2  14       5426.79       7543.48      1324.49 o                         
   0   2  14       5668.71       7871.08      1516.91 o                         
   1   2  14       1785.82       1577.15       513.39 o                         
  -4   3  14        792.53        864.07       409.42 o                         
  -3   3  14        786.44        772.09       378.12 o                         
  -2   3  14         47.29        479.65       539.29 o                         
  -1   3  14       1174.15       1504.88       887.04 o                         
   0   3  14       4976.65       2170.99       897.56 o                         
  -4   4  14        357.32        138.90       319.84 o                         
  -3   4  14        111.38        522.15       556.75 o                         
  -2   4  14       4597.96       5097.02      1198.40 o                         
  -3   5  14        308.87        799.20       733.60 o                         
                                                                                
