# Supplementary material for: Crystal structures of trans-di­bromido­bis­(3,5-lutidine)gold(III) tribromide and three 3,5-lutidinium salts containing tetra­bromido­aurate(III) anions (including three cases of polymorphism)
Source: Acta Crystallogr E Crystallogr Commun. 2025 Jul 29;81(Pt 8):753–64. doi: 10.1107/S2056989025006401 (PMC12326487; doi:10.1107/S2056989025006401)
Supplement: Supplementary file 5 [file e-81-00753-3asup5.hkl]

data_3a                                                                         
_shelx_title ' linz_pgj in C2/c'                                                
_shelx_refln_list_code          4                                               
_shelx_F_calc_maximum      727.88                                               
_exptl_crystal_F_000      1488.00                                               
_reflns_d_resolution_high  0.7101                                               
                                                                                
loop_                                                                           
 _space_group_symop_operation_xyz                                               
 'x, y, z'                                                                      
 '-x, y, -z+1/2'                                                                
 'x+1/2, y+1/2, z'                                                              
 '-x+1/2, y+1/2, -z+1/2'                                                        
 '-x, -y, -z'                                                                   
 'x, -y, z-1/2'                                                                 
 '-x+1/2, -y+1/2, -z'                                                           
 'x+1/2, -y+1/2, z-1/2'                                                         
                                                                                
_cell_length_a    15.5631                                                       
_cell_length_b     9.5783                                                       
_cell_length_c    16.2371                                                       
_cell_angle_alpha  90.000                                                       
_cell_angle_beta  119.625                                                       
_cell_angle_gamma  90.000                                                       
                                                                                
_shelx_F_squared_multiplier     1.000                                           
                                                                                
loop_                                                                           
 _refln_index_h                                                                 
 _refln_index_k                                                                 
 _refln_index_l                                                                 
 _refln_F_squared_calc                                                          
 _refln_F_squared_meas                                                          
 _refln_F_squared_sigma                                                         
 _refln_observed_status                                                         
   2   0   0     161928.61     168636.16      2154.34 o                         
   4   0   0     154510.41     152189.83      1599.74 o                         
   6   0   0     529811.19     535542.75      4414.22 o                         
   8   0   0     225613.70     225336.39      1530.26 o                         
  10   0   0      60371.37      58918.81      1414.70 o                         
  12   0   0     138242.95     138248.64      2209.25 o                         
  14   0   0      75598.71      75177.21      2397.37 o                         
  16   0   0      30384.38      27448.12      1765.20 o                         
  18   0   0      25196.29      25215.94      2149.08 o                         
   1   1   0     130839.48     129263.09      1096.96 o                         
   3   1   0      19754.26      19706.63       251.25 o                         
   5   1   0      77262.40      76380.58       779.49 o                         
   7   1   0      98332.05      99730.03       908.15 o                         
   9   1   0       6747.99       6571.82       253.29 o                         
  11   1   0      16634.32      16811.99       577.70 o                         
  13   1   0      37862.29      37354.82       987.60 o                         
  15   1   0       3121.89       2395.30       399.64 o                         
  17   1   0       2300.01       2861.47       501.74 o                         
  19   1   0       9008.97       8349.79      1196.23 o                         
   0   2   0      63819.02      65208.07       886.90 o                         
   2   2   0      92228.34      93192.77       529.27 o                         
   4   2   0      21604.12      20973.73       364.37 o                         
   6   2   0      74945.36      75067.34       770.63 o                         
   8   2   0      35961.88      36815.54       674.66 o                         
  10   2   0      12360.84      12345.09       481.73 o                         
  12   2   0      26959.50      27692.95       866.52 o                         
  14   2   0      17714.94      18114.78       913.73 o                         
  16   2   0       4333.13       3716.06       545.35 o                         
  18   2   0       8714.35       9110.35       935.40 o                         
   1   3   0       7040.94       7855.02       253.39 o                         
   3   3   0        113.07        230.62        89.23 o                         
   5   3   0         78.69        540.57       117.61 o                         
   7   3   0       3610.89       3703.41       187.08 o                         
   9   3   0        214.13        422.54       226.78 o                         
  11   3   0        152.20        297.75       243.81 o                         
  13   3   0        412.02        600.40       266.11 o                         
  15   3   0         36.78       1018.06       529.65 o                         
  17   3   0         65.59         61.34       368.92 o                         
   0   4   0      10300.72       9389.28       482.65 o                         
   2   4   0      83755.16      81319.38       875.08 o                         
   4   4   0      86472.91      85250.16       792.56 o                         
   6   4   0      16125.03      15550.07       512.08 o                         
   8   4   0      23756.32      22649.15       601.69 o                         
  10   4   0      57390.60      56026.16      1294.31 o                         
  12   4   0       7500.19       8275.78       578.33 o                         
  14   4   0       8648.69       8466.74       704.28 o                         
  16   4   0      15792.83      17716.09      1077.84 o                         
  18   4   0       4687.37       4033.81      1621.30 o                         
   1   5   0      41832.50      42452.39       765.00 o                         
   3   5   0     193108.52     184146.80      1545.15 o                         
   5   5   0      63338.00      62625.76       855.05 o                         
   7   5   0      17331.27      15782.43       629.14 o                         
   9   5   0      69778.95      68691.40      1543.86 o                         
  11   5   0      45105.53      45655.81      1233.95 o                         
  13   5   0       6535.45       6803.83       608.21 o                         
  15   5   0      13928.93      16313.38      1094.23 o                         
  17   5   0      16805.77      14854.88      1264.69 o                         
   0   6   0      78638.79      78904.55      1355.78 o                         
   2   6   0     167721.41     163830.20      1821.81 o                         
   4   6   0     187185.42     183021.30      1714.13 o                         
   6   6   0      31878.18      31183.03       766.57 o                         
   8   6   0     120015.91     117837.91      2174.12 o                         
  10   6   0      83993.65      87735.22      1994.24 o                         
  12   6   0      19029.81      19818.16      1044.34 o                         
  14   6   0      24915.15      26751.93      1458.15 o                         
  16   6   0      36033.94      36963.89      1851.54 o                         
   1   7   0      25889.02      24802.97       700.19 o                         
   3   7   0      88911.08      89099.04      1463.99 o                         
   5   7   0      35690.67      34928.04       909.71 o                         
   7   7   0      10640.35      10564.08       638.33 o                         
   9   7   0      47181.22      49081.61      1510.61 o                         
  11   7   0      19902.54      20286.82      1129.57 o                         
  13   7   0       5342.22       4890.12       619.90 o                         
  15   7   0      13987.57      13172.15      1177.83 o                         
   0   8   0       2383.22       2674.87       437.00 o                         
   2   8   0       6068.23       6691.94       517.00 o                         
   4   8   0       2730.39       3447.78       397.44 o                         
   6   8   0       4171.53       4484.18       519.44 o                         
   8   8   0       1802.34       1448.38       332.76 o                         
  10   8   0       4103.82       3141.82       459.26 o                         
  12   8   0       1150.79       1549.08       502.96 o                         
  14   8   0       1834.68       1312.05       482.11 o                         
   1   9   0       8510.85       8392.21       666.65 o                         
   3   9   0       2406.29       2169.61       345.52 o                         
   5   9   0       4108.90       4517.15       533.79 o                         
   7   9   0      11007.40      11364.35       799.01 o                         
   9   9   0       1628.84       1474.78       457.36 o                         
  11   9   0       1685.09       1767.56       606.19 o                         
  13   9   0       6520.21       6626.70      1161.72 o                         
   0  10   0      25737.45      26315.78      1560.53 o                         
   2  10   0       4387.42       4866.62       518.77 o                         
   4  10   0       1248.47       1999.55       433.62 o                         
   6  10   0      19507.71      19841.54      1225.50 o                         
   8  10   0       5139.16       5071.02       572.15 o                         
  10  10   0        776.18       1039.41       386.95 o                         
  12  10   0       6157.49       6199.37      1315.19 o                         
   1  11   0      60129.00      60453.12      1833.57 o                         
   3  11   0      23475.02      22076.01      1263.01 o                         
   5  11   0      43996.96      45029.84      1908.69 o                         
   7  11   0      46180.43      49579.59      1934.99 o                         
   9  11   0      16636.26      17145.79      1261.98 o                         
  11  11   0      17664.10      22269.28      4472.30 o                         
   0  12   0      36291.05      32980.15      2121.47 o                         
   2  12   0      10010.18       9626.00       848.07 o                         
   4  12   0       7825.17       8328.17       859.87 o                         
   6  12   0      18201.85      20383.06      1297.91 o                         
   8  12   0      15415.58      17758.49      3569.40 o                         
   3  13   0      10583.42      12298.57      1827.49 o                         
   5  13   0      16930.12      15002.49      3946.13 o                         
 -19   1   1       1583.87       1053.65       577.81 o                         
 -17   1   1       3028.68       3227.67       493.82 o                         
 -15   1   1         22.47         29.17       278.56 o                         
 -13   1   1       5162.21       5657.48       379.38 o                         
 -11   1   1      15744.60      16068.73       477.50 o                         
  -9   1   1       4048.99       4313.79       206.55 o                         
  -7   1   1        438.09        517.41        90.62 o                         
  -5   1   1      94610.48      95772.59       749.56 o                         
  -3   1   1      14443.61      15195.35       175.44 o                         
  -1   1   1      14062.74      14187.26       233.90 o                         
   1   1   1      19526.60      21110.46       226.82 o                         
   3   1   1      60576.65      64148.29       445.58 o                         
   5   1   1       8198.14       8370.30       263.58 o                         
   7   1   1      13377.88      12814.45       412.78 o                         
   9   1   1      24564.67      24731.01       585.02 o                         
  11   1   1        748.69       1069.60       210.32 o                         
  13   1   1       6864.24       6928.35       496.75 o                         
  15   1   1       6966.48       7859.06       705.10 o                         
  17   1   1         72.23       1229.63       421.58 o                         
 -18   2   1       1779.07       1395.70       423.53 o                         
 -16   2   1         85.03        399.99       322.51 o                         
 -14   2   1       1535.31       1694.41       371.89 o                         
 -12   2   1       9297.14       9577.86       466.53 o                         
 -10   2   1       3195.24       3308.16       208.95 o                         
  -8   2   1      15622.30      15590.45       395.43 o                         
  -6   2   1      25391.58      25728.50       370.09 o                         
  -4   2   1      36475.26      37664.82       400.56 o                         
  -2   2   1      26229.99      27645.97       287.84 o                         
   0   2   1       5126.94       5768.89       183.79 o                         
   2   2   1      98192.92     100637.04       729.91 o                         
   4   2   1       9692.65       9632.47       284.03 o                         
   6   2   1        394.92        330.41        94.14 o                         
   8   2   1      35183.43      34073.90       697.80 o                         
  10   2   1        343.56        543.85       182.48 o                         
  12   2   1         62.75        134.45       228.14 o                         
  14   2   1       6348.81       6192.44       557.81 o                         
  16   2   1        327.83        244.14       323.65 o                         
  18   2   1        109.58        236.96       669.51 o                         
 -19   3   1       1139.50       1315.98       593.60 o                         
 -17   3   1       2946.37       2001.26       469.00 o                         
 -15   3   1       2532.41       1732.85       395.74 o                         
 -13   3   1       1327.84       1363.84       320.37 o                         
 -11   3   1      14899.24      15168.01       633.92 o                         
  -9   3   1       3713.23       4049.43       310.62 o                         
  -7   3   1         35.74         85.69        86.75 o                         
  -5   3   1      45486.88      46213.14       610.21 o                         
  -3   3   1         32.22         95.58        77.28 o                         
  -1   3   1      15277.21      15477.06       361.60 o                         
   1   3   1      65365.97      66164.62       699.31 o                         
   3   3   1       3726.78       4431.05       294.88 o                         
   5   3   1      16542.75      15839.44       467.81 o                         
   7   3   1      22040.80      21618.07       430.93 o                         
   9   3   1       6924.98       6994.45       384.47 o                         
  11   3   1       3048.18       2679.15       336.73 o                         
  13   3   1       2478.70       2617.87       338.17 o                         
  15   3   1       3611.51       2576.71       555.44 o                         
  17   3   1         86.75        665.32       373.22 o                         
 -18   4   1        488.72        890.99       564.22 o                         
 -16   4   1       2612.57       2347.17       485.60 o                         
 -14   4   1      22908.58      24432.50      1146.76 o                         
 -12   4   1       1716.85       1961.23       321.77 o                         
 -10   4   1       6679.65       7125.94       402.16 o                         
  -8   4   1      62004.12      58846.82       885.43 o                         
  -6   4   1      10469.59      11217.46       351.24 o                         
  -4   4   1      10337.29      10130.18       314.40 o                         
  -2   4   1     120757.95     122281.90      1191.49 o                         
   0   4   1      16546.11      15643.09       489.99 o                         
   2   4   1      14758.52      15013.41       355.37 o                         
   4   4   1      77745.48      76534.91       904.74 o                         
   6   4   1      23316.68      23233.84       671.37 o                         
   8   4   1       3089.79       3283.41       281.54 o                         
  10   4   1      26213.69      26838.27       964.64 o                         
  12   4   1      15425.18      14302.62       775.69 o                         
  14   4   1        650.06        352.68       348.88 o                         
  16   4   1       6042.78       6898.97       710.07 o                         
 -17   5   1         54.12       -235.84       429.30 o                         
 -15   5   1        553.10        222.90       349.73 o                         
 -13   5   1        298.23        645.55       359.85 o                         
 -11   5   1       1195.64       1050.23       312.13 o                         
  -9   5   1        634.20        786.76       243.36 o                         
  -7   5   1        164.34        102.38       179.87 o                         
  -5   5   1        757.13        511.08       117.59 o                         
  -3   5   1       1052.77        734.60       200.12 o                         
  -1   5   1       1885.17       2051.62       204.77 o                         
   1   5   1       7266.64       7234.37       368.77 o                         
   3   5   1        865.25       1101.66       144.68 o                         
   5   5   1       2407.71       2494.68       241.47 o                         
   7   5   1        998.35        749.43       209.33 o                         
   9   5   1        651.80        976.90       276.59 o                         
  11   5   1        952.44        878.74       297.84 o                         
  13   5   1         15.70        275.20       304.46 o                         
  15   5   1       1035.42        957.20       385.84 o                         
  17   5   1         89.73       -372.99       423.55 o                         
 -16   6   1       1125.18        307.97       409.16 o                         
 -14   6   1        385.86         94.48       377.49 o                         
 -12   6   1       4829.73       6210.76       699.71 o                         
 -10   6   1       3461.26       2542.92       403.93 o                         
  -8   6   1         64.74        492.97       261.38 o                         
  -6   6   1      11871.22      12199.77       455.73 o                         
  -4   6   1       6702.44       6367.39       432.04 o                         
  -2   6   1        377.13        446.34       143.06 o                         
   0   6   1      10610.51      11458.21       480.22 o                         
   2   6   1       7047.47       6690.07       318.81 o                         
   4   6   1        149.77        334.62       113.11 o                         
   6   6   1       1620.90       1628.92       342.33 o                         
   8   6   1       4152.27       3698.32       410.35 o                         
  10   6   1       1019.26       1452.48       340.73 o                         
  12   6   1         92.62        -51.61       347.45 o                         
  14   6   1       1325.79       1972.66       492.33 o                         
  16   6   1        541.47        419.24       820.53 o                         
 -15   7   1       5474.28       5285.23       776.70 o                         
 -13   7   1       5672.89       6182.71       677.22 o                         
 -11   7   1       1886.10       1322.66       425.72 o                         
  -9   7   1      27542.06      26107.05      1106.57 o                         
  -7   7   1      12110.35      12490.85       753.09 o                         
  -5   7   1       7016.21       7531.47       494.77 o                         
  -3   7   1      32309.04      32543.41       883.96 o                         
  -1   7   1      51122.68      50047.01      1060.34 o                         
   1   7   1       4685.80       4627.21       314.48 o                         
   3   7   1      22841.01      23637.86       736.67 o                         
   5   7   1      52565.84      55250.12      1204.37 o                         
   7   7   1       9177.79       9442.95       625.07 o                         
   9   7   1       3893.20       3318.32       472.03 o                         
  11   7   1      26058.35      24068.02      1252.86 o                         
  13   7   1       9703.98       9956.54       898.18 o                         
  15   7   1        391.16       1247.31       626.65 o                         
 -14   8   1        448.95         23.86       598.13 o                         
 -12   8   1       5653.80       5290.92       673.75 o                         
 -10   8   1       1019.89        937.99       393.86 o                         
  -8   8   1       1733.31       1771.93       348.25 o                         
  -6   8   1       2283.04       2492.60       427.76 o                         
  -4   8   1       8496.09       9515.65       586.01 o                         
  -2   8   1       7009.55       6603.03       501.22 o                         
   0   8   1        162.59        398.42       215.21 o                         
   2   8   1      13321.57      14103.29       726.71 o                         
   4   8   1       6398.25       6826.72       499.46 o                         
   6   8   1        443.03        705.14       399.55 o                         
   8   8   1       8183.19       7455.16       666.85 o                         
  10   8   1       1364.77        740.68       419.39 o                         
  12   8   1        573.91       1357.19       438.95 o                         
  14   8   1       1528.55       -156.17       569.02 o                         
 -13   9   1        373.94        665.57       470.43 o                         
 -11   9   1        917.62        950.34       570.08 o                         
  -9   9   1       2926.02       3535.17       493.65 o                         
  -7   9   1       4023.35       3922.44       579.41 o                         
  -5   9   1       2948.58       3334.45       492.83 o                         
  -3   9   1       3581.92       2814.87       369.19 o                         
  -1   9   1       7995.51       8508.51       678.89 o                         
   1   9   1       1811.76       1874.51       328.04 o                         
   3   9   1       1079.87       1109.03       296.70 o                         
   5   9   1       9154.83      10755.68       804.83 o                         
   7   9   1        219.99       -202.04       337.74 o                         
   9   9   1        162.70        475.69       399.47 o                         
  11   9   1       5374.25       5261.89       695.44 o                         
  13   9   1         26.51       -441.98       441.98 o                         
 -12  10   1       6094.77       7569.90      1383.05 o                         
 -10  10   1       7108.54       8725.11       980.13 o                         
  -8  10   1        835.20       1284.76       387.58 o                         
  -6  10   1      16480.07      16417.03      1269.39 o                         
  -4  10   1      12432.43      12241.73       901.06 o                         
  -2  10   1       2288.93       2347.04       403.00 o                         
   0  10   1      13381.58      14448.91       864.58 o                         
   2  10   1      15046.05      15191.55       991.85 o                         
   4  10   1       3262.10       2601.72       546.78 o                         
   6  10   1       6099.42       4966.74       628.99 o                         
   8  10   1       9007.47       9372.69       770.75 o                         
  10  10   1       2736.84       2312.65       529.04 o                         
  12  10   1       1537.98        902.00      2393.05 o                         
 -11  11   1        104.61        157.06      3182.51 o                         
  -9  11   1        203.54       -363.89       406.01 o                         
  -7  11   1        658.37       1109.56       398.62 o                         
  -5  11   1        130.58        182.10       459.04 o                         
  -3  11   1         48.11       -376.13       376.13 o                         
  -1  11   1          0.15        693.29       347.68 o                         
   1  11   1         61.94        188.03       364.56 o                         
   3  11   1         43.72        354.11       397.05 o                         
   5  11   1         69.60        -42.56       410.91 o                         
   7  11   1         48.10        978.89       447.16 o                         
   9  11   1       1109.49        571.74       839.05 o                         
  -8  12   1       2045.13       1500.78       927.91 o                         
  -6  12   1        357.81         -0.44       483.18 o                         
  -4  12   1        151.84       1163.76       444.75 o                         
  -2  12   1       1654.54       1573.81       562.10 o                         
   0  12   1        175.62        483.17       372.12 o                         
   2  12   1        382.89       1012.26       469.31 o                         
   4  12   1        328.03        996.76       478.00 o                         
   6  12   1          3.23        197.47       523.04 o                         
   8  12   1        321.02      -1188.35      1188.35 o                         
  -5  13   1       6194.62       5979.24      1378.14 o                         
  -3  13   1        599.72        571.47       810.71 o                         
   1  13   1       4614.70       3387.14      1764.88 o                         
   3  13   1       3077.23       2732.30      1378.11 o                         
 -18   0   2       6234.02       6281.23      1686.27 o                         
 -16   0   2        116.27       -409.16       409.16 o                         
 -14   0   2      26136.14      26764.04      1175.62 o                         
 -12   0   2      30852.79      31545.39       833.30 o                         
 -10   0   2        476.47        504.16       124.77 o                         
  -8   0   2      75750.20      77205.53       922.83 o                         
  -6   0   2      82489.18      80832.73      1072.49 o                         
  -4   0   2        221.58        654.74        90.21 o                         
  -2   0   2     102969.37     105578.05       827.17 o                         
   0   0   2     137660.62     139806.42      1711.55 o                         
   2   0   2       3067.17       3045.32       118.87 o                         
   4   0   2       4280.31       4327.06       177.84 o                         
   6   0   2     130957.77     129274.57      1236.03 o                         
   8   0   2       2628.20       2203.39       153.53 o                         
  10   0   2       1085.24       1164.69       288.55 o                         
  12   0   2      22163.00      22468.45      1103.79 o                         
  14   0   2       7002.66       8224.48       934.80 o                         
  16   0   2         43.10        -64.42       501.98 o                         
 -19   1   2      22360.39      22777.12      1655.45 o                         
 -17   1   2       9214.91      10325.98       870.34 o                         
 -15   1   2      24871.08      26231.98      1026.95 o                         
 -13   1   2      94986.06      95990.39      1509.70 o                         
 -11   1   2      43116.09      43051.07       595.91 o                         
  -9   1   2      44972.68      44457.50       592.60 o                         
  -7   1   2     219235.28     216678.77      1186.27 o                         
  -5   1   2     187578.62     188580.95       991.96 o                         
  -3   1   2      84877.35      84667.80       457.88 o                         
  -1   1   2     246433.16     248997.11      1838.70 o                         
   1   1   2     245015.48     248862.70      2205.62 o                         
   3   1   2      65457.38      67316.08       447.24 o                         
   5   1   2     170134.77     167702.41      1113.77 o                         
   7   1   2     118918.62     117158.61      1176.09 o                         
   9   1   2      26637.84      25494.57       625.31 o                         
  11   1   2      44445.66      45458.80      1061.12 o                         
  13   1   2      51957.80      51654.64      1334.18 o                         
  15   1   2       8190.46       8828.99       929.55 o                         
  17   1   2      10446.80      10552.30      1007.21 o                         
 -18   2   2       1334.10        904.46       378.89 o                         
 -16   2   2       1413.30       2056.67       365.13 o                         
 -14   2   2       5774.77       6051.34       578.25 o                         
 -12   2   2       7828.61       8620.02       477.74 o                         
 -10   2   2       1607.35       1979.13       199.72 o                         
  -8   2   2      12394.47      12105.55       368.53 o                         
  -6   2   2      54377.61      54914.11       581.36 o                         
  -4   2   2       1199.45       1705.62        96.11 o                         
  -2   2   2      11226.62      11055.56       211.46 o                         
   0   2   2     144167.84     142372.73      1006.97 o                         
   2   2   2        612.24        664.52        99.61 o                         
   4   2   2       7091.21       7329.15       267.12 o                         
   6   2   2      31598.63      31303.13       631.16 o                         
   8   2   2      11482.93      11625.58       450.32 o                         
  10   2   2       2447.01       2165.51       236.66 o                         
  12   2   2       9320.47       9871.84       585.63 o                         
  14   2   2       3673.02       4764.11       516.95 o                         
  16   2   2       1838.37       1623.40       569.11 o                         
 -19   3   2       8112.63       7323.30      1017.55 o                         
 -17   3   2      14054.32      13184.23       998.25 o                         
 -15   3   2      13458.20      14153.35       916.26 o                         
 -13   3   2      16587.87      17580.24       848.07 o                         
 -11   3   2      40741.64      40138.43       847.29 o                         
  -9   3   2      48598.51      47433.86       753.46 o                         
  -7   3   2      46380.61      46031.47       629.47 o                         
  -5   3   2      71676.83      71485.59       769.31 o                         
  -3   3   2     115617.88     116488.57       828.49 o                         
  -1   3   2      98725.26     100322.91       807.54 o                         
   1   3   2      65836.21      64297.22       845.95 o                         
   3   3   2     101120.48      98240.80       922.74 o                         
   5   3   2      65807.43      65848.46       813.86 o                         
   7   3   2      55085.35      53069.19       727.18 o                         
   9   3   2      33010.13      32502.94       944.65 o                         
  11   3   2      40097.87      39619.75      1142.19 o                         
  13   3   2      16423.32      15737.13       786.95 o                         
  15   3   2      14751.91      15725.26       949.67 o                         
  17   3   2       9797.43       7375.37      1434.18 o                         
 -18   4   2       2312.25       1585.09       513.33 o                         
 -16   4   2       9464.42       9231.63       887.93 o                         
 -14   4   2       3497.61       3812.44       558.02 o                         
 -12   4   2       1894.53       2582.82       407.17 o                         
 -10   4   2      34210.29      34753.32       786.31 o                         
  -8   4   2      17075.20      17348.58       444.79 o                         
  -6   4   2       1209.16       1269.23       167.12 o                         
  -4   4   2      68678.27      68930.98       809.81 o                         
  -2   4   2      28611.70      27563.92       553.39 o                         
   0   4   2       3269.90       3459.57       220.04 o                         
   2   4   2      73964.01      73726.89       966.60 o                         
   4   4   2      32105.32      31417.83       710.71 o                         
   6   4   2       1409.75       1615.09       185.68 o                         
   8   4   2      28462.96      28765.81       740.31 o                         
  10   4   2      17953.76      18016.18       775.33 o                         
  12   4   2       2079.82       2377.23       387.72 o                         
  14   4   2       3857.65       4399.03       557.59 o                         
  16   4   2       9313.10       9613.17       894.76 o                         
 -17   5   2      21119.20      19658.65      1288.31 o                         
 -15   5   2      18543.80      19522.26      1198.43 o                         
 -13   5   2      10352.76      11158.40       829.64 o                         
 -11   5   2      62085.39      61023.64      1472.62 o                         
  -9   5   2      67068.06      64778.73      1281.78 o                         
  -7   5   2      16139.02      15771.69       596.52 o                         
  -5   5   2      89143.59      89046.69      1197.33 o                         
  -3   5   2     180047.02     179449.39      1502.29 o                         
  -1   5   2      29730.91      29293.97       699.20 o                         
   1   5   2      40162.56      38357.34       658.23 o                         
   3   5   2     186598.34     181409.22      1487.87 o                         
   5   5   2      43209.11      42044.36       939.46 o                         
   7   5   2       7344.98       7435.97       500.63 o                         
   9   5   2      85458.43      84614.77      1664.76 o                         
  11   5   2      24438.29      24136.76      1010.18 o                         
  13   5   2       4612.66       5725.11       558.85 o                         
  15   5   2      17129.05      18789.20      1151.15 o                         
 -16   6   2      26037.36      29276.34      1700.96 o                         
 -14   6   2       2990.20       3612.94       616.51 o                         
 -12   6   2      10125.41       9517.61       751.44 o                         
 -10   6   2      72189.76      73445.62      1632.81 o                         
  -8   6   2      17184.15      18604.23       847.98 o                         
  -6   6   2       8611.25       9000.76       525.87 o                         
  -4   6   2     108251.71     106432.23      1735.34 o                         
  -2   6   2      55197.05      54306.00       995.01 o                         
   0   6   2       5457.47       5960.30       496.16 o                         
   2   6   2      80466.36      79409.94      1209.95 o                         
   4   6   2      51597.40      48920.58       755.26 o                         
   6   6   2       7382.35       8118.98       539.20 o                         
   8   6   2      22379.84      23533.03       932.80 o                         
  10   6   2      30845.66      31218.44      1141.37 o                         
  12   6   2       2010.81       2206.42       405.29 o                         
  14   6   2      10000.96       9174.91       845.39 o                         
  16   6   2       6221.16       6044.05      1452.05 o                         
 -15   7   2       9588.39      10622.42      1016.03 o                         
 -13   7   2       6996.64       7555.22       741.98 o                         
 -11   7   2      23435.31      22327.86      1235.28 o                         
  -9   7   2      32892.33      32323.10      1198.20 o                         
  -7   7   2       7156.86       7356.04       573.88 o                         
  -5   7   2      41973.12      43013.48      1134.64 o                         
  -3   7   2      71105.84      69474.19      1291.84 o                         
  -1   7   2       6997.73       7108.80       320.83 o                         
   1   7   2      36791.24      37180.42       912.05 o                         
   3   7   2      62579.91      63588.28      1273.19 o                         
   5   7   2      12970.94      12992.14       675.76 o                         
   7   7   2      14103.95      14388.43       771.79 o                         
   9   7   2      26150.45      26185.55      1092.65 o                         
  11   7   2      11362.47      12037.17       854.84 o                         
  13   7   2       4673.33       3863.54       725.32 o                         
  15   7   2       6849.70       5848.41      1253.51 o                         
 -14   8   2       9912.18       8751.12       876.61 o                         
 -12   8   2       5904.20       6547.54       730.19 o                         
 -10   8   2      12768.67      13694.57       857.09 o                         
  -8   8   2      22116.34      21739.35      1130.56 o                         
  -6   8   2      17807.17      19593.30       825.21 o                         
  -4   8   2      20702.14      20572.09       820.33 o                         
  -2   8   2      24585.33      26609.36       935.91 o                         
   0   8   2      27584.96      27722.14      1005.11 o                         
   2   8   2      25279.24      25196.56       957.53 o                         
   4   8   2      19892.35      19171.99       991.66 o                         
   6   8   2      13605.78      13216.99       830.70 o                         
   8   8   2      23867.15      24456.71      1221.37 o                         
  10   8   2      10343.05      12150.39      1000.16 o                         
  12   8   2       6071.46       5534.77       667.22 o                         
  14   8   2       7188.45       6033.84      1474.92 o                         
 -15   9   2       4337.91       4204.51      1920.34 o                         
 -13   9   2       3749.89       3046.97       565.76 o                         
 -11   9   2       3330.22       4854.26       805.43 o                         
  -9   9   2       5918.55       6065.77       610.40 o                         
  -7   9   2      12956.11      13652.28       856.65 o                         
  -5   9   2       7018.32       7475.30       558.35 o                         
  -3   9   2       5578.04       5885.67       541.45 o                         
  -1   9   2      21304.46      22434.97      1007.89 o                         
   1   9   2      10751.20      11375.53       697.14 o                         
   3   9   2       6554.83       7220.42       660.38 o                         
   5   9   2      10060.53      10713.54       813.93 o                         
   7   9   2      14808.29      15017.57       942.86 o                         
   9   9   2       4075.60       3147.03       607.17 o                         
  11   9   2       3325.17       2909.93       693.78 o                         
  13   9   2       7198.76       5304.04      1220.03 o                         
 -12  10   2      15041.79      18271.10      1320.38 o                         
 -10  10   2       4366.19       4209.29       636.04 o                         
  -8  10   2      27751.75      28489.82      1324.01 o                         
  -6  10   2      39483.88      40118.22      1616.02 o                         
  -4  10   2       7836.57       8447.46       698.77 o                         
  -2  10   2      24147.30      24523.25      1106.54 o                         
   0  10   2      57399.36      54266.63      1715.70 o                         
   2  10   2      14162.16      14582.22      1043.29 o                         
   4  10   2      13316.91      13895.09       954.54 o                         
   6  10   2      35811.68      36766.18      1568.34 o                         
   8  10   2      16228.55      17154.08      1126.09 o                         
  10  10   2       6597.22       7047.59       808.60 o                         
 -11  11   2       2748.30       2669.34      1254.60 o                         
  -9  11   2       2121.61       2372.81       477.96 o                         
  -7  11   2      17779.64      17840.41      1094.60 o                         
  -5  11   2       9895.91      10889.95      1093.84 o                         
  -3  11   2       2181.96       2911.90       545.92 o                         
  -1  11   2      16197.80      17864.09       973.49 o                         
   1  11   2      16139.12      16496.36      1178.67 o                         
   3  11   2        916.31       1448.46       452.30 o                         
   5  11   2      12435.42      13545.67      1079.17 o                         
   7  11   2      10892.07      11489.84       952.21 o                         
   9  11   2        602.14      -1129.23      1129.23 o                         
  -8  12   2      18058.93      17227.26      1786.29 o                         
  -6  12   2      27690.73      28666.21      1527.73 o                         
  -4  12   2      11786.63      12778.58      1030.54 o                         
  -2  12   2      23401.07      24942.05      1410.03 o                         
   0  12   2      33184.57      32339.28      1691.68 o                         
   2  12   2      12558.64      13470.10      1132.08 o                         
   4  12   2      13541.73      13726.52      1124.58 o                         
   6  12   2      29328.78      28713.49      1911.48 o                         
  -5  13   2       3111.71       2908.25      1258.94 o                         
  -3  13   2       1646.11       3426.17      1271.15 o                         
   1  13   2       2180.00       2911.76      2422.89 o                         
   3  13   2       2344.52       3825.94      2387.54 o                         
 -19   1   3       3045.29       2436.62      1060.19 o                         
 -17   1   3       2394.15       2235.38       419.25 o                         
 -15   1   3        426.83        536.41       253.68 o                         
 -13   1   3       8491.42       8432.14       472.21 o                         
 -11   1   3      19460.78      18883.41       448.63 o                         
  -9   1   3       1925.55       1932.21       127.78 o                         
  -7   1   3      12072.47      12458.25       295.45 o                         
  -5   1   3      69102.72      71376.72       527.69 o                         
  -3   1   3      11794.76      12387.96       187.38 o                         
  -1   1   3        111.27        242.69        60.68 o                         
   1   1   3     170856.17     175411.95      1339.90 o                         
   3   1   3       4466.83       4718.45       145.80 o                         
   5   1   3        486.80        444.86        83.80 o                         
   7   1   3      27471.12      27411.68       536.07 o                         
   9   1   3       8239.45       8055.18       434.23 o                         
  11   1   3        151.23        174.95       209.75 o                         
  13   1   3       3794.83       4645.61       466.72 o                         
  15   1   3       1653.22       1500.32       523.13 o                         
  17   1   3        357.91      -1795.27      1795.27 o                         
 -20   2   3        369.66          2.49       844.67 o                         
 -18   2   3      12453.07      13043.53       978.57 o                         
 -16   2   3       4437.11       3194.24       484.19 o                         
 -14   2   3        272.84        332.69       286.93 o                         
 -12   2   3      49837.19      49881.66      1048.70 o                         
 -10   2   3      14452.03      14147.06       444.85 o                         
  -8   2   3       2256.15       2365.75       142.97 o                         
  -6   2   3      94943.38      96697.33       713.41 o                         
  -4   2   3      62067.59      62835.86       526.78 o                         
  -2   2   3        215.31        360.46        85.33 o                         
   0   2   3     197100.22     203215.34      1557.84 o                         
   2   2   3      42906.87      42435.94       578.28 o                         
   4   2   3       1619.83       1504.91       128.15 o                         
   6   2   3      25114.48      24986.22       574.50 o                         
   8   2   3      52568.44      52160.11      1089.40 o                         
  10   2   3        241.98        581.95       196.18 o                         
  12   2   3       4172.59       5247.18       458.08 o                         
  14   2   3      12257.55      13182.41       889.01 o                         
  16   2   3       1440.53       1495.94       531.17 o                         
 -19   3   3          0.07        304.40       528.26 o                         
 -17   3   3        210.43        565.08       375.09 o                         
 -15   3   3      13751.01      15071.25       996.07 o                         
 -13   3   3        445.36        539.46       233.37 o                         
 -11   3   3        806.52        934.15       171.33 o                         
  -9   3   3      38890.95      37666.06       635.83 o                         
  -7   3   3       6055.53       6010.30       248.87 o                         
  -5   3   3       4116.29       4201.33       193.33 o                         
  -3   3   3      44245.54      44258.48       538.58 o                         
  -1   3   3      29615.66      30356.79       536.53 o                         
   1   3   3       3237.58       3469.82       199.88 o                         
   3   3   3       4691.37       4293.07       255.88 o                         
   5   3   3      39799.54      39534.84       718.29 o                         
   7   3   3        630.74        942.98       141.97 o                         
   9   3   3         39.52        334.24       245.26 o                         
  11   3   3      18005.26      18272.75       871.99 o                         
  13   3   3          4.12       -130.94       274.29 o                         
  15   3   3         58.66       -202.70       370.46 o                         
 -18   4   3        530.18       -287.98       419.44 o                         
 -16   4   3       5462.84       5774.78       686.04 o                         
 -14   4   3       4083.26       3743.04       514.85 o                         
 -12   4   3        980.62        675.64       284.30 o                         
 -10   4   3       3754.74       3469.58       293.78 o                         
  -8   4   3      39279.79      37055.80       753.63 o                         
  -6   4   3       1782.83       1884.40       192.25 o                         
  -4   4   3       1161.54       1128.46       157.20 o                         
  -2   4   3      44125.74      44636.12       758.72 o                         
   0   4   3       7629.20       9056.81       353.61 o                         
   2   4   3       3666.31       4079.60       249.65 o                         
   4   4   3      31204.85      31969.41       661.61 o                         
   6   4   3        646.52        569.57       144.07 o                         
   8   4   3         40.80        -87.47       157.01 o                         
  10   4   3       2621.01       1923.70       309.46 o                         
  12   4   3        988.32        678.90       395.46 o                         
  14   4   3        201.62        524.08       435.14 o                         
  16   4   3        361.86       3101.64      2405.39 o                         
 -17   5   3       3693.06       3390.28       882.11 o                         
 -15   5   3      13289.37      13390.21      1079.11 o                         
 -13   5   3      13433.57      14948.79       972.03 o                         
 -11   5   3      11871.63      11497.72       704.51 o                         
  -9   5   3      28748.98      28667.39       844.94 o                         
  -7   5   3      43093.73      42523.77       907.45 o                         
  -5   5   3      15034.49      14768.68       487.18 o                         
  -3   5   3      53846.46      54450.14       763.00 o                         
  -1   5   3      41743.65      41816.34       749.18 o                         
   1   5   3      17183.14      17526.68       530.35 o                         
   3   5   3      41258.68      41898.71       821.30 o                         
   5   5   3      30318.99      30421.64       854.76 o                         
   7   5   3       4928.76       5470.14       394.86 o                         
   9   5   3      21747.20      20450.42       849.97 o                         
  11   5   3       7567.95       8900.65       628.56 o                         
  13   5   3       2526.43       2897.63       416.93 o                         
  15   5   3       3358.04       3052.93       745.29 o                         
 -18   6   3        399.70        488.18       898.98 o                         
 -16   6   3       4794.87       3841.10       910.74 o                         
 -14   6   3       2759.16       2032.31       472.85 o                         
 -12   6   3       1692.11       1974.51       481.05 o                         
 -10   6   3       8922.27       8897.33       558.66 o                         
  -8   6   3      12947.53      13026.52       712.38 o                         
  -6   6   3       4848.81       5590.91       421.06 o                         
  -4   6   3       8082.22       7914.70       367.13 o                         
  -2   6   3      24380.32      24340.81       716.96 o                         
   0   6   3       8908.90       9642.29       396.99 o                         
   2   6   3       4561.81       4625.53       280.73 o                         
   4   6   3      19416.56      19399.47       567.53 o                         
   6   6   3       8737.69       9213.18       577.87 o                         
   8   6   3       4379.75       5570.48       550.45 o                         
  10   6   3       4148.03       3690.46       426.44 o                         
  12   6   3       5358.43       4677.82       529.49 o                         
  14   6   3       2212.47       2610.72       488.42 o                         
 -17   7   3         45.02       -844.99       911.32 o                         
 -15   7   3       2330.81       1666.52       544.48 o                         
 -13   7   3          8.41       -326.74       351.87 o                         
 -11   7   3        531.49        304.39       403.91 o                         
  -9   7   3       4634.27       4277.25       457.73 o                         
  -7   7   3       4502.61       4413.33       470.05 o                         
  -5   7   3       2825.85       3787.13       384.89 o                         
  -3   7   3       7309.49       8083.63       461.05 o                         
  -1   7   3       8695.15      10440.92       682.30 o                         
   1   7   3        874.62        976.86       214.47 o                         
   3   7   3       1128.18       1457.95       227.69 o                         
   5   7   3      11244.51      10638.49       615.44 o                         
   7   7   3       1324.77       1161.74       294.88 o                         
   9   7   3        448.16        421.45       287.95 o                         
  11   7   3       3294.75       3018.67       431.75 o                         
  13   7   3         80.34        801.21       405.55 o                         
 -16   8   3       6237.47       5186.15      2273.69 o                         
 -14   8   3      11636.00      12888.52       990.31 o                         
 -12   8   3          6.14       -147.64       350.37 o                         
 -10   8   3       9741.39      10205.41       733.51 o                         
  -8   8   3      52487.38      52742.68      1655.46 o                         
  -6   8   3         35.52         93.53       208.15 o                         
  -4   8   3      10454.01      11012.49       684.66 o                         
  -2   8   3      58981.69      56753.99      1815.18 o                         
   0   8   3       8202.12       8175.93       579.30 o                         
   2   8   3       1605.22       1693.73       319.62 o                         
   4   8   3      42099.92      43705.01      1507.82 o                         
   6   8   3      10236.36      11417.85       819.85 o                         
   8   8   3       1798.24       1997.25       451.27 o                         
  10   8   3      10908.62      11881.20       977.72 o                         
  12   8   3       7037.76       6789.38       739.78 o                         
 -15   9   3        184.84        997.17      1231.80 o                         
 -13   9   3       4879.05       3786.61       942.26 o                         
 -11   9   3      13020.09      14836.69       950.88 o                         
  -9   9   3        443.47        463.22       359.09 o                         
  -7   9   3       5913.19       6033.25       537.95 o                         
  -5   9   3      23861.93      24677.02      1022.86 o                         
  -3   9   3       1790.83       1736.64       397.08 o                         
  -1   9   3       2485.41       2487.89       367.55 o                         
   1   9   3      25548.25      25561.86      1037.20 o                         
   3   9   3       2732.56       2694.89       489.72 o                         
   5   9   3        617.37        408.66       365.44 o                         
   7   9   3      12348.50      12642.47       945.55 o                         
   9   9   3       2615.10       2046.41       478.14 o                         
  11   9   3         37.46        152.07       379.88 o                         
 -12  10   3       1476.44        136.18       381.65 o                         
 -10  10   3        613.54        858.27       424.74 o                         
  -8  10   3       1665.32       1813.78       552.73 o                         
  -6  10   3       1247.92        431.21       331.57 o                         
  -4  10   3       3369.39       2474.22       417.79 o                         
  -2  10   3         16.12       -155.44       314.78 o                         
   0  10   3       5302.23       5018.01       568.65 o                         
   2  10   3       1449.74       1514.95       515.67 o                         
   4  10   3         52.93        288.52       339.85 o                         
   6  10   3        721.06       1198.60       491.23 o                         
   8  10   3       2652.69       1740.56       685.31 o                         
  10  10   3        630.21       -801.83       801.83 o                         
 -11  11   3       4542.54      11090.72     10800.19 o                         
  -9  11   3       2683.06       2116.20       534.52 o                         
  -7  11   3       4689.64       4951.07       616.68 o                         
  -5  11   3       4481.12       4576.83       623.57 o                         
  -3  11   3       3670.39       4081.18       513.53 o                         
  -1  11   3       5090.50       5492.87       642.19 o                         
   1  11   3       4669.68       3271.31       591.43 o                         
   3  11   3       1441.91       2201.55       615.75 o                         
   5  11   3       4321.37       4494.97       647.92 o                         
   7  11   3       1578.07       1892.54       531.86 o                         
   9  11   3        798.84      -1511.42      1511.42 o                         
  -8  12   3        355.64        572.60       803.06 o                         
  -6  12   3       2455.06       1583.36       779.96 o                         
  -4  12   3       2871.18       3039.25       581.60 o                         
  -2  12   3        187.88         99.13       446.48 o                         
   0  12   3       2964.41       4251.71       658.18 o                         
   2  12   3       3557.71       3946.77       681.51 o                         
   4  12   3        651.45        582.36       490.65 o                         
   6  12   3       1161.08        393.00      1348.69 o                         
  -5  13   3       3762.65       3275.80      1013.19 o                         
  -1  13   3        117.54      -1530.42      1901.42 o                         
   1  13   3       5984.10       5545.01      1664.15 o                         
 -18   0   4       4695.24       3220.15       960.81 o                         
 -16   0   4       1528.98       2112.98       514.76 o                         
 -14   0   4      34306.47      34322.94      1248.96 o                         
 -12   0   4      20649.11      20473.36       718.22 o                         
 -10   0   4         98.13        213.05       156.55 o                         
  -8   0   4      76948.41      79747.23      1186.95 o                         
  -6   0   4      77241.46      77797.05       943.73 o                         
  -4   0   4      18832.01      21203.40       346.40 o                         
  -2   0   4      94309.82      96047.09       808.18 o                         
   0   0   4     136095.09     138442.27      1678.78 o                         
   2   0   4        454.19        642.68        84.21 o                         
   4   0   4      14716.83      14372.08       396.70 o                         
   6   0   4      64704.07      65227.93      1001.29 o                         
   8   0   4       6244.09       6009.68       375.05 o                         
  10   0   4       2162.97       2143.99       390.38 o                         
  12   0   4      20444.43      21442.75      1706.18 o                         
  14   0   4       5838.98       4773.29       940.38 o                         
  16   0   4        918.52       1808.44       904.82 o                         
 -19   1   4       2858.29       3942.89       833.92 o                         
 -17   1   4        993.68        810.82       356.83 o                         
 -15   1   4       2328.91       2742.11       331.44 o                         
 -13   1   4      12118.84      12185.90       532.67 o                         
 -11   1   4        621.12        536.36        96.11 o                         
  -9   1   4        442.29        491.66       100.17 o                         
  -7   1   4      52154.68      51427.55       538.03 o                         
  -5   1   4        352.51        634.97        66.96 o                         
  -3   1   4       4405.46       5108.45       142.57 o                         
  -1   1   4      37811.06      38120.22       386.87 o                         
   1   1   4      12775.25      12971.98       290.63 o                         
   3   1   4      10691.78      11744.02       250.60 o                         
   5   1   4      19319.55      18702.72       392.90 o                         
   7   1   4       9008.46       9553.94       357.23 o                         
   9   1   4       2631.78       2762.78       318.99 o                         
  11   1   4       4337.86       4766.70       440.14 o                         
  13   1   4       4106.22       3535.42       522.58 o                         
  15   1   4        102.00        907.34       655.21 o                         
 -20   2   4      20627.04      20687.01      2608.85 o                         
 -18   2   4      22843.37      23549.45      1333.21 o                         
 -16   2   4      26072.37      26964.28      1295.27 o                         
 -14   2   4      82076.03      85715.29      1951.04 o                         
 -12   2   4      72423.17      70114.51       962.72 o                         
 -10   2   4      72776.79      70961.93      1197.81 o                         
  -8   2   4     214207.00     212228.39      1358.47 o                         
  -6   2   4     191438.05     189645.16      1234.81 o                         
  -4   2   4     138897.62     136635.92      1139.21 o                         
  -2   2   4     267499.12     268994.53      2045.24 o                         
   0   2   4     329286.03     332891.97      3029.02 o                         
   2   2   4     119417.49     117344.02      1164.25 o                         
   4   2   4     143703.41     140263.67      1107.26 o                         
   6   2   4     165410.55     162025.75      1429.42 o                         
   8   2   4      61948.73      61336.62      1032.56 o                         
  10   2   4      52585.12      52568.98      1340.85 o                         
  12   2   4      46124.60      47740.69      1394.72 o                         
  14   2   4      24327.30      24853.32      1712.18 o                         
  16   2   4      16631.01      20904.56      3177.14 o                         
 -19   3   4       9612.57       9332.22      1014.59 o                         
 -17   3   4      16546.86      18546.17      1157.50 o                         
 -15   3   4      11280.55      12238.50       878.68 o                         
 -13   3   4      47823.05      47449.29      1417.16 o                         
 -11   3   4      53667.61      52906.21      1116.90 o                         
  -9   3   4      65026.54      64246.34       891.54 o                         
  -7   3   4      55466.46      54476.49       765.25 o                         
  -5   3   4     175605.73     177726.58      1232.62 o                         
  -3   3   4     147793.95     148273.62      1196.50 o                         
  -1   3   4      99008.83      98520.76      1200.59 o                         
   1   3   4      59783.81      56183.88       952.81 o                         
   3   3   4     184656.56     180923.08      1398.79 o                         
   5   3   4      70401.67      69163.98       914.49 o                         
   7   3   4      30569.85      30005.18       605.49 o                         
   9   3   4      50903.26      51820.88      1256.77 o                         
  11   3   4      32270.65      33615.48      1108.77 o                         
  13   3   4      14068.69      15686.38       853.91 o                         
  15   3   4       7752.40       8595.03      1001.11 o                         
 -18   4   4      17819.50      16867.99      1256.55 o                         
 -16   4   4      45961.13      44493.93      1768.13 o                         
 -14   4   4      13236.02      13946.31       927.64 o                         
 -12   4   4      46154.45      47658.07      1322.23 o                         
 -10   4   4     124710.27     122806.49      1392.14 o                         
  -8   4   4      49756.44      50063.02       868.40 o                         
  -6   4   4      79037.92      77663.44      1251.87 o                         
  -4   4   4     198329.08     198979.02      1648.36 o                         
  -2   4   4     111871.68     112095.90      1269.68 o                         
   0   4   4      84063.69      84611.66      1123.59 o                         
   2   4   4     162747.66     162113.27      1470.21 o                         
   4   4   4      89045.18      88114.84       991.59 o                         
   6   4   4      41315.58      40941.47       838.40 o                         
   8   4   4      71845.48      70266.83      1446.07 o                         
  10   4   4      39808.90      41140.40      1207.09 o                         
  12   4   4      17127.79      17760.92       869.39 o                         
  14   4   4      19300.71      19083.03      1387.25 o                         
 -19   5   4        379.18         -1.75       634.69 o                         
 -17   5   4       5930.45       5850.37       961.97 o                         
 -15   5   4       2850.88       2809.03       731.66 o                         
 -13   5   4       1328.25       1328.31       430.79 o                         
 -11   5   4      18438.12      17688.61       713.32 o                         
  -9   5   4      10893.81      10781.26       578.62 o                         
  -7   5   4       3946.73       3926.26       339.03 o                         
  -5   5   4      16409.92      16173.44       499.79 o                         
  -3   5   4      40823.42      42030.72       818.19 o                         
  -1   5   4       9171.64       9349.09       427.96 o                         
   1   5   4       9324.99      10481.22       439.75 o                         
   3   5   4      28792.41      29221.99       695.67 o                         
   5   5   4        160.15        362.22       204.34 o                         
   7   5   4        468.78        465.37       209.86 o                         
   9   5   4      15804.75      15941.79       724.23 o                         
  11   5   4        969.19        888.77       341.82 o                         
  13   5   4         74.24        437.26       307.78 o                         
  15   5   4       5221.12       4959.40      1686.59 o                         
 -18   6   4       3424.99       2932.09      1374.15 o                         
 -16   6   4       9770.00      10503.46      1015.01 o                         
 -14   6   4         40.06        261.53       323.49 o                         
 -12   6   4       1393.96       1398.40       370.04 o                         
 -10   6   4      30872.54      29676.35       953.37 o                         
  -8   6   4        267.17        131.40       242.93 o                         
  -6   6   4        155.25        223.68       192.01 o                         
  -4   6   4      41414.47      42327.77       767.83 o                         
  -2   6   4       2545.49       2492.30       315.89 o                         
   0   6   4        407.09        668.10       201.43 o                         
   2   6   4      31748.61      32704.29       753.75 o                         
   4   6   4       5631.91       6665.48       435.72 o                         
   6   6   4        205.59        462.34       233.08 o                         
   8   6   4      10730.42      10975.52       681.02 o                         
  10   6   4       7136.38       7751.29       605.88 o                         
  12   6   4         38.41         53.27       330.77 o                         
  14   6   4       2190.59       1062.97      1170.92 o                         
 -17   7   4       8622.03       8868.20      1170.86 o                         
 -15   7   4       7227.27       6600.82       778.26 o                         
 -13   7   4       2472.81       2676.38       503.41 o                         
 -11   7   4      22354.79      24061.84      1088.20 o                         
  -9   7   4      15795.72      16773.64       812.99 o                         
  -7   7   4       7076.21       6986.28       518.64 o                         
  -5   7   4      23180.40      22119.94       833.07 o                         
  -3   7   4      39711.68      40369.93      1013.68 o                         
  -1   7   4       6285.72       5474.45       425.56 o                         
   1   7   4      18603.54      18959.16       565.92 o                         
   3   7   4      39097.96      38963.25       942.09 o                         
   5   7   4       4728.19       4050.08       438.93 o                         
   7   7   4       8085.88       8127.79       594.83 o                         
   9   7   4      21610.41      22484.80      1020.37 o                         
  11   7   4       2908.95       2641.84       458.86 o                         
  13   7   4       3264.08       3554.16       721.07 o                         
 -16   8   4      13653.58      13423.65      1858.80 o                         
 -14   8   4      15108.41      15751.34      1061.34 o                         
 -12   8   4      19428.91      18655.74      1096.64 o                         
 -10   8   4      31569.24      32171.92      1203.64 o                         
  -8   8   4      40631.83      42585.00      1344.48 o                         
  -6   8   4      38268.84      38735.50      1295.52 o                         
  -4   8   4      51708.52      50366.00      1377.67 o                         
  -2   8   4      49469.65      51175.94      1559.44 o                         
   0   8   4      48298.38      46088.42      1387.18 o                         
   2   8   4      50999.42      50809.65      1364.13 o                         
   4   8   4      33868.41      34038.55      1356.15 o                         
   6   8   4      28662.78      30347.57      1349.59 o                         
   8   8   4      31920.41      31896.21      1442.15 o                         
  10   8   4      14844.08      15899.63      1152.47 o                         
  12   8   4       9158.57       8688.78      1001.06 o                         
 -15   9   4      15635.47      15763.95      2254.79 o                         
 -13   9   4      36719.98      36962.36      1654.97 o                         
 -11   9   4      28655.33      30679.01      1445.21 o                         
  -9   9   4      40854.84      43237.77      1443.83 o                         
  -7   9   4      46579.00      46832.32      1567.70 o                         
  -5   9   4      84871.22      81872.79      1964.60 o                         
  -3   9   4      44990.90      46164.06      1491.77 o                         
  -1   9   4      67455.58      66985.48      1791.49 o                         
   1   9   4      73545.69      71843.38      1868.66 o                         
   3   9   4      42093.70      42246.19      1580.45 o                         
   5   9   4      50062.41      49825.02      1754.10 o                         
   7   9   4      44114.18      45456.18      1761.04 o                         
   9   9   4      16130.45      15994.57      1095.89 o                         
  11   9   4      24320.75      24183.14      2050.51 o                         
 -14  10   4      10935.47      12167.00      3277.24 o                         
 -12  10   4       5488.28       4627.92       707.67 o                         
 -10  10   4       1403.84       1420.79       401.38 o                         
  -8  10   4      20338.01      18890.14      1068.40 o                         
  -6  10   4      18140.15      18164.85      1078.26 o                         
  -4  10   4       1308.08        913.66       357.57 o                         
  -2  10   4      17726.61      18142.53      1022.01 o                         
   0  10   4      28121.68      28511.83      1344.38 o                         
   2  10   4       2985.54       3180.06       487.57 o                         
   4  10   4       6968.47       7447.66       736.44 o                         
   6  10   4      18955.83      19303.32      1184.30 o                         
   8  10   4       5071.91       3430.43       581.09 o                         
  10  10   4       1854.16       2516.05      1001.13 o                         
 -11  11   4       2483.98       1269.14      1364.06 o                         
  -9  11   4       2861.34       2586.78       519.16 o                         
  -7  11   4      28146.10      26514.88      1330.33 o                         
  -5  11   4       2368.05       2168.71       457.02 o                         
  -3  11   4       3445.01       3407.99       462.91 o                         
  -1  11   4      24292.61      23854.56      1239.63 o                         
   1  11   4       7006.39       7752.19       835.61 o                         
   3  11   4       1799.30       1636.84       462.72 o                         
   5  11   4      13670.36      13219.79      1085.21 o                         
   7  11   4       7543.45       5721.19      1405.48 o                         
  -8  12   4       1555.07       1962.22       525.32 o                         
  -6  12   4       1294.36       1273.12       430.50 o                         
  -4  12   4        573.66        473.71       427.88 o                         
  -2  12   4        861.91        640.50       415.45 o                         
   0  12   4       2765.28       3052.14       601.43 o                         
   2  12   4        367.04        518.79       511.46 o                         
   4  12   4        189.65        363.16       661.65 o                         
   6  12   4       2495.22       2112.61      1522.85 o                         
  -5  13   4      11554.90      13364.20      2281.84 o                         
  -1  13   4      17128.03      14489.67      2409.21 o                         
   1  13   4      13120.13      11918.16      2334.23 o                         
 -19   1   5        377.68       -506.34       702.18 o                         
 -17   1   5         31.65        133.39       257.70 o                         
 -15   1   5       3409.53       3646.98       343.92 o                         
 -13   1   5       2453.72       2393.26       267.03 o                         
 -11   1   5        360.24        362.03       122.37 o                         
  -9   1   5      14658.79      14684.60       316.71 o                         
  -7   1   5       1273.83       1520.58       107.61 o                         
  -5   1   5       1922.49       2169.28       137.78 o                         
  -3   1   5      13696.92      14250.97       252.46 o                         
  -1   1   5       4234.29       4471.71       165.18 o                         
   1   1   5       2855.67       2897.02       149.81 o                         
   3   1   5       1897.57       1856.82       121.37 o                         
   5   1   5       8527.17       9057.08       331.19 o                         
   7   1   5        844.38       1029.69       153.87 o                         
   9   1   5        134.10        134.97       176.11 o                         
  11   1   5       3855.10       3355.19       395.44 o                         
  13   1   5        151.08        632.37       360.01 o                         
  15   1   5         17.36       -388.44       516.33 o                         
 -20   2   5         32.48        266.23      1591.67 o                         
 -18   2   5        880.72        825.34       380.71 o                         
 -16   2   5      10658.29      11010.81       885.64 o                         
 -14   2   5       8144.01       9037.67       547.37 o                         
 -12   2   5       8165.39       7687.17       346.45 o                         
 -10   2   5      18254.55      18443.30       443.27 o                         
  -8   2   5      41064.44      41287.69       585.51 o                         
  -6   2   5       7396.05       8083.36       232.80 o                         
  -4   2   5       4353.15       4670.60       179.25 o                         
  -2   2   5      65274.30      64330.69       769.37 o                         
   0   2   5       1389.62       1967.89       171.41 o                         
   2   2   5       1117.34       1137.35       129.15 o                         
   4   2   5      34195.92      33460.18       542.00 o                         
   6   2   5        492.93        652.77       135.19 o                         
   8   2   5       1875.38       2013.85       252.23 o                         
  10   2   5       5686.22       6353.06       545.77 o                         
  12   2   5       2753.36       2262.06       401.69 o                         
  14   2   5          0.93        578.74       467.33 o                         
  16   2   5       2410.50        770.39      1572.89 o                         
 -19   3   5       3342.45       3564.72       766.99 o                         
 -17   3   5        897.87       1082.49       423.44 o                         
 -15   3   5       1240.76       1659.65       424.58 o                         
 -13   3   5       5471.14       5603.16       395.54 o                         
 -11   3   5      14234.76      13868.16       518.15 o                         
  -9   3   5       5469.09       5631.40       257.56 o                         
  -7   3   5        668.72        327.11       119.76 o                         
  -5   3   5      70219.53      70030.05       918.34 o                         
  -3   3   5      11180.41      11487.62       379.95 o                         
  -1   3   5        190.47        415.52       177.08 o                         
   1   3   5      83182.87      82981.09      1229.41 o                         
   3   3   5       3476.08       3133.10       201.34 o                         
   5   3   5        977.26        815.33       156.45 o                         
   7   3   5      25848.65      24283.06       777.76 o                         
   9   3   5        187.67        495.16       240.39 o                         
  11   3   5        409.70        129.18       258.21 o                         
  13   3   5       4566.27       4410.06       666.53 o                         
  15   3   5        836.60        711.86      1393.91 o                         
 -20   4   5       2095.25       2217.91      1150.37 o                         
 -18   4   5        428.75        275.25       397.15 o                         
 -16   4   5       4016.45       4345.51       615.41 o                         
 -14   4   5       3207.66       2306.41       567.03 o                         
 -12   4   5       1180.44       1059.51       232.54 o                         
 -10   4   5       5714.13       5841.28       347.60 o                         
  -8   4   5       9011.61       9265.27       407.65 o                         
  -6   4   5       8208.38       8096.37       374.77 o                         
  -4   4   5       4837.26       5260.29       283.97 o                         
  -2   4   5      17716.19      18150.41       690.37 o                         
   0   4   5       8269.17       9056.25       383.08 o                         
   2   4   5          4.14        133.53       126.23 o                         
   4   4   5      11773.86      11604.41       431.89 o                         
   6   4   5        123.05        482.98       219.62 o                         
   8   4   5       4895.65       4874.31       421.92 o                         
  10   4   5       6606.32       6987.67       522.78 o                         
  12   4   5         20.01         14.25       309.37 o                         
  14   4   5        277.91        755.30       580.72 o                         
 -19   5   5       2200.37       2004.80      1072.61 o                         
 -17   5   5       2966.43       2208.59       531.98 o                         
 -15   5   5        257.38        917.49       428.04 o                         
 -13   5   5       6102.38       6294.22       544.08 o                         
 -11   5   5       8276.32       8914.33       476.84 o                         
  -9   5   5       1851.26       1696.59       233.24 o                         
  -7   5   5      17319.82      17076.60       622.74 o                         
  -5   5   5      11443.65      11943.98       461.29 o                         
  -3   5   5       6294.84       6370.25       367.06 o                         
  -1   5   5      20192.60      20915.99       600.60 o                         
   1   5   5      13981.17      14696.88       828.35 o                         
   3   5   5       8014.46       8411.80       313.71 o                         
   5   5   5       8666.47       9022.57       469.63 o                         
   7   5   5      10960.10      11635.60       595.06 o                         
   9   5   5       4362.14       4248.60       442.65 o                         
  11   5   5       3190.87       2470.22       377.98 o                         
  13   5   5       4369.08       4788.70       634.15 o                         
 -18   6   5       3175.99       3021.10       677.72 o                         
 -16   6   5        962.49        948.69       454.76 o                         
 -14   6   5       1895.23       2161.88       418.18 o                         
 -12   6   5       9326.91       8890.65       708.97 o                         
 -10   6   5       2048.79       1767.49       281.62 o                         
  -8   6   5       2448.70       2330.58       333.20 o                         
  -6   6   5      14692.00      15175.45       559.74 o                         
  -4   6   5       5612.09       5362.18       310.43 o                         
  -2   6   5       2223.74       2382.34       338.51 o                         
   0   6   5       8133.38       8576.64       434.78 o                         
   2   6   5       9054.39       9336.52       431.02 o                         
   4   6   5       1153.81       1192.82       245.42 o                         
   6   6   5       1787.21       1652.68       273.52 o                         
   8   6   5       6936.17       7530.02       575.32 o                         
  10   6   5        549.88        802.44       331.37 o                         
  12   6   5        555.88         16.96       468.51 o                         
  14   6   5       1359.60        863.07       611.44 o                         
 -17   7   5        194.48       1135.89       530.60 o                         
 -15   7   5       5205.35       6541.34       728.66 o                         
 -13   7   5          5.36        469.41       323.18 o                         
 -11   7   5        126.62        267.54       272.40 o                         
  -9   7   5       9553.49       9187.84       566.53 o                         
  -7   7   5        778.01        710.77       292.78 o                         
  -5   7   5       1382.03       1043.18       229.42 o                         
  -3   7   5       8054.41       8591.77       484.71 o                         
  -1   7   5       4026.28       3976.81       308.58 o                         
   1   7   5       1872.01       1960.25       238.23 o                         
   3   7   5       2523.30       1890.92       266.54 o                         
   5   7   5       5777.25       5918.52       477.16 o                         
   7   7   5        903.47       1188.60       304.29 o                         
   9   7   5        535.18       1101.23       321.33 o                         
  11   7   5       3037.49       2033.95       449.27 o                         
  13   7   5         58.88        199.05       870.56 o                         
 -16   8   5         38.19       -308.12       557.19 o                         
 -14   8   5       3463.56       3727.37       573.89 o                         
 -12   8   5      14292.18      15364.43      1014.26 o                         
 -10   8   5       1149.40       1387.89       298.56 o                         
  -8   8   5       1273.96       1528.99       340.44 o                         
  -6   8   5      34352.35      34005.48      1199.31 o                         
  -4   8   5       4962.92       5348.88       505.49 o                         
  -2   8   5         41.18        398.99       330.67 o                         
   0   8   5      34865.61      34185.86      1104.02 o                         
   2   8   5       9888.97      10021.96       695.19 o                         
   4   8   5          0.15        494.48       372.85 o                         
   6   8   5       7324.17       6892.98       667.29 o                         
   8   8   5      11866.28      11636.21       894.42 o                         
  10   8   5        205.37        128.60       394.47 o                         
  12   8   5        765.82        346.12       586.97 o                         
 -15   9   5       4484.04       2032.51       929.84 o                         
 -13   9   5         53.73        589.63       419.97 o                         
 -11   9   5         45.95        614.46       426.65 o                         
  -9   9   5      10745.98      11281.84       798.02 o                         
  -7   9   5       1121.02       1006.34       348.86 o                         
  -5   9   5        335.41        467.15       297.70 o                         
  -3   9   5      12283.85      12917.66       813.80 o                         
  -1   9   5       4281.22       3841.95       470.12 o                         
   1   9   5        285.93        737.03       300.96 o                         
   3   9   5       7769.92       7119.37       800.29 o                         
   5   9   5       5002.17       4882.92       627.26 o                         
   7   9   5          7.95       -311.37       386.80 o                         
   9   9   5       2541.34       3363.37       581.24 o                         
  11   9   5       3106.59       1032.80      1568.65 o                         
 -14  10   5          9.32      -1426.36      1478.54 o                         
 -12  10   5       4816.12       4904.79       716.71 o                         
 -10  10   5        224.48        -86.79       368.09 o                         
  -8  10   5        120.32         95.64       317.50 o                         
  -6  10   5       3440.50       3657.13       557.41 o                         
  -4  10   5        865.54        838.53       343.30 o                         
  -2  10   5        249.65        180.10       323.43 o                         
   0  10   5        692.05       1479.25       413.43 o                         
   2  10   5       1493.99        945.75       378.65 o                         
   4  10   5       1051.00       1128.50       387.92 o                         
   6  10   5        956.03        896.09       381.95 o                         
   8  10   5         65.77        171.26       357.68 o                         
 -11  11   5        829.54        430.21       441.72 o                         
  -9  11   5       1039.99        898.64       387.38 o                         
  -7  11   5        750.92        901.46       417.50 o                         
  -5  11   5       1736.80       2120.10       532.84 o                         
  -3  11   5       2634.77       2180.56       380.94 o                         
  -1  11   5        807.52        697.78       369.01 o                         
   1  11   5       2525.06       2977.93       564.13 o                         
   3  11   5       3333.81       3329.47       623.68 o                         
   5  11   5        580.04        685.74       424.48 o                         
   7  11   5       1666.90        769.33       515.46 o                         
  -8  12   5       1812.67       1844.58       682.12 o                         
  -6  12   5          6.27        321.29       479.49 o                         
  -4  12   5        348.25       1514.37       547.96 o                         
  -2  12   5       2014.40       2447.06       512.39 o                         
   0  12   5        206.05         60.81       422.98 o                         
   2  12   5         27.05       -240.80       517.58 o                         
   4  12   5       1367.62       -140.20       822.37 o                         
  -5  13   5        933.58       2286.60      1609.00 o                         
  -3  13   5       1827.80        323.59      1378.11 o                         
  -1  13   5        627.73       1358.12       741.52 o                         
 -20   0   6       5539.17       7822.99      2358.96 o                         
 -18   0   6       2097.76       2905.79      1322.81 o                         
 -16   0   6       2547.28       2749.19       464.42 o                         
 -14   0   6      21529.07      21410.93       992.78 o                         
 -12   0   6       1054.56        839.70       205.25 o                         
 -10   0   6      12062.64      11897.44       509.47 o                         
  -8   0   6      23961.59      23968.49       569.56 o                         
  -6   0   6      12374.17      12655.20       344.64 o                         
  -4   0   6      47311.51      49362.81       580.82 o                         
  -2   0   6      20107.04      20107.85       409.33 o                         
   0   0   6      21463.02      21234.30       629.30 o                         
   2   0   6      10692.90      10254.50       656.17 o                         
   4   0   6       2801.97       3067.93       291.20 o                         
   6   0   6      19650.53      20624.12       778.76 o                         
   8   0   6       1535.52       3143.60       564.74 o                         
  10   0   6       1200.25       1484.42       403.12 o                         
  12   0   6       3342.77       2079.82       730.47 o                         
  14   0   6        430.69        815.26       610.92 o                         
 -19   1   6      18748.29      24648.96      2241.67 o                         
 -17   1   6       4731.19       5141.28       502.95 o                         
 -15   1   6      27582.64      28588.78       839.03 o                         
 -13   1   6      77855.16      77046.13      1130.85 o                         
 -11   1   6      12948.30      13165.65       401.27 o                         
  -9   1   6      46301.14      46012.56       625.87 o                         
  -7   1   6     164381.97     163594.17      1226.19 o                         
  -5   1   6      58978.62      59893.59       559.85 o                         
  -3   1   6      48795.10      48248.86       505.63 o                         
  -1   1   6     212202.19     211076.91      1361.65 o                         
   1   1   6      41190.34      39975.88       515.65 o                         
   3   1   6      36611.45      37197.80       531.70 o                         
   5   1   6     100566.70      98685.07      1151.64 o                         
   7   1   6      37657.88      35894.32       788.98 o                         
   9   1   6       9021.63       8651.61       553.56 o                         
  11   1   6      38818.04      40013.48      1470.27 o                         
  13   1   6      15916.89      16259.29      1093.01 o                         
  15   1   6       3856.17       1851.73      1421.82 o                         
 -20   2   6       5001.19       4242.28      1060.65 o                         
 -18   2   6       5505.71       4830.70       680.32 o                         
 -16   2   6       9049.64       9528.13       684.74 o                         
 -14   2   6      21253.79      21262.71       835.99 o                         
 -12   2   6      16998.97      16633.14       511.27 o                         
 -10   2   6      16128.68      15748.20       434.23 o                         
  -8   2   6      80310.76      80174.87       913.50 o                         
  -6   2   6      27411.43      26522.88       438.74 o                         
  -4   2   6      21227.44      21993.52       453.42 o                         
  -2   2   6      90051.38      87922.05      1011.90 o                         
   0   2   6      58899.29      59360.93       796.49 o                         
   2   2   6      15072.34      15606.96       422.47 o                         
   4   2   6      27993.27      27797.72       568.38 o                         
   6   2   6      34628.04      34176.14       776.94 o                         
   8   2   6      13063.08      12829.86       590.35 o                         
  10   2   6       4145.57       4327.38       447.83 o                         
  12   2   6      12351.07      13494.08       923.70 o                         
  14   2   6       4129.36       4160.50       813.01 o                         
 -19   3   6      21197.20      20030.34      1456.80 o                         
 -17   3   6      32060.96      32313.99      1721.95 o                         
 -15   3   6      58133.83      58540.16      1943.42 o                         
 -13   3   6      59871.35      61268.29      1181.46 o                         
 -11   3   6     103334.99     102215.47      1256.99 o                         
  -9   3   6     113071.62     113805.95      1194.96 o                         
  -7   3   6     145841.48     141814.64      1267.02 o                         
  -5   3   6     167849.75     165332.77      1317.30 o                         
  -3   3   6     192264.89     187924.48      1777.11 o                         
  -1   3   6     105551.15     104569.09      1308.44 o                         
   1   3   6     196140.16     194876.25      1698.64 o                         
   3   3   6     108047.58     104671.49      1093.45 o                         
   5   3   6      79076.40      78130.00      1015.91 o                         
   7   3   6      50478.91      51065.66      1097.92 o                         
   9   3   6      64236.21      64010.86      1413.66 o                         
  11   3   6      23446.72      25576.06      1165.43 o                         
  13   3   6      16594.49      18141.12      1264.06 o                         
 -20   4   6        596.49        984.12      1551.25 o                         
 -18   4   6      12112.69      12258.02      1157.50 o                         
 -16   4   6      17007.58      16669.85      1226.65 o                         
 -14   4   6       1316.29       1423.25       617.97 o                         
 -12   4   6      19272.22      20070.17       762.72 o                         
 -10   4   6      55571.95      55597.90       974.38 o                         
  -8   4   6      10184.90       9564.90       426.06 o                         
  -6   4   6      23087.63      22468.13       601.01 o                         
  -4   4   6      71888.15      70172.23      1087.82 o                         
  -2   4   6      22771.89      21376.86       666.49 o                         
   0   4   6      27209.95      27169.14       849.78 o                         
   2   4   6      35966.97      34593.89       826.07 o                         
   4   4   6      28245.27      26606.02       648.47 o                         
   6   4   6       8578.77       8708.71       534.46 o                         
   8   4   6      15213.82      16320.79       701.40 o                         
  10   4   6      13686.13      14251.49       752.39 o                         
  12   4   6       2215.69       1675.64       420.77 o                         
  14   4   6       4198.79       5518.29      1742.89 o                         
 -19   5   6       3929.77       1885.15      1464.88 o                         
 -17   5   6      18993.90      20130.67      1457.40 o                         
 -15   5   6       3257.44       2506.61       590.74 o                         
 -13   5   6       5474.63       6457.43       515.70 o                         
 -11   5   6      49047.61      47602.02      1100.36 o                         
  -9   5   6      22689.97      23406.72       760.35 o                         
  -7   5   6        748.52        760.13       202.94 o                         
  -5   5   6      70296.45      70423.58      1115.81 o                         
  -3   5   6      68162.73      68940.64      1233.12 o                         
  -1   5   6       1126.67       1390.26       236.67 o                         
   1   5   6      26785.79      26974.29       837.94 o                         
   3   5   6      87958.82      87726.77      1071.85 o                         
   5   5   6       1735.95       1432.66       247.65 o                         
   7   5   6      12607.65      13432.51       691.26 o                         
   9   5   6      27438.45      28085.87      1097.41 o                         
  11   5   6       5642.71       5033.66       617.76 o                         
  13   5   6       3734.51       6092.54       833.35 o                         
 -18   6   6       4088.40       4176.23       779.33 o                         
 -16   6   6       6497.23       6391.98       927.65 o                         
 -14   6   6        173.29        117.80       367.42 o                         
 -12   6   6       5768.48       5947.34       505.19 o                         
 -10   6   6      24288.59      24264.38       854.96 o                         
  -8   6   6        488.79        719.84       219.45 o                         
  -6   6   6       5934.75       6247.70       419.01 o                         
  -4   6   6      39949.48      40535.40       878.88 o                         
  -2   6   6       1056.11       1420.41       198.23 o                         
   0   6   6        575.33        775.87       204.11 o                         
   2   6   6      46950.34      45608.27      1020.89 o                         
   4   6   6       2519.84       1909.31       306.80 o                         
   6   6   6        629.21        636.75       268.66 o                         
   8   6   6      15690.07      15422.68       826.87 o                         
  10   6   6       5289.13       4588.00       617.58 o                         
  12   6   6        347.82        171.89       485.88 o                         
 -17   7   6      11547.17      12166.61      1190.61 o                         
 -15   7   6       7061.51       7295.23       797.62 o                         
 -13   7   6       4124.94       5169.33       595.67 o                         
 -11   7   6      35153.85      34441.95      1167.89 o                         
  -9   7   6      19114.37      20130.56       842.21 o                         
  -7   7   6       3032.56       3013.57       365.00 o                         
  -5   7   6      62623.43      61268.36      1202.38 o                         
  -3   7   6      31702.25      32071.11       905.84 o                         
  -1   7   6       6503.02       7217.37       414.84 o                         
   1   7   6      35094.99      35116.80       893.47 o                         
   3   7   6      33882.07      33903.70      1133.97 o                         
   5   7   6       7127.12       7076.90       507.58 o                         
   7   7   6      14862.74      15722.91       859.43 o                         
   9   7   6      14672.55      16278.98       918.76 o                         
  11   7   6       5696.62       4363.64       645.41 o                         
 -16   8   6      18141.68      18282.24      1357.18 o                         
 -14   8   6      16477.72      17394.34      1151.84 o                         
 -12   8   6      22863.65      21843.14      1256.90 o                         
 -10   8   6      38516.51      39115.60      1291.91 o                         
  -8   8   6      41364.11      39765.23      1463.57 o                         
  -6   8   6      36972.12      37684.26      1325.64 o                         
  -4   8   6      51244.57      50794.67      1357.45 o                         
  -2   8   6      42159.89      42898.50      1603.43 o                         
   0   8   6      48873.88      46970.54      1367.23 o                         
   2   8   6      38345.43      41576.05      1338.14 o                         
   4   8   6      26708.04      25460.28      1302.50 o                         
   6   8   6      25613.55      25185.33      1212.56 o                         
   8   8   6      25230.06      26899.70      1313.86 o                         
  10   8   6       8698.88      11033.79      1024.79 o                         
 -15   9   6      10714.08      11176.97      1914.45 o                         
 -13   9   6      21353.96      21100.98      1329.28 o                         
 -11   9   6      10582.94      11122.64       934.19 o                         
  -9   9   6      12815.50      13238.93       854.46 o                         
  -7   9   6      53722.20      53572.32      1781.73 o                         
  -5   9   6      15151.58      14926.93       965.39 o                         
  -3   9   6      18629.26      18753.17       975.66 o                         
  -1   9   6      36419.53      38259.24      1365.77 o                         
   1   9   6      29604.46      29428.85      1326.85 o                         
   3   9   6       8703.62       9256.44       826.91 o                         
   5   9   6      21653.35      20207.32      1188.42 o                         
   7   9   6      13144.44      12464.95       950.40 o                         
   9   9   6       7851.18       9051.65      1020.81 o                         
 -14  10   6      19524.62      19800.06      2704.46 o                         
 -12  10   6       9406.40      10711.17       981.33 o                         
 -10  10   6       9052.58       8818.08       747.25 o                         
  -8  10   6      37163.80      39530.12      1542.10 o                         
  -6  10   6      21803.73      21322.46      1087.84 o                         
  -4  10   6       8615.28       8488.19       697.12 o                         
  -2  10   6      32951.61      33878.61      1313.84 o                         
   0  10   6      34358.74      35424.67      1506.50 o                         
   2  10   6       7400.54       8381.03       795.66 o                         
   4  10   6      15154.42      14250.66      1073.26 o                         
   6  10   6      23769.48      22061.43      1298.51 o                         
   8  10   6       7229.63       7265.44      1136.87 o                         
 -11  11   6         18.67       -553.74       553.74 o                         
  -9  11   6       1363.53       2015.59       565.97 o                         
  -7  11   6       4787.05       4703.79       589.87 o                         
  -5  11   6        969.87       1371.49       390.26 o                         
  -3  11   6        133.04         33.43       294.16 o                         
  -1  11   6       9230.92       8860.38       873.88 o                         
   1  11   6        661.08        237.06       774.94 o                         
   3  11   6        240.39         33.32       435.68 o                         
   5  11   6       5614.54       5064.44       849.57 o                         
  -8  12   6      14598.70      14629.47      1432.33 o                         
  -6  12   6      14253.67      15402.97      1137.31 o                         
  -4  12   6       3292.55       1960.68       677.40 o                         
  -2  12   6      16975.54      15513.40      1142.36 o                         
   0  12   6      13987.91      13643.34      1167.68 o                         
   2  12   6       5361.41       3604.79       796.14 o                         
   4  12   6       9165.26       4877.88      1876.41 o                         
  -3  13   6       5294.59       3153.23      1660.77 o                         
 -19   1   7       1398.63       -806.70       806.70 o                         
 -17   1   7       6962.08       6758.97       684.93 o                         
 -15   1   7      13171.62      13669.99       598.64 o                         
 -13   1   7      17207.61      16917.92       556.55 o                         
 -11   1   7       6352.11       6646.19       270.21 o                         
  -9   1   7      60024.01      59105.27       689.95 o                         
  -7   1   7      23217.56      23719.92       410.20 o                         
  -5   1   7      21170.79      21861.83       353.76 o                         
  -3   1   7      81062.20      80731.34       749.59 o                         
  -1   1   7      29318.57      30010.90       457.15 o                         
   1   1   7       4236.08       4116.53       237.70 o                         
   3   1   7      62532.53      61303.57       743.79 o                         
   5   1   7      17580.64      16427.52       471.47 o                         
   7   1   7       2087.11       1786.75       217.34 o                         
   9   1   7      11528.31      11670.05       833.00 o                         
  11   1   7       8912.68       8555.59       859.14 o                         
  13   1   7        625.94        398.12       596.36 o                         
 -20   2   7        148.60        996.33       643.59 o                         
 -18   2   7        205.48        -47.74       339.85 o                         
 -16   2   7      19289.26      20493.23      1159.88 o                         
 -14   2   7       2016.53       1659.60       248.82 o                         
 -12   2   7        272.13        261.13       184.52 o                         
 -10   2   7      30693.53      30354.21       704.43 o                         
  -8   2   7      23872.06      23970.20       485.02 o                         
  -6   2   7       2498.83       2478.20       168.76 o                         
  -4   2   7      35113.99      35759.54       631.62 o                         
  -2   2   7      46038.21      46234.49       709.46 o                         
   0   2   7        279.58        590.56       129.73 o                         
   2   2   7       1552.68       1250.25       150.20 o                         
   4   2   7      35014.10      34738.61       649.46 o                         
   6   2   7        839.74        658.23       205.10 o                         
   8   2   7          7.23        -29.29       201.19 o                         
  10   2   7       7228.11       7071.98       639.39 o                         
  12   2   7       1054.02       1827.24       595.47 o                         
  14   2   7          0.72      -2407.80      2407.80 o                         
 -19   3   7       1226.30        770.62       551.09 o                         
 -17   3   7        601.17        331.22       479.55 o                         
 -15   3   7      15144.29      15453.34       896.58 o                         
 -13   3   7       5149.50       5273.86       383.30 o                         
 -11   3   7          2.61         66.24       169.49 o                         
  -9   3   7      35858.25      35429.19       629.10 o                         
  -7   3   7       3026.38       3205.43       201.49 o                         
  -5   3   7       2840.27       2972.78       205.61 o                         
  -3   3   7      37799.56      37620.70       768.78 o                         
  -1   3   7        301.64        311.71       181.95 o                         
   1   3   7      10051.21      10230.30       414.85 o                         
   3   3   7      14983.71      14940.79       450.56 o                         
   5   3   7       3357.49       3471.99       287.13 o                         
   7   3   7       4443.12       4820.11       391.17 o                         
   9   3   7       3222.22       4052.24       533.68 o                         
  11   3   7       1396.01       1201.91       390.71 o                         
  13   3   7        479.05       1047.26       509.20 o                         
 -20   4   7       7547.09       7044.98      3123.80 o                         
 -18   4   7      14022.52      14574.94      1239.72 o                         
 -16   4   7       3199.31       4269.66       690.54 o                         
 -14   4   7      11847.86      11986.94       803.35 o                         
 -12   4   7      61756.95      58794.48      1182.20 o                         
 -10   4   7      10018.01      10228.76       450.24 o                         
  -8   4   7      23355.97      22991.35       620.06 o                         
  -6   4   7      96279.67      92616.52      1255.49 o                         
  -4   4   7      36726.84      36397.96       921.54 o                         
  -2   4   7      16395.63      17193.07       720.66 o                         
   0   4   7      93270.00      90715.73      1575.98 o                         
   2   4   7      23469.69      22079.63       649.26 o                         
   4   4   7      16340.49      15462.07       575.88 o                         
   6   4   7      33756.32      34124.16       932.15 o                         
   8   4   7      14802.97      14336.01       665.54 o                         
  10   4   7       4415.84       3828.62       518.83 o                         
  12   4   7       7619.20       8191.50       766.13 o                         
 -19   5   7         32.93         34.07       465.92 o                         
 -17   5   7          6.37        147.13       551.33 o                         
 -15   5   7        149.74        795.07       389.24 o                         
 -13   5   7       2742.79       2496.90       319.98 o                         
 -11   5   7        470.35        385.93       193.59 o                         
  -9   5   7         38.94         65.72       186.81 o                         
  -7   5   7       1018.82       1154.94       197.06 o                         
  -5   5   7       9797.37      10171.91       542.17 o                         
  -3   5   7        816.71        706.93       193.05 o                         
  -1   5   7       2677.02       2296.44       229.86 o                         
   1   5   7       3473.88       3425.93       331.15 o                         
   3   5   7        318.56        310.13       213.80 o                         
   5   5   7        407.23        342.40       194.82 o                         
   7   5   7        964.71       1225.74       296.67 o                         
   9   5   7        142.15        691.71       350.54 o                         
  11   5   7         88.91        -54.52       422.69 o                         
  13   5   7        157.30       -412.40       516.30 o                         
 -18   6   7        161.01         48.06       469.98 o                         
 -16   6   7       1929.30       2356.16       583.13 o                         
 -14   6   7        271.31        367.50       335.52 o                         
 -12   6   7          7.45       -160.22       247.97 o                         
 -10   6   7       2906.72       1894.27       350.12 o                         
  -8   6   7       2055.77       1760.04       250.34 o                         
  -6   6   7         63.93        258.72       200.09 o                         
  -4   6   7       2238.87       1771.36       236.35 o                         
  -2   6   7       4589.84       4696.23       372.24 o                         
   0   6   7         12.94         -4.56       185.41 o                         
   2   6   7        792.95        725.31       195.32 o                         
   4   6   7       1804.20       1888.79       309.18 o                         
   6   6   7       1479.53       1107.24       306.54 o                         
   8   6   7        122.23        229.15       327.13 o                         
  10   6   7        405.19        719.53       428.68 o                         
  12   6   7       1841.82       1528.77       524.49 o                         
 -17   7   7       8609.23       9852.57      1113.68 o                         
 -15   7   7       3774.18       3461.05       585.02 o                         
 -13   7   7      36839.08      38149.75      1592.53 o                         
 -11   7   7      30729.93      30661.43      1112.23 o                         
  -9   7   7       7477.13       7677.80       564.42 o                         
  -7   7   7      34131.98      35759.59      1054.94 o                         
  -5   7   7      84501.14      85405.95      1521.77 o                         
  -3   7   7       7822.59       8029.73       444.31 o                         
  -1   7   7      26238.14      26966.97       823.03 o                         
   1   7   7      57261.95      57532.81      1212.26 o                         
   3   7   7      14406.04      15834.81       774.92 o                         
   5   7   7       8813.66      10219.96       635.19 o                         
   7   7   7      22594.92      22451.42      1033.94 o                         
   9   7   7       6814.64       5715.36       694.73 o                         
  11   7   7       3223.43       2181.56       671.89 o                         
 -16   8   7       1284.50       1194.09       468.78 o                         
 -14   8   7         17.77       -150.51       324.63 o                         
 -12   8   7       6863.97       7572.87       753.66 o                         
 -10   8   7       1974.18       2910.89       403.46 o                         
  -8   8   7         34.73         87.86       294.51 o                         
  -6   8   7       6338.18       6489.41       557.82 o                         
  -4   8   7         95.29        284.65       267.79 o                         
  -2   8   7       2967.56       2495.79       374.77 o                         
   0   8   7       5152.32       5696.76       528.69 o                         
   2   8   7        757.58        625.11       324.27 o                         
   4   8   7       3525.52       2914.97       459.43 o                         
   6   8   7        981.94        454.06       345.32 o                         
   8   8   7        900.39        860.00       430.51 o                         
  10   8   7       2562.80       1318.14      1236.52 o                         
 -15   9   7        380.18        579.26       615.66 o                         
 -13   9   7       3859.45       3777.41       588.53 o                         
 -11   9   7       1917.67       1580.20       408.89 o                         
  -9   9   7       2106.40       1669.90       384.97 o                         
  -7   9   7       3385.14       3716.00       529.81 o                         
  -5   9   7       3537.87       2306.65       532.74 o                         
  -3   9   7       2372.23       2608.92       418.22 o                         
  -1   9   7        727.43         29.50       357.57 o                         
   1   9   7       3997.11       3601.83       613.77 o                         
   3   9   7       1178.69       1033.52       372.87 o                         
   5   9   7         20.21        442.50       396.98 o                         
   7   9   7       2080.22       2609.23       520.29 o                         
   9   9   7        176.98        -29.53       571.54 o                         
 -14  10   7       4107.78       3033.10      1181.71 o                         
 -12  10   7       3804.52       3740.49       621.54 o                         
 -10  10   7      11835.11      12371.77       856.77 o                         
  -8  10   7      15434.52      15801.27      1039.94 o                         
  -6  10   7       1978.28       2492.39       488.62 o                         
  -4  10   7      24015.62      23036.69      1091.75 o                         
  -2  10   7      17255.96      17653.33      1084.21 o                         
   0  10   7       3208.71       2952.45       508.56 o                         
   2  10   7      14303.67      14975.66      1096.64 o                         
   4  10   7      13887.36      15953.26      1159.71 o                         
   6  10   7       3015.49       1752.54       457.50 o                         
   8  10   7       5695.93       7036.55      1576.27 o                         
 -11  11   7          1.03        646.44       504.68 o                         
  -9  11   7         10.30       -415.34       422.19 o                         
  -7  11   7         90.70        148.27       432.77 o                         
  -5  11   7       1626.24       2105.79       438.17 o                         
  -3  11   7         47.22        439.25       362.20 o                         
  -1  11   7         56.66        -46.95       404.81 o                         
   1  11   7        672.48        631.72       394.75 o                         
   3  11   7        443.53        131.80       374.73 o                         
   5  11   7        145.04        -36.86       635.35 o                         
  -8  12   7        928.49       -486.19       518.53 o                         
  -6  12   7        191.75        253.91       440.01 o                         
  -4  12   7        559.29       1250.14       453.39 o                         
  -2  12   7        770.73       1238.61       457.21 o                         
   0  12   7         13.80        -44.59       599.84 o                         
   2  12   7         46.78       -269.89       972.03 o                         
 -20   0   8      31415.14      32270.26      4486.12 o                         
 -18   0   8      21197.22      20658.85      1666.95 o                         
 -16   0   8      48240.31      49314.48      1937.03 o                         
 -14   0   8     158391.48     158136.81      2324.45 o                         
 -12   0   8      41514.93      42224.89      1115.80 o                         
 -10   0   8     106797.47     104846.21      1398.84 o                         
  -8   0   8     369266.06     366655.00      2627.84 o                         
  -6   0   8     120418.01     115791.98      1461.37 o                         
  -4   0   8     103752.12     105469.30      1335.95 o                         
  -2   0   8     346939.66     348392.59      2563.39 o                         
   0   0   8     240280.94     239868.42      2861.60 o                         
   2   0   8      66275.33      68850.40      2405.83 o                         
   4   0   8     120432.34     116859.14      2292.92 o                         
   6   0   8     138028.09     132119.25      2780.43 o                         
   8   0   8      48705.24      48638.36      3031.78 o                         
  10   0   8      23202.07      24643.97      1949.28 o                         
  12   0   8      47456.90      42785.32      2752.49 o                         
 -19   1   8       6223.35       7387.33      1285.47 o                         
 -17   1   8        153.79        617.50       386.50 o                         
 -15   1   8      22520.59      23630.95       775.75 o                         
 -13   1   8      37482.80      37432.18       811.24 o                         
 -11   1   8        775.14        750.77       121.45 o                         
  -9   1   8      34211.67      33972.63       541.23 o                         
  -7   1   8     100672.23     101207.98       959.07 o                         
  -5   1   8       6272.33       6318.60       197.14 o                         
  -3   1   8      28887.23      29104.61       581.02 o                         
  -1   1   8      98724.89      99417.98      1355.92 o                         
   1   1   8      12899.91      13159.30       654.80 o                         
   3   1   8      16558.20      16609.41       461.45 o                         
   5   1   8      46787.69      47889.48       893.85 o                         
   7   1   8       7660.88       7057.51       470.23 o                         
   9   1   8       6246.70       7579.97       717.41 o                         
  11   1   8      13570.74      15481.35      1076.26 o                         
  13   1   8       3814.66       2744.67       796.47 o                         
 -20   2   8      16072.80      14783.53      1825.72 o                         
 -18   2   8       8081.45       8961.42       889.85 o                         
 -16   2   8      18666.91      17714.12       970.96 o                         
 -14   2   8      34176.18      34414.28       882.30 o                         
 -12   2   8      31471.88      31775.59       793.80 o                         
 -10   2   8      27061.28      27193.96       458.05 o                         
  -8   2   8      71715.47      70880.83       970.42 o                         
  -6   2   8      65331.11      65844.02       842.45 o                         
  -4   2   8      22705.52      22650.48       608.26 o                         
  -2   2   8      85882.94      86803.92       998.33 o                         
   0   2   8      58842.29      59080.94       915.31 o                         
   2   2   8      16150.25      15043.55       382.19 o                         
   4   2   8      48327.38      47885.14       780.29 o                         
   6   2   8      32624.05      33343.45       805.34 o                         
   8   2   8       7879.21       7327.41       684.99 o                         
  10   2   8      17750.90      18989.09      1076.28 o                         
  12   2   8       9456.51      10390.03       989.83 o                         
 -21   3   8        134.69        990.88      1385.72 o                         
 -19   3   8        673.85        315.90       507.62 o                         
 -17   3   8        582.60        537.91       339.40 o                         
 -15   3   8        361.16        618.81       283.10 o                         
 -13   3   8        760.53        698.43       233.18 o                         
 -11   3   8       1875.09       1920.52       205.47 o                         
  -9   3   8        279.13        298.32        98.40 o                         
  -7   3   8        115.63         96.19        89.74 o                         
  -5   3   8       3455.73       3468.19       270.41 o                         
  -3   3   8       2379.38       2674.92       377.81 o                         
  -1   3   8        382.40        486.16       141.69 o                         
   1   3   8       1277.36        945.68       185.38 o                         
   3   3   8       2460.54       1916.93       223.00 o                         
   5   3   8         95.91       -127.89       148.72 o                         
   7   3   8        542.26        526.88       282.30 o                         
   9   3   8        429.68        840.67       356.85 o                         
  11   3   8        776.12       1107.32       381.63 o                         
  13   3   8        126.53       -793.76      1128.42 o                         
 -20   4   8       3927.82       3489.77      1320.45 o                         
 -18   4   8      20433.79      20234.33      1432.06 o                         
 -16   4   8      16800.85      17168.15      1105.10 o                         
 -14   4   8       6135.59       6834.71       557.36 o                         
 -12   4   8      38549.43      39196.64       920.02 o                         
 -10   4   8      52825.84      53515.99      1025.16 o                         
  -8   4   8      15942.30      16340.88       532.37 o                         
  -6   4   8      31629.87      30729.31       655.16 o                         
  -4   4   8      95742.97      93355.17      1396.32 o                         
  -2   4   8      24348.44      23571.39       698.51 o                         
   0   4   8      17323.88      16855.68       646.40 o                         
   2   4   8      66846.64      66756.70      1183.70 o                         
   4   4   8      20031.75      19748.29       650.81 o                         
   6   4   8      11174.47      11313.26       562.51 o                         
   8   4   8      21791.54      21699.73      1016.80 o                         
  10   4   8      12400.61      12562.86       915.15 o                         
  12   4   8       4070.45       4401.46       650.86 o                         
 -19   5   8       4424.34       4636.00       892.22 o                         
 -17   5   8      25762.44      28729.18      1711.10 o                         
 -15   5   8       7558.19       6223.60      1067.34 o                         
 -13   5   8       7915.86       8301.82       523.85 o                         
 -11   5   8      77834.78      78076.93      1373.34 o                         
  -9   5   8      24072.12      24132.03       752.26 o                         
  -7   5   8       6735.50       7092.82       421.18 o                         
  -5   5   8     124018.82     120830.00      1691.30 o                         
  -3   5   8      52884.86      52151.61      1002.01 o                         
  -1   5   8       6345.15       6641.73       451.92 o                         
   1   5   8      72286.28      73337.77      1526.99 o                         
   3   5   8      54237.21      54028.82      1108.49 o                         
   5   5   8       5764.94       6309.19       451.24 o                         
   7   5   8      20286.49      21128.09      1016.01 o                         
   9   5   8      27565.67      25827.01      1286.53 o                         
  11   5   8       3717.50       2617.01       584.37 o                         
 -18   6   8      33588.94      31811.04      1898.50 o                         
 -16   6   8      32525.62      31364.71      1609.66 o                         
 -14   6   8       9526.03       8899.65       834.03 o                         
 -12   6   8      51782.73      50876.68      1363.37 o                         
 -10   6   8      98719.42      98812.66      1774.16 o                         
  -8   6   8      29979.21      30560.24       912.61 o                         
  -6   6   8      77855.62      76330.92      1262.16 o                         
  -4   6   8     113112.48     108319.23      1765.91 o                         
  -2   6   8      50672.70      51658.27      1267.69 o                         
   0   6   8      71714.13      71341.09      1359.78 o                         
   2   6   8      80535.64      82411.59      1709.32 o                         
   4   6   8      39364.57      37445.25      1130.29 o                         
   6   6   8      26731.02      25961.25      1063.57 o                         
   8   6   8      47733.62      47430.12      1681.42 o                         
  10   6   8      14221.11      14785.57      1040.36 o                         
 -17   7   8      16234.62      16279.79      1410.52 o                         
 -15   7   8       5682.40       6031.52       753.36 o                         
 -13   7   8      17653.85      18085.75      1018.48 o                         
 -11   7   8      39615.09      40478.62      1278.83 o                         
  -9   7   8      17435.68      17249.80       792.79 o                         
  -7   7   8      20347.81      19869.17       771.80 o                         
  -5   7   8      61857.55      64217.36      1358.50 o                         
  -3   7   8      33944.12      35033.65       935.75 o                         
  -1   7   8      12962.05      13051.53       733.54 o                         
   1   7   8      48557.43      48221.79      1201.04 o                         
   3   7   8      30415.10      31416.20      1105.67 o                         
   5   7   8       9444.31       9235.98       646.78 o                         
   7   7   8      17746.82      17998.64       998.40 o                         
   9   7   8      14956.67      15025.16      1111.27 o                         
  11   7   8       5781.08       4570.07      1155.40 o                         
 -16   8   8       4625.63       4382.36       676.87 o                         
 -14   8   8       2834.15       3614.19       692.07 o                         
 -12   8   8       6037.95       6621.10       610.16 o                         
 -10   8   8       7244.10       6472.81       561.27 o                         
  -8   8   8       4390.05       5163.95       468.66 o                         
  -6   8   8       7880.13       8788.71       584.99 o                         
  -4   8   8      10765.48       9797.93       698.75 o                         
  -2   8   8       3712.18       3659.09       495.55 o                         
   0   8   8       7412.24       7355.35       613.35 o                         
   2   8   8      10254.03      10335.35       691.94 o                         
   4   8   8       1433.11        797.44       275.21 o                         
   6   8   8       6099.90       5464.74       647.51 o                         
   8   8   8       4060.82       2671.19       560.23 o                         
  10   8   8       1306.33       1907.05      1438.53 o                         
 -15   9   8       7830.26       7699.35      1468.66 o                         
 -13   9   8       7176.70       6888.86       762.22 o                         
 -11   9   8       3504.84       3269.01       624.37 o                         
  -9   9   8       6077.95       5478.72       529.75 o                         
  -7   9   8      15165.75      16072.58       987.99 o                         
  -5   9   8       5432.21       5588.07       585.97 o                         
  -3   9   8       4114.50       4688.46       505.72 o                         
  -1   9   8      15584.50      14933.50       953.05 o                         
   1   9   8       4783.19       5522.62       634.48 o                         
   3   9   8       3635.92       3829.71       515.80 o                         
   5   9   8       7630.45       7442.13       710.90 o                         
   7   9   8       4541.31       4779.44       669.19 o                         
 -14  10   8       7584.84       5817.70      1195.02 o                         
 -12  10   8       2012.51       2121.86       535.26 o                         
 -10  10   8       1402.95       1039.01       405.80 o                         
  -8  10   8      13408.96      14777.31       941.75 o                         
  -6  10   8       5196.77       5110.22       662.95 o                         
  -4  10   8       1123.31        640.09       330.11 o                         
  -2  10   8      10933.82      11985.84       908.00 o                         
   0  10   8       8857.79       9319.91       845.44 o                         
   2  10   8        968.14       -234.36       435.24 o                         
   4  10   8       4538.65       4535.55       617.79 o                         
   6  10   8       7695.50       7304.14      1141.06 o                         
 -11  11   8       7386.17       5268.17       846.62 o                         
  -9  11   8      26102.36      25451.55      1314.93 o                         
  -7  11   8      44783.33      48080.52      1898.51 o                         
  -5  11   8      14196.95      13992.98       911.00 o                         
  -3  11   8      25239.05      26064.19      1380.83 o                         
  -1  11   8      44415.95      44446.88      1943.22 o                         
   1  11   8      17503.98      18669.15      1392.63 o                         
   3  11   8      14918.09      17049.02      1409.75 o                         
  -8  12   8      18556.95      15715.11      1381.19 o                         
  -6  12   8       7952.35       6131.14      1083.78 o                         
  -4  12   8       3153.17       3007.32       551.94 o                         
  -2  12   8      20594.35      19693.28      1562.52 o                         
   0  12   8      13469.24      15285.96      1732.84 o                         
 -21   1   9        650.91        641.39       991.48 o                         
 -19   1   9       2661.44       2382.60       583.85 o                         
 -17   1   9        838.96       1116.62       309.18 o                         
 -15   1   9       5659.30       5700.94       443.33 o                         
 -13   1   9       8453.93       8755.05       400.12 o                         
 -11   1   9        160.47        152.34        89.12 o                         
  -9   1   9       7914.52       8120.50       299.19 o                         
  -7   1   9        986.78       1168.04       119.67 o                         
  -5   1   9       9068.66       9589.80       302.80 o                         
  -3   1   9      11809.31      11616.23       356.23 o                         
  -1   1   9       1292.98       1306.57       292.34 o                         
   1   1   9       1503.19       1338.02       288.07 o                         
   3   1   9        417.50        362.96       195.03 o                         
   5   1   9         41.91        471.70       180.22 o                         
   7   1   9       1967.74       2206.51       504.34 o                         
   9   1   9       1026.58       1012.97       581.53 o                         
  11   1   9       1347.35       1385.80       474.94 o                         
  13   1   9         40.02        452.50      1452.11 o                         
 -20   2   9         55.61         80.77       598.67 o                         
 -18   2   9        118.10        570.58       420.91 o                         
 -16   2   9      13785.14      12944.61       835.41 o                         
 -14   2   9        137.22        241.75       203.92 o                         
 -12   2   9       1596.36       1761.54       204.43 o                         
 -10   2   9      27070.34      27708.62       645.72 o                         
  -8   2   9       5511.92       5036.72       271.70 o                         
  -6   2   9       8320.76       7996.71       270.53 o                         
  -4   2   9      16124.99      15982.55       477.15 o                         
  -2   2   9      12970.36      13080.31       373.16 o                         
   0   2   9       4563.98       4403.33       250.35 o                         
   2   2   9       1542.01       1525.58       161.25 o                         
   4   2   9       8886.47       8073.28       384.71 o                         
   6   2   9        388.62        269.81       234.04 o                         
   8   2   9        101.35        274.09       354.41 o                         
  10   2   9       3061.87       3727.14       573.98 o                         
  12   2   9          1.30        965.33       706.47 o                         
 -21   3   9         90.98        969.90      1445.86 o                         
 -19   3   9       6250.68       7210.47      1002.75 o                         
 -17   3   9         44.90        676.48       391.97 o                         
 -15   3   9        741.36       1099.28       319.68 o                         
 -13   3   9      18552.88      18676.71       739.80 o                         
 -11   3   9       3428.76       3571.94       296.61 o                         
  -9   3   9       7447.28       7643.01       328.27 o                         
  -7   3   9      27543.79      26671.55       674.32 o                         
  -5   3   9      12449.68      12640.20       473.69 o                         
  -3   3   9       7465.64       7358.47       349.85 o                         
  -1   3   9      14656.87      13997.64       529.76 o                         
   1   3   9      14126.97      13889.08       504.08 o                         
   3   3   9       1801.32       1879.37       201.89 o                         
   5   3   9       2072.92       1819.38       289.94 o                         
   7   3   9       7261.41       6927.25       623.81 o                         
   9   3   9         27.86        126.22       428.50 o                         
  11   3   9         40.24        811.88       468.02 o                         
 -20   4   9         62.38        574.98       613.54 o                         
 -18   4   9         49.88        204.73       480.10 o                         
 -16   4   9       8119.10       7188.83       807.02 o                         
 -14   4   9        130.97        160.43       262.16 o                         
 -12   4   9        500.05        466.77       177.21 o                         
 -10   4   9      11168.40      11562.45       467.94 o                         
  -8   4   9       2180.50       2298.67       224.71 o                         
  -6   4   9        655.19        670.63       159.43 o                         
  -4   4   9       6320.61       5877.18       352.15 o                         
  -2   4   9       7632.53       8392.39       488.74 o                         
   0   4   9        349.01        255.85       189.50 o                         
   2   4   9       2209.43       2201.78       252.81 o                         
   4   4   9       7598.25       7391.25       475.77 o                         
   6   4   9         99.76         26.78       244.82 o                         
   8   4   9        774.86       1291.50       398.68 o                         
  10   4   9       2699.68       2762.48       514.05 o                         
  12   4   9          8.89       1264.27       838.90 o                         
 -19   5   9       2128.54        975.03       509.96 o                         
 -17   5   9       1164.85       2670.42       549.66 o                         
 -15   5   9       2173.88       2524.96       455.22 o                         
 -13   5   9       4579.76       4701.82       367.86 o                         
 -11   5   9       1673.44       1831.93       253.55 o                         
  -9   5   9       2045.90       2082.00       262.77 o                         
  -7   5   9      14051.53      14768.70       581.45 o                         
  -5   5   9        688.45       1048.99       226.73 o                         
  -3   5   9       1346.42       1441.62       253.08 o                         
  -1   5   9       6940.09       7280.83       491.21 o                         
   1   5   9       8600.27       9266.39       495.60 o                         
   3   5   9        364.86        659.06       198.33 o                         
   5   5   9       4467.84       4055.66       425.78 o                         
   7   5   9       2490.88       2412.38       406.57 o                         
   9   5   9        334.90        391.77       437.55 o                         
  11   5   9        255.88        410.35       538.80 o                         
 -18   6   9       2414.10       1135.22       647.85 o                         
 -16   6   9       1481.13       1297.80       450.37 o                         
 -14   6   9       7375.01       6928.11       600.23 o                         
 -12   6   9       5864.01       5831.96       459.46 o                         
 -10   6   9       4289.26       3932.80       361.90 o                         
  -8   6   9       6598.65       6720.83       421.81 o                         
  -6   6   9       7658.33       7580.42       452.64 o                         
  -4   6   9      10095.14       9900.74       517.05 o                         
  -2   6   9       1928.19       1828.84       284.67 o                         
   0   6   9       7112.21       7613.18       487.20 o                         
   2   6   9       9849.99      10532.15       586.50 o                         
   4   6   9        274.40        728.30       251.88 o                         
   6   6   9       2784.80       2570.62       405.45 o                         
   8   6   9       4412.38       4512.70       576.72 o                         
  10   6   9        141.78        738.27       437.55 o                         
 -17   7   9        661.91       1035.57       490.51 o                         
 -15   7   9       3115.80       3501.68       599.28 o                         
 -13   7   9        348.45        563.23       301.39 o                         
 -11   7   9        453.66        149.10       228.31 o                         
  -9   7   9      12076.41      11204.55       748.21 o                         
  -7   7   9       1321.77       1482.29       263.66 o                         
  -5   7   9        800.80       1170.92       247.35 o                         
  -3   7   9      12436.70      13426.06       680.88 o                         
  -1   7   9        720.39        978.15       272.00 o                         
   1   7   9        658.50        267.58       253.06 o                         
   3   7   9      14858.25      14295.72       765.58 o                         
   5   7   9        780.65        560.74       357.41 o                         
   7   7   9         59.19        372.76       382.81 o                         
   9   7   9       1809.80       1355.56       644.37 o                         
 -16   8   9          0.22       -138.98       397.52 o                         
 -14   8   9       2883.79       2312.02       463.13 o                         
 -12   8   9      14133.15      14327.01       864.00 o                         
 -10   8   9         43.47        250.99       264.71 o                         
  -8   8   9       1262.90       1312.34       290.82 o                         
  -6   8   9      21620.18      22294.28       896.50 o                         
  -4   8   9         23.95        349.25       255.24 o                         
  -2   8   9        181.18        243.16       294.87 o                         
   0   8   9      12827.01      13648.58       828.45 o                         
   2   8   9        439.55        516.80       317.65 o                         
   4   8   9         25.65        -65.51       396.85 o                         
   6   8   9       3129.51       2631.40       511.50 o                         
   8   8   9        877.39        913.01       546.16 o                         
 -15   9   9       4568.45       5030.99      1228.54 o                         
 -13   9   9        196.92       -171.14       361.64 o                         
 -11   9   9       2561.35       2282.08       422.06 o                         
  -9   9   9      11092.45      10835.28       819.25 o                         
  -7   9   9         61.54       -185.53       312.57 o                         
  -5   9   9        905.11        774.48       325.46 o                         
  -3   9   9      14147.51      13953.63       820.12 o                         
  -1   9   9        666.82       1116.53       462.67 o                         
   1   9   9        516.49        521.21       348.51 o                         
   3   9   9       7410.12       7697.63       916.03 o                         
   5   9   9       1694.01       1985.43       513.95 o                         
   7   9   9        117.92        439.16      1271.31 o                         
 -14  10   9       1801.75        606.79      1153.44 o                         
 -12  10   9       1331.92        582.34       381.13 o                         
 -10  10   9          3.81       -286.88       431.98 o                         
  -8  10   9       1623.59       1083.95       461.39 o                         
  -6  10   9       2824.29       2427.09       431.45 o                         
  -4  10   9         32.93        597.57       371.99 o                         
  -2  10   9        259.80       -172.60       385.74 o                         
   0  10   9       3602.22       3766.47       567.02 o                         
   2  10   9        156.50        515.36       500.41 o                         
   4  10   9          4.19        -75.76       669.49 o                         
   6  10   9       2047.89       3622.50      1835.21 o                         
 -11  11   9        173.68        786.78       522.39 o                         
  -9  11   9         28.60       -196.24       362.69 o                         
  -7  11   9        693.44        961.81       450.09 o                         
  -5  11   9        108.63       -170.59       396.84 o                         
  -3  11   9         76.74        234.80       367.85 o                         
  -1  11   9         47.51        820.80       413.58 o                         
   1  11   9       1524.67       2327.92       557.29 o                         
   3  11   9         39.26       -745.51      1048.16 o                         
  -8  12   9       1801.63       -253.41       575.62 o                         
  -6  12   9        527.49        517.00       668.77 o                         
  -4  12   9        349.67       1793.44       921.06 o                         
  -2  12   9       2886.91       4003.26       915.77 o                         
   0  12   9        458.24        605.91      1414.61 o                         
 -20   0  10      18799.51      18485.50      4754.49 o                         
 -18   0  10       3120.03       2597.20       686.26 o                         
 -16   0  10      28276.42      28256.53      1546.31 o                         
 -14   0  10      46292.11      45997.71      1637.96 o                         
 -12   0  10      31662.64      31288.39       966.85 o                         
 -10   0  10      22307.11      22345.84       971.64 o                         
  -8   0  10     143896.66     139844.73      1790.05 o                         
  -6   0  10      45964.61      44300.76      1041.71 o                         
  -4   0  10      28460.51      30008.51      1059.68 o                         
  -2   0  10     129407.70     127552.85      1648.55 o                         
   0   0  10      61699.80      61185.44      2069.83 o                         
   2   0  10       5038.86       5462.02       704.76 o                         
   4   0  10      67910.38      69214.20      1963.93 o                         
   6   0  10      32851.96      31909.17      1813.44 o                         
   8   0  10       3487.81       1884.48       666.90 o                         
  10   0  10      11109.64      12248.44      2187.95 o                         
  12   0  10      13317.70      15108.56      4119.88 o                         
 -21   1  10      35544.64      38949.70      5437.35 o                         
 -19   1  10      23111.01      23881.36      1916.91 o                         
 -17   1  10      13706.12      15905.47      1106.67 o                         
 -15   1  10      91995.38      91029.72      1646.75 o                         
 -13   1  10      96350.20      93493.97      1488.66 o                         
 -11   1  10      26302.18      27238.77       646.26 o                         
  -9   1  10     142954.16     142757.08      1170.55 o                         
  -7   1  10     175357.00     174745.30      1359.90 o                         
  -5   1  10      58434.95      59835.68       856.59 o                         
  -3   1  10     121152.73     116802.58       987.30 o                         
  -1   1  10     158542.34     154891.30      1749.96 o                         
   1   1  10      53393.86      52782.41      1398.81 o                         
   3   1  10      66041.34      63765.90      1360.36 o                         
   5   1  10      71859.38      72628.02      1520.00 o                         
   7   1  10      25605.67      25029.54      1274.57 o                         
   9   1  10      23307.29      25535.57      1451.12 o                         
  11   1  10      23228.30      22010.01      1362.41 o                         
 -20   2  10       1048.94       1905.17       871.41 o                         
 -18   2  10         30.65        519.07       414.49 o                         
 -16   2  10        724.04        704.47       305.80 o                         
 -14   2  10       7841.54       8413.83       495.99 o                         
 -12   2  10       2305.17       2604.19       269.59 o                         
 -10   2  10       3606.58       3900.37       282.26 o                         
  -8   2  10      11726.86      10955.65       402.96 o                         
  -6   2  10        151.95        300.68        99.70 o                         
  -4   2  10        434.30        393.55       143.07 o                         
  -2   2  10      13560.31      12757.35       422.05 o                         
   0   2  10       1844.44       1765.13       127.41 o                         
   2   2  10        552.10       1133.58       279.47 o                         
   4   2  10       2772.82       2800.09       330.22 o                         
   6   2  10       4494.10       4665.00       477.38 o                         
   8   2  10        523.17        446.75       369.60 o                         
  10   2  10       1222.17        897.48       405.21 o                         
  12   2  10       1284.13        744.81       802.73 o                         
 -21   3  10       2418.70        688.30      2771.98 o                         
 -19   3  10       5175.39       5337.86       774.93 o                         
 -17   3  10       8399.62       7355.09       853.08 o                         
 -15   3  10       6692.24       6699.55       555.58 o                         
 -13   3  10       5838.90       5239.36       418.01 o                         
 -11   3  10      22101.50      22355.31       650.22 o                         
  -9   3  10      11108.32      11235.71       393.59 o                         
  -7   3  10      12088.92      12682.72       451.24 o                         
  -5   3  10      19680.97      18977.47       511.92 o                         
  -3   3  10      23492.45      23367.21       679.04 o                         
  -1   3  10      10322.54      10630.67       458.00 o                         
   1   3  10      15367.35      16026.24       591.30 o                         
   3   3  10      16585.92      15442.24       614.50 o                         
   5   3  10       8351.97       8146.24       552.06 o                         
   7   3  10       7349.47       7701.04       744.30 o                         
   9   3  10       7848.25       8494.92       832.75 o                         
  11   3  10       4715.76       5379.47      1502.08 o                         
 -20   4  10         71.74       -738.84       738.84 o                         
 -18   4  10      10151.17      12340.99      1274.52 o                         
 -16   4  10       3431.16       3200.60       464.71 o                         
 -14   4  10         98.04        390.45       349.99 o                         
 -12   4  10      13791.73      14318.96       635.41 o                         
 -10   4  10      16085.92      16778.36       594.40 o                         
  -8   4  10        659.96        878.89       184.23 o                         
  -6   4  10      15735.19      15907.61       548.26 o                         
  -4   4  10      15563.34      15612.29       582.16 o                         
  -2   4  10       5273.41       5552.21       378.42 o                         
   0   4  10       6286.30       6650.75       449.84 o                         
   2   4  10      18379.28      17288.56       595.65 o                         
   4   4  10       3926.31       4104.95       419.14 o                         
   6   4  10       2409.52       1961.61       454.43 o                         
   8   4  10       9156.60       7312.00       730.10 o                         
  10   4  10       2570.57       1254.49       698.93 o                         
 -19   5  10      19726.20      21907.35      1767.57 o                         
 -17   5  10      44484.15      44302.05      2065.86 o                         
 -15   5  10      14186.98      14499.48       910.82 o                         
 -13   5  10      44039.76      44086.84      1071.68 o                         
 -11   5  10     110418.81     109863.33      1633.67 o                         
  -9   5  10      35723.20      35083.45       938.29 o                         
  -7   5  10      42448.84      41991.38       973.85 o                         
  -5   5  10     174507.55     172639.05      2162.03 o                         
  -3   5  10      53760.44      53724.91      1280.40 o                         
  -1   5  10      27991.23      27665.67       876.61 o                         
   1   5  10     107433.88     107406.27      1772.99 o                         
   3   5  10      49461.00      49324.95      1288.61 o                         
   5   5  10      16910.82      16964.29       957.19 o                         
   7   5  10      32301.40      32788.93      1325.97 o                         
   9   5  10      22341.50      23971.35      1423.47 o                         
 -18   6  10      28453.36      26738.08      1944.60 o                         
 -16   6  10      22757.96      22496.80      1437.22 o                         
 -14   6  10       8146.16       7995.20       573.00 o                         
 -12   6  10      71159.20      71283.15      1467.60 o                         
 -10   6  10      61019.93      60454.12      1257.10 o                         
  -8   6  10      21593.02      20969.12       724.06 o                         
  -6   6  10      53100.59      53910.62      1220.37 o                         
  -4   6  10     117942.07     119024.12      2029.09 o                         
  -2   6  10      19405.91      20777.39       807.53 o                         
   0   6  10      41847.11      42831.62      1164.28 o                         
   2   6  10      60378.50      61973.14      1504.88 o                         
   4   6  10      22159.31      21263.97       906.63 o                         
   6   6  10      15715.42      18409.29      1050.01 o                         
   8   6  10      22683.44      28352.08      1626.90 o                         
  10   6  10       8036.94       7323.61      1866.08 o                         
 -17   7  10      14513.87      14875.44      1372.01 o                         
 -15   7  10       6658.17       6999.03       719.97 o                         
 -13   7  10      17438.22      16824.96       826.68 o                         
 -11   7  10      34397.41      34114.13      1138.35 o                         
  -9   7  10      10745.56      10416.80       596.36 o                         
  -7   7  10      21008.90      21721.53       790.02 o                         
  -5   7  10      50079.25      49609.31      1125.11 o                         
  -3   7  10      17625.51      18669.92       782.53 o                         
  -1   7  10      12593.47      12638.56       655.98 o                         
   1   7  10      33375.75      32792.26      1122.80 o                         
   3   7  10      20786.89      21374.65       932.15 o                         
   5   7  10       4599.22       4663.37       520.49 o                         
   7   7  10      13677.23      13177.00      1050.08 o                         
   9   7  10      10427.25      10402.96      3475.51 o                         
 -16   8  10       3471.98       2301.57       622.32 o                         
 -14   8  10       2695.09       2356.66       506.17 o                         
 -12   8  10       4690.53       4972.87       559.98 o                         
 -10   8  10       7258.28       6356.84       537.22 o                         
  -8   8  10       3487.07       2689.09       366.07 o                         
  -6   8  10      12114.68      11332.27       584.82 o                         
  -4   8  10       3312.85       3378.77       349.31 o                         
  -2   8  10       5882.59       6029.36       532.18 o                         
   0   8  10      10861.57      10884.33       772.42 o                         
   2   8  10       4624.00       4815.71       492.96 o                         
   4   8  10       1865.24        923.32       519.82 o                         
   6   8  10       7696.50       9156.20       880.13 o                         
 -15   9  10       2057.98        187.07       672.49 o                         
 -13   9  10       1817.76        651.63       354.52 o                         
 -11   9  10         99.48        443.09       312.01 o                         
  -9   9  10       2064.39       2186.82       392.86 o                         
  -7   9  10       4621.02       4618.28       566.08 o                         
  -5   9  10        186.93        797.89       314.28 o                         
  -3   9  10       1588.22       1206.85       353.19 o                         
  -1   9  10       5023.99       4780.38       615.10 o                         
   1   9  10       1328.13       2020.86       542.20 o                         
   3   9  10        383.87        758.94       413.49 o                         
   5   9  10       4547.86       3503.65       606.07 o                         
 -14  10  10      18299.34      15657.56      4656.82 o                         
 -12  10  10       6627.97       5902.50       647.34 o                         
 -10  10  10      11173.84      12020.73       917.57 o                         
  -8  10  10      30293.84      31390.28      1455.56 o                         
  -6  10  10      16893.72      17212.51       937.26 o                         
  -4  10  10       7148.01       7972.32       765.42 o                         
  -2  10  10      28940.38      30647.45      1695.28 o                         
   0  10  10      20878.42      21077.49      1267.72 o                         
   2  10  10       6201.08       5671.32       730.06 o                         
   4  10  10      12165.21      11962.29      1528.81 o                         
 -11  11  10       2683.32       1263.57       634.08 o                         
  -9  11  10      17596.70      15895.74      1103.45 o                         
  -7  11  10      21287.53      18757.93      1124.51 o                         
  -5  11  10       5349.58       6725.46       772.69 o                         
  -3  11  10      14725.78      15274.32      1373.88 o                         
  -1  11  10      20489.88      20900.92      1393.25 o                         
   1  11  10       5017.49       3623.39      1295.16 o                         
  -6  12  10      12910.49      11315.10      1657.89 o                         
  -4  12  10      22643.07      19819.72      2294.23 o                         
 -21   1  11       1598.40       -316.18      1146.81 o                         
 -19   1  11       4007.72       4160.30       736.33 o                         
 -17   1  11       1070.42       1355.19       435.13 o                         
 -15   1  11       1042.24        947.63       245.09 o                         
 -13   1  11      24692.44      24774.17       843.20 o                         
 -11   1  11       2040.73       2160.88       240.58 o                         
  -9   1  11       2846.23       2724.73       222.35 o                         
  -7   1  11      38216.38      38284.22       790.36 o                         
  -5   1  11       6705.87       6627.42       318.93 o                         
  -3   1  11       2727.95       2652.75       210.51 o                         
  -1   1  11      19876.39      19114.47       693.66 o                         
   1   1  11      11151.50      11684.69       689.97 o                         
   3   1  11       2449.78       2339.09       315.87 o                         
   5   1  11       3669.23       3755.29       425.09 o                         
   7   1  11       4592.54       3417.17       546.24 o                         
   9   1  11       2539.66       1343.64       515.94 o                         
  11   1  11         91.34       -662.74       662.74 o                         
 -20   2  11       8396.99      10513.69      1364.92 o                         
 -18   2  11       9336.79      10216.81       969.68 o                         
 -16   2  11        199.29         16.83       269.67 o                         
 -14   2  11      20738.05      20992.41       846.80 o                         
 -12   2  11      24123.01      24767.52       700.95 o                         
 -10   2  11       3776.75       4119.46       319.35 o                         
  -8   2  11      21552.49      20446.11       525.76 o                         
  -6   2  11      49991.38      49969.20       652.95 o                         
  -4   2  11       6281.03       6436.95       316.33 o                         
  -2   2  11      11067.85      10754.47       355.98 o                         
   0   2  11      47970.08      49657.03      1328.55 o                         
   2   2  11       5672.48       4656.92       438.36 o                         
   4   2  11       2864.94       2976.52       365.98 o                         
   6   2  11      18086.46      17634.24      1026.03 o                         
   8   2  11       4809.11       4980.65       659.36 o                         
  10   2  11        214.34         37.59       519.00 o                         
 -21   3  11       1478.76       1673.24      1365.74 o                         
 -19   3  11       1246.32        299.97       428.81 o                         
 -17   3  11       9551.65       9875.58       750.24 o                         
 -15   3  11       7535.28       7348.79       566.97 o                         
 -13   3  11       3170.34       3208.69       320.42 o                         
 -11   3  11       8096.44       8326.86       409.73 o                         
  -9   3  11      23631.58      23302.74       666.90 o                         
  -7   3  11       2829.92       2908.96       182.39 o                         
  -5   3  11       2039.22       1878.60       225.56 o                         
  -3   3  11      33233.08      32027.26       700.59 o                         
  -1   3  11        497.29        932.56       190.12 o                         
   1   3  11         37.57        408.34       200.11 o                         
   3   3  11      15692.51      16078.03       714.49 o                         
   5   3  11         19.54        116.90       295.00 o                         
   7   3  11         16.62        125.61       327.73 o                         
   9   3  11       3202.29       3241.84       624.06 o                         
 -20   4  11        427.81       1405.23       713.83 o                         
 -18   4  11        716.85        977.26       591.09 o                         
 -16   4  11       8316.29       9573.43       781.91 o                         
 -14   4  11        103.40        123.03       242.28 o                         
 -12   4  11        317.69        544.71       229.78 o                         
 -10   4  11      26974.63      26698.23       736.53 o                         
  -8   4  11       2666.01       2750.78       293.43 o                         
  -6   4  11        882.17        706.39       182.48 o                         
  -4   4  11      18678.78      19185.00       630.02 o                         
  -2   4  11       7448.40       7296.98       422.50 o                         
   0   4  11         13.46        170.94       212.78 o                         
   2   4  11       3912.32       4237.95       361.25 o                         
   4   4  11       4857.95       5538.02       487.77 o                         
   6   4  11          1.06         13.40       301.31 o                         
   8   4  11        937.21        737.31       508.67 o                         
  10   4  11        668.35        838.70      1566.95 o                         
 -19   5  11       3520.06       3465.35       735.36 o                         
 -17   5  11      12221.29      11680.19      1074.83 o                         
 -15   5  11      11753.09      13404.92       789.15 o                         
 -13   5  11      11023.79      11749.05       589.13 o                         
 -11   5  11      20678.69      21605.43       733.83 o                         
  -9   5  11      25982.97      26177.39       861.50 o                         
  -7   5  11      14609.73      14310.59       564.04 o                         
  -5   5  11      29449.44      28257.82       824.92 o                         
  -3   5  11      21256.62      20292.80       773.68 o                         
  -1   5  11      12265.19      12286.29       612.96 o                         
   1   5  11      20217.32      19073.36       782.50 o                         
   3   5  11      11834.53      12072.19       734.96 o                         
   5   5  11       6800.34       5586.00       634.86 o                         
   7   5  11       4365.83       4659.52       672.95 o                         
   9   5  11       6342.29       5899.96       936.36 o                         
 -18   6  11       1222.94         28.72       502.66 o                         
 -16   6  11       3031.36       4159.36       711.81 o                         
 -14   6  11       3757.37       3669.45       429.63 o                         
 -12   6  11        955.50       1185.70       247.46 o                         
 -10   6  11       8278.47       9015.96       520.57 o                         
  -8   6  11       7532.36       7122.39       496.53 o                         
  -6   6  11       1028.16        618.65       209.19 o                         
  -4   6  11       8322.63       7316.69       521.45 o                         
  -2   6  11       9239.77       8272.82       539.11 o                         
   0   6  11       1687.81       2031.01       280.37 o                         
   2   6  11       2841.46       2692.33       509.36 o                         
   4   6  11       7381.72       7112.95       664.65 o                         
   6   6  11       1261.81       2203.84       512.96 o                         
   8   6  11        838.86        419.51       555.92 o                         
 -17   7  11       1803.90       2282.24       664.26 o                         
 -15   7  11       1434.36       1633.91       468.07 o                         
 -13   7  11       2104.70       2127.01       335.01 o                         
 -11   7  11        745.64        232.28       240.15 o                         
  -9   7  11       8279.37       9273.20       545.70 o                         
  -7   7  11        876.32       1142.88       246.75 o                         
  -5   7  11        596.50        944.35       223.26 o                         
  -3   7  11       6375.74       6554.88       503.69 o                         
  -1   7  11         58.95        122.10       267.53 o                         
   1   7  11        424.53        473.76       303.24 o                         
   3   7  11       1895.95       1843.27       353.13 o                         
   5   7  11        559.77        643.83       438.03 o                         
   7   7  11          0.95       1513.66       676.34 o                         
 -16   8  11      12648.58      10569.04      1103.81 o                         
 -14   8  11       1002.90        576.91       348.58 o                         
 -12   8  11       2873.15       2039.15       424.60 o                         
 -10   8  11      25538.14      24723.89       991.96 o                         
  -8   8  11       8419.27       8193.63       604.35 o                         
  -6   8  11       1736.73       1263.15       457.59 o                         
  -4   8  11      19328.81      19708.55       911.02 o                         
  -2   8  11      19417.31      18137.05       989.71 o                         
   0   8  11       1259.73       1219.82       379.55 o                         
   2   8  11       8110.83       7839.33       695.57 o                         
   4   8  11      13056.43      11122.19       937.23 o                         
   6   8  11       1278.63        251.15       642.10 o                         
 -15   9  11       1163.74       1845.61       810.86 o                         
 -13   9  11      11508.33      12999.21       953.93 o                         
 -11   9  11       1970.02       2428.36       421.52 o                         
  -9   9  11        731.14        665.76       317.56 o                         
  -7   9  11      13928.08      14453.93       832.64 o                         
  -5   9  11       4336.42       4171.20       469.59 o                         
  -3   9  11        260.85       1048.55       350.99 o                         
  -1   9  11       9126.16       9301.75       810.50 o                         
   1   9  11       4278.82       4873.69       617.49 o                         
   3   9  11         80.28        652.06       462.94 o                         
   5   9  11       3369.96       3383.42       869.63 o                         
 -14  10  11       1121.80        246.27       779.48 o                         
 -12  10  11       2086.08        717.11       452.41 o                         
 -10  10  11         43.59       -258.69       368.31 o                         
  -8  10  11       3051.55       1994.02       404.04 o                         
  -6  10  11       3135.45       3468.18       531.02 o                         
  -4  10  11        138.10        472.46       393.34 o                         
  -2  10  11       3193.89       3844.86       581.44 o                         
   0  10  11       3095.80       3433.06       547.88 o                         
   2  10  11        188.12        199.12       582.62 o                         
 -11  11  11       2306.13       2595.12       947.02 o                         
  -9  11  11       5172.81       5175.14       678.71 o                         
  -7  11  11       3924.71       2197.70       724.33 o                         
  -5  11  11       3134.42       2292.62       611.91 o                         
  -3  11  11       3547.28       3449.32       732.80 o                         
  -1  11  11       3424.48       3741.45      1023.51 o                         
 -20   0  12      22273.47      27823.43      4166.00 o                         
 -18   0  12       3094.86       1637.56       931.14 o                         
 -16   0  12      29910.04      32277.98      1508.81 o                         
 -14   0  12      59847.22      60769.90      1979.02 o                         
 -12   0  12       4774.12       5360.38       584.81 o                         
 -10   0  12      41471.75      41440.80      1477.30 o                         
  -8   0  12      95547.11      92000.07      1645.40 o                         
  -6   0  12      19238.64      19731.03      1437.78 o                         
  -4   0  12      16862.63      16407.08       747.32 o                         
  -2   0  12      88289.70      83106.73      2573.02 o                         
   0   0  12      22211.76      22308.52      1409.77 o                         
   2   0  12       8143.71       9349.58       890.76 o                         
   4   0  12      34863.69      35323.24      1797.98 o                         
   6   0  12      18540.46      19598.48      2073.02 o                         
   8   0  12       2624.60       2388.87      1463.46 o                         
  10   0  12      13326.97      15571.79      2657.81 o                         
 -21   1  12       7736.98       8354.02      2780.86 o                         
 -19   1  12        108.43       -566.43       566.43 o                         
 -17   1  12         61.06        161.81       278.69 o                         
 -15   1  12      22767.62      22723.36       872.48 o                         
 -13   1  12       2471.74       2310.91       320.11 o                         
 -11   1  12        406.53        368.58       168.75 o                         
  -9   1  12      27553.43      29181.75       807.02 o                         
  -7   1  12      14337.52      15030.78       422.58 o                         
  -5   1  12       1084.38       1344.74       212.03 o                         
  -3   1  12      19302.60      20169.97       721.06 o                         
  -1   1  12      13713.96      14097.06       791.58 o                         
   1   1  12        562.49        487.72       288.36 o                         
   3   1  12       4355.99       4757.16       414.29 o                         
   5   1  12       7707.28       7823.91       616.03 o                         
   7   1  12        817.49        504.83       580.17 o                         
   9   1  12       1829.72       2635.71       611.98 o                         
 -20   2  12      14543.44      15683.22      1464.22 o                         
 -18   2  12      19534.89      18822.75      1152.65 o                         
 -16   2  12      35578.74      36321.86      1262.88 o                         
 -14   2  12      43442.97      44611.43      1257.67 o                         
 -12   2  12      41300.58      40983.25      1148.45 o                         
 -10   2  12      57894.73      60121.91      1160.43 o                         
  -8   2  12      96168.77      92751.68      1348.73 o                         
  -6   2  12      50373.98      50108.84       717.99 o                         
  -4   2  12      60099.64      59304.65       978.54 o                         
  -2   2  12      90849.38      90543.14      1837.76 o                         
   0   2  12      48182.77      47891.00      1397.63 o                         
   2   2  12      31506.72      31540.93       994.19 o                         
   4   2  12      46320.71      47223.62      1289.27 o                         
   6   2  12      27373.05      27056.20      1310.30 o                         
   8   2  12      14822.83      14661.04      1351.33 o                         
  10   2  12      11283.87      12036.86      3001.62 o                         
 -21   3  12       3987.46       3755.82      1240.07 o                         
 -19   3  12       6608.46       5817.56       770.21 o                         
 -17   3  12       6606.23       5541.62       599.64 o                         
 -15   3  12       8618.99       8356.46       616.59 o                         
 -13   3  12      23580.67      23354.24       809.86 o                         
 -11   3  12      22558.41      23034.28       766.72 o                         
  -9   3  12      15460.28      15361.57       501.22 o                         
  -7   3  12      21941.79      21682.13       517.69 o                         
  -5   3  12      58009.60      57504.35      1015.57 o                         
  -3   3  12      15522.97      16029.79       652.77 o                         
  -1   3  12      20544.42      20054.03       913.62 o                         
   1   3  12      25191.40      25383.17       959.24 o                         
   3   3  12      25192.67      25384.05       989.45 o                         
   5   3  12       7979.51       6804.29       690.23 o                         
   7   3  12       8864.55       8190.25       916.07 o                         
   9   3  12       8143.46       7356.54      1269.27 o                         
 -20   4  12      10755.49       9560.02      1309.63 o                         
 -18   4  12      28123.06      29395.80      1722.24 o                         
 -16   4  12      22412.38      23303.66      1039.88 o                         
 -14   4  12      17610.82      17620.63       941.06 o                         
 -12   4  12      52325.30      51747.52      1332.13 o                         
 -10   4  12      62965.43      65274.00      1204.60 o                         
  -8   4  12      26179.20      25373.34       725.49 o                         
  -6   4  12      53813.46      52385.25      1066.10 o                         
  -4   4  12      85271.08      84550.54      1539.23 o                         
  -2   4  12      29336.67      29791.15       946.58 o                         
   0   4  12      39549.41      39918.38      1258.76 o                         
   2   4  12      46889.23      46155.36      1614.91 o                         
   4   4  12      21681.51      22268.70      1135.63 o                         
   6   4  12      16372.28      16472.06      1182.72 o                         
   8   4  12      20556.11      21366.07      1451.85 o                         
 -19   5  12       7079.47       9166.38      1061.18 o                         
 -17   5  12      14106.26      13270.99      1049.98 o                         
 -15   5  12         92.16        565.53       306.79 o                         
 -13   5  12      10203.39      11439.37       681.64 o                         
 -11   5  12      30784.95      32383.20       974.08 o                         
  -9   5  12        825.03        832.37       226.59 o                         
  -7   5  12      10344.64       9837.39       509.04 o                         
  -5   5  12      29081.67      30154.79       959.31 o                         
  -3   5  12       7248.32       6767.20       480.90 o                         
  -1   5  12       2340.79       1859.29       347.22 o                         
   1   5  12      22489.65      21115.82       918.99 o                         
   3   5  12       6201.54       7620.55       680.69 o                         
   5   5  12       1599.56       1527.59       432.06 o                         
   7   5  12       6299.06       6727.76       803.19 o                         
 -18   6  12      18898.40      17612.92      1410.94 o                         
 -16   6  12       4988.78       4744.09       663.59 o                         
 -14   6  12       1400.17       2256.25       342.59 o                         
 -12   6  12      30659.28      31200.83      1068.85 o                         
 -10   6  12      16259.28      15902.91       736.35 o                         
  -8   6  12       1101.16       1408.02       253.12 o                         
  -6   6  12      29436.99      29928.23      1016.60 o                         
  -4   6  12      19827.54      20153.02       879.29 o                         
  -2   6  12       2753.63       3395.49       410.82 o                         
   0   6  12      12172.24      13624.55       703.16 o                         
   2   6  12      20228.40      18874.97       926.76 o                         
   4   6  12       1178.18        991.47       401.27 o                         
   6   6  12       6001.72       6687.55       782.65 o                         
   8   6  12       7207.51       8679.87      2540.65 o                         
 -17   7  12       8757.31       7558.21      1077.01 o                         
 -15   7  12       2973.92       2675.56       567.81 o                         
 -13   7  12       8943.03       9964.98       715.97 o                         
 -11   7  12      20538.33      20655.47      1000.00 o                         
  -9   7  12       3512.02       3507.24       360.73 o                         
  -7   7  12      11409.68      11641.90       611.19 o                         
  -5   7  12      27588.09      27165.04       964.61 o                         
  -3   7  12       3787.01       3756.09       435.25 o                         
  -1   7  12       7990.02       8912.07       656.53 o                         
   1   7  12      21486.19      22711.87      1133.87 o                         
   3   7  12       3097.34       4446.45       588.07 o                         
   5   7  12       4758.36       5520.57       761.05 o                         
   7   7  12       7204.02       8283.59      3210.80 o                         
 -16   8  12       6078.48       5123.25      1072.88 o                         
 -14   8  12       7785.92       8523.17       721.74 o                         
 -12   8  12      15737.32      14330.66       916.21 o                         
 -10   8  12      11502.73      11291.63       801.30 o                         
  -8   8  12      14493.62      14516.37       754.65 o                         
  -6   8  12      19917.20      20252.35       982.11 o                         
  -4   8  12      13644.71      15270.49       891.77 o                         
  -2   8  12      13508.77      15090.22       984.33 o                         
   0   8  12      19878.15      20053.59      1108.70 o                         
   2   8  12       7641.74       8401.96       780.07 o                         
   4   8  12       9003.72       8810.66       881.44 o                         
 -15   9  12      18814.88      23247.99      2701.33 o                         
 -13   9  12      25073.82      26153.32      1374.47 o                         
 -11   9  12       9688.00       9467.78       817.86 o                         
  -9   9  12      26850.12      26655.09      1259.47 o                         
  -7   9  12      31696.61      31050.46      1257.96 o                         
  -5   9  12      21536.33      21096.16      1092.63 o                         
  -3   9  12      23466.31      24156.17      1363.29 o                         
  -1   9  12      26139.38      25901.39      1366.94 o                         
   1   9  12      15219.42      16245.97      1073.48 o                         
   3   9  12      21669.30      20787.41      1714.37 o                         
 -12  10  12       2601.25       2034.80       853.14 o                         
 -10  10  12       6609.31       5683.17       713.04 o                         
  -8  10  12      19119.45      19053.78      1163.42 o                         
  -6  10  12       5229.29       5891.28       676.60 o                         
  -4  10  12       4486.67       4086.40       590.34 o                         
  -2  10  12      17398.40      18377.22      1280.96 o                         
   0  10  12       8807.90      10876.72      1137.60 o                         
   2  10  12       1638.41       -549.68       905.72 o                         
  -9  11  12      17588.20      19561.57      1995.42 o                         
  -7  11  12      14637.09      14095.78      1617.20 o                         
  -5  11  12       4493.01       4022.85       876.25 o                         
  -3  11  12      13951.81      13515.24      1822.94 o                         
 -21   1  13       2323.17       2371.36      1157.72 o                         
 -19   1  13       4088.10       3802.49       698.72 o                         
 -17   1  13         50.81        313.89       292.47 o                         
 -15   1  13       3959.86       3422.41       399.34 o                         
 -13   1  13      10666.88      11033.36       624.47 o                         
 -11   1  13       1963.44       1993.63       263.40 o                         
  -9   1  13        721.55        630.26       187.69 o                         
  -7   1  13      16813.95      16196.51       559.61 o                         
  -5   1  13       4680.48       4449.70       368.26 o                         
  -3   1  13         19.34        589.26       323.23 o                         
  -1   1  13       9723.84      10951.92       738.42 o                         
   1   1  13       4477.58       5123.11       560.33 o                         
   3   1  13          7.92        490.50       304.47 o                         
   5   1  13       2814.96       2242.75       529.53 o                         
   7   1  13       1237.63       1294.25       469.27 o                         
   9   1  13        105.62       -375.47       814.11 o                         
 -20   2  13       4438.01       4325.13       858.66 o                         
 -18   2  13          0.69        531.66       386.73 o                         
 -16   2  13       2893.82       3036.89       385.77 o                         
 -14   2  13       2958.09       3516.34       514.37 o                         
 -12   2  13       8379.70       8576.72       550.52 o                         
 -10   2  13      11582.15      12170.71       578.89 o                         
  -8   2  13       2263.92       2618.66       287.35 o                         
  -6   2  13       7670.35       7863.41       380.02 o                         
  -4   2  13       1309.81       2054.28       211.67 o                         
  -2   2  13        563.19       1076.31       283.95 o                         
   0   2  13       6289.33       6532.34       531.59 o                         
   2   2  13        787.59        826.86       268.76 o                         
   4   2  13         70.25       -260.02       260.02 o                         
   6   2  13        917.60        856.22       402.22 o                         
   8   2  13        160.25        736.85       471.36 o                         
 -21   3  13        517.15        579.85       509.77 o                         
 -19   3  13       5012.10       6238.86       924.91 o                         
 -17   3  13       3292.80       3391.26       523.97 o                         
 -15   3  13         62.40        -40.45       254.38 o                         
 -13   3  13      15515.40      14926.60       710.53 o                         
 -11   3  13       4303.60       3929.84       363.34 o                         
  -9   3  13        205.99        250.89       198.22 o                         
  -7   3  13      15826.08      15860.69       625.35 o                         
  -5   3  13        882.96        935.66       169.07 o                         
  -3   3  13        368.28        295.23       273.56 o                         
  -1   3  13       5927.43       6019.13       539.92 o                         
   1   3  13        274.12        423.59       266.77 o                         
   3   3  13        200.11        483.06       287.24 o                         
   5   3  13        749.63       1036.40       356.93 o                         
   7   3  13        940.47        802.48       476.15 o                         
 -20   4  13       1130.31       1577.37       756.92 o                         
 -18   4  13       4815.57       4599.88       596.65 o                         
 -16   4  13      17413.98      18909.22      1034.62 o                         
 -14   4  13        990.13       1483.06       337.17 o                         
 -12   4  13      13113.96      12462.58       672.98 o                         
 -10   4  13      20977.79      21191.38       753.66 o                         
  -8   4  13       6348.83       6669.20       443.00 o                         
  -6   4  13       2728.81       2318.13       286.91 o                         
  -4   4  13      35465.55      34897.97      1014.11 o                         
  -2   4  13       3331.63       3622.61       417.23 o                         
   0   4  13       1419.04       1127.75       269.71 o                         
   2   4  13      11668.87      12765.83       797.60 o                         
   4   4  13       5103.83       6269.55       720.15 o                         
   6   4  13        141.98        992.18       519.61 o                         
   8   4  13       2353.03         -3.72      1332.11 o                         
 -19   5  13        212.14        144.69       487.27 o                         
 -17   5  13          3.40        508.52       348.98 o                         
 -15   5  13         62.16       -247.72       283.88 o                         
 -13   5  13        357.17        800.34       287.59 o                         
 -11   5  13         42.23       -223.71       223.71 o                         
  -9   5  13         90.46        340.02       241.92 o                         
  -7   5  13        892.08       1100.73       255.11 o                         
  -5   5  13        281.53        407.51       233.53 o                         
  -3   5  13         34.96         84.00       263.47 o                         
  -1   5  13       2556.17       2479.47       394.56 o                         
   1   5  13        145.12        272.28       332.75 o                         
   3   5  13         10.41        148.56       373.65 o                         
   5   5  13       1611.01       2088.46       535.02 o                         
   7   5  13        178.52        805.37       959.49 o                         
 -18   6  13        799.46        296.64       408.27 o                         
 -16   6  13        307.62        578.70       496.45 o                         
 -14   6  13       1636.59       1213.59       324.86 o                         
 -12   6  13       1856.72       2033.26       354.83 o                         
 -10   6  13        553.71        512.58       240.07 o                         
  -8   6  13        379.14        269.30       238.63 o                         
  -6   6  13       4270.06       3791.62       411.07 o                         
  -4   6  13        143.11         58.68       222.77 o                         
  -2   6  13        136.62        -51.73       247.43 o                         
   0   6  13       2698.62       2944.91       414.55 o                         
   2   6  13        154.71        385.43       319.55 o                         
   4   6  13         48.55        633.79       373.16 o                         
   6   6  13        764.63        658.78       557.15 o                         
 -17   7  13       9118.87       8849.58      1217.35 o                         
 -15   7  13       6884.78       6381.63       676.39 o                         
 -13   7  13        593.81        972.18       317.46 o                         
 -11   7  13      11311.37      12075.19       829.86 o                         
  -9   7  13      14453.39      15573.14       807.33 o                         
  -7   7  13       2026.35       1933.83       305.15 o                         
  -5   7  13       6501.88       6090.59       524.13 o                         
  -3   7  13      15620.28      15595.92       845.41 o                         
  -1   7  13       2315.78       2205.07       402.13 o                         
   1   7  13       3302.20       4141.77       528.90 o                         
   3   7  13       6484.59       6249.56       774.45 o                         
   5   7  13       2201.79       1238.75      1749.13 o                         
 -16   8  13        160.73        244.34       541.86 o                         
 -14   8  13       4477.93       4246.40       564.16 o                         
 -12   8  13       1806.52       1904.36       441.97 o                         
 -10   8  13        266.75        -83.98       321.38 o                         
  -8   8  13       3021.10       2439.58       376.07 o                         
  -6   8  13       7135.66       6617.73       580.30 o                         
  -4   8  13       1626.79       1440.68       425.75 o                         
  -2   8  13       1618.73       1934.99       712.08 o                         
   0   8  13       5806.66       6143.03       749.37 o                         
   2   8  13          0.01       -420.02       420.02 o                         
   4   8  13        120.50       -185.17       867.46 o                         
 -15   9  13         60.26          8.38       601.61 o                         
 -13   9  13       1726.65       1354.86       444.82 o                         
 -11   9  13       1405.93       1684.40       512.91 o                         
  -9   9  13        789.69       1138.48       394.04 o                         
  -7   9  13       1787.91       2770.22       454.37 o                         
  -5   9  13        461.90        670.68       440.90 o                         
  -3   9  13       1379.43       1585.41       485.88 o                         
  -1   9  13        537.65        905.13       630.82 o                         
   1   9  13         87.62        288.52       670.94 o                         
   3   9  13        998.70       1555.31       941.46 o                         
 -12  10  13       4912.42       4830.69       778.70 o                         
 -10  10  13        796.81        317.97       484.36 o                         
  -8  10  13       9347.19       7854.53       905.49 o                         
  -6  10  13       3437.09       3539.95       633.22 o                         
  -4  10  13       2199.91       1697.10       695.28 o                         
  -2  10  13       3614.08       4202.11       998.06 o                         
   0  10  13       3372.09       3399.68       970.95 o                         
  -7  11  13         18.42       -732.35       732.35 o                         
  -5  11  13        627.64       2166.50      1468.17 o                         
 -20   0  14         63.18        -90.43       591.59 o                         
 -18   0  14       5978.57       5074.79       992.48 o                         
 -16   0  14        443.63        876.65       441.43 o                         
 -14   0  14       1241.68       2121.43       468.16 o                         
 -12   0  14      12480.52      11498.77       906.46 o                         
 -10   0  14        418.52        106.38       339.24 o                         
  -8   0  14       5448.06       4864.09       783.62 o                         
  -6   0  14       9990.49       9736.45       894.11 o                         
  -4   0  14       1403.61       1118.57       497.63 o                         
  -2   0  14       4487.29       5248.01       755.12 o                         
   0   0  14       1683.42        833.55       560.27 o                         
   2   0  14        799.97        335.06       482.24 o                         
   4   0  14       1327.90       1273.67       583.55 o                         
   6   0  14        118.89         73.75       583.71 o                         
   8   0  14        136.79        554.34      1253.16 o                         
 -21   1  14      18702.72      19765.57      3920.81 o                         
 -19   1  14       3902.36       3896.16       655.34 o                         
 -17   1  14       7037.82       7284.86       611.76 o                         
 -15   1  14      47700.00      47372.80      1468.31 o                         
 -13   1  14      11967.67      12070.72       728.03 o                         
 -11   1  14      11886.04      11740.10       631.51 o                         
  -9   1  14      51308.17      51634.52      1280.33 o                         
  -7   1  14      26932.76      27458.97       896.67 o                         
  -5   1  14      13632.60      14578.33       915.60 o                         
  -3   1  14      39499.25      41246.18      1416.33 o                         
  -1   1  14      25774.85      26458.22      1182.35 o                         
   1   1  14      10423.90      11080.40       737.36 o                         
   3   1  14      19816.62      19564.58       975.08 o                         
   5   1  14      14271.50      14868.38      1200.54 o                         
   7   1  14       5983.45       5469.68       774.52 o                         
 -20   2  14       8202.56      10766.09      1228.62 o                         
 -18   2  14       5857.59       5239.80       861.86 o                         
 -16   2  14      18558.30      18795.92       899.48 o                         
 -14   2  14      19118.46      18748.86      1055.85 o                         
 -12   2  14      11843.08      12453.76       668.97 o                         
 -10   2  14      34169.94      34115.92      1071.63 o                         
  -8   2  14      36727.23      36684.88      1083.73 o                         
  -6   2  14      15674.02      14845.89       579.72 o                         
  -4   2  14      25782.16      25299.96       932.86 o                         
  -2   2  14      41534.17      40923.05      1284.56 o                         
   0   2  14      12819.12      13645.41       790.58 o                         
   2   2  14      10184.21      10414.14       658.66 o                         
   4   2  14      21969.01      21680.02      1154.89 o                         
   6   2  14       6651.59       6736.36       809.36 o                         
 -21   3  14      21896.16      23944.04      2966.27 o                         
 -19   3  14      28469.53      29712.19      1561.04 o                         
 -17   3  14      51777.75      51436.00      1715.78 o                         
 -15   3  14      50603.75      49989.55      1455.10 o                         
 -13   3  14      80796.03      80376.38      1764.76 o                         
 -11   3  14      71175.48      70959.48      1411.07 o                         
  -9   3  14      99662.24     100275.71      1632.07 o                         
  -7   3  14      97915.57      98491.80      1620.80 o                         
  -5   3  14      87994.89      90529.57      2020.02 o                         
  -3   3  14      80331.22      84038.12      2082.22 o                         
  -1   3  14      69264.58      71989.45      1901.31 o                         
   1   3  14      65277.17      67312.94      1697.27 o                         
   3   3  14      41269.67      43272.95      1413.81 o                         
   5   3  14      28150.79      30600.40      1554.67 o                         
   7   3  14      22679.02      22482.67      2392.39 o                         
 -20   4  14       3420.14       4319.46      1339.52 o                         
 -18   4  14      20601.52      20927.11      1142.33 o                         
 -16   4  14       7042.78       5962.21       617.15 o                         
 -14   4  14       4230.28       3919.29       438.04 o                         
 -12   4  14      33529.34      32981.43      1089.45 o                         
 -10   4  14      25309.82      26861.15       906.59 o                         
  -8   4  14       6301.11       5762.24       428.85 o                         
  -6   4  14      28864.76      28119.28       889.75 o                         
  -4   4  14      33827.51      31358.50      1096.68 o                         
  -2   4  14       6991.91       8398.53       731.24 o                         
   0   4  14      17315.85      16985.68       906.26 o                         
   2   4  14      19227.60      18871.79       965.65 o                         
   4   4  14       4280.37       4069.11       598.45 o                         
   6   4  14       8848.58       8303.43       951.82 o                         
 -19   5  14      10976.66      10237.50      1535.57 o                         
 -17   5  14       6357.32       6679.88       682.43 o                         
 -15   5  14        387.79        -28.01       279.75 o                         
 -13   5  14      12552.52      12765.20       744.32 o                         
 -11   5  14      24325.99      24292.23       941.82 o                         
  -9   5  14        126.65        121.07       205.66 o                         
  -7   5  14      11191.82      10426.37       626.92 o                         
  -5   5  14      29837.20      29847.08      1168.13 o                         
  -3   5  14       1375.74       1417.26       344.52 o                         
  -1   5  14       4672.57       4149.84       485.28 o                         
   1   5  14      15823.12      16069.38      1028.74 o                         
   3   5  14       5488.30       5334.65       717.22 o                         
   5   5  14       1885.07       1657.10       575.15 o                         
 -18   6  14       4014.72       3195.16       699.21 o                         
 -16   6  14         35.05        469.79       360.52 o                         
 -14   6  14         78.56        275.77       301.43 o                         
 -12   6  14       8684.98       9703.29       704.37 o                         
 -10   6  14        211.46       -234.85       234.85 o                         
  -8   6  14        670.57        574.13       297.51 o                         
  -6   6  14       8505.73       7541.54       577.99 o                         
  -4   6  14       1665.14       1330.82       375.53 o                         
  -2   6  14        311.26        971.90       299.22 o                         
   0   6  14       4178.93       4548.15       566.75 o                         
   2   6  14       2720.70       3270.41       551.55 o                         
   4   6  14         43.01       -274.38       393.95 o                         
 -17   7  14       4797.00       5942.21      1011.29 o                         
 -15   7  14       2265.40       2844.32       512.52 o                         
 -13   7  14      15584.45      16317.83       934.96 o                         
 -11   7  14      11915.87      11953.96       874.40 o                         
  -9   7  14       3412.18       3039.87       456.59 o                         
  -7   7  14      15015.25      14411.03       830.66 o                         
  -5   7  14      17080.43      17504.14       939.71 o                         
  -3   7  14       6175.18       6709.20       653.34 o                         
  -1   7  14       7047.67       7941.37      1022.15 o                         
   1   7  14      13390.67      14994.83       988.77 o                         
   3   7  14       5638.45       5212.53       815.46 o                         
 -16   8  14      13214.37      13834.29      2104.01 o                         
 -14   8  14      21140.51      20792.65      1152.19 o                         
 -12   8  14      29210.29      32736.35      1503.68 o                         
 -10   8  14      25322.42      24550.81      1127.56 o                         
  -8   8  14      31274.85      32124.70      1281.21 o                         
  -6   8  14      32674.14      33962.34      1554.46 o                         
  -4   8  14      24747.10      27224.00      1382.71 o                         
  -2   8  14      28083.19      28661.54      1701.38 o                         
   0   8  14      25590.37      25709.69      1615.81 o                         
   2   8  14      13796.91      14700.84      1778.12 o                         
 -13   9  14      13729.73      12296.34      1084.94 o                         
 -11   9  14      12929.08      12267.99      1024.48 o                         
  -9   9  14      26215.89      26545.69      1349.66 o                         
  -7   9  14      24694.43      24221.43      1336.61 o                         
  -5   9  14      17449.77      19547.80      1258.04 o                         
  -3   9  14      14263.49      14214.17      1213.49 o                         
  -1   9  14      23891.78      23566.83      2061.92 o                         
 -10  10  14      13199.05      10620.27      1237.26 o                         
  -8  10  14      23455.96      25506.84      1880.77 o                         
  -6  10  14       7570.49       7316.44      1182.91 o                         
  -4  10  14       9420.81      11055.06      1457.01 o                         
  -2  10  14      22110.40      22177.52      2902.01 o                         
 -21   1  15       1288.04       -540.88       756.72 o                         
 -19   1  15        159.93        258.14       436.25 o                         
 -17   1  15       9638.23      10508.57       750.31 o                         
 -15   1  15       3727.91       3862.34       518.75 o                         
 -13   1  15       1572.82       1722.91       352.43 o                         
 -11   1  15      15650.39      16279.11       763.68 o                         
  -9   1  15       6261.79       5740.17       462.12 o                         
  -7   1  15       2653.39       2267.71       526.11 o                         
  -5   1  15      16146.28      15970.84       799.93 o                         
  -3   1  15       5226.79       5574.25       571.96 o                         
  -1   1  15       3359.74       3328.43       464.83 o                         
   1   1  15       4830.84       4833.96       526.13 o                         
   3   1  15       5795.44       6049.22       619.98 o                         
   5   1  15        833.48         44.18       416.80 o                         
   7   1  15       1180.14       1692.44      1439.92 o                         
 -20   2  15        960.15        141.51       659.88 o                         
 -18   2  15       1926.30       2240.73       437.21 o                         
 -16   2  15       6523.62       7475.03       650.21 o                         
 -14   2  15        969.91        517.29       313.22 o                         
 -12   2  15       1262.83       1175.98       328.31 o                         
 -10   2  15      15487.97      14787.77       734.52 o                         
  -8   2  15          2.23        -41.72       214.26 o                         
  -6   2  15         90.10       -225.51       402.80 o                         
  -4   2  15      21047.36      21359.80       909.58 o                         
  -2   2  15        143.97        436.66       304.51 o                         
   0   2  15          2.66        198.65       273.06 o                         
   2   2  15       4265.25       3932.39       460.24 o                         
   4   2  15       1512.11        753.28       349.08 o                         
   6   2  15         56.31        380.44       548.81 o                         
 -19   3  15         50.32        737.10       501.93 o                         
 -17   3  15       7538.93       6955.17       721.95 o                         
 -15   3  15        114.26        463.27       347.13 o                         
 -13   3  15        276.76        320.79       303.56 o                         
 -11   3  15       7581.97       7082.14       539.41 o                         
  -9   3  15       2833.98       2594.53       369.88 o                         
  -7   3  15       1304.00        880.00       322.94 o                         
  -5   3  15       3330.10       4647.01       642.58 o                         
  -3   3  15       5147.29       5313.11       537.93 o                         
  -1   3  15        669.43        564.56       345.84 o                         
   1   3  15        684.90        981.80       317.88 o                         
   3   3  15       2317.46       2258.58       538.01 o                         
   5   3  15          1.25        497.21       413.22 o                         
 -20   4  15       8056.24       5625.49      3631.66 o                         
 -18   4  15       2900.75       2981.63       815.05 o                         
 -16   4  15        967.72        809.62       315.28 o                         
 -14   4  15      18383.63      18924.60      1007.67 o                         
 -12   4  15      10693.42      11084.73       707.28 o                         
 -10   4  15       1681.67       1541.41       350.42 o                         
  -8   4  15      21800.13      21535.85       878.91 o                         
  -6   4  15      12171.98      12525.53       855.89 o                         
  -4   4  15       5909.53       5944.01       665.96 o                         
  -2   4  15       9214.66      10151.29       820.39 o                         
   0   4  15      13361.71      14869.98      1018.40 o                         
   2   4  15       1738.68       1486.01       367.27 o                         
   4   4  15       6055.85       5661.62       729.48 o                         
   6   4  15       4341.89       4333.76      2601.94 o                         
 -19   5  15          5.91        307.37       572.40 o                         
 -17   5  15       1091.25        785.24       411.11 o                         
 -15   5  15        151.93       -296.31       296.31 o                         
 -13   5  15       1042.15        957.70       327.47 o                         
 -11   5  15       1471.18       1341.14       321.51 o                         
  -9   5  15        313.10        307.96       234.52 o                         
  -7   5  15       1263.10       1150.42       333.78 o                         
  -5   5  15         64.51        917.62       362.66 o                         
  -3   5  15         29.32        464.78       409.12 o                         
  -1   5  15        909.72       1800.50       448.17 o                         
   1   5  15          0.78        147.82       403.50 o                         
   3   5  15        101.06       -421.25       494.82 o                         
   5   5  15        131.43       1499.61       718.95 o                         
 -18   6  15        269.52      -1074.13      1074.13 o                         
 -16   6  15       2412.29       1853.31       437.19 o                         
 -14   6  15        383.04        573.74       315.57 o                         
 -12   6  15        213.15        245.05       291.00 o                         
 -10   6  15       3423.43       3700.71       416.98 o                         
  -8   6  15       1020.81        723.82       311.74 o                         
  -6   6  15        125.49       -114.46       323.39 o                         
  -4   6  15       2066.03       1845.92       425.38 o                         
  -2   6  15       2397.92       2614.06       433.94 o                         
   0   6  15          6.43       -169.46       347.78 o                         
   2   6  15       1033.89        837.12       427.09 o                         
   4   6  15       1459.71       1593.85       722.99 o                         
 -17   7  15        695.98        363.62      2823.46 o                         
 -15   7  15       9246.11       8879.41       904.22 o                         
 -13   7  15      20885.30      21014.37      1150.46 o                         
 -11   7  15       2541.65       2178.72       441.18 o                         
  -9   7  15       7316.43       6974.02       754.00 o                         
  -7   7  15      20739.75      20511.93      1567.31 o                         
  -5   7  15       9577.52       9466.91       774.91 o                         
  -3   7  15       3210.40       2812.01       588.18 o                         
  -1   7  15      10845.90      11744.80      1109.20 o                         
   1   7  15       7387.01       7651.56      1020.43 o                         
   3   7  15       2775.06       1906.87      1346.79 o                         
 -16   8  15        880.05       1229.80      1049.40 o                         
 -14   8  15       1957.35       1938.52       477.02 o                         
 -12   8  15        564.05        425.08       378.38 o                         
 -10   8  15       2165.89       1787.43       408.57 o                         
  -8   8  15       2102.42       2123.99       536.89 o                         
  -6   8  15        938.04        886.05       594.35 o                         
  -4   8  15       1318.51       1153.77       537.08 o                         
  -2   8  15        571.22       1453.46       520.11 o                         
   0   8  15       1145.10        962.17       750.33 o                         
 -13   9  15       4299.48       3071.46      1223.43 o                         
 -11   9  15          1.16        821.64       483.56 o                         
  -9   9  15        537.00        497.52       374.90 o                         
  -7   9  15       4812.94       5579.23       800.62 o                         
  -5   9  15         17.38        -32.88       610.79 o                         
  -3   9  15        145.53       -430.74       650.85 o                         
  -1   9  15       2189.86       2783.20      1505.70 o                         
  -8  10  15       1278.87       2012.49       962.60 o                         
  -6  10  15       4088.80       1406.90       909.49 o                         
 -20   0  16       9752.90      10161.91      2003.20 o                         
 -18   0  16      10093.80       9914.01      1064.24 o                         
 -16   0  16      38354.45      37644.16      1976.74 o                         
 -14   0  16      33937.36      33512.68      1800.70 o                         
 -12   0  16       7483.81       8152.98      1080.37 o                         
 -10   0  16      62425.52      60030.71      2714.73 o                         
  -8   0  16      59922.80      63586.20      2809.38 o                         
  -6   0  16      13091.05      14475.79      1375.22 o                         
  -4   0  16      30058.43      30217.55      1861.03 o                         
  -2   0  16      75591.98      75326.05      3030.42 o                         
   0   0  16      10213.64      12045.99      1273.71 o                         
   2   0  16      15291.51      17276.97      1435.34 o                         
   4   0  16      29502.39      28960.65      2552.80 o                         
   6   0  16       9565.93       8013.06      3119.71 o                         
 -21   1  16       5717.55        657.04       945.82 o                         
 -19   1  16         65.25        152.00       426.00 o                         
 -17   1  16       3433.99       3244.17       436.26 o                         
 -15   1  16      15817.30      15688.00       904.19 o                         
 -13   1  16       1638.28       1733.26       369.90 o                         
 -11   1  16       1993.53       2234.29       338.23 o                         
  -9   1  16      23879.81      23223.20      1106.97 o                         
  -7   1  16       5881.65       5237.55       562.99 o                         
  -5   1  16       3584.94       3434.00       464.26 o                         
  -3   1  16      12268.20      11869.86       789.05 o                         
  -1   1  16       8958.12       8494.53       792.89 o                         
   1   1  16       2916.17       3674.24       497.21 o                         
   3   1  16       6462.56       7309.56       741.09 o                         
   5   1  16       4187.62       4064.89       854.19 o                         
 -20   2  16      15794.73      12274.23      1306.09 o                         
 -18   2  16      12322.56      12717.62       914.30 o                         
 -16   2  16      32533.16      32755.73      1326.44 o                         
 -14   2  16      29505.73      28403.89      1187.60 o                         
 -12   2  16      23757.44      24136.40      1055.95 o                         
 -10   2  16      44993.21      45342.11      1304.95 o                         
  -8   2  16      41108.99      39546.09      1466.37 o                         
  -6   2  16      21846.69      21673.00      1108.01 o                         
  -4   2  16      46173.91      46767.23      1498.48 o                         
  -2   2  16      26561.76      28628.42      1593.52 o                         
   0   2  16      19110.42      18971.23      1009.85 o                         
   2   2  16      19600.56      21247.65      1090.10 o                         
   4   2  16      14986.12      17024.22      1267.29 o                         
 -19   3  16       4067.15       5079.17       805.90 o                         
 -17   3  16       4742.67       4755.92       589.81 o                         
 -15   3  16       7020.97       7675.75       649.32 o                         
 -13   3  16       5808.72       5295.75       527.31 o                         
 -11   3  16      12452.75      12952.10       732.38 o                         
  -9   3  16       4962.77       5691.68       582.71 o                         
  -7   3  16      10643.43      12588.96       870.53 o                         
  -5   3  16       8389.62       9218.82       813.10 o                         
  -3   3  16       8585.16       9524.09       752.04 o                         
  -1   3  16       3884.26       3693.64       481.84 o                         
   1   3  16       7125.13       7914.14       662.68 o                         
   3   3  16       3960.26       3576.00       567.26 o                         
   5   3  16       2417.82       2674.54      2058.91 o                         
 -18   4  16      21231.94      22578.63      1518.18 o                         
 -16   4  16       8352.41       8656.29       755.94 o                         
 -14   4  16      10150.22      10225.75       763.13 o                         
 -12   4  16      45578.48      47185.04      1457.95 o                         
 -10   4  16      14283.14      13597.22       762.43 o                         
  -8   4  16      11984.70      13791.30       917.52 o                         
  -6   4  16      37452.11      37187.35      1503.34 o                         
  -4   4  16      20821.91      19887.79      1190.54 o                         
  -2   4  16      10254.96      10051.20       870.33 o                         
   0   4  16      18683.67      20721.44      1147.10 o                         
   2   4  16      12684.64      12641.30       944.34 o                         
   4   4  16       7910.10       6725.97      1004.10 o                         
 -19   5  16      10051.37       8962.96      2339.14 o                         
 -17   5  16       3469.87       4458.38       720.73 o                         
 -15   5  16        535.34        584.57       387.20 o                         
 -13   5  16      17450.04      16615.69      1061.84 o                         
 -11   5  16       7855.35       8638.58       620.37 o                         
  -9   5  16       2355.39       2222.67       385.19 o                         
  -7   5  16      11137.67      11572.90       820.59 o                         
  -5   5  16      17290.97      17780.42      1144.04 o                         
  -3   5  16       2429.24       3504.86       584.23 o                         
  -1   5  16       6165.57       5856.80       682.49 o                         
   1   5  16      11960.46      12016.08       946.76 o                         
   3   5  16       3931.71       1967.36       586.90 o                         
 -18   6  16      20791.39      18453.67      2547.46 o                         
 -16   6  16       3099.35       2661.05       496.44 o                         
 -14   6  16       7637.23       6588.04       655.77 o                         
 -12   6  16      25461.64      25657.76      1213.41 o                         
 -10   6  16      16718.23      17217.97       875.01 o                         
  -8   6  16       6275.34       6218.33       602.18 o                         
  -6   6  16      29821.53      29345.49      1331.41 o                         
  -4   6  16      13918.02      14938.83      1102.27 o                         
  -2   6  16       9906.62      10365.48      1006.01 o                         
   0   6  16      17777.41      18835.08      1251.25 o                         
   2   6  16       9957.95       9628.16      1561.40 o                         
 -15   7  16       5263.19       7210.54       866.20 o                         
 -13   7  16      18707.30      18169.46      1078.38 o                         
 -11   7  16      15525.92      15178.82      1018.92 o                         
  -9   7  16       6294.29       7518.51       690.06 o                         
  -7   7  16      21724.33      22189.02      1185.92 o                         
  -5   7  16      20992.89      20825.27      1169.96 o                         
  -3   7  16       5034.31       4241.33       875.02 o                         
  -1   7  16      14128.77      15408.31      1676.46 o                         
   1   7  16      13953.64      12667.04      2543.10 o                         
 -14   8  16      10393.84       9666.47      1120.82 o                         
 -12   8  16      12210.30      13021.57       987.34 o                         
 -10   8  16       5532.41       6349.85       736.13 o                         
  -8   8  16      14831.76      15751.30      1083.24 o                         
  -6   8  16      10902.34      12728.49      1140.12 o                         
  -4   8  16       7987.42       6362.10       826.42 o                         
  -2   8  16       8955.02       9194.35      2645.33 o                         
 -11   9  16       6548.24       6493.72      1600.54 o                         
  -9   9  16      11924.93      13027.96      1502.94 o                         
  -7   9  16      14037.72      13683.07      1553.30 o                         
  -5   9  16       4905.54       4414.90      1122.77 o                         
 -19   1  17        871.30        656.18       407.35 o                         
 -17   1  17       7205.41       8043.17       706.74 o                         
 -15   1  17        594.72        970.17       355.49 o                         
 -13   1  17       1093.30       1404.28       346.70 o                         
 -11   1  17       5065.34       5147.38       579.06 o                         
  -9   1  17       6205.26       6701.80       666.04 o                         
  -7   1  17        327.79        867.45       351.31 o                         
  -5   1  17       3116.35       3338.60       586.77 o                         
  -3   1  17       3636.28       3332.15       510.42 o                         
  -1   1  17       1030.36       1091.17       468.27 o                         
   1   1  17        893.95       1090.73       329.70 o                         
   3   1  17        654.68        683.08       419.27 o                         
 -20   2  17         78.22       -574.24       574.24 o                         
 -18   2  17       8205.54       7524.31       730.36 o                         
 -16   2  17      11147.43      12611.46       844.62 o                         
 -14   2  17          8.62         85.51       311.26 o                         
 -12   2  17      10220.76       9569.64       723.44 o                         
 -10   2  17      17192.44      16652.54       995.30 o                         
  -8   2  17        626.46        386.99       347.97 o                         
  -6   2  17       4274.63       3846.42       531.25 o                         
  -4   2  17      14565.54      14383.02      1031.93 o                         
  -2   2  17       1150.78       1274.86       343.61 o                         
   0   2  17       1157.66       1428.76       351.04 o                         
   2   2  17       5534.30       5659.69       638.89 o                         
   4   2  17        881.79        617.91       691.64 o                         
 -19   3  17       2080.47        964.96       529.02 o                         
 -17   3  17        861.78        702.83       352.36 o                         
 -15   3  17       4261.02       2985.01       496.68 o                         
 -13   3  17       5767.37       5949.60       595.39 o                         
 -11   3  17        545.34        528.56       475.95 o                         
  -9   3  17       2466.32       2278.91       424.22 o                         
  -7   3  17       7057.16       6650.69       662.54 o                         
  -5   3  17         29.12       -356.51       356.51 o                         
  -3   3  17        344.64        815.06       373.44 o                         
  -1   3  17       4723.70       5302.92       634.33 o                         
   1   3  17        433.56        364.00       335.08 o                         
   3   3  17          3.69        140.92       502.84 o                         
 -18   4  17        189.02        279.74       417.31 o                         
 -16   4  17         15.38        859.96       439.99 o                         
 -14   4  17       3735.54       4036.22       490.33 o                         
 -12   4  17        350.33        586.81       378.75 o                         
 -10   4  17        572.17        410.12       338.91 o                         
  -8   4  17       5362.98       6279.13       653.76 o                         
  -6   4  17        550.82        660.57       373.96 o                         
  -4   4  17        299.84        443.66       408.53 o                         
  -2   4  17       2476.74       2355.54       529.78 o                         
   0   4  17        347.23        400.17       407.64 o                         
   2   4  17         35.33        158.62       378.54 o                         
 -17   5  17       4673.03       4957.34       688.51 o                         
 -15   5  17       5054.56       5607.36       663.37 o                         
 -13   5  17       4606.95       4174.51       704.96 o                         
 -11   5  17       2569.92       3182.71       461.02 o                         
  -9   5  17      10692.44      11373.39       819.45 o                         
  -7   5  17       5741.98       6468.40       697.93 o                         
  -5   5  17       1560.43        942.20       446.51 o                         
  -3   5  17       5812.57       5532.85       740.28 o                         
  -1   5  17       5621.57       5860.96       740.65 o                         
   1   5  17       1150.83        904.00       446.88 o                         
 -16   6  17       1454.56        925.93       481.86 o                         
 -14   6  17       5684.03       5217.32       633.04 o                         
 -12   6  17       6356.41       7412.60       726.54 o                         
 -10   6  17       1005.95        221.79       394.80 o                         
  -8   6  17       6851.38       6382.81       746.99 o                         
  -6   6  17       5799.31       6761.24       694.56 o                         
  -4   6  17        841.96        707.19       449.73 o                         
  -2   6  17       4482.65       3143.57      1247.37 o                         
   0   6  17       2726.78       2346.43       682.58 o                         
 -15   7  17        429.70       -443.48       443.48 o                         
 -13   7  17       1850.90       1720.15       425.81 o                         
 -11   7  17         91.53        265.21       429.86 o                         
  -9   7  17        669.28        213.84       336.13 o                         
  -7   7  17       1699.13       2112.31       472.51 o                         
  -5   7  17         10.00        376.94       349.11 o                         
  -3   7  17          4.49        -80.75       499.33 o                         
  -1   7  17       1104.44       1243.82      1451.72 o                         
 -12   8  17       2584.25       1364.10       521.68 o                         
 -10   8  17       1192.67       1946.53       542.02 o                         
  -8   8  17       8595.03       9825.94      1000.59 o                         
  -6   8  17       3527.71       2064.23       826.37 o                         
  -4   8  17        872.59       -129.96      1166.88 o                         
 -20   0  18       7942.09       6900.48      2512.92 o                         
 -18   0  18       3793.15       4134.85       874.39 o                         
 -16   0  18      33244.27      29745.08      2632.90 o                         
 -14   0  18      19533.84      21138.32      1788.99 o                         
 -12   0  18       8932.11       7947.08      1128.45 o                         
 -10   0  18      47368.77      48696.94      2655.97 o                         
  -8   0  18      27100.66      27254.09      1986.39 o                         
  -6   0  18       8564.71       9733.35      1269.36 o                         
  -4   0  18      44747.12      44372.08      2927.97 o                         
  -2   0  18      17836.77      18271.10      1933.53 o                         
   0   0  18       9384.46      10129.04      1255.96 o                         
   2   0  18      12640.48      12526.52      1871.13 o                         
 -19   1  18       8677.00      10016.67      1070.67 o                         
 -17   1  18      31522.57      29867.30      1423.48 o                         
 -15   1  18      51288.23      52004.03      1820.34 o                         
 -13   1  18      24120.25      25529.37      1361.86 o                         
 -11   1  18      33871.40      35477.96      1462.40 o                         
  -9   1  18      63130.05      62468.20      1957.06 o                         
  -7   1  18      37137.13      35553.62      1509.13 o                         
  -5   1  18      28340.45      29820.58      1483.49 o                         
  -3   1  18      42232.70      46306.43      1963.52 o                         
  -1   1  18      28404.06      29754.90      1603.01 o                         
   1   1  18      17744.57      18414.02      1071.71 o                         
   3   1  18      18441.49      18558.05      1736.76 o                         
 -18   2  18        625.33        430.25       408.22 o                         
 -16   2  18       2051.11       1715.62       375.68 o                         
 -14   2  18        344.39        341.16       293.38 o                         
 -12   2  18        371.77        673.49       437.45 o                         
 -10   2  18       2878.33       2632.89       631.74 o                         
  -8   2  18       1842.39       2033.18       448.20 o                         
  -6   2  18        286.68         18.29       403.78 o                         
  -4   2  18       1326.92       1304.66       429.27 o                         
  -2   2  18       4416.46       4961.59       662.50 o                         
   0   2  18        145.28        458.70       345.29 o                         
   2   2  18       1350.31       1418.74      1261.68 o                         
 -19   3  18       4929.79       3426.49       771.56 o                         
 -17   3  18       3818.44       3618.58       511.63 o                         
 -15   3  18       3768.66       3498.68       494.93 o                         
 -13   3  18       4780.91       6575.14       722.06 o                         
 -11   3  18       6978.37       7066.34       769.36 o                         
  -9   3  18       4590.82       4619.73       563.03 o                         
  -7   3  18       4487.99       4895.47       619.28 o                         
  -5   3  18       7352.77       6177.50       721.58 o                         
  -3   3  18       4143.02       4897.42       690.49 o                         
  -1   3  18       3489.88       2934.08       579.76 o                         
   1   3  18       4629.21       5756.05       853.44 o                         
 -18   4  18       4664.29       5522.00       793.09 o                         
 -16   4  18        365.82        142.70       319.23 o                         
 -14   4  18       1613.89       1713.56       430.98 o                         
 -12   4  18       7725.25       8000.37       836.52 o                         
 -10   4  18       2512.10       1953.99       439.32 o                         
  -8   4  18        941.31        577.31       397.51 o                         
  -6   4  18       8301.25       8206.83       797.65 o                         
  -4   4  18       2732.30       2934.30       743.75 o                         
  -2   4  18       1523.44       1843.55       483.49 o                         
   0   4  18       4673.25       4029.38       795.20 o                         
 -17   5  18      16357.78      14909.30      1281.41 o                         
 -15   5  18      14025.51      12774.78       961.48 o                         
 -13   5  18      37431.38      36801.51      1763.21 o                         
 -11   5  18      28887.72      29443.84      1446.06 o                         
  -9   5  18      16949.26      17809.76      1118.27 o                         
  -7   5  18      36713.37      35902.13      1606.47 o                         
  -5   5  18      33843.10      36000.97      1741.84 o                         
  -3   5  18      14453.35      15815.52      1254.17 o                         
  -1   5  18      18048.21      17933.31      1424.04 o                         
 -16   6  18       4945.46       5131.15      1091.33 o                         
 -14   6  18      20584.32      17392.66      1350.55 o                         
 -12   6  18      45463.74      45163.30      1952.04 o                         
 -10   6  18      10876.43      12093.04       946.19 o                         
  -8   6  18      20709.50      21071.98      1238.60 o                         
  -6   6  18      36014.34      38032.08      1703.00 o                         
  -4   6  18      20035.25      18856.13      1544.99 o                         
  -2   6  18      11984.09      13972.47      1492.22 o                         
 -13   7  18      19156.50      21102.74      2801.64 o                         
 -11   7  18       9472.34      11104.07      1189.79 o                         
  -9   7  18       8016.57       8114.73       771.05 o                         
  -7   7  18      20962.61      21866.86      1251.82 o                         
  -5   7  18      12259.22       9799.65      1799.57 o                         
  -3   7  18       5195.22       5690.50      2297.56 o                         
 -10   8  18       3710.08       4311.91      1854.23 o                         
  -8   8  18       3769.18       3448.03       995.02 o                         
  -6   8  18       3199.21       3292.47      1897.35 o                         
 -19   1  19          8.33        -31.69       619.68 o                         
 -17   1  19          9.34        120.80       346.65 o                         
 -15   1  19        561.09        449.61       404.49 o                         
 -13   1  19       1299.99        702.39       393.59 o                         
 -11   1  19        302.61         79.03       400.12 o                         
  -9   1  19       1221.65       1815.51       447.01 o                         
  -7   1  19       1367.65       1231.37       431.63 o                         
  -5   1  19        207.23        573.06       428.15 o                         
  -3   1  19        126.35       1073.73       808.61 o                         
  -1   1  19       3423.86       3208.79       628.89 o                         
   1   1  19         10.39       -811.59       811.59 o                         
 -18   2  19         70.28        -37.57       388.86 o                         
 -16   2  19        266.75        508.83       517.62 o                         
 -14   2  19       8623.87       8194.30       822.73 o                         
 -12   2  19        269.47       -235.91       427.39 o                         
 -10   2  19        639.34        638.47       386.43 o                         
  -8   2  19       8220.20       9431.50       821.58 o                         
  -6   2  19        977.70       1657.17       589.95 o                         
  -4   2  19        362.64       -222.89       381.77 o                         
  -2   2  19       5349.00       5447.56       948.84 o                         
   0   2  19        819.64        241.21       707.74 o                         
 -17   3  19       3754.19       4022.29       673.78 o                         
 -15   3  19         73.70        313.57       709.20 o                         
 -13   3  19         35.95       1063.98       447.58 o                         
 -11   3  19       5077.01       4900.24       665.97 o                         
  -9   3  19         61.42        432.02       385.34 o                         
  -7   3  19         59.38       -319.17       364.16 o                         
  -5   3  19       3077.24       3804.47       644.47 o                         
  -3   3  19        315.81       1176.93       662.55 o                         
  -1   3  19          3.55       -345.48       419.86 o                         
 -16   4  19        104.90       -179.01       550.83 o                         
 -14   4  19       2085.49       2705.66       545.38 o                         
 -12   4  19        945.73       1493.06       447.56 o                         
 -10   4  19        418.23        354.97       426.99 o                         
  -8   4  19       1371.63       1141.94       395.59 o                         
  -6   4  19        109.01        194.34       393.82 o                         
  -4   4  19        340.79        204.50       447.64 o                         
  -2   4  19         59.70        230.47       377.33 o                         
 -15   5  19       1691.41       1458.33       789.28 o                         
 -13   5  19       5594.70       5725.59       766.21 o                         
 -11   5  19       4067.63       3787.06       696.64 o                         
  -9   5  19       4430.51       3946.71       585.14 o                         
  -7   5  19       3206.90       2712.19       584.10 o                         
  -5   5  19       5964.24       5625.26       768.00 o                         
  -3   5  19       1408.96       1715.57       514.97 o                         
 -14   6  19         28.35      -1106.43      1106.43 o                         
 -12   6  19       1014.35        844.96       837.23 o                         
 -10   6  19        820.05        866.06       432.22 o                         
  -8   6  19        242.26        772.82       657.63 o                         
  -6   6  19        487.61        -84.35       597.53 o                         
  -4   6  19        709.80       1515.67       994.49 o                         
 -11   7  19         38.02       -160.75      1601.05 o                         
  -9   7  19         90.82         35.68       477.53 o                         
  -7   7  19       2356.93       1728.50       774.36 o                         
 -18   0  20      15993.67      13109.48      2070.67 o                         
 -16   0  20      42355.04      41960.23      2688.88 o                         
 -14   0  20      18308.14      22840.38      1995.59 o                         
 -12   0  20      23904.12      22728.32      1959.99 o                         
 -10   0  20      41029.39      42118.23      2274.00 o                         
  -8   0  20      31021.43      33533.52      2075.79 o                         
  -6   0  20      16000.62      16372.58      1723.92 o                         
  -4   0  20      30901.08      33655.21      2367.31 o                         
  -2   0  20      19968.32      20110.94      2597.16 o                         
 -17   1  20       8117.10       8659.86      1090.53 o                         
 -15   1  20       8637.88       8462.63       891.32 o                         
 -13   1  20       1366.15       1960.12       522.75 o                         
 -11   1  20       5968.21       5741.11       761.58 o                         
  -9   1  20      14015.40      15203.72      1178.28 o                         
  -7   1  20       3231.29       1873.52       486.76 o                         
  -5   1  20       3489.50       4206.99       682.40 o                         
  -3   1  20       9067.57       7965.72       924.46 o                         
  -1   1  20       4002.90       2929.99       700.51 o                         
 -18   2  20       7869.78       7940.85      1341.96 o                         
 -16   2  20      15258.40      15442.58      1233.09 o                         
 -14   2  20      10256.25      11214.06      1004.77 o                         
 -12   2  20      10328.94      10316.64       970.25 o                         
 -10   2  20      23597.76      24435.91      1339.18 o                         
  -8   2  20       9871.31      11446.90      1445.03 o                         
  -6   2  20      10926.22       8990.48       854.91 o                         
  -4   2  20      16773.29      14398.55      1152.48 o                         
  -2   2  20      10393.80      11809.22      1330.53 o                         
 -17   3  20        626.05        301.54       813.83 o                         
 -15   3  20       2380.25       1084.34       560.19 o                         
 -13   3  20       2204.40       2354.36       570.32 o                         
 -11   3  20       2035.48       2095.87       532.36 o                         
  -9   3  20       1410.25        762.81       418.69 o                         
  -7   3  20       3870.52       4017.36       624.45 o                         
  -5   3  20       3726.03       2575.90       471.06 o                         
  -3   3  20       1388.89        605.13       510.62 o                         
 -16   4  20       3414.50       3223.47      1339.05 o                         
 -14   4  20      14909.60      13471.84      1874.85 o                         
 -12   4  20      22391.43      24782.69      1499.88 o                         
 -10   4  20       8819.89       9848.54       969.65 o                         
  -8   4  20      12672.07      13328.28      1019.70 o                         
  -6   4  20      18477.77      17698.98      1218.72 o                         
  -4   4  20      10521.43      12419.40      1842.93 o                         
 -15   5  20       4230.80       5180.65      1520.06 o                         
 -13   5  20      16375.63      17444.64      2234.20 o                         
 -11   5  20      11620.58      13082.44      1638.04 o                         
  -9   5  20       4996.04       5490.43       762.10 o                         
  -7   5  20      14513.76      13490.39      1388.29 o                         
  -5   5  20      12248.64      11763.99      1555.25 o                         
 -12   6  20      20983.72      19214.57      2918.23 o                         
 -10   6  20       6349.64       5679.52      1398.03 o                         
  -8   6  20      13883.80      16013.75      1579.80 o                         
  -6   6  20      16757.51      18914.01      2315.06 o                         
 -17   1  21       1058.81        247.05      1119.68 o                         
 -15   1  21       6030.08       5365.51      1180.91 o                         
 -13   1  21       4580.15       4477.16       708.22 o                         
 -11   1  21        939.05        966.59       517.84 o                         
  -9   1  21       6270.26       6365.33       742.70 o                         
  -7   1  21       4386.40       3484.06       596.16 o                         
  -5   1  21        816.33        311.88       457.94 o                         
  -3   1  21       3686.81       2862.38       928.08 o                         
 -16   2  21       1048.04       1159.58      1263.23 o                         
 -14   2  21       4990.52       4224.77       905.14 o                         
 -12   2  21         12.51        716.68       409.36 o                         
 -10   2  21        230.29        438.33       574.55 o                         
  -8   2  21       3658.04       2414.47       531.24 o                         
  -6   2  21        351.09        721.19       494.69 o                         
  -4   2  21        495.94       -163.29      1007.59 o                         
 -15   3  21       1190.77       1855.26      1445.61 o                         
 -13   3  21        270.93        245.68      1513.42 o                         
 -11   3  21        374.05        900.55       490.67 o                         
  -9   3  21        307.06        442.44       534.60 o                         
  -7   3  21       1126.63       -115.05       688.91 o                         
  -5   3  21        334.29       1225.68       648.22 o                         
 -14   4  21       3618.21       3608.83      1803.65 o                         
 -12   4  21      11913.21      13087.62      3258.89 o                         
 -10   4  21       5341.88       5883.59      1434.84 o                         
  -8   4  21       3115.12       2929.32      1116.00 o                         
  -6   4  21       7748.83       6486.14      2330.94 o                         
 -11   5  21        541.38       1711.98      1619.76 o                         
  -9   5  21         56.17       -783.69       947.98 o                         
 -10   0  22       2059.83         48.11       781.66 o                         
  -8   0  22         50.31        336.40       642.22 o                         
  -6   0  22         30.09       -613.42      1182.53 o                         
  -9   1  22      13594.30      13490.75      3222.91 o                         
  -7   1  22       6415.22       8455.57      1564.24 o                         
  -8   2  22       5210.82       6807.88      2695.24 o                         
  -9   3  22      26136.75      26475.84      3951.66 o                         
                                                                                
