# Supplementary material for: Crystal structures of trans-di­bromido­bis­(3,5-lutidine)gold(III) tribromide and three 3,5-lutidinium salts containing tetra­bromido­aurate(III) anions (including three cases of polymorphism)
Source: Acta Crystallogr E Crystallogr Commun. 2025 Jul 29;81(Pt 8):753–64. doi: 10.1107/S2056989025006401 (PMC12326487; doi:10.1107/S2056989025006401)
Supplement: Supplementary file 6 [file e-81-00753-3bsup6.hkl]

data_3b                                                                         
_shelx_title ' Delphi in P2(1)/c'                                               
_shelx_refln_list_code          4                                               
_shelx_F_calc_maximum     1004.68                                               
_exptl_crystal_F_000      2976.00                                               
_reflns_d_resolution_high  0.7500                                               
                                                                                
loop_                                                                           
 _space_group_symop_operation_xyz                                               
 'x, y, z'                                                                      
 '-x, y+1/2, -z+1/2'                                                            
 '-x, -y, -z'                                                                   
 'x, -y-1/2, z-1/2'                                                             
                                                                                
_cell_length_a    10.5702                                                       
_cell_length_b    24.8303                                                       
_cell_length_c    16.4823                                                       
_cell_angle_alpha  90.000                                                       
_cell_angle_beta   98.256                                                       
_cell_angle_gamma  90.000                                                       
                                                                                
_shelx_F_squared_multiplier     1.000                                           
                                                                                
loop_                                                                           
 _refln_index_h                                                                 
 _refln_index_k                                                                 
 _refln_index_l                                                                 
 _refln_F_squared_calc                                                          
 _refln_F_squared_meas                                                          
 _refln_F_squared_sigma                                                         
 _refln_observed_status                                                         
   2   0   0     534939.81     565757.62      5815.10 o                         
   3   0   0     335857.56     369797.00      4931.71 o                         
   4   0   0      15935.28      16855.57       621.22 o                         
   5   0   0       3476.52       3630.22       376.26 o                         
   6   0   0     303852.81     296766.66      5136.89 o                         
   7   0   0        118.67        480.47       395.34 o                         
   8   0   0     122881.08     121140.16      3219.57 o                         
   9   0   0        263.70       -381.93       708.10 o                         
  10   0   0      45199.04      46147.34      2231.07 o                         
  11   0   0       4471.29       4224.27       863.98 o                         
  12   0   0       8601.30      10897.17      2264.41 o                         
  13   0   0      10685.83      14053.40      2953.60 o                         
   1   1   0     140044.14     141737.92      3289.30 o                         
   2   1   0     316118.44     334220.06      1896.40 o                         
   3   1   0       7149.31       7615.64       223.86 o                         
   4   1   0     125833.77     127869.30      1154.97 o                         
   5   1   0      58758.87      58625.92      1117.76 o                         
   6   1   0       2592.94       2622.08       290.73 o                         
   7   1   0      60638.80      57283.38      1261.16 o                         
   8   1   0       3748.16       4501.00       560.03 o                         
   9   1   0         56.63        419.84       380.25 o                         
  10   1   0      29329.95      28576.45      1313.87 o                         
  11   1   0       5876.26       6098.09       762.22 o                         
  12   1   0      18568.04      19517.15      1959.16 o                         
  13   1   0       5612.79       6008.89      1343.48 o                         
   1   2   0      96716.56     102049.30       967.29 o                         
   2   2   0        390.54        558.58        92.39 o                         
   3   2   0    1009383.38    1039578.81      6037.15 o                         
   4   2   0       2785.51       2973.94       216.04 o                         
   5   2   0     508192.59     510604.97      5478.75 o                         
   6   2   0       2883.87       2615.52       323.14 o                         
   7   2   0       2920.49       2501.41       310.55 o                         
   8   2   0      15600.56      15468.21       814.94 o                         
   9   2   0      66067.16      62942.14      1925.48 o                         
  10   2   0       6603.50       6720.56       625.37 o                         
  11   2   0      19000.67      21461.35      1354.89 o                         
  12   2   0       2260.65       3834.94       952.00 o                         
  13   2   0      10791.62       8119.40      1491.93 o                         
   1   3   0     164720.94     172838.64      1034.00 o                         
   2   3   0      17085.88      17799.86       338.74 o                         
   3   3   0      81186.72      82326.14       783.67 o                         
   4   3   0        292.29        432.84       114.34 o                         
   5   3   0      56097.89      55716.02       739.25 o                         
   6   3   0        984.32       1284.46       227.07 o                         
   7   3   0      17898.84      18279.07       723.24 o                         
   8   3   0       9229.43       8756.14       608.99 o                         
   9   3   0      35326.96      32377.03      1410.59 o                         
  10   3   0       5742.35       5463.30       691.21 o                         
  11   3   0        269.24        248.66       702.78 o                         
  12   3   0        303.98        348.61       666.14 o                         
  13   3   0       3806.40       4560.14      1489.16 o                         
   0   4   0     507146.38     493848.97      3361.86 o                         
   1   4   0       5294.50       5352.83       196.32 o                         
   2   4   0     109212.98     112616.63       912.13 o                         
   3   4   0       2953.01       3381.99       182.94 o                         
   4   4   0      16264.37      16020.04       425.11 o                         
   5   4   0     113661.16     114776.70      1189.84 o                         
   6   4   0      71984.44      72096.04       994.52 o                         
   7   4   0       5652.11       5416.29       426.71 o                         
   8   4   0      37040.52      37993.81      1214.97 o                         
   9   4   0       7920.26       9471.89       740.79 o                         
  10   4   0       4123.58       3901.12       680.65 o                         
  11   4   0        209.76         86.23       778.35 o                         
  12   4   0       2712.71       5318.32       860.98 o                         
  13   4   0        571.93      -1021.15      1533.49 o                         
   1   5   0      33424.15      34277.43       507.16 o                         
   2   5   0     133509.25     134629.02      1082.71 o                         
   3   5   0      33219.05      32976.77       613.06 o                         
   4   5   0     258865.50     258039.70      1927.70 o                         
   5   5   0      24553.20      26014.26       621.50 o                         
   6   5   0      34735.02      34990.83       681.79 o                         
   7   5   0      53969.22      52597.38       816.32 o                         
   8   5   0       5599.88       5895.89       539.49 o                         
   9   5   0      30249.56      31405.40      1323.89 o                         
  10   5   0       5215.15       4092.19       824.75 o                         
  11   5   0       1776.07       2496.18       784.71 o                         
  12   5   0       1420.10        178.93       772.02 o                         
  13   5   0        579.40       1692.30      1550.97 o                         
   0   6   0      14566.05      16951.30       716.27 o                         
   1   6   0      15364.26      15438.09       384.18 o                         
   2   6   0      13215.92      13645.21       349.07 o                         
   3   6   0      97877.07      98474.91      1116.03 o                         
   4   6   0      15696.64      15853.50       451.02 o                         
   5   6   0       6615.22       7212.10       362.19 o                         
   6   6   0       9302.58       9566.11       407.76 o                         
   7   6   0        866.77        770.40       227.96 o                         
   8   6   0       2796.48       2288.73       456.94 o                         
   9   6   0       4444.82       4345.70       628.11 o                         
  10   6   0      15607.17      12346.75      1114.53 o                         
  11   6   0      13626.62      13872.10      1354.73 o                         
  12   6   0       2030.09       3955.25       975.13 o                         
  13   6   0       3852.61       5431.86      1596.11 o                         
   1   7   0     580406.38     576585.75      2839.95 o                         
   2   7   0       1471.81       1496.29       166.94 o                         
   3   7   0      34741.61      33162.76       654.48 o                         
   4   7   0        693.18        691.88       207.48 o                         
   5   7   0      42313.20      42139.20       826.41 o                         
   6   7   0       2169.00       1727.13       238.30 o                         
   7   7   0      32163.53      32879.77       764.77 o                         
   8   7   0       2880.53       2418.13       298.63 o                         
   9   7   0      52939.39      52504.88      1759.86 o                         
  10   7   0      12933.42      13259.79      1084.22 o                         
  11   7   0       2151.62       3119.65      1077.79 o                         
  12   7   0      10640.56       9244.22      1321.63 o                         
  13   7   0       6842.70       7432.74      2012.14 o                         
   0   8   0     223346.11     225808.30      3106.64 o                         
   1   8   0     141074.58     143022.47      1276.93 o                         
   2   8   0     172439.42     173396.31      1483.67 o                         
   3   8   0      53191.22      52749.68       895.98 o                         
   4   8   0      23000.30      21529.69       665.20 o                         
   5   8   0      20523.09      19775.33       662.43 o                         
   6   8   0      20540.90      20687.01       583.30 o                         
   7   8   0       3775.56       2978.07       255.27 o                         
   8   8   0      14391.01      14194.24       613.15 o                         
   9   8   0       1592.29       1906.57       484.20 o                         
  10   8   0       2637.90       1714.44       765.58 o                         
  11   8   0       3749.88       4472.30      1164.65 o                         
  12   8   0       5680.89       5868.72      1257.91 o                         
  13   8   0       2325.56       1764.38      1668.87 o                         
   1   9   0      29445.94      29838.37       655.00 o                         
   2   9   0     358360.16     354944.66      2414.70 o                         
   3   9   0        848.59       1134.74       186.33 o                         
   4   9   0     288180.22     283298.53      2292.48 o                         
   5   9   0      19658.63      19886.33       679.61 o                         
   6   9   0      30746.46      29207.15       892.41 o                         
   7   9   0          0.25         97.65       280.61 o                         
   8   9   0       7722.94       7847.80       525.46 o                         
   9   9   0        421.03       1005.11       521.00 o                         
  10   9   0      30198.64      32313.81      1780.52 o                         
  11   9   0       1109.27        670.17       958.35 o                         
  12   9   0      30760.84      31230.17      2579.31 o                         
  13   9   0       1156.74       2505.73      1576.66 o                         
   0  10   0     402467.31     400429.41      5308.81 o                         
   1  10   0       7679.33       8227.44       379.81 o                         
   2  10   0     161790.75     162438.14      1637.92 o                         
   3  10   0     209636.52     208048.25      1851.50 o                         
   4  10   0       1452.09       1494.07       259.38 o                         
   5  10   0     108391.55     107585.02      1557.85 o                         
   6  10   0      32509.61      32525.49       956.90 o                         
   7  10   0          0.01        769.39       347.33 o                         
   8  10   0      23446.09      23391.77       908.34 o                         
   9  10   0       8918.22       8409.48       774.99 o                         
  10  10   0        796.13       1373.51       722.62 o                         
  11  10   0        643.16       1142.64       932.95 o                         
  12  10   0         29.90        421.81      1171.25 o                         
  13  10   0       1522.09       4699.72      1778.25 o                         
   1  11   0     159767.98     157869.50      2032.66 o                         
   2  11   0      31183.47      30550.56       722.04 o                         
   3  11   0      19357.57      19062.99       608.39 o                         
   4  11   0      12880.40      12535.52       561.03 o                         
   5  11   0      44208.23      41828.81       932.18 o                         
   6  11   0      11915.06      12196.06       525.91 o                         
   7  11   0     184031.73     182941.30      2688.34 o                         
   8  11   0        932.06       1142.46       386.56 o                         
   9  11   0       4983.92       3944.33       598.83 o                         
  10  11   0       9563.35       9625.84      1075.57 o                         
  11  11   0       3593.19       4491.93      1092.65 o                         
  12  11   0         13.23        297.21      1060.03 o                         
  13  11   0      14601.07      13299.32      2199.82 o                         
   0  12   0     199435.61     203363.16      3473.20 o                         
   1  12   0      47361.66      48092.86      1193.69 o                         
   2  12   0      36933.71      36386.07       810.07 o                         
   3  12   0      84731.40      80176.22      1355.39 o                         
   4  12   0      30769.14      30462.47       942.72 o                         
   5  12   0      81147.80      80120.16      1542.67 o                         
   6  12   0         54.23         28.42       275.36 o                         
   7  12   0       1407.33       2191.22       468.33 o                         
   8  12   0        363.51        294.72       410.75 o                         
   9  12   0       5044.60       4200.86       662.88 o                         
  10  12   0        800.03       -457.09       620.79 o                         
  11  12   0       4074.30       4343.54      1410.11 o                         
  12  12   0       5381.44       6060.16      1408.21 o                         
   1  13   0       6580.85       6836.86       496.16 o                         
   2  13   0     142618.17     142433.86      1789.01 o                         
   3  13   0       4192.08       3629.14       330.02 o                         
   4  13   0      24573.55      23670.37       826.21 o                         
   5  13   0      10346.88      10073.34       584.79 o                         
   6  13   0       4933.67       4582.16       453.99 o                         
   7  13   0       2344.32       1903.50       557.74 o                         
   8  13   0       4437.49       3626.13       470.89 o                         
   9  13   0       1805.26       2108.83       651.90 o                         
  10  13   0       4687.23       4623.97      1009.70 o                         
  11  13   0       5173.98       6466.14      1217.96 o                         
  12  13   0      12821.20      12204.24      1670.01 o                         
   0  14   0      38159.20      37998.47      1830.79 o                         
   1  14   0       2075.96       2761.98       391.07 o                         
   2  14   0      21479.37      20478.52       716.72 o                         
   3  14   0        227.07        315.03       248.12 o                         
   4  14   0       4282.07       3876.47       435.54 o                         
   5  14   0       4572.66       4616.24       454.42 o                         
   6  14   0       8253.10       7680.26       620.87 o                         
   7  14   0       9529.73       9307.99       723.62 o                         
   8  14   0       3040.18       2421.18       647.81 o                         
   9  14   0       1076.08       2578.95       674.99 o                         
  10  14   0         89.57        783.22       847.45 o                         
  11  14   0       3797.86       2842.98      1014.66 o                         
  12  14   0       1442.48       2912.35      1134.36 o                         
   1  15   0      70063.10      70803.04      1728.80 o                         
   2  15   0        309.78        628.38       272.71 o                         
   3  15   0      12917.29      13136.83       587.23 o                         
   4  15   0       6430.56       5663.49       453.33 o                         
   5  15   0        440.06        350.71       329.74 o                         
   6  15   0       1270.52       1517.51       461.50 o                         
   7  15   0      11883.62      11507.11       840.83 o                         
   8  15   0       4133.65       3355.27       631.83 o                         
   9  15   0        275.63        -44.75       887.68 o                         
  10  15   0        517.03       1204.64       857.27 o                         
  11  15   0          4.61       -135.28       900.59 o                         
  12  15   0       5618.09       5002.91      1398.46 o                         
   0  16   0        232.46        724.03       511.32 o                         
   1  16   0        312.26        604.77       340.89 o                         
   2  16   0       7106.33       5955.47       551.42 o                         
   3  16   0      20901.41      20465.29       825.22 o                         
   4  16   0       1074.95       1862.93       371.56 o                         
   5  16   0       1616.25       2289.11       439.66 o                         
   6  16   0        166.51        809.37       524.57 o                         
   7  16   0       2004.59       1356.82       618.01 o                         
   8  16   0         14.84        151.75       609.36 o                         
   9  16   0         97.78        631.95       675.21 o                         
  10  16   0        832.55        742.70       819.97 o                         
  11  16   0      10009.42      10213.40      1735.37 o                         
  12  16   0         23.49         36.18      1199.50 o                         
   1  17   0      20649.49      22658.15      1041.70 o                         
   2  17   0       6729.73       5919.82       587.09 o                         
   3  17   0        326.58        242.51       431.26 o                         
   4  17   0      34851.29      36374.79      1386.09 o                         
   5  17   0       2038.60       1444.91       488.61 o                         
   6  17   0      22800.18      22749.35      1270.95 o                         
   7  17   0       5571.53       5763.35       696.57 o                         
   8  17   0       3030.24       3752.39       889.07 o                         
   9  17   0       2379.13       2220.84       789.39 o                         
  10  17   0         28.00        572.30       950.44 o                         
  11  17   0       3772.16       2084.18      1371.83 o                         
   0  18   0       2325.75       3037.34       634.56 o                         
   1  18   0       9088.98      10676.17       760.34 o                         
   2  18   0      49521.96      51993.41      1616.94 o                         
   3  18   0        936.45       1458.04       508.55 o                         
   4  18   0       2982.27       3112.24       513.84 o                         
   5  18   0       1222.79       1037.67       544.01 o                         
   6  18   0       9335.87       7548.43       890.67 o                         
   7  18   0        288.33        333.09       694.61 o                         
   8  18   0       9236.54      10488.31      1013.26 o                         
   9  18   0       2156.72       1623.76       793.92 o                         
  10  18   0        229.16       1033.08       834.22 o                         
  11  18   0        157.82       1524.29      1212.91 o                         
   1  19   0      28553.50      29439.63      1203.94 o                         
   2  19   0        678.29        519.32       445.84 o                         
   3  19   0       5462.44       5140.76       685.14 o                         
   4  19   0       8013.34       7200.94       694.69 o                         
   5  19   0       1080.19        -95.69       601.35 o                         
   6  19   0      11345.36       9144.69       953.39 o                         
   7  19   0       1049.23        680.87       645.62 o                         
   8  19   0       4031.76       3271.37       775.93 o                         
   9  19   0      11575.00       9829.64      1137.88 o                         
  10  19   0        313.70        101.94       995.23 o                         
  11  19   0        187.35       1247.68      1418.02 o                         
   0  20   0      19311.69      20771.80      1471.13 o                         
   1  20   0      10973.50      11511.97       775.04 o                         
   2  20   0       3067.42       3042.56       539.48 o                         
   3  20   0      36875.63      35202.10      1454.61 o                         
   4  20   0       2940.42       2836.88       593.26 o                         
   5  20   0      20891.49      20157.22      1364.30 o                         
   6  20   0        296.17        296.47       689.36 o                         
   7  20   0       7127.05       4993.45       754.67 o                         
   8  20   0         44.12        196.59       674.86 o                         
   9  20   0        149.98       2006.07       929.32 o                         
  10  20   0        635.12       2157.12      1032.56 o                         
  11  20   0       9219.73       8821.85      2036.77 o                         
   1  21   0       1717.95       1908.82       547.69 o                         
   2  21   0       1855.32       2126.54       556.91 o                         
   3  21   0       2512.08       2647.54       573.75 o                         
   4  21   0       2680.26       3360.65       638.00 o                         
   5  21   0        638.49        517.84       689.90 o                         
   6  21   0        370.49        713.09       727.27 o                         
   7  21   0       6797.09       4475.22       748.21 o                         
   8  21   0        414.68       -157.88       684.63 o                         
   9  21   0         37.75       1011.53       855.80 o                         
  10  21   0       2027.53       1834.60      1066.96 o                         
   0  22   0      63974.22      71764.24      3023.09 o                         
   1  22   0       2215.91       1831.95       520.91 o                         
   2  22   0      23054.63      24292.99      1301.97 o                         
   3  22   0        289.39       -186.60       510.25 o                         
   4  22   0        307.64       1648.09       658.77 o                         
   5  22   0       1541.89        772.16       659.20 o                         
   6  22   0       7935.49       7740.40      1020.45 o                         
   7  22   0          9.03       1624.63       741.24 o                         
   8  22   0       6266.50       6218.36       918.12 o                         
   9  22   0        129.22       -394.93      1094.47 o                         
  10  22   0        722.85        912.51      1414.19 o                         
   1  23   0       1684.51       1854.82       586.26 o                         
   2  23   0       4644.01       4272.62       619.47 o                         
   3  23   0       8639.21       8103.55       826.78 o                         
   4  23   0        651.47        502.74       615.43 o                         
   5  23   0        135.79        630.22       751.19 o                         
   6  23   0        712.90        922.63       781.42 o                         
   7  23   0         15.26        118.61       771.45 o                         
   8  23   0       2139.22       2699.76       877.94 o                         
   9  23   0        632.48       1073.15      1094.50 o                         
  10  23   0        572.93       2221.48      1246.83 o                         
   0  24   0       1520.50       4572.02       973.12 o                         
   1  24   0       1664.12       2120.75       563.76 o                         
   2  24   0        279.77       1761.99       560.02 o                         
   3  24   0       6778.71       5094.38       689.29 o                         
   4  24   0       1974.80       1955.99       714.33 o                         
   5  24   0      15083.61      15219.15      1367.92 o                         
   6  24   0       6120.30       5685.60       980.30 o                         
   7  24   0        222.11        732.38       811.15 o                         
   8  24   0       3004.45       4314.19      1078.54 o                         
   9  24   0       2892.75       2919.26      1077.64 o                         
   1  25   0       7113.97       7008.83       756.02 o                         
   2  25   0        344.36        372.86       609.99 o                         
   3  25   0       6674.31       6840.45      1014.10 o                         
   4  25   0       5152.38       3494.91       823.94 o                         
   5  25   0        304.93       1429.30       809.21 o                         
   6  25   0        305.52        187.39       848.62 o                         
   7  25   0       1367.37       1666.16       841.27 o                         
   8  25   0       2845.49       3553.46      1342.60 o                         
   9  25   0        775.10        539.91      1142.50 o                         
   0  26   0       6774.09       8512.14      1253.59 o                         
   1  26   0       3653.35       3474.67       745.67 o                         
   2  26   0         22.87         81.46       681.23 o                         
   3  26   0       1960.71       3185.77       754.29 o                         
   4  26   0       1038.65       2446.34       917.59 o                         
   5  26   0       1467.94       1726.80       834.71 o                         
   6  26   0        973.02       2180.31       869.79 o                         
   7  26   0        269.08        -63.25       863.68 o                         
   8  26   0       3445.89       5656.50      1367.84 o                         
   1  27   0       3739.19       3976.96       785.96 o                         
   2  27   0       1490.34       1433.92       718.52 o                         
   3  27   0        494.89       1660.24       954.71 o                         
   4  27   0      16238.99      16727.18      1537.60 o                         
   5  27   0       8853.67      10586.26      1275.11 o                         
   6  27   0      18518.72      18149.10      1486.71 o                         
   7  27   0       3901.65       6085.96      1162.53 o                         
   8  27   0       2358.28       2269.90      1153.86 o                         
   0  28   0       5307.06       8484.03      1595.50 o                         
   1  28   0         43.14        430.51       817.11 o                         
   2  28   0          9.51        156.93       814.42 o                         
   3  28   0        425.88        530.00       817.61 o                         
   4  28   0       1466.66       2216.04       876.82 o                         
   5  28   0        751.33       2186.70       872.77 o                         
   6  28   0        194.50       1168.98       931.32 o                         
   7  28   0       2296.67       3177.16      1041.88 o                         
   1  29   0       9992.44      10580.45      1243.57 o                         
   2  29   0      15803.94      22405.97      1825.34 o                         
   3  29   0       3221.02       3977.03      1004.10 o                         
   4  29   0      13039.18      12179.25      1473.32 o                         
   5  29   0        168.52        394.40       883.59 o                         
   6  29   0         96.53       2349.99      1024.52 o                         
   0  30   0       6166.69       6245.32      1432.78 o                         
   1  30   0          0.14       2336.30      1053.80 o                         
   2  30   0        106.32       1566.27       889.49 o                         
   3  30   0          3.54        340.26       951.29 o                         
   4  30   0       5507.71       4935.59      1189.15 o                         
   5  30   0         22.25       1860.21       975.52 o                         
   1  31   0      18095.97      18856.79      1670.93 o                         
   2  31   0         19.04       2254.47      1021.95 o                         
   3  31   0       2788.55       3101.98      1085.65 o                         
   4  31   0       4543.46       6686.34      1229.80 o                         
   0  32   0       1724.27       2969.92      1661.36 o                         
   1  32   0       2656.92       6109.86      1369.93 o                         
   2  32   0       1222.88       1797.45      1051.07 o                         
   3  32   0       6845.23       8276.92      1231.54 o                         
   1  33   0        366.84       3511.24      1529.47 o                         
 -14   1   1       5504.73       2143.96      2317.70 o                         
 -13   1   1       1422.37       2327.36      1348.60 o                         
 -12   1   1       2518.08       2332.66       779.27 o                         
 -11   1   1         15.31       -362.44       595.86 o                         
 -10   1   1      33662.98      36773.11      1552.89 o                         
  -9   1   1      43633.67      42803.69      1603.78 o                         
  -8   1   1       5224.94       4563.85       592.56 o                         
  -7   1   1       9658.40       9104.68       506.86 o                         
  -6   1   1      50930.27      50637.30      1073.12 o                         
  -5   1   1      48543.82      49275.23       907.12 o                         
  -4   1   1     187923.81     194597.20      1773.94 o                         
  -3   1   1       5755.71       6071.37       193.25 o                         
  -2   1   1      16782.79      17449.38       267.01 o                         
  -1   1   1      86969.80      93436.55      1171.07 o                         
   1   1   1     165533.28     172851.64      1630.79 o                         
   2   1   1      73639.61      79269.45       673.92 o                         
   3   1   1       5035.80       4993.88       203.03 o                         
   4   1   1     407292.84     423365.16      4137.08 o                         
   5   1   1      76998.53      74394.25      1157.22 o                         
   6   1   1      40557.40      38431.65       916.81 o                         
   7   1   1       4565.52       4852.70       453.51 o                         
   8   1   1        341.16        296.25       363.14 o                         
   9   1   1      45999.31      45274.47      1532.86 o                         
  10   1   1      23482.19      24286.37      1126.45 o                         
  11   1   1          6.22        352.59       613.26 o                         
  12   1   1      15339.24      16314.76      1765.01 o                         
  13   1   1       5751.16       3126.76      1347.48 o                         
 -13   2   1        270.47        324.24      1388.98 o                         
 -12   2   1       2893.37       1707.65       753.01 o                         
 -11   2   1        196.44       1110.18       610.83 o                         
 -10   2   1      22007.87      22672.71      1181.99 o                         
  -9   2   1        480.39        764.09       349.30 o                         
  -8   2   1      63376.83      63364.54      1557.52 o                         
  -7   2   1       6358.58       5848.18       523.76 o                         
  -6   2   1       6134.09       6172.99       409.70 o                         
  -5   2   1       6521.39       6469.91       329.79 o                         
  -4   2   1       2521.36       2420.39       186.93 o                         
  -3   2   1      40399.41      42401.48       507.87 o                         
  -2   2   1          8.58        201.15        91.34 o                         
  -1   2   1         48.07        140.17        74.58 o                         
   1   2   1      37900.19      39918.19       398.00 o                         
   2   2   1      16291.83      17679.04       295.08 o                         
   3   2   1      97040.59     101478.88       801.35 o                         
   4   2   1        180.92        280.19       152.00 o                         
   5   2   1       9230.01       8597.46       393.78 o                         
   6   2   1       9808.45       8778.62       452.39 o                         
   7   2   1       5510.21       5227.35       423.29 o                         
   8   2   1         56.20         50.49       321.16 o                         
   9   2   1       3781.56       4548.99       589.79 o                         
  10   2   1        162.83        567.06       485.33 o                         
  11   2   1          6.09       -435.89       690.48 o                         
  12   2   1       1112.52        137.20       900.48 o                         
  13   2   1       1755.54        587.03      1109.88 o                         
 -13   3   1       1616.48       1386.51      2053.64 o                         
 -12   3   1       2335.55       3137.70       741.58 o                         
 -11   3   1       5451.82       4914.19       855.47 o                         
 -10   3   1       5107.76       5441.30       611.74 o                         
  -9   3   1      18876.76      18418.40       960.81 o                         
  -8   3   1      13376.96      13138.68       700.02 o                         
  -7   3   1       4693.31       4795.09       434.89 o                         
  -6   3   1       1602.53       1671.01       193.53 o                         
  -5   3   1      27910.55      26798.72       574.13 o                         
  -4   3   1     201315.56     206403.72      1621.93 o                         
  -3   3   1      45753.30      47230.12       541.69 o                         
  -2   3   1      76069.95      80505.16       685.10 o                         
  -1   3   1     256341.20     268701.62      1461.11 o                         
   0   3   1        481.41        602.19       107.76 o                         
   1   3   1     108933.41     113065.07       785.68 o                         
   2   3   1         42.83        330.82       102.98 o                         
   3   3   1       2619.16       2671.89       163.05 o                         
   4   3   1      50157.62      51407.86       724.70 o                         
   5   3   1       3074.98       2748.12       246.09 o                         
   6   3   1      13940.05      13503.25       532.35 o                         
   7   3   1      51108.44      50252.47      1241.14 o                         
   8   3   1      18784.31      18998.21       971.11 o                         
   9   3   1     126359.77     127297.14      2748.69 o                         
  10   3   1      39507.43      40679.68      1573.45 o                         
  11   3   1       8214.44       6326.33       829.09 o                         
  12   3   1         53.41       1116.34       968.57 o                         
  13   3   1       3064.49       2430.68      1384.19 o                         
 -13   4   1      22500.51      26109.88      3670.71 o                         
 -12   4   1        813.93       1019.55       776.43 o                         
 -11   4   1       1347.49       1549.60       657.38 o                         
 -10   4   1       1688.20       1955.31       526.32 o                         
  -9   4   1        515.97        577.18       514.90 o                         
  -8   4   1       2433.41       1415.59       383.36 o                         
  -7   4   1        139.20        -64.94       306.34 o                         
  -6   4   1       4975.57       4792.84       321.00 o                         
  -5   4   1     130209.37     134379.47      1351.72 o                         
  -4   4   1      41064.94      41903.75       663.14 o                         
  -3   4   1     102090.18     105414.19       964.08 o                         
  -2   4   1      46761.50      49621.91       608.32 o                         
  -1   4   1      35670.46      35563.39       483.43 o                         
   0   4   1      85614.25      88649.63       814.68 o                         
   1   4   1     104836.30     107244.62       814.34 o                         
   2   4   1      10354.98      11198.47       288.70 o                         
   3   4   1        286.30        764.09       145.53 o                         
   4   4   1       1307.84       1566.60       173.22 o                         
   5   4   1      12833.63      12956.20       388.88 o                         
   6   4   1      63104.45      61275.67       954.41 o                         
   7   4   1       3315.31       3014.29       346.56 o                         
   8   4   1      42635.90      44032.14      1338.70 o                         
   9   4   1      10258.66      10553.00       808.37 o                         
  10   4   1        485.83        527.68       712.50 o                         
  11   4   1      14283.92      14743.30      1300.48 o                         
  12   4   1       1322.05       1381.75      1092.10 o                         
  13   4   1       4861.98       4867.42      1445.22 o                         
 -13   5   1       3999.76       4574.05      2773.69 o                         
 -12   5   1       3002.25       1340.40      1426.35 o                         
 -11   5   1        127.83        657.42       787.17 o                         
 -10   5   1       8010.28       8806.87       924.49 o                         
  -9   5   1      19199.46      19395.65       958.77 o                         
  -8   5   1      14432.14      14272.66       781.41 o                         
  -7   5   1       9519.83       9367.96       405.46 o                         
  -6   5   1      46918.48      46627.33       862.64 o                         
  -5   5   1       5391.32       5073.45       275.64 o                         
  -4   5   1      72831.40      74010.32       937.24 o                         
  -3   5   1      48509.96      50223.36       763.06 o                         
  -2   5   1      27855.89      28533.12       497.12 o                         
  -1   5   1      18541.84      19422.75       402.49 o                         
   0   5   1       7575.32       8121.71       298.32 o                         
   1   5   1     119923.30     124183.00       910.16 o                         
   2   5   1       8725.66       8398.58       264.64 o                         
   3   5   1       4320.30       4471.84       232.18 o                         
   4   5   1      84748.90      87172.84      1056.89 o                         
   5   5   1       4115.51       3802.70       245.60 o                         
   6   5   1      17809.87      18009.60       487.95 o                         
   7   5   1       8159.74       7438.68       329.79 o                         
   8   5   1       3568.44       3958.96       476.40 o                         
   9   5   1       3138.77       2290.54       510.51 o                         
  10   5   1       5433.13       5516.88       804.13 o                         
  11   5   1       3687.03       2535.35       836.91 o                         
  12   5   1       6760.13       5647.39       972.36 o                         
  13   5   1       1389.53       1370.35      1521.10 o                         
 -13   6   1      13200.85      12092.46      2140.05 o                         
 -12   6   1         78.70         35.85       926.05 o                         
 -11   6   1       6355.55       6225.27       877.65 o                         
 -10   6   1        669.79        794.28       602.50 o                         
  -9   6   1        381.78        372.55       418.19 o                         
  -8   6   1      18596.97      18043.59       638.32 o                         
  -7   6   1      15292.08      15659.68       533.05 o                         
  -6   6   1      46275.50      46053.55       842.09 o                         
  -5   6   1      61543.50      62566.21       907.24 o                         
  -4   6   1      14072.15      14572.39       488.03 o                         
  -3   6   1      10910.36      10099.94       342.57 o                         
  -2   6   1      49456.38      49410.55       649.42 o                         
  -1   6   1      36718.89      37199.62       600.25 o                         
   0   6   1     268441.81     274136.94      2369.57 o                         
   1   6   1      36618.45      37774.10       564.73 o                         
   2   6   1       1766.84       1689.37       162.41 o                         
   3   6   1      11175.46      10994.38       384.00 o                         
   4   6   1       2065.61       1979.90       210.07 o                         
   5   6   1      34455.96      34970.11       782.73 o                         
   6   6   1      55271.77      54772.67       930.92 o                         
   7   6   1        808.35        873.49       168.42 o                         
   8   6   1      30156.82      28371.12       914.55 o                         
   9   6   1       5435.46       6755.39       894.03 o                         
  10   6   1        875.74       1426.73       675.21 o                         
  11   6   1       9941.35       9516.85      1179.04 o                         
  12   6   1        694.74        318.55       973.32 o                         
  13   6   1       8802.57       8052.62      1987.20 o                         
 -13   7   1      12151.62      12416.53      2292.62 o                         
 -12   7   1        885.06        871.34      1315.51 o                         
 -11   7   1       1353.47       2457.79       945.85 o                         
 -10   7   1         79.20        902.94       512.39 o                         
  -9   7   1       4843.55       4209.58       644.19 o                         
  -8   7   1       4838.11       4696.63       477.84 o                         
  -7   7   1      50646.06      50692.10       974.14 o                         
  -6   7   1      13450.92      14130.38       500.64 o                         
  -5   7   1      51527.61      49481.06       940.45 o                         
  -4   7   1       2291.11       2134.88       224.35 o                         
  -3   7   1      94992.30      96805.18      1150.32 o                         
  -2   7   1       2318.13       2328.04       195.28 o                         
  -1   7   1      22810.10      23640.39       524.69 o                         
   0   7   1      48559.39      50030.46       824.57 o                         
   1   7   1     112579.75     113253.71      1066.14 o                         
   2   7   1        771.67       1136.02       163.97 o                         
   3   7   1       1362.44        936.59       159.56 o                         
   4   7   1      32966.59      32086.79       761.42 o                         
   5   7   1        260.84        258.56       194.86 o                         
   6   7   1      57988.75      58938.89      1024.78 o                         
   7   7   1        253.43        361.39       182.14 o                         
   8   7   1          3.36        456.19       387.14 o                         
   9   7   1       3798.74       3432.16       606.22 o                         
  10   7   1       4576.60       3393.91       799.91 o                         
  11   7   1         19.43        289.53       768.37 o                         
  12   7   1        946.52       1678.38      1017.26 o                         
  13   7   1       9171.44       9408.67      1913.19 o                         
 -13   8   1        366.28        228.66      1353.51 o                         
 -12   8   1       2666.56       2593.85      1245.09 o                         
 -11   8   1      19718.28      19138.29      1645.79 o                         
 -10   8   1      23926.21      26280.13      1539.60 o                         
  -9   8   1      25252.11      26746.86      1324.01 o                         
  -8   8   1      39968.28      42141.39      1135.66 o                         
  -7   8   1       3550.40       3648.25       316.18 o                         
  -6   8   1        438.76        901.36       254.58 o                         
  -5   8   1      50381.11      49156.09      1047.22 o                         
  -4   8   1       5034.20       5000.07       328.76 o                         
  -3   8   1     100673.70      97244.45      1186.91 o                         
  -2   8   1      12316.61      13070.48       423.58 o                         
  -1   8   1      18524.79      18137.60       516.07 o                         
   0   8   1       3936.17       3932.37       287.59 o                         
   1   8   1     130736.23     133525.50      1342.34 o                         
   2   8   1      50153.23      48441.91       763.47 o                         
   3   8   1     288202.34     287591.91      2097.54 o                         
   4   8   1       4774.83       4377.88       311.72 o                         
   5   8   1      51544.77      51157.92      1094.68 o                         
   6   8   1       4856.10       4236.13       342.79 o                         
   7   8   1       1238.87       1120.22       277.48 o                         
   8   8   1       5256.72       4696.37       399.07 o                         
   9   8   1       4688.54       4191.19       599.81 o                         
  10   8   1       1534.48       1210.59       702.22 o                         
  11   8   1      13335.24      12165.69      1481.48 o                         
  12   8   1       1122.14       3031.87      1333.59 o                         
  13   8   1      12730.25      16277.42      2313.82 o                         
 -13   9   1         77.65       -949.41      1492.50 o                         
 -12   9   1       2580.64       1575.63      1358.01 o                         
 -11   9   1       5357.93       5991.58       940.79 o                         
 -10   9   1       4776.53       2384.03       938.47 o                         
  -9   9   1      27974.69      27605.32      1386.94 o                         
  -8   9   1     116979.78     118221.82      1920.48 o                         
  -7   9   1      27052.15      27051.51       860.89 o                         
  -6   9   1        314.25        708.68       315.78 o                         
  -5   9   1      12507.04      11100.41       528.41 o                         
  -4   9   1     169120.33     169836.94      1873.65 o                         
  -3   9   1      57075.85      56274.29       999.12 o                         
  -2   9   1     163770.75     164473.25      1573.58 o                         
  -1   9   1      26183.31      25894.33       673.84 o                         
   0   9   1       6483.33       6031.85       391.42 o                         
   1   9   1      10767.53      11301.42       440.39 o                         
   2   9   1         94.84        329.88       170.13 o                         
   3   9   1        720.43        753.49       169.94 o                         
   4   9   1       2326.44       2544.29       273.51 o                         
   5   9   1      98876.24      99423.13      1599.36 o                         
   6   9   1      22975.45      21123.54       751.12 o                         
   7   9   1         21.22        339.45       236.96 o                         
   8   9   1      15438.17      15377.68       720.41 o                         
   9   9   1       4256.88       3853.12       641.59 o                         
  10   9   1       2043.40       1850.67       749.08 o                         
  11   9   1      10669.85      11582.96      1504.47 o                         
  12   9   1        353.31       1800.21      1323.53 o                         
  13   9   1       4798.83       3502.61      1491.78 o                         
 -13  10   1       5729.81       5445.46      1608.09 o                         
 -12  10   1       2962.04       3785.11      1201.34 o                         
 -11  10   1        663.94       1168.78       773.68 o                         
 -10  10   1       1764.08       1275.88       707.71 o                         
  -9  10   1       5251.16       5131.67       683.93 o                         
  -8  10   1      58349.66      59844.76      1622.61 o                         
  -7  10   1         25.84        -61.64       263.35 o                         
  -6  10   1     142509.66     138204.33      2250.88 o                         
  -5  10   1      12014.87      12089.09       574.38 o                         
  -4  10   1       5419.82       5109.90       382.02 o                         
  -3  10   1       2474.67       1883.02       228.36 o                         
  -2  10   1     253058.97     251134.84      2079.86 o                         
  -1  10   1         38.99        602.65       201.11 o                         
   0  10   1     160263.33     155971.09      2101.48 o                         
   1  10   1      10002.31       9663.45       440.32 o                         
   2  10   1      44797.38      42733.43       832.01 o                         
   3  10   1       1879.70       1652.34       225.79 o                         
   4  10   1       1978.21       1512.31       252.81 o                         
   5  10   1       3523.53       3383.50       382.89 o                         
   6  10   1      42562.51      42162.78      1056.40 o                         
   7  10   1      13388.30      12827.68       631.20 o                         
   8  10   1      70195.35      70101.88      1622.45 o                         
   9  10   1        282.45        635.67       654.92 o                         
  10  10   1       4480.91       4152.63       976.97 o                         
  11  10   1       1539.51       3047.20      1140.51 o                         
  12  10   1      11749.60      11042.90      2129.33 o                         
  13  10   1         57.67       2958.36      2131.51 o                         
 -13  11   1       7556.46       8900.59      1978.53 o                         
 -12  11   1       9173.39       6276.03      1385.58 o                         
 -11  11   1       3939.94       4943.18       993.81 o                         
 -10  11   1       7889.81       6171.36       932.60 o                         
  -9  11   1        345.40        830.01       623.32 o                         
  -8  11   1        591.38        808.82       384.84 o                         
  -7  11   1      33620.20      34139.96      1200.36 o                         
  -6  11   1      13576.21      13656.52       729.47 o                         
  -5  11   1      35918.46      35964.00       991.15 o                         
  -4  11   1     127494.62     123692.91      1522.36 o                         
  -3  11   1      12537.24      11925.54       484.76 o                         
  -2  11   1      69475.72      69576.88      1251.86 o                         
  -1  11   1     103052.55     104561.90      1382.10 o                         
   0  11   1      50900.63      49557.61      1231.62 o                         
   1  11   1     119140.50     118048.69      1512.49 o                         
   2  11   1     144104.03     142888.14      1600.28 o                         
   3  11   1        116.33        476.39       204.65 o                         
   4  11   1      30598.21      28995.27       812.36 o                         
   5  11   1        317.48        657.90       260.65 o                         
   6  11   1          8.50        -88.09       353.49 o                         
   7  11   1        595.86        469.44       306.81 o                         
   8  11   1        155.28        494.45       362.36 o                         
   9  11   1       2872.65       2572.25       647.08 o                         
  10  11   1      25760.62      27799.01      1879.75 o                         
  11  11   1       1091.68        291.35       970.49 o                         
  12  11   1       5980.66       8328.32      1534.23 o                         
  13  11   1       3925.66       4506.47      2884.04 o                         
 -13  12   1       8793.26       8075.51      1981.68 o                         
 -12  12   1       1948.51       1395.23      1170.01 o                         
 -11  12   1      29804.31      29335.06      2011.28 o                         
 -10  12   1       1453.33       2008.76       791.67 o                         
  -9  12   1      16208.91      18066.46      1303.01 o                         
  -8  12   1         63.02        660.45       418.18 o                         
  -7  12   1       1668.60       2200.94       457.84 o                         
  -6  12   1       7811.49       7204.45       622.14 o                         
  -5  12   1      58629.21      55680.84      1348.63 o                         
  -4  12   1       1752.36       1687.12       265.73 o                         
  -3  12   1     301942.91     295994.09      2746.37 o                         
  -2  12   1          0.32        379.41       225.76 o                         
  -1  12   1      24534.42      22335.46       854.66 o                         
   0  12   1      43770.77      43851.50      1199.34 o                         
   1  12   1        374.60        341.90       212.51 o                         
   2  12   1      28514.44      29114.87       762.76 o                         
   3  12   1      88348.52      84937.60      1280.00 o                         
   4  12   1       1004.74        750.53       240.33 o                         
   5  12   1       7132.92       7011.80       443.15 o                         
   6  12   1        211.92       -267.23       300.11 o                         
   7  12   1       4636.14       4753.57       466.57 o                         
   8  12   1       4795.12       5388.60       596.26 o                         
   9  12   1       3365.48       3734.01       635.46 o                         
  10  12   1        752.11       -264.22       721.85 o                         
  11  12   1      29119.73      26647.96      2219.85 o                         
  12  12   1        393.59        916.95      1299.26 o                         
 -12  13   1        690.57       1481.41      1248.79 o                         
 -11  13   1         56.46        789.20       799.31 o                         
 -10  13   1        519.02        572.42       733.74 o                         
  -9  13   1        899.58       1377.58       654.53 o                         
  -8  13   1       7610.44       7062.03       760.11 o                         
  -7  13   1      26681.33      27622.67      1239.86 o                         
  -6  13   1        548.28        909.73       368.42 o                         
  -5  13   1       9497.73       9467.67       619.15 o                         
  -4  13   1       7459.39       7154.71       407.52 o                         
  -3  13   1      77974.41      75380.60      1320.79 o                         
  -2  13   1       2391.05       2203.64       295.36 o                         
  -1  13   1     138382.28     138489.38      2165.78 o                         
   0  13   1         27.94       -333.55       333.55 o                         
   1  13   1      15892.71      14325.84       705.26 o                         
   2  13   1      15822.94      16352.51       627.94 o                         
   3  13   1          8.98        -38.40       225.14 o                         
   4  13   1      29030.92      29392.13      1080.88 o                         
   5  13   1      13488.44      13429.12       739.50 o                         
   6  13   1       5454.97       5049.99       503.16 o                         
   7  13   1      32912.27      35365.00      1310.12 o                         
   8  13   1        849.79       1703.76       475.42 o                         
   9  13   1      20046.45      19657.21      1316.22 o                         
  10  13   1        944.49       1311.07       830.58 o                         
  11  13   1       1937.95       4025.39      1178.73 o                         
  12  13   1        788.68       1315.20      1446.87 o                         
 -12  14   1       4053.97       4012.14      1606.55 o                         
 -11  14   1       5133.80       6391.37      1193.25 o                         
 -10  14   1       4142.22       3558.76      1014.35 o                         
  -9  14   1        147.95       1658.90       707.41 o                         
  -8  14   1      50845.62      51285.62      1894.23 o                         
  -7  14   1        746.89        961.56       519.57 o                         
  -6  14   1      40064.43      40509.90      1488.18 o                         
  -5  14   1      11566.71      11434.67       530.35 o                         
  -4  14   1       9510.16       8819.29       479.65 o                         
  -3  14   1       2423.95       2343.17       312.83 o                         
  -2  14   1       5577.67       4619.54       365.93 o                         
  -1  14   1       7224.56       8454.43       565.56 o                         
   0  14   1      14163.86      13167.95       756.82 o                         
   1  14   1       6601.61       6186.98       506.77 o                         
   2  14   1      53055.03      52025.36      1130.60 o                         
   3  14   1      39988.25      39239.13      1029.87 o                         
   4  14   1        601.01        509.17       304.94 o                         
   5  14   1       8481.63       8173.06       589.93 o                         
   6  14   1        872.99        490.70       409.47 o                         
   7  14   1         44.51        -30.39       423.93 o                         
   8  14   1        259.73        608.78       484.62 o                         
   9  14   1       1658.38       2528.50       755.93 o                         
  10  14   1       3440.76       3438.06       897.28 o                         
  11  14   1         77.96        713.43      1070.21 o                         
  12  14   1       1188.66       1162.17      1424.17 o                         
 -12  15   1       5838.92       4237.95      1345.22 o                         
 -11  15   1       1159.10       1898.47      1221.52 o                         
 -10  15   1       7204.40       7291.29      1060.66 o                         
  -9  15   1       1789.03       1688.13       674.04 o                         
  -8  15   1        387.51       1178.87       540.76 o                         
  -7  15   1      11120.52      10543.12       918.57 o                         
  -6  15   1      27233.27      26506.20      1244.81 o                         
  -5  15   1      11327.59      11336.45       706.39 o                         
  -4  15   1      12674.44      12519.71       609.06 o                         
  -3  15   1       1591.27       1836.30       360.86 o                         
  -2  15   1      23773.27      22557.99       815.03 o                         
  -1  15   1      12075.51      13052.73       718.83 o                         
   0  15   1        308.32        444.73       326.81 o                         
   1  15   1       3220.64       2505.40       350.69 o                         
   2  15   1      71931.45      69549.70      1377.02 o                         
   3  15   1       1232.30        886.95       280.58 o                         
   4  15   1       3804.38       3404.12       408.08 o                         
   5  15   1       2389.94       2124.87       426.96 o                         
   6  15   1        261.57        -10.18       442.82 o                         
   7  15   1       8241.59       7697.31       877.36 o                         
   8  15   1        377.66        750.53       568.77 o                         
   9  15   1       2970.08       4063.62       850.85 o                         
  10  15   1        209.51        735.92       872.02 o                         
  11  15   1        364.02       1440.76      1155.41 o                         
  12  15   1      13895.67      11135.35      2083.11 o                         
 -12  16   1        318.23         79.19      1378.92 o                         
 -11  16   1       4439.23       3981.32      1037.40 o                         
 -10  16   1        147.69        375.07       760.17 o                         
  -9  16   1       3439.79       3695.09       768.33 o                         
  -8  16   1         26.27        454.21       585.67 o                         
  -7  16   1       5597.38       7545.13       834.95 o                         
  -6  16   1        348.13        204.96       456.31 o                         
  -5  16   1       5534.54       5196.27       517.18 o                         
  -4  16   1        755.66       1068.16       314.92 o                         
  -3  16   1      89386.01      88203.45      1659.48 o                         
  -2  16   1         13.06         66.44       232.60 o                         
  -1  16   1       1596.60       2163.18       394.77 o                         
   0  16   1       9998.99      10430.73       668.03 o                         
   1  16   1      10201.95      11234.08       800.27 o                         
   2  16   1       4441.23       3729.13       356.95 o                         
   3  16   1       2356.80       2025.47       318.27 o                         
   4  16   1      10874.73      10198.95       640.53 o                         
   5  16   1        196.33        815.86       402.59 o                         
   6  16   1       1140.70       1088.52       464.86 o                         
   7  16   1       3003.93       2369.35       536.28 o                         
   8  16   1       9427.87       8332.30       774.12 o                         
   9  16   1         54.23       -119.18       692.05 o                         
  10  16   1        548.51       1329.57       833.18 o                         
  11  16   1       6484.11       5555.93      2310.86 o                         
  12  16   1         30.69         -1.63      1580.60 o                         
 -12  17   1       6145.80       5764.12      1385.75 o                         
 -11  17   1        468.84       1355.55      1025.20 o                         
 -10  17   1        453.13       1182.01       894.21 o                         
  -9  17   1       1942.21       1382.33       721.85 o                         
  -8  17   1       2212.01       1434.77       647.31 o                         
  -7  17   1      75480.84      74856.16      2456.87 o                         
  -6  17   1       2527.52       2172.00       595.06 o                         
  -5  17   1      36967.61      36301.83      1355.23 o                         
  -4  17   1      11976.50      11246.42       872.65 o                         
  -3  17   1       3565.89       2750.18       392.66 o                         
  -2  17   1       2175.08       3089.42       368.82 o                         
  -1  17   1      63835.47      66692.19      1681.42 o                         
   0  17   1        433.25       1090.94       344.46 o                         
   1  17   1      12839.43      13092.62       858.17 o                         
   2  17   1       3042.79       2888.89       399.33 o                         
   3  17   1        958.22        769.96       357.64 o                         
   4  17   1        990.75       1200.47       421.37 o                         
   5  17   1        173.04        415.29       467.64 o                         
   6  17   1      19298.72      19179.59      1157.10 o                         
   7  17   1      11678.99      12560.56      1012.37 o                         
   8  17   1         36.83        517.16       637.38 o                         
   9  17   1        274.03        740.73       752.88 o                         
  10  17   1          7.70        772.31      1019.85 o                         
  11  17   1         62.20       2175.90      1399.08 o                         
 -11  18   1       1057.99       1086.96      1071.94 o                         
 -10  18   1       3486.06       2709.87       898.39 o                         
  -9  18   1       9890.22       9599.11      1084.45 o                         
  -8  18   1       8427.57       9095.99       911.58 o                         
  -7  18   1       1803.97       2657.00       589.09 o                         
  -6  18   1      43885.24      44224.08      1886.65 o                         
  -5  18   1      11262.41       9453.67       800.63 o                         
  -4  18   1        545.39       1116.66       422.30 o                         
  -3  18   1      25971.61      26510.30      1120.57 o                         
  -2  18   1      48664.33      50018.28      1495.65 o                         
  -1  18   1        676.46       1413.08       390.61 o                         
   0  18   1      66378.27      69477.71      1693.87 o                         
   1  18   1      10915.58       8350.44       842.40 o                         
   2  18   1       1453.68       1388.23       429.07 o                         
   3  18   1      19502.36      19356.65      1017.68 o                         
   4  18   1       3215.20       2532.74       486.03 o                         
   5  18   1       3313.72       3111.34       501.09 o                         
   6  18   1      11965.96      11593.17       993.30 o                         
   7  18   1        281.20        540.30       576.55 o                         
   8  18   1      14669.87      13753.04      1141.45 o                         
   9  18   1       2996.98       2481.11       905.10 o                         
  10  18   1        267.87        -70.84       944.92 o                         
  11  18   1       2570.15        693.97      1373.48 o                         
 -11  19   1       3063.06       3150.96      1224.25 o                         
 -10  19   1      22058.97      21073.76      1958.75 o                         
  -9  19   1       2631.31       3049.79       899.13 o                         
  -8  19   1      20600.33      24465.84      1442.81 o                         
  -7  19   1      10656.06       8584.97       907.30 o                         
  -6  19   1      28286.71      30101.45      1550.99 o                         
  -5  19   1      24235.94      24801.31      1420.61 o                         
  -4  19   1     159921.27     159961.34      3381.99 o                         
  -3  19   1        172.67        356.28       306.55 o                         
  -2  19   1     136368.41     136862.28      2492.24 o                         
  -1  19   1      20836.04      20855.18      1028.40 o                         
   0  19   1        362.36       1308.90       472.73 o                         
   1  19   1      18805.30      18939.16      1051.66 o                         
   2  19   1      55082.67      55395.26      1677.29 o                         
   3  19   1        302.84        533.51       503.50 o                         
   4  19   1      10181.21       8859.43       775.13 o                         
   5  19   1       9098.49       8136.52       793.70 o                         
   6  19   1       2746.88       1887.89       710.46 o                         
   7  19   1       3826.31       3957.08       782.74 o                         
   8  19   1       5771.17       5293.75      1094.58 o                         
   9  19   1       1319.26       1668.71       857.94 o                         
  10  19   1      23859.21      21392.81      2033.36 o                         
  11  19   1       5603.36       6984.65      2147.50 o                         
 -11  20   1       9159.70       8206.31      1790.85 o                         
 -10  20   1         84.33       1288.28      1142.74 o                         
  -9  20   1       9177.06      11435.52      1359.12 o                         
  -8  20   1       9289.02       9052.99      1074.56 o                         
  -7  20   1       2776.70       3129.90       832.44 o                         
  -6  20   1      47626.24      44604.96      2041.88 o                         
  -5  20   1      47102.44      46725.70      2065.09 o                         
  -4  20   1      13213.62      15397.78      1161.37 o                         
  -3  20   1      48026.55      48771.70      1705.03 o                         
  -2  20   1      80899.83      83008.56      2037.28 o                         
  -1  20   1      16730.43      17360.98       980.18 o                         
   0  20   1      85200.98      88278.38      2224.83 o                         
   1  20   1      66793.09      71464.66      2088.09 o                         
   2  20   1      16074.69      16958.98       933.59 o                         
   3  20   1      96969.55      97629.06      2354.85 o                         
   4  20   1       9101.28       7368.55       773.62 o                         
   5  20   1      14411.84      14667.13      1173.76 o                         
   6  20   1      12293.23      11098.18      1003.34 o                         
   7  20   1       6727.75       5895.30       773.55 o                         
   8  20   1      16921.80      14173.71      1228.21 o                         
   9  20   1       6598.07       7651.47      1230.44 o                         
  10  20   1        940.34       1068.60      1171.92 o                         
  11  20   1       7450.48       6365.26      2880.18 o                         
 -10  21   1       1874.03       2939.54      1211.30 o                         
  -9  21   1      27967.96      26463.70      1932.64 o                         
  -8  21   1      11845.82      12418.68      1243.28 o                         
  -7  21   1      79954.78      77215.22      2804.34 o                         
  -6  21   1        431.00       1094.59       661.26 o                         
  -5  21   1      30101.85      31822.97      1744.54 o                         
  -4  21   1      47057.50      48147.90      1925.65 o                         
  -3  21   1      10786.65      10319.49       836.68 o                         
  -2  21   1      25972.27      26925.41      1342.78 o                         
  -1  21   1     115428.91     124145.09      2530.53 o                         
   0  21   1       7658.32       8428.81       759.76 o                         
   1  21   1     125793.37     135619.94      2901.67 o                         
   2  21   1      14333.19      16071.88      1008.14 o                         
   3  21   1       2433.34       2695.36       516.23 o                         
   4  21   1       6274.16       5238.82       726.03 o                         
   5  21   1      38453.38      39817.19      1929.17 o                         
   6  21   1        639.98        241.15       709.19 o                         
   7  21   1      35011.87      35801.11      1868.16 o                         
   8  21   1       1783.64       2377.81       862.29 o                         
   9  21   1       3406.57       4089.91      1292.72 o                         
  10  21   1       2670.54       2603.47      1211.17 o                         
 -10  22   1        304.30        -48.55      1466.75 o                         
  -9  22   1      23380.32      23731.55      1888.43 o                         
  -8  22   1       8478.42       8123.50      1027.04 o                         
  -7  22   1       1146.40       1675.63       750.87 o                         
  -6  22   1      34291.57      36876.57      1961.29 o                         
  -5  22   1      30661.48      32387.43      1792.33 o                         
  -4  22   1        362.29       1200.01       614.36 o                         
  -3  22   1      95588.38      98054.49      2524.43 o                         
  -2  22   1      26555.34      27499.82      1351.60 o                         
  -1  22   1       7590.58      10063.24       848.05 o                         
   0  22   1      47905.35      51073.49      1735.16 o                         
   1  22   1        646.57        806.10       512.70 o                         
   2  22   1        458.18       1059.77       522.74 o                         
   3  22   1      45529.69      44455.95      1732.42 o                         
   4  22   1         19.75        482.52       595.99 o                         
   5  22   1       8233.97       7798.89       984.52 o                         
   6  22   1      10307.22       9879.30      1042.76 o                         
   7  22   1        335.43        185.38       731.16 o                         
   8  22   1       6931.93       8022.60      1195.24 o                         
   9  22   1       4243.17       6931.22      1375.52 o                         
  10  22   1        988.27        933.69      1360.37 o                         
 -10  23   1      10378.23       8723.75      2423.18 o                         
  -9  23   1        795.14        220.22       962.61 o                         
  -8  23   1        132.37        499.94       781.79 o                         
  -7  23   1       3133.80       3776.77       869.15 o                         
  -6  23   1      12722.64      11079.24      1172.61 o                         
  -5  23   1       1352.45       1399.50       625.06 o                         
  -4  23   1      80246.28      83096.88      2727.84 o                         
  -3  23   1        807.53       2218.77       593.15 o                         
  -2  23   1      29980.00      29340.40      1474.22 o                         
  -1  23   1      13222.12      12950.29      1045.48 o                         
   0  23   1      13901.40      16068.57      1046.88 o                         
   1  23   1       7202.51       7377.03       792.24 o                         
   2  23   1      46712.99      48433.38      1765.57 o                         
   3  23   1       1630.34       1839.83       561.76 o                         
   4  23   1      30816.10      35426.39      1912.81 o                         
   5  23   1         48.57        741.08       729.75 o                         
   6  23   1       5977.65       6975.33      1049.19 o                         
   7  23   1        190.39       1634.48       793.09 o                         
   8  23   1         52.68        757.84      1121.93 o                         
   9  23   1          4.49       -846.00      1141.48 o                         
  -9  24   1        176.66       -347.05      1142.18 o                         
  -8  24   1      16082.33      19333.38      1610.08 o                         
  -7  24   1          6.51       2072.28       839.01 o                         
  -6  24   1      28582.26      27658.44      1725.87 o                         
  -5  24   1       4934.45       4234.54       749.49 o                         
  -4  24   1       4368.67       4937.88       813.98 o                         
  -3  24   1       8952.98      10774.26       988.47 o                         
  -2  24   1      14580.99      16623.99      1133.82 o                         
  -1  24   1       1871.36       3034.94       626.68 o                         
   0  24   1      30444.49      33444.30      1523.05 o                         
   1  24   1        474.68        638.03       535.96 o                         
   2  24   1       7747.88       8502.36       853.81 o                         
   3  24   1       2708.83       2618.18       706.77 o                         
   4  24   1        785.71       2321.33       832.30 o                         
   5  24   1       8053.89       7738.65      1053.00 o                         
   6  24   1        786.64        586.97       805.44 o                         
   7  24   1        247.26       -790.61       790.61 o                         
   8  24   1        984.50       1690.70      1104.83 o                         
   9  24   1         12.57       1582.81      1186.69 o                         
  -9  25   1       2762.93       2935.07      1340.05 o                         
  -8  25   1       4213.75       3703.26      1092.05 o                         
  -7  25   1       4592.25       3374.66       778.22 o                         
  -6  25   1         19.60       -671.48       689.22 o                         
  -5  25   1       4267.38       3764.99       825.32 o                         
  -4  25   1        861.72       1173.57       762.02 o                         
  -3  25   1      19138.62      20340.34      1370.15 o                         
  -2  25   1       1020.86       1069.15       570.89 o                         
  -1  25   1      31098.73      35661.50      1676.15 o                         
   0  25   1       1852.96       1813.05       614.41 o                         
   1  25   1       4046.96       3826.20       690.18 o                         
   2  25   1          8.03       1078.30       618.24 o                         
   3  25   1         61.85        344.14       756.53 o                         
   4  25   1        311.64        301.37       717.21 o                         
   5  25   1       6667.59       6991.17      1039.94 o                         
   6  25   1          0.68       1641.16       812.53 o                         
   7  25   1       2444.03       4873.88      1008.93 o                         
   8  25   1         53.17        381.99      1099.11 o                         
   9  25   1       7027.96       6636.24      1477.16 o                         
  -8  26   1         63.91        438.19      1243.76 o                         
  -7  26   1        352.78        342.71       848.91 o                         
  -6  26   1          8.81        971.32       878.07 o                         
  -5  26   1      16622.31      16200.83      1423.28 o                         
  -4  26   1        402.45        466.68       823.30 o                         
  -3  26   1      30096.38      31225.75      1746.77 o                         
  -2  26   1       4095.99       3718.95       716.61 o                         
  -1  26   1       1942.10       2846.36       715.81 o                         
   0  26   1       1980.67       1973.46       661.64 o                         
   1  26   1       4771.52       6292.65       885.06 o                         
   2  26   1          5.70        -58.13       590.08 o                         
   3  26   1       5489.55       5574.63      1058.77 o                         
   4  26   1        147.81       1571.23       912.27 o                         
   5  26   1       6714.87       6615.60      1005.92 o                         
   6  26   1       4635.74       5426.73       978.95 o                         
   7  26   1       1195.67       1340.47       932.58 o                         
   8  26   1       7638.33       7491.28      1393.50 o                         
  -8  27   1       1205.39        969.54      1340.19 o                         
  -7  27   1       3739.05       2568.37       970.81 o                         
  -6  27   1       8931.23       8021.35      1314.98 o                         
  -5  27   1       7756.23       7455.15      1197.60 o                         
  -4  27   1      12774.38      13634.92      1332.83 o                         
  -3  27   1       1704.45       2279.54       824.49 o                         
  -2  27   1       4225.37       3257.33       842.26 o                         
  -1  27   1       2487.04       2428.56       760.90 o                         
   0  27   1        411.54        702.03       639.91 o                         
   1  27   1        585.11       1971.36       703.78 o                         
   2  27   1       7910.07       7813.82      1240.52 o                         
   3  27   1        425.17        716.42       846.39 o                         
   4  27   1       5734.57       7092.62      1119.82 o                         
   5  27   1       5195.39       5801.00      1279.14 o                         
   6  27   1       1617.70       3390.57      1013.50 o                         
   7  27   1         78.83       3277.18      1278.89 o                         
  -7  28   1       1406.26       1899.09       986.76 o                         
  -6  28   1      14773.77      15523.58      1519.14 o                         
  -5  28   1        347.38       1667.45       907.33 o                         
  -4  28   1        279.50       1230.12       836.38 o                         
  -3  28   1       6170.03       7387.88      1027.06 o                         
  -2  28   1      22903.30      24203.57      1692.95 o                         
  -1  28   1        472.34       2428.42       764.30 o                         
   0  28   1      70586.67      78776.95      2720.24 o                         
   1  28   1        150.31       2422.22       920.45 o                         
   2  28   1       9807.99      13970.55      1582.15 o                         
   3  28   1        206.67        408.72       857.20 o                         
   4  28   1       2800.69       3267.90      1024.17 o                         
   5  28   1       1456.56       2571.26       963.70 o                         
   6  28   1      20871.63      23595.62      1850.02 o                         
   7  28   1        111.89       -272.58      1061.75 o                         
  -6  29   1       2899.17       2698.45      1035.13 o                         
  -5  29   1       7819.32       9219.13      1322.60 o                         
  -4  29   1      27777.12      30846.46      2018.77 o                         
  -3  29   1       4786.32       4718.18      1267.91 o                         
  -2  29   1      25485.01      31164.31      2052.37 o                         
  -1  29   1      21652.84      25549.79      1661.84 o                         
   0  29   1       2645.42       4844.76       837.90 o                         
   1  29   1       7223.02       8607.60      1201.10 o                         
   2  29   1       5000.93       5083.20      1131.70 o                         
   3  29   1         44.65        243.06       900.01 o                         
   4  29   1       4198.94       3721.42      1070.08 o                         
   5  29   1       4637.23       3307.19      1323.70 o                         
   6  29   1        580.17        308.10      1045.32 o                         
  -5  30   1      43740.76      51116.36      2778.16 o                         
  -4  30   1       1033.49       3867.43      1093.03 o                         
  -3  30   1      41452.45      43462.94      2504.88 o                         
  -2  30   1       5264.35       7786.23      1186.91 o                         
  -1  30   1       5941.77       7309.55      1089.49 o                         
   0  30   1       2006.88       2614.84      1266.90 o                         
   1  30   1      28653.22      36210.71      2296.11 o                         
   2  30   1       1331.07       1838.91       949.03 o                         
   3  30   1      54119.11      64252.04      3272.61 o                         
   4  30   1        505.74       2290.89       910.83 o                         
   5  30   1      27644.04      30092.54      2201.61 o                         
  -4  31   1      15022.91      15389.01      1685.78 o                         
  -3  31   1       1295.20       2957.87      1015.52 o                         
  -2  31   1       7834.93       8792.07      1272.69 o                         
  -1  31   1      29967.20      35890.38      2528.39 o                         
   0  31   1        828.26       3156.14      1297.45 o                         
   1  31   1      32187.50      35078.26      2337.08 o                         
   2  31   1       7918.65       7075.46      1218.70 o                         
   3  31   1       2701.56       3315.67      1145.64 o                         
   4  31   1       1825.11       2501.45      1382.31 o                         
  -3  32   1       2448.24       3664.30      1058.19 o                         
  -2  32   1      27850.02      37861.00      2345.21 o                         
  -1  32   1       2483.35       3069.80      1119.86 o                         
   0  32   1      41934.80      48823.66      3034.70 o                         
   1  32   1         51.15        448.84      1183.13 o                         
   2  32   1       5593.28       7192.94      1260.57 o                         
   3  32   1        930.15       1550.87      1048.97 o                         
  -1  33   1       1389.72       4582.14      1384.40 o                         
   0  33   1        593.28       -144.00      1383.62 o                         
 -14   0   2      26213.28      38980.82     10737.28 o                         
 -13   0   2         66.36        829.26      1663.35 o                         
 -12   0   2      21255.92      22833.63      2420.52 o                         
 -11   0   2      46832.26      50336.07      3198.34 o                         
 -10   0   2      15661.45      15138.36      1414.30 o                         
  -9   0   2      46044.20      47495.09      2074.77 o                         
  -8   0   2     203012.06     207715.70      4151.35 o                         
  -7   0   2         31.77        862.02       467.18 o                         
  -6   0   2     461102.03     464863.53      6767.51 o                         
  -5   0   2       4715.16       5457.00       403.18 o                         
  -4   0   2       5425.82       7077.02       384.76 o                         
  -3   0   2     630722.06     672456.75      6007.28 o                         
  -2   0   2      97087.85     106171.29      1014.23 o                         
  -1   0   2        110.39        100.73        85.38 o                         
   0   0   2     501100.59     523811.16      3348.38 o                         
   1   0   2       3562.90       4559.91       199.29 o                         
   2   0   2        734.90        556.93       198.87 o                         
   3   0   2      79720.51      83443.30      1323.37 o                         
   4   0   2      37677.93      36915.04       793.14 o                         
   5   0   2      68534.35      68228.68      1473.55 o                         
   6   0   2     253095.05     247179.23      3646.13 o                         
   7   0   2       4338.39       4452.06       621.22 o                         
   8   0   2     139694.92     139483.84      3640.23 o                         
   9   0   2       5615.01       4937.45       766.37 o                         
  10   0   2        173.61       1843.93       696.84 o                         
  11   0   2      41549.97      42284.19      2834.17 o                         
  12   0   2      28315.07      31443.76      3482.09 o                         
  13   0   2       2180.01       1483.99      1972.20 o                         
 -14   1   2         11.42      -2898.64      2898.64 o                         
 -13   1   2      11409.74      12075.36      1662.61 o                         
 -12   1   2      14182.98      12454.25      1304.39 o                         
 -11   1   2        465.11        416.17       637.16 o                         
 -10   1   2      48162.14      50549.20      1907.63 o                         
  -9   1   2      80308.77      81094.55      2023.20 o                         
  -8   1   2       7886.46       8094.45       588.50 o                         
  -7   1   2     121402.27     120196.77      1924.35 o                         
  -6   1   2     236626.73     234823.44      1937.84 o                         
  -5   1   2      62264.16      61726.07       854.74 o                         
  -4   1   2     388476.53     401479.09      2969.73 o                         
  -3   1   2      58653.70      63326.34       628.00 o                         
  -2   1   2      63728.15      69389.12       578.33 o                         
  -1   1   2     174420.70     193042.23      1018.19 o                         
   0   1   2      10889.22      11382.20       302.37 o                         
   1   1   2      61763.66      66692.63       529.30 o                         
   2   1   2      15050.12      15156.01       278.52 o                         
   3   1   2       1318.87       1661.78       151.04 o                         
   4   1   2     106756.33     108599.59      1223.04 o                         
   5   1   2         65.55        393.81       220.49 o                         
   6   1   2       2373.67       3626.48       322.10 o                         
   7   1   2       4491.81       4044.17       380.58 o                         
   8   1   2      27981.57      29851.23      1065.81 o                         
   9   1   2       2658.94       2632.15       517.66 o                         
  10   1   2      45140.74      47695.51      1606.90 o                         
  11   1   2       7306.40       7712.53      1000.70 o                         
  12   1   2       2430.82       3374.31      1062.04 o                         
  13   1   2      40323.36      35305.43      2935.99 o                         
 -14   2   2         44.91       1885.93      3831.97 o                         
 -13   2   2      13930.49      15520.76      2137.10 o                         
 -12   2   2      16072.77      13736.68      1425.02 o                         
 -11   2   2      42205.19      42566.82      1944.99 o                         
 -10   2   2      10919.31       8500.86       858.41 o                         
  -9   2   2     111113.59     113477.37      2356.27 o                         
  -8   2   2      33416.94      33842.67      1120.93 o                         
  -7   2   2        423.59        959.37       288.16 o                         
  -6   2   2     163290.12     165145.95      1501.29 o                         
  -5   2   2     261612.61     264305.59      1981.31 o                         
  -4   2   2         10.06         86.40       118.09 o                         
  -3   2   2     406002.12     431690.59      3080.16 o                         
  -2   2   2      32119.24      35604.61       442.39 o                         
  -1   2   2      40666.60      43406.55       408.04 o                         
   0   2   2        517.55        671.34        83.38 o                         
   1   2   2      92135.08      96136.88       695.53 o                         
   2   2   2       2816.23       3133.07       142.34 o                         
   3   2   2      98555.55     102664.44      1153.08 o                         
   4   2   2        971.32       1401.16       197.82 o                         
   5   2   2      90989.81      90195.60      1065.72 o                         
   6   2   2       4090.59       3869.72       382.91 o                         
   7   2   2         67.66        504.23       312.50 o                         
   8   2   2        139.87        355.82       413.81 o                         
   9   2   2      72795.61      73534.76      1902.71 o                         
  10   2   2      14226.38      14305.66       927.30 o                         
  11   2   2      58512.77      56214.93      2513.15 o                         
  12   2   2      10698.23       9739.18      1384.73 o                         
  13   2   2       7487.87       9835.39      1817.69 o                         
 -14   3   2        780.81        332.16      1682.85 o                         
 -13   3   2        890.16        801.06      1137.05 o                         
 -12   3   2       8857.40       7083.35      1073.11 o                         
 -11   3   2       4180.61       5159.89       793.85 o                         
 -10   3   2       9103.92      10276.31       897.30 o                         
  -9   3   2      65830.31      66862.50      1862.98 o                         
  -8   3   2      48928.33      47847.94      1450.18 o                         
  -7   3   2      55864.42      54247.13       919.48 o                         
  -6   3   2      34640.57      35930.47       713.22 o                         
  -5   3   2      35654.38      36253.32       694.26 o                         
  -4   3   2      25091.12      26141.57       524.23 o                         
  -3   3   2     105679.76     112314.90       913.73 o                         
  -2   3   2      19373.21      20917.85       341.01 o                         
  -1   3   2     157343.23     166947.66      1150.32 o                         
   0   3   2        199.42        391.19        86.87 o                         
   1   3   2      28305.96      29368.19       372.30 o                         
   2   3   2        712.29        850.44        96.55 o                         
   3   3   2        532.49       1014.69       126.83 o                         
   4   3   2      62623.12      64393.55       819.36 o                         
   5   3   2      45158.87      43788.67       730.69 o                         
   6   3   2       3925.24       3563.59       308.38 o                         
   7   3   2      15924.56      15601.00       639.44 o                         
   8   3   2       4538.29       4978.92       466.52 o                         
   9   3   2      14815.64      14881.51       953.33 o                         
  10   3   2       1398.36       1838.17       567.82 o                         
  11   3   2      17488.81      16734.69      1438.29 o                         
  12   3   2       1561.07       2731.90      1004.05 o                         
  13   3   2      29361.76      28065.86      2562.56 o                         
 -13   4   2       2379.80       1703.34      1659.68 o                         
 -12   4   2       2843.38       3019.48       978.81 o                         
 -11   4   2        236.12        635.53       572.01 o                         
 -10   4   2      23861.82      26199.65      1442.32 o                         
  -9   4   2       1001.18       1553.58       428.28 o                         
  -8   4   2      63228.94      56583.80      1131.48 o                         
  -7   4   2       9533.62      10068.21       428.25 o                         
  -6   4   2      93652.55      96652.13      1236.44 o                         
  -5   4   2      19011.83      19538.78       512.50 o                         
  -4   4   2      29767.58      30152.74       556.20 o                         
  -3   4   2      16030.63      17510.77       439.16 o                         
  -2   4   2      25147.80      26833.47       421.81 o                         
  -1   4   2        193.86        363.77       106.52 o                         
   0   4   2     408510.03     420743.53      2276.70 o                         
   1   4   2         20.58        230.75       101.56 o                         
   2   4   2      28388.72      29408.86       435.38 o                         
   3   4   2      78473.17      79545.80       880.44 o                         
   4   4   2        697.37        997.49       150.98 o                         
   5   4   2      62328.70      65504.85       988.74 o                         
   6   4   2       5842.26       6014.48       312.24 o                         
   7   4   2       5527.79       5396.22       408.42 o                         
   8   4   2      11225.16      11082.24       623.87 o                         
   9   4   2       2185.35       2664.36       641.84 o                         
  10   4   2       5947.87       6277.41       772.98 o                         
  11   4   2        101.91       1966.53       732.05 o                         
  12   4   2      13519.71      13048.92      1356.96 o                         
  13   4   2       6010.49       4379.86      1523.41 o                         
 -13   5   2       3015.91       1105.69      1739.13 o                         
 -12   5   2      16570.20      13515.82      1782.07 o                         
 -11   5   2       3824.89       3284.96       622.23 o                         
 -10   5   2      27312.65      28990.38      1577.99 o                         
  -9   5   2       3349.81       3969.98       585.28 o                         
  -8   5   2       3608.66       3445.43       479.64 o                         
  -7   5   2      39721.14      39319.31       820.89 o                         
  -6   5   2       1673.94       1979.42       215.10 o                         
  -5   5   2       6783.75       6319.69       282.15 o                         
  -4   5   2      68911.33      70805.02      1063.21 o                         
  -3   5   2      12954.38      14099.69       383.16 o                         
  -2   5   2      13410.26      13438.85       335.57 o                         
  -1   5   2     102771.75     113516.25       895.93 o                         
   0   5   2      60749.04      65304.58       721.33 o                         
   1   5   2      96786.98     101292.52       924.52 o                         
   2   5   2      30877.53      30651.49       489.99 o                         
   3   5   2        695.86        773.64       145.46 o                         
   4   5   2       4107.53       4400.14       261.71 o                         
   5   5   2      33226.38      32008.70       669.10 o                         
   6   5   2      13557.00      12761.42       482.74 o                         
   7   5   2         11.32        281.21       202.26 o                         
   8   5   2         61.38        113.50       299.83 o                         
   9   5   2       9996.12       9574.87       764.11 o                         
  10   5   2      67334.20      62352.04      2519.11 o                         
  11   5   2         27.41       -204.39       687.37 o                         
  12   5   2      24427.76      25639.74      2214.25 o                         
  13   5   2       2827.86       -212.95      1355.89 o                         
 -13   6   2        112.66       1079.65      1434.83 o                         
 -12   6   2       1352.58        581.31      1245.51 o                         
 -11   6   2       9322.85       9908.25      1082.16 o                         
 -10   6   2       3680.09       4942.34       823.70 o                         
  -9   6   2      55719.65      52826.95      1790.14 o                         
  -8   6   2       6665.01       6732.68       450.65 o                         
  -7   6   2       1948.06       1565.63       297.13 o                         
  -6   6   2       9139.50       8654.21       414.55 o                         
  -5   6   2     180240.27     179595.59      1857.45 o                         
  -4   6   2      24766.77      25396.16       646.47 o                         
  -3   6   2     173478.98     176127.73      1726.09 o                         
  -2   6   2      11686.32      11592.18       327.20 o                         
  -1   6   2       3468.79       3633.99       199.84 o                         
   0   6   2      10380.12      10929.13       350.07 o                         
   1   6   2     255968.03     266472.12      1771.81 o                         
   2   6   2      47593.98      48774.95       693.54 o                         
   3   6   2       1586.60       1601.13       170.04 o                         
   4   6   2       5068.43       5026.37       294.69 o                         
   5   6   2      96941.91      96200.50      1272.08 o                         
   6   6   2      24437.81      23280.99       604.28 o                         
   7   6   2       7997.54       7775.53       393.98 o                         
   8   6   2       7828.62       7011.44       591.08 o                         
   9   6   2       2711.84       2225.76       504.55 o                         
  10   6   2       6890.06       6855.13       920.42 o                         
  11   6   2       2888.80       2470.55      1075.63 o                         
  12   6   2       4992.68       5945.17      1191.29 o                         
  13   6   2        121.28       1729.82      1426.74 o                         
 -13   7   2       1719.41       1344.98      1158.71 o                         
 -12   7   2       1592.08       2620.09       908.34 o                         
 -11   7   2       1478.95       1982.36      1017.47 o                         
 -10   7   2       1912.98       2222.19       609.12 o                         
  -9   7   2      44308.59      44157.30      1649.47 o                         
  -8   7   2      13498.49      13550.17       624.24 o                         
  -7   7   2     140956.70     134600.81      1729.29 o                         
  -6   7   2       1382.15       1617.92       269.27 o                         
  -5   7   2      23882.06      24842.51       738.12 o                         
  -4   7   2         97.44        434.61       215.41 o                         
  -3   7   2     110783.73     115089.60      1495.72 o                         
  -2   7   2       9650.54      10974.41       364.30 o                         
  -1   7   2      73733.07      74144.95      1012.40 o                         
   0   7   2       5985.16       6551.65       299.86 o                         
   1   7   2       2394.39       2267.90       208.52 o                         
   2   7   2      16049.07      16062.03       422.05 o                         
   3   7   2      16258.36      16577.23       484.98 o                         
   4   7   2      70424.82      70943.36      1132.18 o                         
   5   7   2      40673.82      40290.93       909.17 o                         
   6   7   2        314.35        575.51       213.88 o                         
   7   7   2      69940.79      65256.12      1067.11 o                         
   8   7   2        216.67        441.33       375.17 o                         
   9   7   2      20821.23      21651.53      1244.28 o                         
  10   7   2       2992.98       3887.66       873.97 o                         
  11   7   2       6120.91       5934.06      1525.46 o                         
  12   7   2       1240.76        -93.84      1297.50 o                         
  13   7   2      23150.09      29358.28      3259.18 o                         
 -13   8   2       4920.35       6155.17      1906.65 o                         
 -12   8   2      10012.18       7441.77      1382.55 o                         
 -11   8   2      10829.49      11073.61      1409.20 o                         
 -10   8   2      12383.27      10706.88      1142.07 o                         
  -9   8   2       3113.46       3336.95       551.67 o                         
  -8   8   2      85129.02      87375.48      1833.02 o                         
  -7   8   2      13922.07      13335.77       666.28 o                         
  -6   8   2      64683.82      64162.72      1382.48 o                         
  -5   8   2     111860.28     108853.05      1560.17 o                         
  -4   8   2     101536.23      97453.96      1409.40 o                         
  -3   8   2       7399.80       6494.43       358.66 o                         
  -2   8   2      45325.05      43947.64       787.01 o                         
  -1   8   2        206.56        319.42       225.47 o                         
   0   8   2      99394.12     101565.77      1295.89 o                         
   1   8   2     110510.70     108353.03      1297.08 o                         
   2   8   2      75244.33      74880.46       910.48 o                         
   3   8   2       1205.53       1382.78       202.31 o                         
   4   8   2         12.60        136.19       175.52 o                         
   5   8   2       6301.76       6008.15       394.31 o                         
   6   8   2       4279.64       4529.13       398.51 o                         
   7   8   2      12711.61      12504.02       496.77 o                         
   8   8   2      18012.75      17997.80       813.64 o                         
   9   8   2      24079.43      25660.62      1406.33 o                         
  10   8   2      19265.21      20771.66      1619.96 o                         
  11   8   2       8330.73       7916.55      1303.63 o                         
  12   8   2      14087.45      13886.59      2019.75 o                         
  13   8   2        879.29       1336.38      1492.51 o                         
 -13   9   2        454.54       2363.43      1435.66 o                         
 -12   9   2      39212.33      37663.82      2883.45 o                         
 -11   9   2         18.83        611.31       739.00 o                         
 -10   9   2      57160.71      61997.44      2762.33 o                         
  -9   9   2       4386.51       4655.47       683.83 o                         
  -8   9   2       2583.60       3392.73       499.51 o                         
  -7   9   2      17623.98      17365.68       779.91 o                         
  -6   9   2     121561.74     120804.04      1818.64 o                         
  -5   9   2      14483.20      15452.19       658.76 o                         
  -4   9   2     396715.16     379921.59      2959.55 o                         
  -3   9   2         50.00        332.94       162.61 o                         
  -2   9   2     215126.59     205020.38      1839.16 o                         
  -1   9   2      22483.82      21883.87       707.37 o                         
   0   9   2         17.07        644.00       228.95 o                         
   1   9   2       3434.07       3820.13       288.92 o                         
   2   9   2     141824.20     141023.94      1486.59 o                         
   3   9   2        159.95        628.48       222.77 o                         
   4   9   2      86992.97      85249.70      1315.78 o                         
   5   9   2        462.14        407.83       217.64 o                         
   6   9   2      20508.55      21037.56       793.90 o                         
   7   9   2       6705.62       6296.98       470.91 o                         
   8   9   2       9222.54       8977.51       585.95 o                         
   9   9   2       3570.31       2848.33       774.37 o                         
  10   9   2      47156.23      51356.14      2876.79 o                         
  11   9   2       6803.70       5856.56      1279.41 o                         
  12   9   2      23161.91      22893.17      2569.20 o                         
  13   9   2      10823.21       8437.27      2097.25 o                         
 -13  10   2       1348.81        609.74      1288.73 o                         
 -12  10   2       1318.78       1107.68       930.89 o                         
 -11  10   2      41501.97      43502.42      2561.87 o                         
 -10  10   2        811.69        224.40       696.88 o                         
  -9  10   2      59361.56      58879.21      2277.18 o                         
  -8  10   2      88960.91      91052.72      2074.19 o                         
  -7  10   2      11994.57      12150.86       661.47 o                         
  -6  10   2     110594.19     107421.27      1825.60 o                         
  -5  10   2      45087.80      44460.03      1080.95 o                         
  -4  10   2      39148.44      38476.61       988.44 o                         
  -3  10   2     177125.58     174699.72      1729.69 o                         
  -2  10   2      93056.45      89346.55      1207.59 o                         
  -1  10   2      20129.09      19878.05       720.09 o                         
   0  10   2      46329.11      44269.46       919.90 o                         
   1  10   2        301.43        514.23       216.83 o                         
   2  10   2      10090.75       9977.63       425.19 o                         
   3  10   2      21870.21      21673.36       719.62 o                         
   4  10   2      29976.15      29715.12       836.55 o                         
   5  10   2      18262.87      17827.62       688.31 o                         
   6  10   2     138015.44     138798.97      2115.04 o                         
   7  10   2         14.82        332.43       356.01 o                         
   8  10   2      24249.18      25932.85      1038.65 o                         
   9  10   2      10960.79      10827.53       959.73 o                         
  10  10   2      15002.10      15785.40      1638.17 o                         
  11  10   2      22955.54      24881.25      2270.32 o                         
  12  10   2      14808.05      13881.94      2075.90 o                         
  13  10   2        297.75       1490.18      1808.04 o                         
 -13  11   2      22056.67      18660.65      2223.15 o                         
 -12  11   2      10251.49       9895.25      1585.50 o                         
 -11  11   2       2818.26       3242.92       991.74 o                         
 -10  11   2      10985.88       9501.98      1148.82 o                         
  -9  11   2      63291.32      62566.02      2381.47 o                         
  -8  11   2        203.44        990.44       434.49 o                         
  -7  11   2     263875.44     254551.55      3209.78 o                         
  -6  11   2      22335.96      23041.17       844.50 o                         
  -5  11   2      77492.19      74002.53      1588.86 o                         
  -4  11   2      95613.95      97181.33      1760.12 o                         
  -3  11   2      15391.35      15779.59       566.26 o                         
  -2  11   2        388.11        483.47       212.43 o                         
  -1  11   2     429089.47     419582.03      3282.08 o                         
   0  11   2         13.49        212.02       195.05 o                         
   1  11   2     298916.66     291419.12      2487.59 o                         
   2  11   2      11270.59      11110.66       472.25 o                         
   3  11   2      11531.17      11968.73       556.62 o                         
   4  11   2       3448.13       3935.86       378.58 o                         
   5  11   2       2291.68       2230.43       294.81 o                         
   6  11   2       7127.43       7036.29       484.62 o                         
   7  11   2      61930.70      62538.53      1598.13 o                         
   8  11   2      12865.91      12382.83       770.08 o                         
   9  11   2      10112.10       9920.93       990.64 o                         
  10  11   2       5450.15       5363.78      1288.53 o                         
  11  11   2       1942.87       2644.60      1192.76 o                         
  12  11   2      10143.16       5285.75      2169.67 o                         
 -13  12   2       4508.56       6210.19      1428.75 o                         
 -12  12   2      12426.65      10441.33      1618.86 o                         
 -11  12   2      34881.65      37707.20      2206.56 o                         
 -10  12   2       4926.48       3675.84       871.59 o                         
  -9  12   2       5793.05       6278.24       916.08 o                         
  -8  12   2      25695.89      27022.03      1333.87 o                         
  -7  12   2       2729.47       3334.49       524.26 o                         
  -6  12   2      51017.28      49053.68      1364.22 o                         
  -5  12   2      50205.33      49260.09      1221.16 o                         
  -4  12   2      22898.57      23382.84       723.44 o                         
  -3  12   2      93767.21      89973.88      1451.55 o                         
  -2  12   2       4310.52       4236.53       361.82 o                         
  -1  12   2       7577.70       7156.05       425.32 o                         
   0  12   2        500.92        916.13       233.46 o                         
   1  12   2     184912.03     182695.28      2034.10 o                         
   2  12   2       9300.73       9311.04       473.53 o                         
   3  12   2      43191.10      42757.52      1051.52 o                         
   4  12   2        184.84        431.71       245.37 o                         
   5  12   2       5514.50       5013.21       417.58 o                         
   6  12   2       3156.68       3388.26       387.84 o                         
   7  12   2       9562.90       9772.88       684.56 o                         
   8  12   2       1169.82       1465.52       454.55 o                         
   9  12   2      29186.62      29334.04      1724.81 o                         
  10  12   2       2058.82       2220.98       908.04 o                         
  11  12   2      31347.28      34502.34      2906.66 o                         
  12  12   2       9124.18       9804.06      1729.90 o                         
 -12  13   2      21073.68      24590.21      2385.11 o                         
 -11  13   2        348.96       1300.11       836.70 o                         
 -10  13   2      33652.44      31173.88      1992.31 o                         
  -9  13   2       1910.68       1518.70       902.03 o                         
  -8  13   2      31793.27      33264.53      1530.50 o                         
  -7  13   2       4135.73       4706.41       575.24 o                         
  -6  13   2      50119.51      45879.33      1353.32 o                         
  -5  13   2       4829.88       4068.64       510.83 o                         
  -4  13   2     145150.42     147541.25      1914.65 o                         
  -3  13   2       1295.12       1342.79       277.94 o                         
  -2  13   2      97796.16      96208.14      1604.46 o                         
  -1  13   2       1102.67        973.67       264.53 o                         
   0  13   2      21202.63      20260.85       774.20 o                         
   1  13   2      13313.04      12584.58       554.31 o                         
   2  13   2      25330.50      25885.92       805.99 o                         
   3  13   2      17355.48      17077.61       705.48 o                         
   4  13   2      27966.18      27424.01       914.87 o                         
   5  13   2       5379.49       5626.94       436.41 o                         
   6  13   2      18629.83      19253.38       969.62 o                         
   7  13   2      29469.58      30632.45      1272.76 o                         
   8  13   2      11594.87      10433.64       836.23 o                         
   9  13   2        435.30        644.87       793.95 o                         
  10  13   2       5728.14       4034.97      1245.21 o                         
  11  13   2      10731.73       9550.96      1465.42 o                         
  12  13   2       7249.67       8127.28      1614.57 o                         
 -12  14   2         59.66       2467.75      1165.92 o                         
 -11  14   2        834.63        529.55      1007.02 o                         
 -10  14   2       2516.43       2274.71       798.29 o                         
  -9  14   2        376.21        722.78       800.80 o                         
  -8  14   2      49136.26      48759.93      1860.05 o                         
  -7  14   2       3661.75       4467.36       638.35 o                         
  -6  14   2      45196.34      43922.41      1461.48 o                         
  -5  14   2        336.00         66.46       294.48 o                         
  -4  14   2        949.07        833.81       262.40 o                         
  -3  14   2        135.90        505.97       272.02 o                         
  -2  14   2      65330.69      62810.50      1315.83 o                         
  -1  14   2       7275.29       6624.59       418.39 o                         
   0  14   2       3885.34       3877.52       441.96 o                         
   1  14   2      20421.69      20534.02       742.95 o                         
   2  14   2      17709.01      16514.46       671.11 o                         
   3  14   2      42453.55      40116.41      1117.04 o                         
   4  14   2        549.02        738.59       301.69 o                         
   5  14   2       9606.74       9433.68       580.93 o                         
   6  14   2      12670.44      12161.91       750.76 o                         
   7  14   2       1900.34       2375.99       535.56 o                         
   8  14   2       1436.61       2205.54       560.75 o                         
   9  14   2        382.87        252.20       732.63 o                         
  10  14   2       5161.68       7011.81      1185.26 o                         
  11  14   2       2148.85       1301.47      1186.25 o                         
  12  14   2       9397.57       9767.95      1816.01 o                         
 -12  15   2        752.06       1282.84      1140.81 o                         
 -11  15   2        235.77        704.99       911.06 o                         
 -10  15   2        993.50       2598.35       797.45 o                         
  -9  15   2       6837.47       7119.10      1048.19 o                         
  -8  15   2         44.28        -90.85       548.55 o                         
  -7  15   2      65323.70      66136.41      2117.47 o                         
  -6  15   2       3944.76       3537.72       568.50 o                         
  -5  15   2      14727.00      13336.29       879.46 o                         
  -4  15   2       2784.02       2774.13       337.18 o                         
  -3  15   2        363.92        583.70       331.29 o                         
  -2  15   2      20738.00      21512.95       780.58 o                         
  -1  15   2       1711.41       1250.73       345.24 o                         
   0  15   2       3106.50       2169.28       390.35 o                         
   1  15   2       4605.35       4652.14       362.63 o                         
   2  15   2      16760.80      17876.16       717.02 o                         
   3  15   2       3359.45       2932.97       378.56 o                         
   4  15   2      10282.04       9445.23       593.47 o                         
   5  15   2        292.17        -69.91       372.89 o                         
   6  15   2      15560.82      14816.89       870.65 o                         
   7  15   2      23728.21      24283.13      1202.94 o                         
   8  15   2       4292.09       3422.19       578.01 o                         
   9  15   2       2890.68       4154.54       882.64 o                         
  10  15   2       3916.96       4704.05      1063.86 o                         
  11  15   2        560.63         67.10      1294.05 o                         
  12  15   2         23.98       1611.52      1544.87 o                         
 -12  16   2       1321.36       1683.14      1277.36 o                         
 -11  16   2      17435.60      20654.05      1884.05 o                         
 -10  16   2        588.76       1654.69       928.86 o                         
  -9  16   2       7055.74       6311.09       921.09 o                         
  -8  16   2       7812.22       8588.41       847.44 o                         
  -7  16   2      18259.33      18446.79      1166.06 o                         
  -6  16   2       2714.71       2404.98       548.17 o                         
  -5  16   2      52955.19      52160.20      1632.11 o                         
  -4  16   2        536.41       1211.08       416.76 o                         
  -3  16   2     109116.30     106837.30      1924.68 o                         
  -2  16   2      30912.54      28797.55       918.23 o                         
  -1  16   2       8662.57       8061.70       609.78 o                         
   0  16   2       1031.84       1160.73       395.88 o                         
   1  16   2        441.91        588.65       311.58 o                         
   2  16   2      13884.21      13283.06       642.13 o                         
   3  16   2      24260.77      26237.42       921.56 o                         
   4  16   2       9836.54       8341.64       601.98 o                         
   5  16   2      12233.45      10490.92       774.03 o                         
   6  16   2      39590.73      39822.79      1515.10 o                         
   7  16   2       2175.03       1866.53       482.56 o                         
   8  16   2      18670.68      18195.79      1260.56 o                         
   9  16   2       1803.12       1981.65       836.94 o                         
  10  16   2       2540.52       1158.55      1529.59 o                         
  11  16   2       7292.37       7670.43      1532.01 o                         
 -12  17   2      11620.54      10526.20      1759.77 o                         
 -11  17   2          0.29       1572.97      1227.01 o                         
 -10  17   2       5147.56       5341.47       958.88 o                         
  -9  17   2        255.64       -376.76       749.43 o                         
  -8  17   2         63.24        450.52       574.13 o                         
  -7  17   2       1359.59       1731.41       643.91 o                         
  -6  17   2        404.90        598.33       521.35 o                         
  -5  17   2         38.64        398.11       478.66 o                         
  -4  17   2       7335.66       6067.64       590.11 o                         
  -3  17   2          7.70        228.46       297.41 o                         
  -2  17   2      34644.99      33625.28       962.82 o                         
  -1  17   2       3750.55       3340.20       474.68 o                         
   0  17   2        680.57        694.26       415.73 o                         
   1  17   2       3303.72       2431.28       425.61 o                         
   2  17   2      10434.48      10375.84       585.38 o                         
   3  17   2        169.07         40.01       303.34 o                         
   4  17   2        531.52        424.93       356.52 o                         
   5  17   2        745.57       1179.83       433.08 o                         
   6  17   2        112.56        768.84       525.72 o                         
   7  17   2        364.09       -426.94       480.95 o                         
   8  17   2        534.53        945.57       616.40 o                         
   9  17   2         53.83        319.90       860.90 o                         
  10  17   2       7081.45       5302.20      1281.67 o                         
  11  17   2        472.49       1386.55      1242.60 o                         
 -11  18   2       7726.61       6169.95      1304.12 o                         
 -10  18   2      24129.96      25221.41      2008.34 o                         
  -9  18   2        183.85        -84.74       793.11 o                         
  -8  18   2      54896.78      56782.85      2210.54 o                         
  -7  18   2        108.63        886.66       595.47 o                         
  -6  18   2      38358.21      38793.95      1649.88 o                         
  -5  18   2       5012.98       3810.41       603.76 o                         
  -4  18   2       9995.77       8783.16       679.72 o                         
  -3  18   2      16249.79      15397.19       800.63 o                         
  -2  18   2      59163.98      56445.79      1548.05 o                         
  -1  18   2        625.13        855.83       352.11 o                         
   0  18   2      76822.44      80798.52      2006.90 o                         
   1  18   2      16276.23      16689.67       847.90 o                         
   2  18   2      47569.95      47212.05      1229.54 o                         
   3  18   2      34839.37      34024.45      1215.64 o                         
   4  18   2       1575.36       1974.70       459.88 o                         
   5  18   2        347.07        662.66       457.75 o                         
   6  18   2       7128.08       5900.28       682.92 o                         
   7  18   2       4692.45       3085.37       698.81 o                         
   8  18   2      15587.77      16457.78      1213.78 o                         
   9  18   2         42.42       1602.63       876.42 o                         
  10  18   2       7139.84      10445.64      1392.52 o                         
  11  18   2       7474.94       8887.17      1886.57 o                         
 -11  19   2         26.65       1083.26      1151.15 o                         
 -10  19   2        141.63       1741.43      1001.58 o                         
  -9  19   2       8518.76       7511.13      1288.79 o                         
  -8  19   2        551.38       1706.87       812.57 o                         
  -7  19   2      15422.24      15580.51      1195.05 o                         
  -6  19   2      14971.97      14972.23      1065.23 o                         
  -5  19   2       2135.41       2186.91       576.42 o                         
  -4  19   2      14319.74      13529.64       827.99 o                         
  -3  19   2      11426.25      12128.01       771.59 o                         
  -2  19   2      16432.16      14979.84       874.05 o                         
  -1  19   2       1676.07       1627.83       469.88 o                         
   0  19   2       2386.31       2550.88       614.04 o                         
   1  19   2        936.33       1156.41       433.13 o                         
   2  19   2       1482.32       1889.88       405.79 o                         
   3  19   2      17717.82      17953.44       957.10 o                         
   4  19   2         50.44        145.43       445.39 o                         
   5  19   2       3672.48       3022.19       520.71 o                         
   6  19   2       5106.33       5110.51       676.40 o                         
   7  19   2       3594.85       3838.11       667.79 o                         
   8  19   2       1174.30       1552.43       732.70 o                         
   9  19   2        424.88       2582.76      1011.25 o                         
  10  19   2       1579.46       1423.33      1264.01 o                         
  11  19   2       6285.93       5808.07      1985.34 o                         
 -11  20   2      25211.67      27718.92      2563.19 o                         
 -10  20   2        492.03       1109.78      1316.72 o                         
  -9  20   2      12056.15      12968.83      1783.52 o                         
  -8  20   2       1048.58       1129.41       714.97 o                         
  -7  20   2       2582.86       2350.49       741.86 o                         
  -6  20   2        678.23        827.89       643.96 o                         
  -5  20   2      38227.98      41358.30      1826.87 o                         
  -4  20   2       4690.92       3687.79       641.42 o                         
  -3  20   2      63651.99      63991.27      1943.49 o                         
  -2  20   2      13291.16      13767.22       873.86 o                         
  -1  20   2       4719.33       3857.72       539.59 o                         
   0  20   2       5111.24       5167.64       549.91 o                         
   1  20   2       8092.62       6558.28       619.16 o                         
   2  20   2       5014.44       3967.04       550.79 o                         
   3  20   2      59027.13      59989.83      1873.80 o                         
   4  20   2        503.16        633.25       578.41 o                         
   5  20   2      25830.95      26143.36      1455.51 o                         
   6  20   2       4144.47       3102.70       698.38 o                         
   7  20   2        185.23        117.28       641.14 o                         
   8  20   2        506.99        776.90       953.42 o                         
   9  20   2       7013.93       5440.99      1120.47 o                         
  10  20   2       1972.74       3074.48      1320.25 o                         
 -10  21   2         82.91        982.84      1319.22 o                         
  -9  21   2       3538.72       2578.24      1083.29 o                         
  -8  21   2       4078.08       4585.08       860.50 o                         
  -7  21   2      14383.46      16207.16      1293.99 o                         
  -6  21   2         60.59       -407.90       696.90 o                         
  -5  21   2       5874.75       5490.75       750.78 o                         
  -4  21   2       6249.54       5284.56       743.81 o                         
  -3  21   2        269.56        663.53       458.68 o                         
  -2  21   2       4750.23       4476.70       609.81 o                         
  -1  21   2      26630.76      27651.99      1196.60 o                         
   0  21   2        828.53       1308.65       482.62 o                         
   1  21   2      38615.67      42056.54      1485.30 o                         
   2  21   2         57.21        313.12       456.88 o                         
   3  21   2       5169.46       4236.01       621.57 o                         
   4  21   2        502.25        166.16       621.48 o                         
   5  21   2        973.19        548.60       677.19 o                         
   6  21   2       4556.75       4074.73       977.40 o                         
   7  21   2        396.49        493.85       709.09 o                         
   8  21   2        322.90       -437.27       920.35 o                         
   9  21   2        212.79        509.57      1136.89 o                         
  10  21   2        434.60       3492.85      1422.08 o                         
 -10  22   2        642.86       -131.40      1123.47 o                         
  -9  22   2        212.47         19.58      1100.92 o                         
  -8  22   2      14280.10      15598.81      1467.93 o                         
  -7  22   2      11881.52      11548.49      1158.19 o                         
  -6  22   2      22321.28      22534.92      1481.03 o                         
  -5  22   2      18785.91      21935.75      1441.96 o                         
  -4  22   2        229.46        176.30       623.61 o                         
  -3  22   2        119.96        285.22       477.21 o                         
  -2  22   2      11387.18      11312.41       957.25 o                         
  -1  22   2       1803.90       2206.07       556.86 o                         
   0  22   2      19659.87      22621.23      1154.21 o                         
   1  22   2       5708.15       6112.51       643.02 o                         
   2  22   2       1671.55       2115.95       560.94 o                         
   3  22   2       8077.68       6423.34       752.77 o                         
   4  22   2       6392.57       5966.19       854.78 o                         
   5  22   2      17923.58      18615.28      1456.94 o                         
   6  22   2      27253.94      29092.69      1810.70 o                         
   7  22   2       6821.79       6690.02      1218.87 o                         
   8  22   2       4169.30       2477.26      1025.88 o                         
   9  22   2          9.27        904.89      1361.67 o                         
  10  22   2       2061.69       2343.84      1294.53 o                         
 -10  23   2       4300.21       3770.74      1379.99 o                         
  -9  23   2         54.01        246.84      1133.35 o                         
  -8  23   2       5973.66       4300.40       875.42 o                         
  -7  23   2       4371.64       4959.54       944.67 o                         
  -6  23   2      13271.23      13348.93      1185.81 o                         
  -5  23   2         81.68        554.94       701.07 o                         
  -4  23   2      17217.25      20372.09      1348.08 o                         
  -3  23   2       2622.74       2198.43       575.32 o                         
  -2  23   2      10003.61      10764.87       879.91 o                         
  -1  23   2       1704.55       2934.33       639.44 o                         
   0  23   2       8753.97       8712.37       758.70 o                         
   1  23   2       4859.27       4996.35       647.58 o                         
   2  23   2        654.23       -474.06       511.92 o                         
   3  23   2       3066.02       3901.30       744.97 o                         
   4  23   2       4970.90       6921.17       975.58 o                         
   5  23   2        342.11        146.58       708.80 o                         
   6  23   2       5030.68       5790.89       894.11 o                         
   7  23   2      10325.83       8679.14      1106.65 o                         
   8  23   2       9387.65      12767.89      1617.06 o                         
   9  23   2       5213.72       4030.98      1458.92 o                         
  -9  24   2         19.91       1542.72      1319.02 o                         
  -8  24   2        634.51        333.12       853.61 o                         
  -7  24   2       1152.44       1877.07      1123.01 o                         
  -6  24   2        380.52       2075.70       803.13 o                         
  -5  24   2       5220.79       3481.92       760.00 o                         
  -4  24   2       7835.85       7061.77       903.06 o                         
  -3  24   2       6458.22       5689.82       721.13 o                         
  -2  24   2      15006.62      14764.82      1041.64 o                         
  -1  24   2       5579.06       6139.86       796.02 o                         
   0  24   2      13256.41      17148.58      1085.65 o                         
   1  24   2      18595.45      21181.12      1292.81 o                         
   2  24   2       1021.76         83.15       591.87 o                         
   3  24   2       4021.42       3647.07       763.67 o                         
   4  24   2       3016.32       2391.51       717.97 o                         
   5  24   2        150.48        602.44       765.63 o                         
   6  24   2       2405.32       3248.94       797.15 o                         
   7  24   2       2217.74       3151.15      1145.56 o                         
   8  24   2       5634.44       5756.47      1294.32 o                         
   9  24   2       5515.85       5869.44      1434.50 o                         
  -9  25   2       6099.94       6806.45      1613.39 o                         
  -8  25   2         68.20        183.03      1010.99 o                         
  -7  25   2       4900.05       4907.43       998.80 o                         
  -6  25   2       4136.00       3922.56       801.70 o                         
  -5  25   2       7400.63       9368.25      1044.02 o                         
  -4  25   2      10197.04       9761.53      1120.45 o                         
  -3  25   2       3044.76       3060.21       690.25 o                         
  -2  25   2       8043.35       8100.69       862.53 o                         
  -1  25   2       8155.61       8376.70       910.33 o                         
   0  25   2       1105.30       1129.71       661.07 o                         
   1  25   2      12718.52      15099.60      1163.63 o                         
   2  25   2       9089.08       7837.89       994.76 o                         
   3  25   2         17.50        389.67       743.06 o                         
   4  25   2       7239.55       9253.28      1039.14 o                         
   5  25   2       4775.96       5529.72       944.94 o                         
   6  25   2       7374.25       8880.75      1085.75 o                         
   7  25   2       5101.96       4564.74      1054.46 o                         
   8  25   2       1428.69       1359.62      1221.40 o                         
  -8  26   2       1211.11       1085.98      1255.52 o                         
  -7  26   2        112.43       -549.25       966.43 o                         
  -6  26   2       1574.69        949.40       841.21 o                         
  -5  26   2       2723.67       2392.41       740.36 o                         
  -4  26   2       2938.40       3205.22       793.41 o                         
  -3  26   2       5536.56       7103.22       914.37 o                         
  -2  26   2       3447.29       4721.79       791.02 o                         
  -1  26   2       6309.15       7984.53       944.38 o                         
   0  26   2       8957.17      10597.09      1003.06 o                         
   1  26   2      21872.59      24198.06      1552.30 o                         
   2  26   2        960.93       1746.81       799.60 o                         
   3  26   2       1640.27       2647.33       782.52 o                         
   4  26   2         73.36       -107.84       807.99 o                         
   5  26   2        585.14        674.11       802.01 o                         
   6  26   2       3710.29       4086.72       930.99 o                         
   7  26   2        336.49       2274.62       945.95 o                         
   8  26   2         33.60       -106.11      1108.37 o                         
  -8  27   2        397.95       -411.97      1300.27 o                         
  -7  27   2       3624.72       2848.88      1060.63 o                         
  -6  27   2       1181.89       1702.13       919.39 o                         
  -5  27   2       1908.67       1197.50       903.69 o                         
  -4  27   2       6739.16       6139.43      1014.39 o                         
  -3  27   2       3948.43       3641.42       769.51 o                         
  -2  27   2       3948.39       3843.21       775.91 o                         
  -1  27   2      17270.21      18740.74      1301.18 o                         
   0  27   2         39.01        843.55       685.72 o                         
   1  27   2      11352.46      13530.93      1381.37 o                         
   2  27   2       5124.91       4422.22       861.99 o                         
   3  27   2         84.48        922.66       805.44 o                         
   4  27   2      10865.30      12927.38      1333.60 o                         
   5  27   2       3549.22       2802.46       852.83 o                         
   6  27   2        296.46       -896.77       935.17 o                         
   7  27   2       4629.07       4638.52      1035.38 o                         
  -7  28   2       3818.66       4446.60      1125.05 o                         
  -6  28   2        224.00       1030.98       921.29 o                         
  -5  28   2       1599.60       1546.30      1078.09 o                         
  -4  28   2       4757.06       3773.20       940.79 o                         
  -3  28   2        157.60       1955.99       804.79 o                         
  -2  28   2       2188.45       2551.17       775.68 o                         
  -1  28   2        385.36        658.92       724.03 o                         
   0  28   2        432.94       1812.02       869.42 o                         
   1  28   2         35.46        485.30       799.87 o                         
   2  28   2       6760.30       6385.28       948.60 o                         
   3  28   2        186.62       1153.69       899.48 o                         
   4  28   2       5663.01       6315.04      1063.11 o                         
   5  28   2        492.55       1720.56       931.48 o                         
   6  28   2       5208.66       5369.65      1121.41 o                         
   7  28   2          1.17        578.93       962.40 o                         
  -6  29   2       4602.12       7470.47      1213.43 o                         
  -5  29   2        141.34       1788.72       949.04 o                         
  -4  29   2      16603.78      19479.87      1731.19 o                         
  -3  29   2       1617.33       2052.40       938.04 o                         
  -2  29   2         28.20       3021.16      1039.15 o                         
  -1  29   2       2122.27       3779.06       840.48 o                         
   0  29   2       6147.43       7269.03      1100.79 o                         
   1  29   2       4683.81       5891.71       940.90 o                         
   2  29   2       8138.10      10764.75      1324.17 o                         
   3  29   2       3049.52       3080.40      1042.57 o                         
   4  29   2      18540.96      19668.71      1661.06 o                         
   5  29   2       2367.32       3330.79       973.54 o                         
   6  29   2        460.99       1841.40      1076.01 o                         
  -5  30   2         45.00       1018.31       909.97 o                         
  -4  30   2        321.03       1814.11       965.74 o                         
  -3  30   2        463.24       1400.87       899.38 o                         
  -2  30   2       4031.15       2714.32       900.05 o                         
  -1  30   2       1734.72       3562.84      1020.59 o                         
   0  30   2       1168.74       2386.92      1027.57 o                         
   1  30   2       5478.23       5598.51      1002.24 o                         
   2  30   2       1274.28       2030.88      1072.31 o                         
   3  30   2        130.90        367.24       961.56 o                         
   4  30   2        256.02        433.30       951.67 o                         
   5  30   2       2384.46       2978.04      1109.28 o                         
  -4  31   2       1820.80       2058.07      1064.45 o                         
  -3  31   2       6053.06       7751.84      1333.96 o                         
  -2  31   2       1688.53       3214.07       953.72 o                         
  -1  31   2      17842.57      21378.66      1897.43 o                         
   0  31   2          6.94       1910.42       953.63 o                         
   1  31   2       3569.60       4564.12      1096.27 o                         
   2  31   2        598.59       -498.54       978.92 o                         
   3  31   2        971.91        360.84      1000.25 o                         
   4  31   2       1501.54       1925.97      1072.52 o                         
  -3  32   2       4871.45       5036.75      1170.52 o                         
  -2  32   2       2338.98       3592.83      1129.28 o                         
  -1  32   2        641.13       2311.19      1038.92 o                         
   0  32   2          4.12       1019.67      1002.66 o                         
   1  32   2       4402.69       7065.17      1298.53 o                         
   2  32   2         18.90        212.65       911.28 o                         
   3  32   2       4864.90       4890.71      1218.79 o                         
 -14   1   3       8767.61       5705.22      3318.29 o                         
 -13   1   3         73.98       1333.33      1544.93 o                         
 -12   1   3        769.02       -903.78       903.78 o                         
 -11   1   3       1218.54       1579.08       582.02 o                         
 -10   1   3       6280.03       4711.15       589.15 o                         
  -9   1   3       6453.23       6363.99       564.33 o                         
  -8   1   3        207.28        279.30       280.30 o                         
  -7   1   3      11256.96      11492.11       499.40 o                         
  -6   1   3       5971.65       6127.11       337.51 o                         
  -5   1   3       8152.44       7509.90       315.21 o                         
  -4   1   3      82070.64      87334.67       951.34 o                         
  -3   1   3        934.89        981.39       118.84 o                         
  -2   1   3       6949.18       7783.80       224.22 o                         
  -1   1   3      94084.80     100429.80       705.09 o                         
   0   1   3       1297.32       1263.79        99.42 o                         
   1   1   3      15521.92      16326.46       289.60 o                         
   2   1   3      49302.89      52663.27       572.12 o                         
   3   1   3         66.80        193.55       106.93 o                         
   4   1   3      29262.85      29038.10       511.90 o                         
   5   1   3       6265.61       6262.82       303.94 o                         
   6   1   3       1477.93       1228.21       276.05 o                         
   7   1   3        411.39        459.43       231.27 o                         
   8   1   3       2233.68       2759.27       430.74 o                         
   9   1   3       7015.94       7316.34       685.75 o                         
  10   1   3      35132.97      34235.15      1709.06 o                         
  11   1   3       1974.67       1631.16       670.54 o                         
  12   1   3       2408.00       3175.50       991.92 o                         
  13   1   3       2468.28       3104.78      1195.21 o                         
 -14   2   3        182.19       -825.65      2152.01 o                         
 -13   2   3       1728.97       -365.92      1273.08 o                         
 -12   2   3       6452.61       4979.96       920.93 o                         
 -11   2   3        248.06       1070.33      1098.20 o                         
 -10   2   3        331.17        308.70       513.82 o                         
  -9   2   3       3323.14       3756.22       464.11 o                         
  -8   2   3       7649.61       7433.37       425.49 o                         
  -7   2   3      16386.40      17250.34       633.74 o                         
  -6   2   3        592.39        691.00       173.85 o                         
  -5   2   3       1119.23       1204.90       183.39 o                         
  -4   2   3      38203.27      40149.43       643.58 o                         
  -3   2   3       2603.85       2643.30       173.36 o                         
  -2   2   3      44500.84      49953.79       537.86 o                         
  -1   2   3        129.87        392.36        88.31 o                         
   0   2   3       6599.66       7312.00       220.93 o                         
   1   2   3        745.57        927.89       108.66 o                         
   2   2   3       1388.98       1807.80       135.68 o                         
   3   2   3      36644.93      36970.74       515.10 o                         
   4   2   3      12946.79      13226.41       405.31 o                         
   5   2   3      12278.30      12852.39       395.83 o                         
   6   2   3       1231.35       1076.48       212.53 o                         
   7   2   3       6129.20       5814.51       431.64 o                         
   8   2   3      37586.15      38089.73      1362.59 o                         
   9   2   3      10796.38       9923.94       785.05 o                         
  10   2   3       2255.84       3182.92       723.77 o                         
  11   2   3       1057.50        164.49       683.64 o                         
  12   2   3        125.28       1321.03       877.74 o                         
  13   2   3        295.45       2380.27      1109.31 o                         
 -14   3   3       1077.48       1508.08      3497.91 o                         
 -13   3   3       4449.17       -431.54      1514.03 o                         
 -12   3   3       3859.05       2790.82      1020.17 o                         
 -11   3   3       1863.46       1990.38       720.44 o                         
 -10   3   3       1976.72        955.12       515.78 o                         
  -9   3   3      69375.42      71848.33      1842.63 o                         
  -8   3   3        439.36        628.28       360.40 o                         
  -7   3   3       3672.75       3547.58       294.22 o                         
  -6   3   3       2339.68       1918.78       247.20 o                         
  -5   3   3        500.04       1020.00       182.66 o                         
  -4   3   3       1698.96       1717.16       172.23 o                         
  -3   3   3      42870.98      47053.21       661.30 o                         
  -2   3   3       6070.03       6401.60       202.70 o                         
  -1   3   3       4892.14       5003.16       167.37 o                         
   0   3   3        348.15        378.95       106.30 o                         
   1   3   3     105631.98     110038.12       842.16 o                         
   2   3   3       2126.80       2208.58       143.46 o                         
   3   3   3       3708.34       4034.87       211.83 o                         
   4   3   3      58702.58      58691.86       906.90 o                         
   5   3   3      18838.47      19303.34       546.17 o                         
   6   3   3       1393.35       1519.32       306.39 o                         
   7   3   3        447.09        695.50       288.70 o                         
   8   3   3        148.27        620.28       327.46 o                         
   9   3   3      18341.90      17837.02      1061.70 o                         
  10   3   3        901.55       1264.48       641.05 o                         
  11   3   3       1831.53       1805.36       970.15 o                         
  12   3   3        354.76       1777.76      1005.40 o                         
  13   3   3       8858.40       9740.67      1771.18 o                         
 -13   4   3        722.45       -775.00       995.45 o                         
 -12   4   3       1659.68       3704.08      1077.05 o                         
 -11   4   3       1914.24       2662.75       627.87 o                         
 -10   4   3        186.97       -373.48       526.07 o                         
  -9   4   3       2892.74       3803.66       586.08 o                         
  -8   4   3        825.67        996.61       258.06 o                         
  -7   4   3      12483.59      12237.77       485.65 o                         
  -6   4   3       8231.47       7631.32       365.02 o                         
  -5   4   3       7250.17       6453.55       304.83 o                         
  -4   4   3      10643.07      10605.08       384.83 o                         
  -3   4   3      30887.89      33924.34       547.25 o                         
  -2   4   3      62421.07      67777.57       741.29 o                         
  -1   4   3      21153.06      22209.93       374.42 o                         
   0   4   3      16630.73      17541.76       373.01 o                         
   1   4   3      70464.78      75442.98       716.55 o                         
   2   4   3       7663.95       8540.89       274.65 o                         
   3   4   3      22849.19      23228.54       452.04 o                         
   4   4   3      16229.63      16752.97       488.18 o                         
   5   4   3      13872.00      14869.13       525.01 o                         
   6   4   3       6366.58       6017.76       349.28 o                         
   7   4   3         10.58        119.65       223.95 o                         
   8   4   3       2544.72       2375.51       406.21 o                         
   9   4   3        213.59        231.55       422.28 o                         
  10   4   3       2962.57       1943.49       655.70 o                         
  11   4   3        670.05        185.64       808.67 o                         
  12   4   3         25.21        313.65       914.24 o                         
  13   4   3       9255.63       6414.53      1426.24 o                         
 -13   5   3         67.96       -351.19      1277.11 o                         
 -12   5   3       5654.98       4341.44       916.79 o                         
 -11   5   3       4096.14       4368.56       869.70 o                         
 -10   5   3       4700.13       6236.83       814.02 o                         
  -9   5   3       2865.18       2102.86       487.73 o                         
  -8   5   3       7287.66       7061.64       502.16 o                         
  -7   5   3        332.63        242.69       194.80 o                         
  -6   5   3      16327.81      15969.28       536.28 o                         
  -5   5   3       5484.81       5698.80       338.35 o                         
  -4   5   3      24135.21      24698.64       611.94 o                         
  -3   5   3       8814.32       8932.37       334.39 o                         
  -2   5   3        309.03        445.88       120.24 o                         
  -1   5   3      74659.61      78664.16       744.98 o                         
   0   5   3        912.44       1245.26       151.74 o                         
   1   5   3      55668.61      56979.52       684.58 o                         
   2   5   3      21391.66      23149.73       471.33 o                         
   3   5   3        231.32        270.54       142.82 o                         
   4   5   3       6493.65       6439.20       302.38 o                         
   5   5   3       1877.81       1775.20       192.28 o                         
   6   5   3      41615.20      39456.62       964.20 o                         
   7   5   3        779.63       1049.50       215.87 o                         
   8   5   3       6536.89       7352.71       619.28 o                         
   9   5   3       7789.61       7778.97       798.01 o                         
  10   5   3       4974.66       4968.21       846.49 o                         
  11   5   3       3171.96       3803.02       980.89 o                         
  12   5   3       3674.79       4621.20      1184.20 o                         
  13   5   3          4.26        618.29      1428.42 o                         
 -13   6   3       3047.91       3196.71      1510.60 o                         
 -12   6   3        975.57       1658.54       835.86 o                         
 -11   6   3        144.65        980.95       659.03 o                         
 -10   6   3       2657.18       2268.34       826.12 o                         
  -9   6   3       6227.98       4825.25       630.99 o                         
  -8   6   3      28027.57      27151.55       885.35 o                         
  -7   6   3       1052.36        989.13       299.14 o                         
  -6   6   3      28535.87      28262.24       867.26 o                         
  -5   6   3      11577.77      10908.97       472.44 o                         
  -4   6   3      11985.93      12398.30       467.77 o                         
  -3   6   3         51.41        194.48       177.62 o                         
  -2   6   3        142.73        213.33       140.69 o                         
  -1   6   3      14796.32      15228.40       415.26 o                         
   0   6   3        663.95       1052.83       155.93 o                         
   1   6   3     107900.45     109245.02      1026.68 o                         
   2   6   3       8574.48       9452.07       329.87 o                         
   3   6   3      38110.98      38608.75       679.46 o                         
   4   6   3        216.26        371.55       161.44 o                         
   5   6   3      15180.06      16134.85       528.60 o                         
   6   6   3      20672.67      19715.45       676.17 o                         
   7   6   3        185.49        449.52       259.04 o                         
   8   6   3       9975.93       9655.26       677.05 o                         
   9   6   3        398.61        963.53       569.10 o                         
  10   6   3       2777.04       2903.19       780.24 o                         
  11   6   3        351.23       1507.26       896.92 o                         
  12   6   3       5947.96       4925.18      1504.24 o                         
  13   6   3       4922.48       7485.84      1613.66 o                         
 -13   7   3      13241.98      10692.67      2026.41 o                         
 -12   7   3        588.55        888.48       952.45 o                         
 -11   7   3         62.07        682.55       988.77 o                         
 -10   7   3       7134.04       7767.91       936.23 o                         
  -9   7   3        363.39        732.61       453.87 o                         
  -8   7   3       6588.33       6010.02       494.38 o                         
  -7   7   3      17363.88      16887.04       721.58 o                         
  -6   7   3        178.04        233.43       248.79 o                         
  -5   7   3       2088.89       2243.91       283.84 o                         
  -4   7   3       2355.18       1990.52       265.98 o                         
  -3   7   3       5786.68       6165.87       345.18 o                         
  -2   7   3       1864.84       1943.01       210.58 o                         
  -1   7   3      44637.70      45358.95       789.39 o                         
   0   7   3      15030.62      15429.67       487.47 o                         
   1   7   3      32801.89      31817.92       593.55 o                         
   2   7   3      11502.77      11865.11       397.92 o                         
   3   7   3        222.91        187.18       133.43 o                         
   4   7   3        445.27        308.31       201.78 o                         
   5   7   3       9731.38      10293.78       444.59 o                         
   6   7   3      33381.77      33478.00       791.22 o                         
   7   7   3      18049.30      17678.30       689.68 o                         
   8   7   3         27.28        228.15       373.72 o                         
   9   7   3       9938.52      10553.13       946.44 o                         
  10   7   3       1821.27       1548.69      1262.88 o                         
  11   7   3        248.06       2006.64      1010.37 o                         
  12   7   3       1509.28        234.84      1086.52 o                         
  13   7   3       5928.67       4971.41      1930.69 o                         
 -13   8   3      13707.95      11351.13      1968.35 o                         
 -12   8   3       9535.77       9366.56      1406.80 o                         
 -11   8   3      32975.14      33100.35      2113.16 o                         
 -10   8   3        190.39       -349.51       661.31 o                         
  -9   8   3      25122.09      25680.98      1245.62 o                         
  -8   8   3       1909.67       1314.80       336.57 o                         
  -7   8   3        786.12        817.34       316.02 o                         
  -6   8   3        119.77        174.81       280.77 o                         
  -5   8   3      97167.91      96570.29      1543.45 o                         
  -4   8   3      12512.83      12829.35       582.62 o                         
  -3   8   3     103385.91      98002.45      1335.84 o                         
  -2   8   3      75151.67      73442.93      1022.50 o                         
  -1   8   3       4363.59       4075.03       282.25 o                         
   0   8   3      16134.01      15479.42       567.17 o                         
   1   8   3      25426.53      24447.39       605.41 o                         
   2   8   3       6400.95       5954.73       299.31 o                         
   3   8   3       9859.01      10093.62       396.14 o                         
   4   8   3      15172.30      15062.27       544.34 o                         
   5   8   3       1996.60       2175.77       276.72 o                         
   6   8   3       2963.62       2355.92       349.03 o                         
   7   8   3       7034.77       6364.44       459.55 o                         
   8   8   3      35105.40      36409.38      1373.22 o                         
   9   8   3      67767.80      63817.77      2513.39 o                         
  10   8   3       8365.53       7017.93      1175.36 o                         
  11   8   3      23529.06      24402.62      2242.63 o                         
  12   8   3       4042.71       3905.58      1236.50 o                         
  13   8   3         63.11      -1323.59      1561.32 o                         
 -13   9   3         55.61        673.46      1554.37 o                         
 -12   9   3       8428.05      10710.74      1492.22 o                         
 -11   9   3       8068.87       9297.03      1223.67 o                         
 -10   9   3      13655.29      14330.61      1260.14 o                         
  -9   9   3        299.79        704.88       555.75 o                         
  -8   9   3      12016.88      12898.06       753.06 o                         
  -7   9   3       8829.91       8397.45       562.27 o                         
  -6   9   3      64876.64      63365.42      1333.63 o                         
  -5   9   3       8401.43       8409.57       457.28 o                         
  -4   9   3      14053.01      14550.30       644.20 o                         
  -3   9   3     108548.06     107307.11      1458.33 o                         
  -2   9   3       2252.63       2179.51       247.34 o                         
  -1   9   3      66770.01      67823.80      1228.79 o                         
   0   9   3       6169.89       5621.43       361.08 o                         
   1   9   3      14748.04      13985.56       528.87 o                         
   2   9   3      45533.58      45621.28       832.52 o                         
   3   9   3       1533.29       1486.01       208.35 o                         
   4   9   3      46436.61      45652.28       956.91 o                         
   5   9   3      36726.90      35403.19       987.40 o                         
   6   9   3      20115.12      20256.51       781.85 o                         
   7   9   3      24098.69      24601.66       896.56 o                         
   8   9   3      17186.95      16105.47       978.57 o                         
   9   9   3       1397.36       1949.64       563.78 o                         
  10   9   3       1698.40       1344.22      1007.17 o                         
  11   9   3      35884.67      34286.24      2839.30 o                         
  12   9   3       1693.48       -434.02      1308.42 o                         
  13   9   3       2196.27       2334.52      1474.85 o                         
 -13  10   3         30.49       1847.48      1716.09 o                         
 -12  10   3      14232.41      14397.44      1613.86 o                         
 -11  10   3        589.58       1390.19       972.39 o                         
 -10  10   3      20889.97      20513.31      1455.35 o                         
  -9  10   3       6794.54       6120.14       869.76 o                         
  -8  10   3     184972.59     187563.44      2833.07 o                         
  -7  10   3       4519.76       4757.89       483.34 o                         
  -6  10   3      59425.20      56619.04      1289.54 o                         
  -5  10   3       3517.89       2312.25       311.83 o                         
  -4  10   3        897.69        952.91       247.51 o                         
  -3  10   3      11796.47      11519.17       524.66 o                         
  -2  10   3      71616.38      67891.93      1107.52 o                         
  -1  10   3      23056.39      23907.69       802.24 o                         
   0  10   3      99683.91      99794.92      1524.85 o                         
   1  10   3         16.84        820.70       217.36 o                         
   2  10   3      76649.31      71771.06      1162.51 o                         
   3  10   3      45018.86      43258.93       877.19 o                         
   4  10   3      17771.15      17844.86       638.88 o                         
   5  10   3        697.17       1348.93       256.09 o                         
   6  10   3      97120.99      97971.12      1643.96 o                         
   7  10   3       2566.20       2597.46       363.26 o                         
   8  10   3      39960.45      42366.84      1598.45 o                         
   9  10   3      19435.98      19539.30      1484.64 o                         
  10  10   3        908.03       1321.26       915.42 o                         
  11  10   3        378.26        369.53      1141.09 o                         
  12  10   3      16173.78      15172.47      1972.84 o                         
 -13  11   3       8266.11       6930.10      2344.39 o                         
 -12  11   3      13022.73      12459.01      1574.42 o                         
 -11  11   3        266.06       1278.21       880.45 o                         
 -10  11   3      43424.97      45996.43      2187.76 o                         
  -9  11   3      14896.36      13502.38      1195.69 o                         
  -8  11   3       2906.93       2477.68       537.81 o                         
  -7  11   3      35631.64      34076.91      1157.76 o                         
  -6  11   3      29349.25      27229.25       917.15 o                         
  -5  11   3      10742.98      11339.47       707.60 o                         
  -4  11   3      52800.25      49776.18      1211.05 o                         
  -3  11   3        652.82        158.14       213.61 o                         
  -2  11   3      20015.48      19890.90       638.69 o                         
  -1  11   3       6856.58       6482.87       458.05 o                         
   0  11   3       8306.26       7457.43       434.41 o                         
   1  11   3       4697.15       3981.12       320.21 o                         
   2  11   3      63186.06      63459.20      1159.07 o                         
   3  11   3         48.02       -100.29       249.98 o                         
   4  11   3      40439.73      40777.50       972.36 o                         
   5  11   3        888.58        922.76       338.52 o                         
   6  11   3       2497.64       3064.03       364.99 o                         
   7  11   3      26613.17      26775.43      1063.84 o                         
   8  11   3       7711.38       7915.14       842.51 o                         
   9  11   3       6117.11       5135.02       965.21 o                         
  10  11   3      36102.68      36049.73      2426.21 o                         
  11  11   3        890.12       2220.27      1760.33 o                         
  12  11   3       8815.19       6961.78      1656.11 o                         
 -13  12   3      13943.77      12687.46      1996.11 o                         
 -12  12   3        345.34        302.03      1136.65 o                         
 -11  12   3      50682.96      53038.75      2679.65 o                         
 -10  12   3        320.09       -185.30       657.42 o                         
  -9  12   3      10473.91      10211.91      1009.13 o                         
  -8  12   3       1208.63       1592.58       531.35 o                         
  -7  12   3      55182.34      54902.65      1586.12 o                         
  -6  12   3       3022.45       3083.66       456.69 o                         
  -5  12   3      90945.72      88845.52      1988.20 o                         
  -4  12   3      45734.91      42855.16      1089.34 o                         
  -3  12   3     200266.20     194493.95      2065.68 o                         
  -2  12   3       3756.57       3500.54       322.54 o                         
  -1  12   3        436.36        257.82       284.95 o                         
   0  12   3        684.11        995.87       230.93 o                         
   1  12   3      18749.84      18282.42       685.80 o                         
   2  12   3      29152.57      29736.42       836.69 o                         
   3  12   3     201158.73     198957.91      2291.26 o                         
   4  12   3        243.75        246.08       225.03 o                         
   5  12   3      80650.94      79398.18      1487.13 o                         
   6  12   3         59.23        160.59       377.52 o                         
   7  12   3       5560.11       5679.64       556.61 o                         
   8  12   3          9.87        412.90       442.64 o                         
   9  12   3      12046.09      10809.15      1144.53 o                         
  10  12   3       1501.60       2616.13      1020.27 o                         
  11  12   3      39959.16      39464.27      3089.00 o                         
  12  12   3       1604.29       2127.06      1354.00 o                         
 -12  13   3       1424.64       1129.10      1172.87 o                         
 -11  13   3       1174.43       3070.08       935.35 o                         
 -10  13   3       3986.44       3595.31       824.69 o                         
  -9  13   3      57981.36      60938.20      2528.97 o                         
  -8  13   3      10970.31       9868.78       888.97 o                         
  -7  13   3      86219.95      86582.01      2345.48 o                         
  -6  13   3         37.84        231.76       481.45 o                         
  -5  13   3       5114.70       4898.77       510.36 o                         
  -4  13   3       3085.92       2713.11       457.95 o                         
  -3  13   3      18271.64      18726.12       720.60 o                         
  -2  13   3       3751.78       2792.61       362.93 o                         
  -1  13   3      21908.04      20873.13       823.58 o                         
   0  13   3       5315.36       4519.03       367.86 o                         
   1  13   3      24670.83      23927.58       793.18 o                         
   2  13   3      70367.54      66845.26      1299.24 o                         
   3  13   3       2924.17       2953.29       374.97 o                         
   4  13   3      10325.84       9714.23       585.40 o                         
   5  13   3      24249.41      23132.27       832.60 o                         
   6  13   3        215.72        333.01       396.93 o                         
   7  13   3      44352.70      44686.94      1446.68 o                         
   8  13   3       2168.19       2894.44       585.28 o                         
   9  13   3       1176.15        718.42       722.43 o                         
  10  13   3       7579.27       7996.77      1442.34 o                         
  11  13   3       1380.67       2724.72      1731.62 o                         
  12  13   3          0.71       1313.33      1552.86 o                         
 -12  14   3        460.47       1131.23      1131.22 o                         
 -11  14   3        171.97        429.97       823.95 o                         
 -10  14   3       9746.53      10988.11      1244.81 o                         
  -9  14   3         27.54       -292.95       704.06 o                         
  -8  14   3      46165.07      46437.34      1905.51 o                         
  -7  14   3       7031.98       6601.31       740.22 o                         
  -6  14   3      32387.62      32842.15      1404.70 o                         
  -5  14   3        446.38        357.17       304.91 o                         
  -4  14   3       9684.88       8703.88       593.28 o                         
  -3  14   3      92400.93      88986.22      1600.61 o                         
  -2  14   3     125738.18     125866.32      1923.22 o                         
  -1  14   3       5076.63       5217.04       449.89 o                         
   0  14   3      21762.49      21676.16       762.39 o                         
   1  14   3       3328.28       3496.04       327.61 o                         
   2  14   3      30111.81      29597.07       918.79 o                         
   3  14   3      15980.61      17000.40       732.48 o                         
   4  14   3      12974.89      13294.41       761.58 o                         
   5  14   3        185.71        139.33       307.19 o                         
   6  14   3      22233.38      22363.26      1066.39 o                         
   7  14   3         22.07        256.97       439.19 o                         
   8  14   3      77855.79      74758.68      2518.16 o                         
   9  14   3        687.37        779.23       904.63 o                         
  10  14   3       6907.07       7593.93      1408.12 o                         
  11  14   3        426.42       1249.48      1430.28 o                         
  12  14   3      10924.09      12167.39      1866.45 o                         
 -12  15   3      31672.88      34341.95      2660.86 o                         
 -11  15   3       7782.96       7335.45      1130.89 o                         
 -10  15   3      13658.45      13835.42      1372.96 o                         
  -9  15   3       1608.66       1589.25       751.91 o                         
  -8  15   3       5113.40       4600.79       729.71 o                         
  -7  15   3       8414.57       8993.29       809.52 o                         
  -6  15   3      39301.49      37707.06      1575.72 o                         
  -5  15   3       2759.98       2378.84       517.59 o                         
  -4  15   3      64897.79      66073.67      1539.11 o                         
  -3  15   3      46692.52      46724.56      1194.29 o                         
  -2  15   3      19690.52      19291.76       775.71 o                         
  -1  15   3     107031.02     102992.16      1695.29 o                         
   0  15   3       1448.67        744.51       228.41 o                         
   1  15   3      47809.85      45287.61      1158.87 o                         
   2  15   3       7788.26       7171.86       499.89 o                         
   3  15   3        931.20        887.19       305.28 o                         
   4  15   3       2274.36       2282.10       342.70 o                         
   5  15   3       3140.69       2888.39       481.18 o                         
   6  15   3      24489.96      23673.58      1098.11 o                         
   7  15   3      36024.44      36656.46      1450.06 o                         
   8  15   3       4662.84       4745.88       817.31 o                         
   9  15   3       1673.15       3079.31       976.71 o                         
  10  15   3      38303.86      45230.96      3079.26 o                         
  11  15   3       1046.98       1038.05      1285.29 o                         
  12  15   3       7141.42       4270.31      1466.17 o                         
 -12  16   3         45.56       1758.13      1175.71 o                         
 -11  16   3      27148.70      27371.58      2106.35 o                         
 -10  16   3          8.39       -288.84       984.73 o                         
  -9  16   3       7297.11       6113.10       933.87 o                         
  -8  16   3        948.68        982.19       608.72 o                         
  -7  16   3      14404.79      12841.04       981.01 o                         
  -6  16   3        794.42        599.33       498.43 o                         
  -5  16   3      15075.92      13025.69       903.58 o                         
  -4  16   3        399.43        549.36       355.49 o                         
  -3  16   3      10587.31      10206.78       626.99 o                         
  -2  16   3       5265.93       4768.89       428.47 o                         
  -1  16   3       4765.16       5192.66       372.19 o                         
   0  16   3      28015.46      24296.80       687.63 o                         
   1  16   3         63.05        182.34       287.08 o                         
   2  16   3      21366.98      20651.70       821.09 o                         
   3  16   3      17327.59      19391.30       833.54 o                         
   4  16   3        446.12        327.16       407.49 o                         
   5  16   3       6091.66       4476.62       533.93 o                         
   6  16   3       1170.40       1339.35       448.85 o                         
   7  16   3       1422.36       1963.12       512.78 o                         
   8  16   3       2492.93       1686.25       755.67 o                         
   9  16   3       5086.69       6166.45      1075.07 o                         
  10  16   3       3402.88       1985.38      1040.90 o                         
  11  16   3      22256.52      20947.93      2438.41 o                         
 -12  17   3       4159.37       2524.03      1240.43 o                         
 -11  17   3        101.84        549.81       943.78 o                         
 -10  17   3        234.48       -351.40       829.90 o                         
  -9  17   3      25772.54      25224.53      1758.40 o                         
  -8  17   3        674.88       1163.95       644.35 o                         
  -7  17   3      93917.45      95681.27      2698.78 o                         
  -6  17   3      14268.51      14022.65      1028.85 o                         
  -5  17   3        707.09        848.23       485.26 o                         
  -4  17   3      12010.02      11331.33       803.77 o                         
  -3  17   3      35140.93      33752.26      1114.67 o                         
  -2  17   3      49794.40      48615.67      1252.01 o                         
  -1  17   3      72198.85      69752.76      1477.25 o                         
   0  17   3       2097.67       1938.68       444.65 o                         
   1  17   3      78617.91      75336.75      1451.58 o                         
   2  17   3      46689.41      44415.00      1245.81 o                         
   3  17   3       2755.10       2513.63       367.95 o                         
   4  17   3       8225.82       8535.05       687.27 o                         
   5  17   3      16036.42      14694.35       957.12 o                         
   6  17   3      11639.86       9794.05       778.76 o                         
   7  17   3      68325.13      70862.95      2183.01 o                         
   8  17   3        183.86        620.67       684.77 o                         
   9  17   3       3019.44       3963.24       928.27 o                         
  10  17   3          7.98        506.88      1052.46 o                         
  11  17   3         74.67        986.67      1418.66 o                         
 -11  18   3      15829.68      14394.67      1507.34 o                         
 -10  18   3       3162.32       2380.66       920.24 o                         
  -9  18   3      25641.86      27173.68      1918.86 o                         
  -8  18   3      43378.00      46089.34      2080.82 o                         
  -7  18   3        186.25        702.89       645.58 o                         
  -6  18   3      34753.03      34801.74      1644.34 o                         
  -5  18   3      13704.75      14743.34      1008.70 o                         
  -4  18   3         56.07        -66.36       401.36 o                         
  -3  18   3      12036.90      10972.70       722.92 o                         
  -2  18   3       1095.11       1257.64       374.33 o                         
  -1  18   3        361.02        451.64       373.30 o                         
   0  18   3        673.49        376.81       446.20 o                         
   1  18   3        159.31       -143.40       295.91 o                         
   2  18   3       1121.19       1007.68       431.29 o                         
   3  18   3        390.76         76.34       347.74 o                         
   4  18   3       1723.00       2015.95       541.56 o                         
   5  18   3       3062.88       2674.14       511.44 o                         
   6  18   3      21981.80      21916.79      1372.75 o                         
   7  18   3       8780.53       7840.71       864.14 o                         
   8  18   3      11824.64      13716.48      1325.70 o                         
   9  18   3      23472.16      24763.18      1887.62 o                         
  10  18   3       9101.68       8457.42      1538.99 o                         
  11  18   3      11320.84      12213.10      1933.58 o                         
 -11  19   3       7994.77       9209.29      2211.56 o                         
 -10  19   3      49216.35      49132.93      2698.73 o                         
  -9  19   3        250.43        655.13       797.68 o                         
  -8  19   3        347.62       2082.14       747.98 o                         
  -7  19   3        339.41        535.37       580.92 o                         
  -6  19   3      98645.81     103240.49      2842.97 o                         
  -5  19   3         13.42       1037.66       538.27 o                         
  -4  19   3     125588.01     127610.73      2601.34 o                         
  -3  19   3       3310.99       3599.81       471.42 o                         
  -2  19   3      54542.12      52322.02      1476.28 o                         
  -1  19   3        832.15        525.82       432.91 o                         
   0  19   3       7371.62       6511.34       623.96 o                         
   1  19   3      27929.57      27700.78      1100.06 o                         
   2  19   3     162050.98     156609.39      2534.06 o                         
   3  19   3       3716.53       3326.30       469.31 o                         
   4  19   3      94491.60      97686.41      2287.37 o                         
   5  19   3          8.92       -383.00       494.10 o                         
   6  19   3      17232.01      16575.72      1145.73 o                         
   7  19   3         68.51       -131.13       705.96 o                         
   8  19   3      18322.00      17334.01      1436.40 o                         
   9  19   3        442.48       1351.23       883.91 o                         
  10  19   3      36157.79      35997.18      3082.61 o                         
 -11  20   3      14960.31      12454.98      2137.82 o                         
 -10  20   3      15054.95      16500.12      1696.18 o                         
  -9  20   3      15033.36      14322.28      1616.21 o                         
  -8  20   3      87816.99      89635.20      3218.36 o                         
  -7  20   3        191.73       1256.07       719.51 o                         
  -6  20   3      28822.57      30254.61      1723.31 o                         
  -5  20   3      34815.48      35726.47      1719.93 o                         
  -4  20   3       1210.77       2076.64       592.06 o                         
  -3  20   3      13743.23      12085.27       858.23 o                         
  -2  20   3      32156.97      32592.81      1303.73 o                         
  -1  20   3        349.79       1092.85       426.97 o                         
   0  20   3      36228.32      36077.85      1393.88 o                         
   1  20   3      15663.25      17394.02       894.45 o                         
   2  20   3      23119.36      22615.93      1138.12 o                         
   3  20   3        526.05        161.45       425.58 o                         
   4  20   3      24859.94      25975.21      1347.18 o                         
   5  20   3        649.45       1006.07       676.76 o                         
   6  20   3      31446.62      34468.48      1855.86 o                         
   7  20   3       6514.81       4610.24       947.67 o                         
   8  20   3      14320.74      11179.63      1422.98 o                         
   9  20   3      30143.99      33021.96      2662.55 o                         
  10  20   3         17.06        634.18      2045.88 o                         
 -10  21   3       7686.44       7633.28      1397.13 o                         
  -9  21   3      44641.80      45530.96      2845.93 o                         
  -8  21   3       1566.17       2927.61       876.74 o                         
  -7  21   3     127401.72     136691.19      3727.81 o                         
  -6  21   3       6632.80       5474.54      1095.75 o                         
  -5  21   3      29099.03      30086.52      1675.40 o                         
  -4  21   3        434.96        712.10       580.87 o                         
  -3  21   3      76215.87      73494.12      2115.21 o                         
  -2  21   3        609.93        583.45       436.21 o                         
  -1  21   3     160277.17     167014.08      3043.30 o                         
   0  21   3        274.35        461.51       478.28 o                         
   1  21   3      51778.02      55041.01      1693.41 o                         
   2  21   3        245.30        181.38       461.00 o                         
   3  21   3        430.69        617.48       524.26 o                         
   4  21   3        126.35       -388.93       586.99 o                         
   5  21   3      40871.64      42750.07      2006.40 o                         
   6  21   3       5187.94       4579.80       887.10 o                         
   7  21   3     104638.12     108167.65      3690.79 o                         
   8  21   3       4981.22       6387.98      1352.35 o                         
   9  21   3      16621.44      13770.07      1834.90 o                         
  10  21   3       2466.87       1592.83      1591.31 o                         
 -10  22   3        254.42        632.98      1136.22 o                         
  -9  22   3      18146.00      20029.93      1969.51 o                         
  -8  22   3       9333.09       7857.17      1145.42 o                         
  -7  22   3       6976.43       7556.31      1064.46 o                         
  -6  22   3       6738.11       6491.23       923.88 o                         
  -5  22   3      76121.18      80614.06      2812.14 o                         
  -4  22   3      10641.92      11851.42      1095.25 o                         
  -3  22   3      82278.76      83943.59      2309.09 o                         
  -2  22   3         18.62        842.43       525.77 o                         
  -1  22   3        301.92       2249.18       606.11 o                         
   0  22   3       3743.46       3507.03       537.77 o                         
   1  22   3       7486.20       7723.51       759.50 o                         
   2  22   3         13.20       -477.29       585.10 o                         
   3  22   3      50577.55      51592.74      2109.06 o                         
   4  22   3       3120.71       2676.11       698.78 o                         
   5  22   3      49865.16      55545.50      2478.63 o                         
   6  22   3       6620.52       5245.18       836.81 o                         
   7  22   3        365.87        -12.94       768.46 o                         
   8  22   3        850.85       2692.94      1162.33 o                         
   9  22   3      22891.92      26895.49      2466.30 o                         
 -10  23   3      34786.71      33524.35      2681.53 o                         
  -9  23   3       2359.27       2827.32      1218.66 o                         
  -8  23   3        299.40       1494.53       956.34 o                         
  -7  23   3       5809.73       7222.72      1109.63 o                         
  -6  23   3      29769.24      32507.53      1901.79 o                         
  -5  23   3       2946.72       1980.48       767.91 o                         
  -4  23   3      47504.67      50679.16      2162.53 o                         
  -3  23   3       4171.00       3041.61       623.57 o                         
  -2  23   3      17442.66      17633.76      1153.15 o                         
  -1  23   3       8936.11      10473.15       991.59 o                         
   0  23   3       1180.72       1049.72       518.60 o                         
   1  23   3       5090.30       4859.12       680.13 o                         
   2  23   3      23005.90      24256.57      1489.98 o                         
   3  23   3        264.98       2295.88       686.37 o                         
   4  23   3      30574.84      32199.31      1796.31 o                         
   5  23   3       1596.32       2514.37       836.77 o                         
   6  23   3         91.42        -26.38       767.00 o                         
   7  23   3        739.04        524.50       899.01 o                         
   8  23   3      13379.14      17570.28      1905.23 o                         
   9  23   3        672.38       2522.96      1517.74 o                         
  -9  24   3         10.68       -324.79      1343.58 o                         
  -8  24   3      26508.35      30699.20      2003.73 o                         
  -7  24   3        349.40        -38.12       742.34 o                         
  -6  24   3       8130.71       8832.31      1067.51 o                         
  -5  24   3       1630.86       1991.32       782.40 o                         
  -4  24   3        572.44       1001.59       729.24 o                         
  -3  24   3       9463.77       8736.63       949.25 o                         
  -2  24   3      24873.37      25040.54      1464.61 o                         
  -1  24   3       1782.87       3036.69       667.15 o                         
   0  24   3      22920.74      23918.52      1404.91 o                         
   1  24   3        157.77       -140.02       573.59 o                         
   2  24   3      11810.56      12149.46      1056.56 o                         
   3  24   3       2638.96       2988.21       720.62 o                         
   4  24   3        290.20        241.16       731.90 o                         
   5  24   3       1743.90        623.44       783.88 o                         
   6  24   3      14171.76      17645.53      1560.82 o                         
   7  24   3       1563.03       1967.34       983.57 o                         
   8  24   3      20722.42      19187.96      2008.10 o                         
   9  24   3        693.34       1021.65      1211.81 o                         
  -9  25   3      17383.32      14136.64      1912.20 o                         
  -8  25   3       4985.19       5782.29      1155.54 o                         
  -7  25   3       7837.58       6961.92      1113.31 o                         
  -6  25   3          4.92        427.30       831.14 o                         
  -5  25   3       1829.56       2506.01       797.68 o                         
  -4  25   3        469.63        202.28       707.52 o                         
  -3  25   3       1114.10        152.50       621.48 o                         
  -2  25   3        451.87        985.75       618.39 o                         
  -1  25   3        566.09       1468.05       737.05 o                         
   0  25   3       2451.23       3132.38       732.44 o                         
   1  25   3        242.38       1149.67       693.43 o                         
   2  25   3      13268.98      13845.70      1201.40 o                         
   3  25   3        100.11         11.28       729.07 o                         
   4  25   3      10696.89      12463.63      1340.61 o                         
   5  25   3      11713.26      13848.31      1339.24 o                         
   6  25   3       1032.61        295.76       793.76 o                         
   7  25   3       5363.42       4171.95      1059.71 o                         
   8  25   3       1832.43       2199.20      1326.19 o                         
  -8  26   3        424.59        905.70      1195.92 o                         
  -7  26   3       6220.10       5661.19      1287.58 o                         
  -6  26   3         39.76       -839.19       839.19 o                         
  -5  26   3      21543.52      23515.39      1621.98 o                         
  -4  26   3        110.53        981.42       744.14 o                         
  -3  26   3       9192.08       9584.80       975.89 o                         
  -2  26   3        680.85        110.92       656.25 o                         
  -1  26   3       1872.54       3364.48       780.90 o                         
   0  26   3      24702.17      28630.64      1652.22 o                         
   1  26   3       1249.21       2456.57       766.52 o                         
   2  26   3       9216.93      10221.83      1081.13 o                         
   3  26   3      12871.96      12721.26      1293.56 o                         
   4  26   3       1505.55       4107.83       989.04 o                         
   5  26   3      11409.71      10356.52      1251.81 o                         
   6  26   3       1374.13       1383.46       898.23 o                         
   7  26   3         27.60        951.74       972.22 o                         
   8  26   3         40.38       1878.66      1031.49 o                         
  -8  27   3        283.00        282.69      1034.35 o                         
  -7  27   3       4787.77       5343.17      1023.52 o                         
  -6  27   3       1556.50        -74.55       919.32 o                         
  -5  27   3        104.31       1753.78       898.35 o                         
  -4  27   3       8523.28       9548.19      1181.51 o                         
  -3  27   3        150.53        344.37       725.15 o                         
  -2  27   3         50.82       -400.70       726.99 o                         
  -1  27   3        601.55       2162.06       701.05 o                         
   0  27   3       4288.94       4723.68       828.38 o                         
   1  27   3       1581.55        721.19       746.28 o                         
   2  27   3        145.79       1214.11       820.90 o                         
   3  27   3          9.06        745.62       766.80 o                         
   4  27   3       1025.47       1965.13       919.51 o                         
   5  27   3          8.03        932.80       867.20 o                         
   6  27   3          2.69        447.42      1051.81 o                         
   7  27   3        560.09       1334.52       947.52 o                         
  -7  28   3         58.44       1044.34       991.60 o                         
  -6  28   3      27931.43      30498.83      2155.47 o                         
  -5  28   3        834.70       1679.84       882.30 o                         
  -4  28   3         14.26       -329.10       960.17 o                         
  -3  28   3         81.00       -187.24       728.03 o                         
  -2  28   3       9571.80      11300.37      1220.60 o                         
  -1  28   3         13.08       2244.75       742.03 o                         
   0  28   3      19699.32      24639.42      1733.11 o                         
   1  28   3       3913.89       3485.43       847.44 o                         
   2  28   3        355.00       1040.37       837.12 o                         
   3  28   3        686.07       1219.83       833.81 o                         
   4  28   3       1732.99       2351.09       906.54 o                         
   5  28   3       6149.38       6093.35      1210.73 o                         
   6  28   3      19045.88      20720.74      1824.56 o                         
  -6  29   3       5956.24       3866.54      1118.52 o                         
  -5  29   3        327.80       1455.52       977.15 o                         
  -4  29   3      13335.62      12042.82      1303.13 o                         
  -3  29   3       4039.75       4022.77      1133.95 o                         
  -2  29   3       4263.43       4625.92       887.34 o                         
  -1  29   3       9894.11      11970.02      1265.32 o                         
   0  29   3        403.10        891.44       783.64 o                         
   1  29   3       3714.39       3514.45       858.96 o                         
   2  29   3       7619.72       8787.34      1112.80 o                         
   3  29   3        320.76       1305.71       887.33 o                         
   4  29   3      10557.70      12079.56      1389.92 o                         
   5  29   3      10566.42      11573.80      1341.13 o                         
   6  29   3       2160.61        967.17      1105.66 o                         
  -5  30   3      39120.57      44686.25      2508.69 o                         
  -4  30   3       2420.80       2809.63      1101.09 o                         
  -3  30   3      25577.58      27650.43      1999.90 o                         
  -2  30   3        100.46       1393.13       876.54 o                         
  -1  30   3       2801.29       2733.34       988.18 o                         
   0  30   3          5.55        -10.34       845.92 o                         
   1  30   3      11425.19      13684.69      1411.01 o                         
   2  30   3        159.61       1808.16       936.74 o                         
   3  30   3      19668.14      24484.04      1998.36 o                         
   4  30   3        544.68       1147.89      1097.78 o                         
   5  30   3       8489.90       7520.39      1200.07 o                         
  -4  31   3      10779.67      10160.32      1434.33 o                         
  -3  31   3       5080.79       6359.63      1358.13 o                         
  -2  31   3       3523.93       5116.03      1076.18 o                         
  -1  31   3      21416.99      25172.04      1968.18 o                         
   0  31   3        570.17       1371.28      1036.93 o                         
   1  31   3       7037.53       8263.91      1260.85 o                         
   2  31   3      10976.12       9298.47      1356.08 o                         
   3  31   3         76.07        350.09      1049.96 o                         
   4  31   3       3839.40       5929.19      1319.26 o                         
  -3  32   3       3775.78       6857.47      1462.07 o                         
  -2  32   3       9782.69      10690.62      1473.31 o                         
  -1  32   3        175.27       1209.89      1008.57 o                         
   0  32   3      21711.56      19996.26      1834.00 o                         
   1  32   3        175.62       2225.20      1110.93 o                         
   2  32   3       3317.33       4244.23      1163.36 o                         
 -14   0   4      56833.74      46621.61      8450.80 o                         
 -13   0   4       2828.16       3425.67      1641.78 o                         
 -12   0   4       6390.66       5951.41      1646.11 o                         
 -11   0   4      34627.30      36384.10      2730.09 o                         
 -10   0   4      83932.52      84950.64      3515.72 o                         
  -9   0   4      39800.98      43626.33      2159.88 o                         
  -8   0   4      85563.41      87586.99      1982.22 o                         
  -7   0   4      32600.37      33058.15      1199.81 o                         
  -6   0   4     127640.83     129188.29      1884.50 o                         
  -5   0   4      24794.21      24032.81       939.79 o                         
  -4   0   4       4728.90       4745.78       360.41 o                         
  -3   0   4     128899.13     143689.95      2250.90 o                         
  -2   0   4       6173.88       6187.14       303.30 o                         
  -1   0   4        921.75       1687.34       208.60 o                         
   0   0   4     628104.12     668458.94      5553.62 o                         
   1   0   4       9368.04      10358.67       339.68 o                         
   2   0   4         77.10        326.45       183.54 o                         
   3   0   4     111331.15     110607.39      1529.60 o                         
   4   0   4      75107.36      73418.05      1606.49 o                         
   5   0   4       3072.24       3859.59       562.29 o                         
   6   0   4      62090.80      61034.37      1395.71 o                         
   7   0   4      59073.84      56843.80      2017.55 o                         
   8   0   4      53130.83      55835.33      2241.14 o                         
   9   0   4      34917.20      33017.69      2042.22 o                         
  10   0   4       2590.99       7422.75      1489.27 o                         
  11   0   4       5969.04       6434.96      1276.26 o                         
  12   0   4      40772.02      42943.73      3739.73 o                         
  13   0   4      10107.51       8385.73      3193.88 o                         
 -14   1   4        750.04       1427.16      1471.78 o                         
 -13   1   4      18953.74      22909.84      2379.39 o                         
 -12   1   4      82757.67      80825.59      4035.39 o                         
 -11   1   4       2167.09       2013.85       755.78 o                         
 -10   1   4      55473.20      58029.01      2000.73 o                         
  -9   1   4      57307.91      59151.07      1717.53 o                         
  -8   1   4        309.87        701.24       256.13 o                         
  -7   1   4      73227.88      74319.84      1287.65 o                         
  -6   1   4      15945.24      16360.93       511.16 o                         
  -5   1   4       2589.30       2513.69       217.99 o                         
  -4   1   4      33212.20      34141.14       695.79 o                         
  -3   1   4      63258.37      71744.77       853.88 o                         
  -2   1   4      11842.90      12528.92       306.56 o                         
  -1   1   4      26833.34      26961.65       433.18 o                         
   0   1   4      94297.24      99767.16       827.38 o                         
   1   1   4      46027.14      48088.91       510.50 o                         
   2   1   4     272469.38     276161.44      2549.38 o                         
   3   1   4      10279.30      11012.37       346.14 o                         
   4   1   4      76609.37      73697.90       811.56 o                         
   5   1   4     200591.97     196752.78      1826.18 o                         
   6   1   4       2516.46       2479.30       205.23 o                         
   7   1   4     197848.59     197773.31      2768.85 o                         
   8   1   4      52063.86      53734.29      1517.23 o                         
   9   1   4        128.32        990.32       487.35 o                         
  10   1   4      91135.46      91431.11      3148.79 o                         
  11   1   4      15988.45      15724.18      1364.85 o                         
  12   1   4       6542.69       6235.44      1607.35 o                         
  13   1   4      11598.15      11492.13      1820.12 o                         
 -14   2   4       6961.46       5358.22      1910.06 o                         
 -13   2   4      19193.34      25089.31      2619.80 o                         
 -12   2   4       7641.02      12811.41      1627.63 o                         
 -11   2   4      56006.65      53188.92      2452.01 o                         
 -10   2   4       3701.51       3202.50       583.14 o                         
  -9   2   4      56899.62      57856.34      1735.82 o                         
  -8   2   4      30702.14      30141.60       919.85 o                         
  -7   2   4       8032.39       8030.78       433.32 o                         
  -6   2   4      21496.20      22514.66       644.71 o                         
  -5   2   4     182149.84     189855.97      1675.69 o                         
  -4   2   4       3058.04       3338.35       229.34 o                         
  -3   2   4      11210.50      11877.56       361.43 o                         
  -2   2   4      36577.71      40740.06       542.81 o                         
  -1   2   4       1955.13       1661.84       125.92 o                         
   0   2   4       2522.71       2497.31       153.83 o                         
   1   2   4       4508.64       4466.55       176.61 o                         
   2   2   4      18876.66      20240.20       388.29 o                         
   3   2   4      67171.83      67381.91       817.05 o                         
   4   2   4      18974.49      18939.71       425.24 o                         
   5   2   4     102639.02     105704.26      1107.44 o                         
   6   2   4      62437.93      62099.12      1028.18 o                         
   7   2   4      49090.82      47780.30       987.01 o                         
   8   2   4       6432.96       5836.74       528.73 o                         
   9   2   4     128043.62     128693.83      3102.55 o                         
  10   2   4      19350.12      19367.84      1837.10 o                         
  11   2   4      10130.79       7885.74      1264.64 o                         
  12   2   4      24118.71      27844.56      2235.19 o                         
  13   2   4         44.95        641.30      1870.68 o                         
 -14   3   4        576.80       1191.03      2530.83 o                         
 -13   3   4      10829.18      15033.21      1840.09 o                         
 -12   3   4      35961.16      32218.64      2659.34 o                         
 -11   3   4       1591.07       2866.38       962.08 o                         
 -10   3   4       4275.57       4907.85       675.97 o                         
  -9   3   4      80128.88      81021.56      1970.30 o                         
  -8   3   4        957.53        571.53       264.38 o                         
  -7   3   4      22113.95      22484.33       677.86 o                         
  -6   3   4      33484.25      33943.47       725.87 o                         
  -5   3   4      12458.03      12868.44       455.29 o                         
  -4   3   4       1231.31       1220.78       170.08 o                         
  -3   3   4        204.06        132.55       139.34 o                         
  -2   3   4       4645.79       5253.96       218.54 o                         
  -1   3   4        896.39       1090.77       120.09 o                         
   0   3   4      10924.51      12008.54       332.49 o                         
   1   3   4       9979.97      11203.12       299.63 o                         
   2   3   4       9303.69       8949.21       288.29 o                         
   3   3   4       8125.15       7559.50       290.79 o                         
   4   3   4      12854.92      13598.08       390.18 o                         
   5   3   4     108605.53     107010.08      1270.97 o                         
   6   3   4       3437.22       3581.15       256.66 o                         
   7   3   4      38409.62      36839.19       877.98 o                         
   8   3   4      69369.14      69178.74      1605.01 o                         
   9   3   4       3421.30       3670.94       714.20 o                         
  10   3   4      23309.04      23451.24      1619.75 o                         
  11   3   4      25322.05      25925.87      1931.66 o                         
  12   3   4        207.77        738.52       934.15 o                         
  13   3   4      15524.92      16369.28      2162.52 o                         
 -13   4   4        672.43        844.66      1445.19 o                         
 -12   4   4       8582.63       7409.60      1517.32 o                         
 -11   4   4      13876.75      12100.22      1244.89 o                         
 -10   4   4      10335.26      11851.59       995.65 o                         
  -9   4   4       1062.16        761.39       445.26 o                         
  -8   4   4      20916.06      22135.39       824.98 o                         
  -7   4   4       6782.38       7376.15       423.76 o                         
  -6   4   4        165.53        642.42       195.84 o                         
  -5   4   4     118883.70     119006.62      1416.44 o                         
  -4   4   4        838.01        705.59       163.35 o                         
  -3   4   4      26749.19      28442.40       567.26 o                         
  -2   4   4       4675.92       5545.13       224.08 o                         
  -1   4   4        807.86       1008.45       119.97 o                         
   0   4   4      19951.10      23099.23       450.70 o                         
   1   4   4       4148.95       4508.77       229.87 o                         
   2   4   4       5794.46       6413.21       264.78 o                         
   3   4   4        190.82        288.64       111.78 o                         
   4   4   4      94699.77      96874.60      1155.15 o                         
   5   4   4       6137.88       6450.19       399.74 o                         
   6   4   4      71057.09      72250.55      1149.90 o                         
   7   4   4       8324.91       8164.37       415.66 o                         
   8   4   4      38453.65      41023.61      1272.56 o                         
   9   4   4       6097.19       5313.85       711.24 o                         
  10   4   4        177.08       1005.13       678.58 o                         
  11   4   4      10146.32      11243.50      1525.27 o                         
  12   4   4       7258.51       7523.83      1425.23 o                         
  13   4   4       1805.65       2082.80      1860.61 o                         
 -13   5   4       3921.08        976.47      1019.84 o                         
 -12   5   4      15926.49      18427.12      1891.78 o                         
 -11   5   4      15044.80      14881.48      1427.98 o                         
 -10   5   4      50403.86      51723.18      1900.32 o                         
  -9   5   4        387.00        258.64       376.31 o                         
  -8   5   4        247.42        851.18       364.76 o                         
  -7   5   4        425.76        221.06       190.87 o                         
  -6   5   4       6232.03       6481.29       407.88 o                         
  -5   5   4       1230.34       1157.67       222.36 o                         
  -4   5   4      12168.12      11207.93       429.48 o                         
  -3   5   4      37284.85      37665.25       647.90 o                         
  -2   5   4       2610.65       2623.12       179.70 o                         
  -1   5   4      17107.80      19245.70       438.53 o                         
   0   5   4      48804.28      51514.34       774.87 o                         
   1   5   4        707.15        923.01       147.26 o                         
   2   5   4      19355.19      20910.85       496.18 o                         
   3   5   4      12758.46      12742.74       397.90 o                         
   4   5   4      62226.43      62422.23       984.14 o                         
   5   5   4      11578.14      11239.02       469.63 o                         
   6   5   4       2935.79       2317.62       387.68 o                         
   7   5   4       2215.10       2830.85       295.54 o                         
   8   5   4      17827.80      18249.38      1009.07 o                         
   9   5   4       1540.92       1667.90       609.49 o                         
  10   5   4      33458.21      32164.77      2163.29 o                         
  11   5   4       3447.19       7198.92      1303.58 o                         
  12   5   4        599.52        874.75       953.03 o                         
  13   5   4      11250.91      11802.23      2103.41 o                         
 -13   6   4      17450.35      18752.87      2270.57 o                         
 -12   6   4       8854.06       8728.01      1428.11 o                         
 -11   6   4      27054.76      28557.70      1933.64 o                         
 -10   6   4      13464.29      14813.22      1130.45 o                         
  -9   6   4       3980.56       3707.16       601.60 o                         
  -8   6   4        148.74         -8.66       314.51 o                         
  -7   6   4       3067.74       2822.76       345.07 o                         
  -6   6   4       5508.02       5178.93       391.03 o                         
  -5   6   4        483.85        355.98       257.74 o                         
  -4   6   4      26772.76      26258.24       644.52 o                         
  -3   6   4        473.50        873.24       150.84 o                         
  -2   6   4      93269.90      93515.83      1026.52 o                         
  -1   6   4      60010.49      60780.93       851.38 o                         
   0   6   4      65552.23      68478.41       999.29 o                         
   1   6   4      55160.23      56126.78       841.22 o                         
   2   6   4        230.13        574.15       171.05 o                         
   3   6   4      26189.75      24670.71       643.20 o                         
   4   6   4         24.70        443.66       182.13 o                         
   5   6   4       6928.78       6470.50       395.52 o                         
   6   6   4      58605.88      58427.91      1181.10 o                         
   7   6   4      10060.83      11023.54       603.30 o                         
   8   6   4       8472.85       7911.58       694.88 o                         
   9   6   4      35741.46      35828.74      1766.94 o                         
  10   6   4      18176.06      15151.42      1406.31 o                         
  11   6   4      38211.18      35515.12      2643.71 o                         
  12   6   4         35.54        584.52      1401.40 o                         
  13   6   4        282.08       2428.20      1425.18 o                         
 -13   7   4      10063.96      12345.83      2061.80 o                         
 -12   7   4       1455.77       2246.91      1006.65 o                         
 -11   7   4       3431.01       1985.10      1140.35 o                         
 -10   7   4       2811.36       3046.07       708.46 o                         
  -9   7   4      79106.01      79541.75      2274.46 o                         
  -8   7   4       1572.37       2123.90       401.20 o                         
  -7   7   4      33862.08      34465.09      1023.53 o                         
  -6   7   4      12117.02      12150.44       621.23 o                         
  -5   7   4      24878.13      23904.21       692.98 o                         
  -4   7   4       6970.65       7060.28       426.46 o                         
  -3   7   4        214.96        259.02       153.82 o                         
  -2   7   4      37162.34      37111.79       720.38 o                         
  -1   7   4      44786.31      45101.55       817.67 o                         
   0   7   4      10600.57      10094.43       435.21 o                         
   1   7   4      40143.00      39083.93       862.53 o                         
   2   7   4      16009.69      15067.54       509.86 o                         
   3   7   4       1657.66       1613.22       217.93 o                         
   4   7   4        211.34        228.56       207.09 o                         
   5   7   4      33054.55      30984.90       796.34 o                         
   6   7   4         76.07        -53.13       225.35 o                         
   7   7   4      65589.35      66261.92      1509.17 o                         
   8   7   4      32409.80      32490.71      1448.20 o                         
   9   7   4      15106.96      14961.15      1421.67 o                         
  10   7   4       2100.42       1415.76       760.19 o                         
  11   7   4      11365.09       9166.40      1587.32 o                         
  12   7   4       3313.86       6050.11      1251.04 o                         
  13   7   4      23615.24      23679.88      2675.48 o                         
 -13   8   4       5935.67       5524.85      2132.91 o                         
 -12   8   4       3210.42       3311.33      1002.14 o                         
 -11   8   4      32636.33      30435.37      2026.39 o                         
 -10   8   4      35009.43      35053.04      1938.64 o                         
  -9   8   4       2907.49       3242.03       653.54 o                         
  -8   8   4      76510.87      77705.80      2098.43 o                         
  -7   8   4        268.05        640.32       350.10 o                         
  -6   8   4         46.40        149.99       269.54 o                         
  -5   8   4        537.71        437.22       287.88 o                         
  -4   8   4        358.07        296.76       202.20 o                         
  -3   8   4        565.55        664.84       179.27 o                         
  -2   8   4      51010.06      50405.13       919.43 o                         
  -1   8   4      47738.36      48083.53       903.11 o                         
   0   8   4      13886.26      13901.10       564.55 o                         
   1   8   4      49114.64      49077.82       916.43 o                         
   2   8   4       5654.97       5302.28       323.99 o                         
   3   8   4       5208.34       5486.53       367.55 o                         
   4   8   4      73500.43      72075.51      1108.88 o                         
   5   8   4        786.19        894.02       197.42 o                         
   6   8   4      90035.41      87335.08      1421.34 o                         
   7   8   4       3903.22       3577.88       423.29 o                         
   8   8   4      20834.55      20845.08      1068.74 o                         
   9   8   4      23318.59      21473.85      1539.19 o                         
  10   8   4          3.23        525.43       792.47 o                         
  11   8   4       7758.48       7397.11      1292.63 o                         
  12   8   4      17709.18      17964.03      2210.18 o                         
 -13   9   4      10872.72       9202.50      2154.74 o                         
 -12   9   4      65004.03      64826.22      3232.43 o                         
 -11   9   4       1501.14        986.12       779.85 o                         
 -10   9   4      55885.96      55745.00      2428.38 o                         
  -9   9   4       1887.37       2075.34       686.05 o                         
  -8   9   4        493.57       1442.04       386.59 o                         
  -7   9   4        203.81        193.60       304.04 o                         
  -6   9   4      44832.74      41462.39      1061.95 o                         
  -5   9   4          1.06         36.74       315.15 o                         
  -4   9   4      97625.77      98845.95      1636.02 o                         
  -3   9   4        936.52        997.55       235.69 o                         
  -2   9   4      34651.81      34003.80       767.81 o                         
  -1   9   4       1784.26       1804.58       227.15 o                         
   0   9   4      27865.19      26717.99       828.88 o                         
   1   9   4       3586.73       3251.43       289.32 o                         
   2   9   4     234057.94     229542.91      2094.09 o                         
   3   9   4      15100.54      14821.14       570.78 o                         
   4   9   4     203598.38     194989.20      2172.37 o                         
   5   9   4      40440.44      41605.86       995.25 o                         
   6   9   4       4519.33       4328.66       384.09 o                         
   7   9   4      13975.97      15160.68       749.89 o                         
   8   9   4      48333.79      50467.52      1723.50 o                         
   9   9   4         44.28        818.51       656.32 o                         
  10   9   4      80855.24      85918.34      3991.75 o                         
  11   9   4       3920.60       5016.56      1167.78 o                         
  12   9   4      23622.74      22715.15      2615.31 o                         
 -13  10   4       7647.11       9146.38      1908.85 o                         
 -12  10   4       2210.33       3314.26      1005.22 o                         
 -11  10   4      30405.67      33010.29      2156.46 o                         
 -10  10   4       8093.53       6718.25       941.66 o                         
  -9  10   4      21806.67      19947.10      1368.17 o                         
  -8  10   4      54610.96      53793.71      1664.27 o                         
  -7  10   4      31246.10      30455.95      1054.56 o                         
  -6  10   4     110778.07     106019.56      2077.25 o                         
  -5  10   4     101659.90      96642.58      1965.37 o                         
  -4  10   4         37.79       -111.64       249.01 o                         
  -3  10   4      47734.12      47888.34      1111.51 o                         
  -2  10   4      16414.74      16725.97       583.33 o                         
  -1  10   4      14212.88      15218.81       636.12 o                         
   0  10   4      64618.12      60655.73      1349.57 o                         
   1  10   4       1957.75       2046.79       281.16 o                         
   2  10   4      12831.58      12545.35       552.89 o                         
   3  10   4      65470.42      62478.05      1250.18 o                         
   4  10   4       7293.81       6280.70       367.73 o                         
   5  10   4      24693.33      22790.02       789.48 o                         
   6  10   4      52573.22      51616.68      1222.57 o                         
   7  10   4      42600.16      42617.94      1251.08 o                         
   8  10   4      20466.54      22190.20      1240.46 o                         
   9  10   4      56442.50      56564.52      2509.91 o                         
  10  10   4      11457.48      13073.47      1782.27 o                         
  11  10   4       8078.54       8394.49      1476.56 o                         
  12  10   4      13501.63      13482.77      2006.19 o                         
 -13  11   4      22972.68      22186.75      2758.24 o                         
 -12  11   4       1501.34       2209.03       929.32 o                         
 -11  11   4        732.65       2845.42      1384.01 o                         
 -10  11   4      19699.79      19745.38      1437.54 o                         
  -9  11   4      39856.96      42173.80      2037.84 o                         
  -8  11   4       2008.44       2553.19       506.48 o                         
  -7  11   4     171749.95     172549.38      2782.14 o                         
  -6  11   4      26025.14      26917.60      1104.15 o                         
  -5  11   4        766.44        625.54       384.63 o                         
  -4  11   4       7183.98       6962.51       419.94 o                         
  -3  11   4      88910.95      86676.48      1511.62 o                         
  -2  11   4       8872.09       8672.78       437.73 o                         
  -1  11   4      76307.04      74587.11      1417.31 o                         
   0  11   4      19948.91      19410.90       769.38 o                         
   1  11   4      59814.62      56844.80      1194.59 o                         
   2  11   4       1158.52        712.09       249.31 o                         
   3  11   4      11301.06      10517.50       536.76 o                         
   4  11   4         42.39       -239.00       257.78 o                         
   5  11   4     186959.72     180602.84      2291.02 o                         
   6  11   4      28876.62      28280.32      1016.76 o                         
   7  11   4     278244.78     275727.66      3292.05 o                         
   8  11   4       9335.99      10561.89       985.38 o                         
   9  11   4       5771.15       5386.63      1035.68 o                         
  10  11   4      17909.97      22857.56      2039.88 o                         
  11  11   4       9111.12      10868.42      1517.29 o                         
  12  11   4       1611.78       2312.99      1411.86 o                         
 -13  12   4       6116.07       9076.03      2494.17 o                         
 -12  12   4       1915.57       1885.73       930.82 o                         
 -11  12   4      46319.80      44952.12      2461.31 o                         
 -10  12   4      15643.45      13697.40      1232.19 o                         
  -9  12   4      35532.07      35669.48      1914.70 o                         
  -8  12   4       8546.18       7744.66       772.91 o                         
  -7  12   4       2665.92       2056.75       565.61 o                         
  -6  12   4         75.01        317.72       441.96 o                         
  -5  12   4      59607.30      59202.82      1793.94 o                         
  -4  12   4      12664.50      13053.18       591.34 o                         
  -3  12   4      31221.06      30803.22       928.93 o                         
  -2  12   4       1793.68       1343.98       257.59 o                         
  -1  12   4      22596.32      22566.68       816.73 o                         
   0  12   4       6725.03       5976.00       390.82 o                         
   1  12   4      14650.19      14155.11       629.64 o                         
   2  12   4      17527.15      15952.32       625.03 o                         
   3  12   4      69879.26      67751.30      1391.18 o                         
   4  12   4      35809.71      34615.20       978.51 o                         
   5  12   4      18319.38      18125.89       754.91 o                         
   6  12   4        796.02       1597.03       392.42 o                         
   7  12   4      20301.09      23389.17      1074.71 o                         
   8  12   4        226.26        830.71       573.24 o                         
   9  12   4      47773.73      49402.20      2738.15 o                         
  10  12   4       5566.82       5228.01      1199.25 o                         
  11  12   4       4565.70       4002.53      1408.47 o                         
  12  12   4      24097.62      22715.98      2531.43 o                         
 -12  13   4      47855.60      49711.27      2938.69 o                         
 -11  13   4      16916.60      17298.71      1614.26 o                         
 -10  13   4      17096.95      15363.90      1288.19 o                         
  -9  13   4        202.41        903.03       722.33 o                         
  -8  13   4        126.83       -237.70       472.62 o                         
  -7  13   4       2308.06       2686.60       573.78 o                         
  -6  13   4      15019.99      14273.27      1014.02 o                         
  -5  13   4       1481.73       1438.03       456.64 o                         
  -4  13   4      34511.41      33760.80      1055.97 o                         
  -3  13   4      22749.78      23866.12       817.64 o                         
  -2  13   4      37138.98      36463.50      1006.82 o                         
  -1  13   4      45384.27      44356.01      1290.63 o                         
   0  13   4      20847.02      20226.17       743.58 o                         
   1  13   4      33642.29      31923.10       971.55 o                         
   2  13   4     208000.52     200805.06      2379.22 o                         
   3  13   4        659.41        631.05       233.12 o                         
   4  13   4      18917.14      16908.22       702.48 o                         
   5  13   4      16467.20      15516.32       714.81 o                         
   6  13   4       1282.96       1895.69       416.62 o                         
   7  13   4       5614.70       4161.30       628.15 o                         
   8  13   4      36833.45      41168.68      1900.63 o                         
   9  13   4      13132.51      13228.00      1425.69 o                         
  10  13   4      37077.77      33344.44      2697.81 o                         
  11  13   4       7074.19       9217.80      1929.30 o                         
  12  13   4      18187.85      14323.57      2028.44 o                         
 -12  14   4       4679.74       7322.51      1462.55 o                         
 -11  14   4         86.13        864.17       986.59 o                         
 -10  14   4       2520.89       2480.64       770.28 o                         
  -9  14   4       5751.57       5890.26       947.24 o                         
  -8  14   4      27008.72      27427.39      1456.14 o                         
  -7  14   4      16460.94      15966.02      1088.99 o                         
  -6  14   4      25283.21      26345.41      1372.41 o                         
  -5  14   4      11047.29       9687.39       653.41 o                         
  -4  14   4       2568.12       1622.71       327.74 o                         
  -3  14   4      78033.70      74031.59      1396.75 o                         
  -2  14   4      27019.74      26930.93       945.92 o                         
  -1  14   4      19888.59      18968.64       809.99 o                         
   0  14   4      20548.26      20995.37       781.22 o                         
   1  14   4       3897.25       3835.05       352.85 o                         
   2  14   4       2511.29       1859.85       326.62 o                         
   3  14   4      23222.01      22708.49       834.59 o                         
   4  14   4      22596.91      20811.34       815.58 o                         
   5  14   4       8377.07       8497.20       635.31 o                         
   6  14   4      80591.47      78995.17      2004.98 o                         
   7  14   4      20120.39      21363.50      1184.41 o                         
   8  14   4      26197.45      28392.71      1696.48 o                         
   9  14   4       4360.74       3316.10       905.28 o                         
  10  14   4         99.66       1608.41      1161.99 o                         
  11  14   4       5960.00       7848.47      1600.57 o                         
  12  14   4       8213.55       7167.97      1925.19 o                         
 -12  15   4       1541.70       3489.83      1171.21 o                         
 -11  15   4       3036.79       3157.58      1104.73 o                         
 -10  15   4       3148.13       3127.97       808.79 o                         
  -9  15   4      13046.03      12163.96      1210.21 o                         
  -8  15   4        921.21       1612.66       607.73 o                         
  -7  15   4      45456.50      44599.20      1830.92 o                         
  -6  15   4       5488.01       4854.27       743.41 o                         
  -5  15   4       1610.29       1290.69       521.93 o                         
  -4  15   4       6209.05       5423.98       526.63 o                         
  -3  15   4       6510.52       5977.49       419.80 o                         
  -2  15   4       6134.91       6661.79       484.31 o                         
  -1  15   4      11384.47      11702.87       665.63 o                         
   0  15   4      11338.23      10318.32       558.41 o                         
   1  15   4      12997.79      13031.12       626.45 o                         
   2  15   4      69283.38      67090.56      1524.59 o                         
   3  15   4        567.12        860.23       353.32 o                         
   4  15   4      15299.69      15398.66       718.48 o                         
   5  15   4       8704.93       7554.69       682.80 o                         
   6  15   4       8589.73       8090.97       697.09 o                         
   7  15   4      33465.48      33905.21      1520.59 o                         
   8  15   4        736.20        690.03       737.59 o                         
   9  15   4       1554.60       3351.75       967.25 o                         
  10  15   4         34.24        -24.03      1299.83 o                         
  11  15   4       3003.49       7353.52      1646.87 o                         
 -12  16   4       3566.68       4046.24      1149.19 o                         
 -11  16   4      23750.09      23917.35      1892.71 o                         
 -10  16   4       7865.92       8052.43      1032.38 o                         
  -9  16   4       3542.96       3370.76       877.46 o                         
  -8  16   4      19304.88      17651.37      1280.68 o                         
  -7  16   4       8682.51       7418.70       820.38 o                         
  -6  16   4      10671.26       9724.21       900.07 o                         
  -5  16   4       4057.37       3955.34       613.17 o                         
  -4  16   4       3271.10       2668.29       460.08 o                         
  -3  16   4      47072.96      43995.37      1136.78 o                         
  -2  16   4      96473.47      94335.66      1807.15 o                         
  -1  16   4       3350.57       3639.34       447.91 o                         
   0  16   4      76583.24      74698.56      1599.87 o                         
   1  16   4      44056.59      43544.94      1132.13 o                         
   2  16   4      53088.38      53663.53      1375.94 o                         
   3  16   4     116273.31     112988.08      2119.20 o                         
   4  16   4        797.27        484.51       383.42 o                         
   5  16   4      10065.64      11308.07       811.40 o                         
   6  16   4       1319.23       1104.65       426.02 o                         
   7  16   4         50.04        383.74       530.04 o                         
   8  16   4       3994.78       4077.64       836.53 o                         
   9  16   4      21326.48      22531.46      1828.54 o                         
  10  16   4       2948.81       2842.67      1325.23 o                         
  11  16   4      36725.00      41693.73      3478.20 o                         
 -12  17   4       8601.59       8399.51      1835.57 o                         
 -11  17   4       4128.59       3699.83      1085.60 o                         
 -10  17   4       7371.06       6223.59       986.09 o                         
  -9  17   4       1425.62        828.81       827.76 o                         
  -8  17   4         38.18       1491.03       650.50 o                         
  -7  17   4        569.66       -298.77       558.51 o                         
  -6  17   4      12007.75      12451.28      1032.51 o                         
  -5  17   4       3837.49       4075.42       584.92 o                         
  -4  17   4       9243.69       8205.74       669.56 o                         
  -3  17   4      16505.21      16010.98       711.97 o                         
  -2  17   4       1154.44       1026.76       333.60 o                         
  -1  17   4          2.78       -142.70       268.06 o                         
   0  17   4       3581.68       3263.96       386.58 o                         
   1  17   4        170.28       -190.96       267.55 o                         
   2  17   4       3406.85       3492.14       425.07 o                         
   3  17   4         51.35        412.85       356.00 o                         
   4  17   4      21066.57      21795.63      1141.49 o                         
   5  17   4       1295.18       1464.77       480.59 o                         
   6  17   4       1301.81       1368.55       532.49 o                         
   7  17   4       2786.38       2220.79       617.75 o                         
   8  17   4       6632.01       3823.56       974.47 o                         
   9  17   4       1748.26       2900.20      1259.71 o                         
  10  17   4       5343.00       7359.65      1956.50 o                         
  11  17   4          2.42         11.01      1249.70 o                         
 -11  18   4       1352.90        647.68       967.36 o                         
 -10  18   4       8080.36       6060.10       965.85 o                         
  -9  18   4       1346.41        832.97       864.06 o                         
  -8  18   4      55884.79      56267.67      2282.01 o                         
  -7  18   4      18356.03      19574.74      1315.59 o                         
  -6  18   4      19858.20      20044.63      1246.81 o                         
  -5  18   4      39502.02      41125.86      1708.98 o                         
  -4  18   4       1759.88       1153.85       445.06 o                         
  -3  18   4      43495.91      40993.04      1257.55 o                         
  -2  18   4      72642.67      72444.34      1746.98 o                         
  -1  18   4        334.61        482.18       214.27 o                         
   0  18   4      24676.56      23612.46       834.40 o                         
   1  18   4        362.59        -30.48       321.23 o                         
   2  18   4      34538.91      32868.87      1168.07 o                         
   3  18   4      38697.33      38789.64      1360.97 o                         
   4  18   4      16572.08      16250.08       997.59 o                         
   5  18   4      21631.29      22643.34      1212.26 o                         
   6  18   4     111096.88     113837.77      2807.62 o                         
   7  18   4        433.44        101.75       572.13 o                         
   8  18   4      34249.84      36097.40      2212.79 o                         
   9  18   4        138.17        279.57       982.82 o                         
  10  18   4       2815.69       3818.83      1553.48 o                         
  11  18   4       1781.25       4157.24      1468.93 o                         
 -11  19   4         32.60       -535.45      1173.29 o                         
 -10  19   4       3715.93       4322.91      1122.09 o                         
  -9  19   4       3037.50       2182.43       910.46 o                         
  -8  19   4       5235.68       7171.85       953.93 o                         
  -7  19   4        296.64       1004.06       634.57 o                         
  -6  19   4       5656.75       5121.64       716.24 o                         
  -5  19   4       2061.14       1855.95       578.21 o                         
  -4  19   4       3189.74       2055.72       498.32 o                         
  -3  19   4         63.93        371.01       517.40 o                         
  -2  19   4       2767.85       3058.61       401.73 o                         
  -1  19   4       3677.30       4087.89       425.20 o                         
   0  19   4         36.55        471.72       302.03 o                         
   1  19   4       3536.58       3463.99       499.42 o                         
   2  19   4       6812.61       6347.57       541.77 o                         
   3  19   4       1382.47        949.16       428.40 o                         
   4  19   4       8564.90       6718.76       698.63 o                         
   5  19   4       8614.56       7540.99       798.98 o                         
   6  19   4      10221.41      11064.99      1008.55 o                         
   7  19   4       3195.02       2647.29       795.98 o                         
   8  19   4      10312.28      13411.67      1453.54 o                         
   9  19   4       6106.67       4949.19      1269.19 o                         
  10  19   4       2578.61       4491.43      1638.07 o                         
 -11  20   4      22749.03      24313.52      2296.67 o                         
 -10  20   4       3041.05       2154.21      1116.31 o                         
  -9  20   4       5511.21       6507.78      1153.23 o                         
  -8  20   4       2340.16       2666.26       780.30 o                         
  -7  20   4       8576.29       8455.97      1070.86 o                         
  -6  20   4        270.05        724.00       651.05 o                         
  -5  20   4      50236.06      53238.60      2177.97 o                         
  -4  20   4        184.33        417.51       510.55 o                         
  -3  20   4      90788.41      90203.06      2289.52 o                         
  -2  20   4      22349.32      22631.09      1093.95 o                         
  -1  20   4       8500.17       7837.65       678.26 o                         
   0  20   4      16174.98      17262.72      1002.39 o                         
   1  20   4      40342.67      39952.87      1349.51 o                         
   2  20   4      15210.52      15008.67       949.07 o                         
   3  20   4      52103.66      48731.86      1956.22 o                         
   4  20   4        152.99       1033.26       589.09 o                         
   5  20   4      10591.26       9730.83       852.83 o                         
   6  20   4      11538.37      12271.42      1189.82 o                         
   7  20   4        907.64        532.42       854.27 o                         
   8  20   4      12618.31      11512.06      1435.99 o                         
   9  20   4      15437.96      12781.12      1864.19 o                         
  10  20   4       5756.68       8799.74      1946.35 o                         
 -10  21   4       3394.49       3198.55      1258.53 o                         
  -9  21   4       2109.79       2467.50      1018.60 o                         
  -8  21   4        962.11       1153.46       819.55 o                         
  -7  21   4      12132.57      12671.25      1310.31 o                         
  -6  21   4      12605.58      14766.25      1233.68 o                         
  -5  21   4         10.55        120.74       700.86 o                         
  -4  21   4       2250.75       1663.48       610.28 o                         
  -3  21   4       1839.55       1656.52       563.92 o                         
  -2  21   4       3582.89       3866.39       619.19 o                         
  -1  21   4      13014.79      11423.65       806.24 o                         
   0  21   4       5165.59       4171.55       624.52 o                         
   1  21   4       7408.80       8044.55       751.31 o                         
   2  21   4       1557.64        564.69       509.18 o                         
   3  21   4      10805.98      11167.77       980.99 o                         
   4  21   4        892.66       1030.76       718.35 o                         
   5  21   4      20741.32      23542.60      1469.10 o                         
   6  21   4      13834.74      13447.18      1219.00 o                         
   7  21   4      28556.15      29035.61      1966.03 o                         
   8  21   4       1082.22       1171.73      1213.76 o                         
   9  21   4       3420.78       4240.21      1418.31 o                         
  10  21   4        903.38        379.40      1633.64 o                         
 -10  22   4       3584.06       4209.17      1758.15 o                         
  -9  22   4       1971.27       1248.96      1082.42 o                         
  -8  22   4      17343.76      17339.05      1579.28 o                         
  -7  22   4       2365.74       2785.44       827.43 o                         
  -6  22   4      40640.58      40223.26      2042.55 o                         
  -5  22   4       3831.73       6013.06       826.70 o                         
  -4  22   4       3718.41       2730.53       643.63 o                         
  -3  22   4       6411.50       4614.13       628.52 o                         
  -2  22   4      14656.88      13850.56      1004.48 o                         
  -1  22   4       5026.33       4524.66       745.30 o                         
   0  22   4      40018.01      42192.89      1775.21 o                         
   1  22   4      10404.64      10772.25       847.95 o                         
   2  22   4       1778.60        968.09       618.60 o                         
   3  22   4      15176.74      15207.98      1183.32 o                         
   4  22   4       8502.19       8154.26       866.07 o                         
   5  22   4      14947.24      17449.90      1374.54 o                         
   6  22   4      15879.95      15483.17      1392.29 o                         
   7  22   4       8727.62      10159.29      1268.43 o                         
   8  22   4       4772.52       5247.91      1162.01 o                         
   9  22   4        772.22        -39.98      1125.24 o                         
 -10  23   4       1880.76       2492.18      1148.11 o                         
  -9  23   4       5027.01       5127.58      1306.10 o                         
  -8  23   4       1252.80       3876.26       988.12 o                         
  -7  23   4        720.27       1523.37       844.63 o                         
  -6  23   4       1935.35       1394.36       761.35 o                         
  -5  23   4        110.86         16.69       642.22 o                         
  -4  23   4       8795.83       7903.26       840.82 o                         
  -3  23   4       2010.28       1744.46       709.62 o                         
  -2  23   4       2353.96       3862.96       664.35 o                         
  -1  23   4      22132.00      20831.64      1360.07 o                         
   0  23   4       8531.78       8789.00       812.47 o                         
   1  23   4      34156.32      34084.99      1489.57 o                         
   2  23   4      29992.63      28315.57      1651.01 o                         
   3  23   4        736.33        454.93       644.02 o                         
   4  23   4       2391.04       3083.82       924.47 o                         
   5  23   4       3423.64       3692.25       817.91 o                         
   6  23   4        179.93       -186.93       768.86 o                         
   7  23   4       2844.25       2179.23       811.88 o                         
   8  23   4       6107.25       6672.02      1626.40 o                         
   9  23   4       6685.43       6328.22      1490.18 o                         
  -9  24   4      12718.61       9941.49      1615.74 o                         
  -8  24   4       4927.54       3410.38      1187.87 o                         
  -7  24   4       1890.74       2018.88       881.82 o                         
  -6  24   4       2279.40       2006.31       812.96 o                         
  -5  24   4       6849.91       7198.25      1008.93 o                         
  -4  24   4       4699.80       5172.22       818.50 o                         
  -3  24   4       3519.94       3864.88       739.22 o                         
  -2  24   4        109.88        972.01       629.90 o                         
  -1  24   4        747.66       1535.57       685.01 o                         
   0  24   4       7734.58       8602.67       913.73 o                         
   1  24   4       3599.76       5020.29       867.11 o                         
   2  24   4      16059.23      17294.80      1307.72 o                         
   3  24   4       6747.06       7517.96       998.70 o                         
   4  24   4       3652.52       3482.20       814.13 o                         
   5  24   4       2487.10       3773.98       904.85 o                         
   6  24   4       8523.97       5983.12       958.24 o                         
   7  24   4       1924.06       2258.30       882.19 o                         
   8  24   4       4746.28       4779.30      1545.92 o                         
  -9  25   4       5397.17       7117.30      1244.51 o                         
  -8  25   4        307.56       1827.29       950.74 o                         
  -7  25   4      13172.44      14495.31      1527.58 o                         
  -6  25   4      13545.47      15869.75      1477.08 o                         
  -5  25   4       1548.21       2553.38       926.76 o                         
  -4  25   4       8322.90       7537.76       888.76 o                         
  -3  25   4       4055.25       4710.23       788.68 o                         
  -2  25   4         25.38       1396.71       711.62 o                         
  -1  25   4      13877.40      14332.68      1145.88 o                         
   0  25   4        203.38        -27.69       641.65 o                         
   1  25   4       8398.49       9038.23       983.88 o                         
   2  25   4       6087.40       5176.64       794.42 o                         
   3  25   4        210.77        580.49       674.75 o                         
   4  25   4      28660.79      33893.79      2004.32 o                         
   5  25   4       6435.03       8113.56      1063.25 o                         
   6  25   4      10353.23      11348.39      1314.84 o                         
   7  25   4       3197.70       2921.33       870.52 o                         
   8  25   4        493.87       2435.60      1659.35 o                         
  -8  26   4         96.12       2271.43      1033.62 o                         
  -7  26   4        985.89       1034.24      1013.66 o                         
  -6  26   4       3720.87       4334.21      1229.46 o                         
  -5  26   4       5306.53       3325.88       999.27 o                         
  -4  26   4        192.77        -90.70       687.96 o                         
  -3  26   4       2624.11       2724.06       866.23 o                         
  -2  26   4       1182.31       1579.79       647.35 o                         
  -1  26   4       8880.66      10175.27      1038.30 o                         
   0  26   4       2300.23       3118.49       754.80 o                         
   1  26   4          2.90        505.90       704.28 o                         
   2  26   4       2339.13       3552.79       852.15 o                         
   3  26   4         10.78        425.42       762.75 o                         
   4  26   4       2227.85       2455.24       766.78 o                         
   5  26   4       1225.31       1772.53       817.93 o                         
   6  26   4       2858.55       4730.46      1095.22 o                         
   7  26   4        821.11       1808.81      1072.90 o                         
  -8  27   4          0.72       -765.81      1209.81 o                         
  -7  27   4       2179.02       1666.84      1056.43 o                         
  -6  27   4       4796.96       3989.25      1019.81 o                         
  -5  27   4          9.15        865.73       854.78 o                         
  -4  27   4      13575.82      13323.03      1297.65 o                         
  -3  27   4       5284.78       5236.39       909.18 o                         
  -2  27   4       4145.80       4649.69       854.80 o                         
  -1  27   4      14723.38      14948.66      1328.33 o                         
   0  27   4         54.74       -799.63       799.63 o                         
   1  27   4       8582.10       9527.32      1082.85 o                         
   2  27   4       2470.78       1409.97       760.51 o                         
   3  27   4       1055.27       2615.12       937.46 o                         
   4  27   4       6372.65       6726.90       992.39 o                         
   5  27   4       6698.51       6041.62      1136.36 o                         
   6  27   4       1934.62       3604.05      1003.28 o                         
   7  27   4       6096.24       4389.40      1075.13 o                         
  -7  28   4       1738.49       1054.40      1120.25 o                         
  -6  28   4        586.47       1535.80       998.28 o                         
  -5  28   4       1067.04       2568.56       872.88 o                         
  -4  28   4        172.88       1562.63       910.74 o                         
  -3  28   4         16.47        937.75       924.66 o                         
  -2  28   4        111.54        439.02       797.45 o                         
  -1  28   4         59.95       2165.81       909.75 o                         
   0  28   4       3058.73       3506.47      1024.53 o                         
   1  28   4       1137.41        963.56       821.40 o                         
   2  28   4        657.22       2488.50       892.32 o                         
   3  28   4        154.40        350.25       908.31 o                         
   4  28   4         45.50       1740.37       957.75 o                         
   5  28   4        176.77       1542.94       996.64 o                         
   6  28   4        725.05       2274.88      1217.48 o                         
  -6  29   4       1984.04        465.34      1002.07 o                         
  -5  29   4       5109.50       4038.30      1108.07 o                         
  -4  29   4       8621.16       7634.78      1226.52 o                         
  -3  29   4        106.37       -212.25       822.64 o                         
  -2  29   4       6396.73       5394.31       868.18 o                         
  -1  29   4       8858.29       8889.68      1219.93 o                         
   0  29   4        119.63       1290.82       813.94 o                         
   1  29   4       1400.18       2295.49       937.60 o                         
   2  29   4       7085.06       8904.25      1191.98 o                         
   3  29   4         29.77       2212.13       984.17 o                         
   4  29   4       9900.92      12254.67      1471.25 o                         
   5  29   4        638.11        -56.98      1063.20 o                         
  -5  30   4        634.84       -931.70       958.58 o                         
  -4  30   4        210.20        201.29       936.71 o                         
  -3  30   4        284.40       1421.65       933.13 o                         
  -2  30   4       1012.03       1125.32       930.76 o                         
  -1  30   4         27.32       -336.88       939.96 o                         
   0  30   4       2903.11       3651.67      1073.09 o                         
   1  30   4         19.04        297.54       813.49 o                         
   2  30   4         20.58       2674.16       972.61 o                         
   3  30   4       1003.49       3143.62      1058.63 o                         
   4  30   4        290.12       1897.49      1042.41 o                         
  -4  31   4        109.53        538.37      1130.59 o                         
  -3  31   4       2248.95       2599.04      1104.88 o                         
  -2  31   4         18.21        545.83       892.55 o                         
  -1  31   4       7568.60       9389.02      1202.00 o                         
   0  31   4        501.66       3243.56      1095.51 o                         
   1  31   4       9094.76       9979.17      1280.52 o                         
   2  31   4        143.94       1847.63      1029.87 o                         
   3  31   4       5340.31       5035.64      1212.29 o                         
  -2  32   4        856.45       2029.85      1099.01 o                         
  -1  32   4          5.77       2118.08      1044.73 o                         
   0  32   4          6.71       2239.48       983.70 o                         
   1  32   4       1484.73       1973.65      1008.19 o                         
   2  32   4        311.96        786.54      1050.26 o                         
 -14   1   5       6840.63       7487.49      1684.17 o                         
 -13   1   5       4470.89       2822.85      1601.14 o                         
 -12   1   5       1932.49       2642.33      1169.55 o                         
 -11   1   5        270.80          8.63       762.23 o                         
 -10   1   5      19111.38      20773.59      1148.53 o                         
  -9   1   5      42351.04      45484.22      1538.51 o                         
  -8   1   5       8945.70       9757.96       644.82 o                         
  -7   1   5        659.47        674.49       237.50 o                         
  -6   1   5      25025.50      25566.09       802.68 o                         
  -5   1   5       6279.92       5998.64       396.60 o                         
  -4   1   5      37911.25      38918.39       837.14 o                         
  -3   1   5        415.09        439.86       159.10 o                         
  -2   1   5       4885.96       4988.88       261.84 o                         
  -1   1   5      31350.75      31678.69       568.43 o                         
   0   1   5       1451.73       1557.53       153.04 o                         
   1   1   5       4451.89       4260.06       190.66 o                         
   2   1   5      12806.53      13237.66       366.54 o                         
   3   1   5      10900.74      11244.68       407.35 o                         
   4   1   5     124593.13     123944.13      1410.73 o                         
   5   1   5      46959.90      45460.00       740.40 o                         
   6   1   5       7138.00       7485.64       369.69 o                         
   7   1   5       3170.02       3255.03       357.02 o                         
   8   1   5        689.36        596.64       378.14 o                         
   9   1   5       6121.47       5871.51       929.35 o                         
  10   1   5       1530.61       2227.97       705.12 o                         
  11   1   5         22.05        -69.29       811.31 o                         
  12   1   5       2789.42       2936.85      1001.50 o                         
  13   1   5       3101.49       3261.29      1293.65 o                         
 -14   2   5       2857.62      -1368.82      1368.82 o                         
 -13   2   5       1177.63       1844.81      2046.91 o                         
 -12   2   5         15.69        565.83       854.55 o                         
 -11   2   5       1923.56       2814.27       743.62 o                         
 -10   2   5       6384.68       5151.87       965.39 o                         
  -9   2   5        547.84       1029.96       391.32 o                         
  -8   2   5      15810.50      14921.50       757.32 o                         
  -7   2   5        160.29        118.88       235.10 o                         
  -6   2   5       2845.70       2465.11       284.73 o                         
  -5   2   5      15067.04      15918.72       575.32 o                         
  -4   2   5       3626.18       3682.26       282.51 o                         
  -3   2   5       1629.21       1697.68       198.86 o                         
  -2   2   5      29489.71      31469.72       627.53 o                         
  -1   2   5      59393.83      63476.68       814.00 o                         
   0   2   5      17785.05      18636.18       471.12 o                         
   1   2   5       8477.26       9379.23       298.57 o                         
   2   2   5       4894.31       4891.30       231.52 o                         
   3   2   5      10162.45      10046.64       359.76 o                         
   4   2   5       3277.62       3827.42       241.98 o                         
   5   2   5         12.54        323.30       174.14 o                         
   6   2   5       7847.01       7310.96       325.50 o                         
   7   2   5       1096.72       1055.47       365.40 o                         
   8   2   5       5556.04       6009.24       675.09 o                         
   9   2   5       5396.14       3564.12       680.40 o                         
  10   2   5       1338.81        623.09       796.96 o                         
  11   2   5       2432.69       4027.05      1066.29 o                         
  12   2   5        600.98        719.11       963.69 o                         
  13   2   5         72.35       2538.50      2210.27 o                         
 -13   3   5         10.41       -699.42      1068.35 o                         
 -12   3   5        390.66       1180.27       941.68 o                         
 -11   3   5      13171.87      12413.41      1199.90 o                         
 -10   3   5       9518.40       9346.73      1114.53 o                         
  -9   3   5      26752.89      27255.79      1186.63 o                         
  -8   3   5      30374.20      31343.47      1138.73 o                         
  -7   3   5       2599.82       2813.17       351.97 o                         
  -6   3   5       2755.35       2796.12       286.21 o                         
  -5   3   5         89.32        389.46       202.81 o                         
  -4   3   5      55041.07      55598.62       988.62 o                         
  -3   3   5      53543.70      55266.32       857.52 o                         
  -2   3   5      23855.49      25291.81       574.00 o                         
  -1   3   5     218082.84     224299.52      1814.61 o                         
   0   3   5      92153.98      97101.05      1124.62 o                         
   1   3   5      31326.37      30395.27       597.54 o                         
   2   3   5      11852.91      13200.03       386.70 o                         
   3   3   5      12602.12      13700.94       434.68 o                         
   4   3   5       3503.32       3472.15       241.25 o                         
   5   3   5       3916.34       3833.56       256.43 o                         
   6   3   5        894.39        735.65       189.06 o                         
   7   3   5      15906.84      17125.26       716.93 o                         
   8   3   5      19931.50      21047.12      1065.86 o                         
   9   3   5      31332.58      30173.87      1699.89 o                         
  10   3   5      15700.89      10310.99      1149.99 o                         
  11   3   5          3.14       -539.89       895.43 o                         
  12   3   5       1001.22        980.30      1112.78 o                         
  13   3   5       2253.56       1968.27      1237.42 o                         
 -13   4   5      11032.69       9641.86      1863.51 o                         
 -12   4   5        733.93        168.43       838.74 o                         
 -11   4   5       5897.71       4773.37       811.88 o                         
 -10   4   5        825.91        -58.77       612.85 o                         
  -9   4   5        755.53       1025.34       481.90 o                         
  -8   4   5       2293.87       2528.70       385.01 o                         
  -7   4   5      19676.25      19433.76       698.22 o                         
  -6   4   5      70975.44      71431.78      1170.88 o                         
  -5   4   5      37744.66      39697.29       830.13 o                         
  -4   4   5       3681.71       3976.47       273.21 o                         
  -3   4   5       4329.96       4213.08       278.46 o                         
  -2   4   5      19592.04      20801.76       502.00 o                         
  -1   4   5      17547.85      18561.98       485.15 o                         
   0   4   5      72408.88      75160.20      1099.72 o                         
   1   4   5        273.02        355.12       145.71 o                         
   2   4   5       7668.66       7308.94       281.00 o                         
   3   4   5        204.05        325.32       135.30 o                         
   4   4   5      36226.39      36346.76       739.07 o                         
   5   4   5      16949.67      16527.70       566.90 o                         
   6   4   5        750.98        817.88       249.04 o                         
   7   4   5       2421.88       2439.61       353.72 o                         
   8   4   5      14526.41      15188.75       961.76 o                         
   9   4   5      21855.22      23922.97      1523.43 o                         
  10   4   5        960.39       2801.96       821.54 o                         
  11   4   5       3770.61       4351.54      1146.16 o                         
  12   4   5        743.96       1330.06      1393.98 o                         
  13   4   5       3101.10       1940.97      1590.71 o                         
 -13   5   5        792.92       2060.39      1264.51 o                         
 -12   5   5       6417.85       7579.60      1302.75 o                         
 -11   5   5       3752.21       3603.38       805.13 o                         
 -10   5   5        849.04       1494.84       653.56 o                         
  -9   5   5      22551.85      22904.96      1182.85 o                         
  -8   5   5        281.16        143.73       369.87 o                         
  -7   5   5       2760.02       2989.40       338.89 o                         
  -6   5   5      36420.39      36668.10       965.53 o                         
  -5   5   5       7862.41       7723.16       421.57 o                         
  -4   5   5      14102.50      14443.59       488.82 o                         
  -3   5   5       9057.27       9863.01       398.50 o                         
  -2   5   5       4466.81       4675.20       249.37 o                         
  -1   5   5      38464.98      39121.99       759.98 o                         
   0   5   5       7328.55       7840.17       378.56 o                         
   1   5   5       8549.23       8849.94       339.35 o                         
   2   5   5      51442.94      50453.70       787.74 o                         
   3   5   5      52969.02      52596.88       831.22 o                         
   4   5   5      40979.31      41449.54       852.47 o                         
   5   5   5       6067.12       6060.96       353.41 o                         
   6   5   5       1214.15       1555.05       353.02 o                         
   7   5   5         70.92         64.16       277.72 o                         
   8   5   5      17709.71      16846.52      1064.50 o                         
   9   5   5        307.98        104.62       586.96 o                         
  10   5   5       6561.77       4893.01       986.34 o                         
  11   5   5        757.39        161.60      1052.32 o                         
  12   5   5       2027.40       2180.93      1349.67 o                         
 -13   6   5       3664.41       3501.83      1620.33 o                         
 -12   6   5        621.16        205.33       934.05 o                         
 -11   6   5       5246.09       6916.69      1245.15 o                         
 -10   6   5        888.66       1088.43       529.52 o                         
  -9   6   5       2569.34       2438.38       547.59 o                         
  -8   6   5       6160.06       6046.27       547.79 o                         
  -7   6   5        303.44        358.96       346.22 o                         
  -6   6   5      28741.80      27986.49       719.54 o                         
  -5   6   5      32726.23      33747.47       814.54 o                         
  -4   6   5       5662.60       5591.62       337.98 o                         
  -3   6   5      12099.79      11848.28       398.64 o                         
  -2   6   5       2189.15       2039.63       209.02 o                         
  -1   6   5      43609.96      45227.82       833.29 o                         
   0   6   5     177665.58     186132.77      1983.15 o                         
   1   6   5        763.76        604.36       169.07 o                         
   2   6   5      14903.47      15041.98       479.01 o                         
   3   6   5        106.66        476.14       172.60 o                         
   4   6   5         67.52        485.61       193.16 o                         
   5   6   5      16439.08      16881.50       621.18 o                         
   6   6   5      24218.88      23059.13       816.06 o                         
   7   6   5      10247.24      10712.48       648.89 o                         
   8   6   5      10487.54       9479.21       849.61 o                         
   9   6   5         42.25        573.33       699.06 o                         
  10   6   5       1017.88        344.17       771.39 o                         
  11   6   5       5275.27       5516.76      1260.97 o                         
  12   6   5        629.81        863.68      1174.21 o                         
 -13   7   5      10045.61      12174.05      1846.53 o                         
 -12   7   5        446.34       1038.09       991.48 o                         
 -11   7   5       5679.36       5018.55       928.37 o                         
 -10   7   5      14574.39      12722.66      1121.53 o                         
  -9   7   5      13037.96      13233.65       968.80 o                         
  -8   7   5       8682.48       7282.85       733.89 o                         
  -7   7   5        890.92       1031.83       312.31 o                         
  -6   7   5      59550.48      60138.83      1343.39 o                         
  -5   7   5       8889.72       8651.88       433.09 o                         
  -4   7   5       7984.83       7928.27       405.30 o                         
  -3   7   5       1119.28       1292.17       192.13 o                         
  -2   7   5      25474.46      25318.27       621.03 o                         
  -1   7   5      10400.02      10098.16       387.31 o                         
   0   7   5       4436.59       4631.91       383.09 o                         
   1   7   5      16143.55      17619.36       643.45 o                         
   2   7   5       8804.49       9271.45       435.03 o                         
   3   7   5     146305.58     147801.08      1765.76 o                         
   4   7   5        256.40        518.84       185.50 o                         
   5   7   5      73209.09      71838.12      1402.07 o                         
   6   7   5      12605.65      12968.82       588.80 o                         
   7   7   5      15517.65      14532.60       782.19 o                         
   8   7   5        168.71       -105.90       423.70 o                         
   9   7   5       4403.04       3638.53       776.54 o                         
  10   7   5       1996.66       2286.59       918.10 o                         
  11   7   5       4728.45       2709.69      1374.37 o                         
  12   7   5       1789.34       1333.14      1230.76 o                         
 -13   8   5       7454.51       6049.04      1386.53 o                         
 -12   8   5         78.36        405.12       893.03 o                         
 -11   8   5      31710.95      32652.61      2135.23 o                         
 -10   8   5       1790.78       1809.85       949.44 o                         
  -9   8   5        105.00       1016.33       562.45 o                         
  -8   8   5       8506.91       8648.76       684.33 o                         
  -7   8   5      38167.57      38131.67      1138.59 o                         
  -6   8   5       4657.15       4509.30       365.83 o                         
  -5   8   5      29922.33      31007.57       986.24 o                         
  -4   8   5          0.14         24.46       173.65 o                         
  -3   8   5      59114.33      59281.46       990.80 o                         
  -2   8   5       2722.05       2623.80       258.21 o                         
  -1   8   5      28077.95      27519.62       722.28 o                         
   0   8   5      11160.62      11975.92       578.80 o                         
   1   8   5      78439.38      75180.73      1215.86 o                         
   2   8   5      18077.04      18855.11       611.38 o                         
   3   8   5     233361.94     229960.09      2295.91 o                         
   4   8   5        465.62        703.46       228.90 o                         
   5   8   5      10098.17      10443.81       514.95 o                         
   6   8   5        248.71        536.66       249.02 o                         
   7   8   5       8459.22       8795.41       627.47 o                         
   8   8   5      15786.44      16290.23      1088.07 o                         
   9   8   5       4515.72       4797.32       862.66 o                         
  10   8   5      15173.52      15287.21      1664.33 o                         
  11   8   5        649.36       2661.66      1040.24 o                         
  12   8   5        913.77       1698.91      1518.36 o                         
 -13   9   5       9528.86      14886.94      2469.20 o                         
 -12   9   5      10498.78      11182.59      1535.49 o                         
 -11   9   5      12288.74      11680.47      1286.01 o                         
 -10   9   5        187.80       -462.49       775.15 o                         
  -9   9   5      20181.95      20026.66      1086.98 o                         
  -8   9   5       7183.35       7387.52       694.02 o                         
  -7   9   5      12422.11      12267.15       681.15 o                         
  -6   9   5      18792.71      18499.44       869.55 o                         
  -5   9   5      31477.37      31308.86       997.85 o                         
  -4   9   5      19610.99      18059.04       654.59 o                         
  -3   9   5      20628.27      20762.94       648.91 o                         
  -2   9   5      35391.85      35937.40       829.53 o                         
  -1   9   5       1744.61       2254.60       243.78 o                         
   0   9   5      52000.95      51009.70      1210.27 o                         
   1   9   5       6649.45       6099.00       406.12 o                         
   2   9   5      28540.05      27452.76       776.44 o                         
   3   9   5      12900.73      12731.48       569.08 o                         
   4   9   5       1514.48       1258.40       249.69 o                         
   5   9   5      67601.09      66279.46      1151.11 o                         
   6   9   5       1111.54       1213.52       318.23 o                         
   7   9   5       1848.14       1531.92       377.87 o                         
   8   9   5     125067.91     134459.27      3162.73 o                         
   9   9   5       1603.50       2411.54       715.70 o                         
  10   9   5      14195.61      15572.30      1661.62 o                         
  11   9   5       3171.98       2869.24       938.88 o                         
  12   9   5       1148.40      -1443.41      1443.41 o                         
 -13  10   5         73.27       1472.32      1429.47 o                         
 -12  10   5        172.25        401.74      1184.05 o                         
 -11  10   5       3180.84       4381.53      1289.45 o                         
 -10  10   5      21109.01      23271.15      1586.32 o                         
  -9  10   5        428.62        124.18       513.50 o                         
  -8  10   5      63380.06      62408.25      1843.20 o                         
  -7  10   5         35.45        -49.29       378.41 o                         
  -6  10   5      30387.09      28142.66      1132.06 o                         
  -5  10   5        729.25        214.58       285.63 o                         
  -4  10   5      16871.51      17072.87       631.26 o                         
  -3  10   5       6869.24       6712.41       422.72 o                         
  -2  10   5     304401.25     305877.66      2567.87 o                         
  -1  10   5      14402.46      13473.55       661.96 o                         
   0  10   5     134932.56     135905.19      1981.25 o                         
   1  10   5       1112.51       1239.97       277.74 o                         
   2  10   5      24897.18      24731.75       763.31 o                         
   3  10   5       3234.06       2876.17       318.88 o                         
   4  10   5      33104.76      31362.69       979.03 o                         
   5  10   5       3214.08       2829.55       279.68 o                         
   6  10   5     145332.06     139736.88      2167.56 o                         
   7  10   5      10591.51      10978.35       731.74 o                         
   8  10   5      49355.20      49032.88      1934.86 o                         
   9  10   5        159.61        234.25       670.24 o                         
  10  10   5       2344.82       2174.07      1049.04 o                         
  11  10   5       6541.01       6130.37      1465.79 o                         
  12  10   5      17399.53      18553.73      2292.03 o                         
 -13  11   5       2730.23       2769.48      1734.64 o                         
 -12  11   5      13882.71      12604.84      1651.37 o                         
 -11  11   5       6608.97       6487.07      1069.28 o                         
 -10  11   5      15213.25      17367.37      1425.16 o                         
  -9  11   5       8686.22       8460.50       871.56 o                         
  -8  11   5        335.90        943.30       590.31 o                         
  -7  11   5         89.88        448.90       457.36 o                         
  -6  11   5        764.03        458.05       400.53 o                         
  -5  11   5      20461.62      20947.46      1010.64 o                         
  -4  11   5      46411.39      46260.71      1137.32 o                         
  -3  11   5       9845.21       9765.97       532.97 o                         
  -2  11   5      87467.86      86591.02      1494.12 o                         
  -1  11   5      44064.43      43384.61      1131.72 o                         
   0  11   5         44.88        269.35       278.52 o                         
   1  11   5      46886.85      47458.04      1129.14 o                         
   2  11   5      45084.32      44078.70      1107.97 o                         
   3  11   5      60555.81      59381.80      1275.68 o                         
   4  11   5      77852.14      77222.66      1791.57 o                         
   5  11   5      41602.35      41182.87      1336.92 o                         
   6  11   5       2251.26       1822.43       433.29 o                         
   7  11   5       8305.41       7105.58       758.31 o                         
   8  11   5       1936.72       1874.41       637.95 o                         
   9  11   5       1732.62       2665.21       797.39 o                         
  10  11   5      18761.30      20914.12      1982.94 o                         
  11  11   5       5159.82       3598.36      1125.76 o                         
  12  11   5        619.52       1729.87      1840.83 o                         
 -13  12   5      31459.46      32012.83      3118.43 o                         
 -12  12   5        148.56       -119.47      1014.16 o                         
 -11  12   5      28913.36      30846.59      2078.01 o                         
 -10  12   5       2291.00       2579.28       908.90 o                         
  -9  12   5        862.72       2083.65       663.60 o                         
  -8  12   5       4691.37       5200.59       654.71 o                         
  -7  12   5      39878.11      39300.34      1448.95 o                         
  -6  12   5       2892.78       3026.57       487.27 o                         
  -5  12   5      28009.24      28798.18      1178.02 o                         
  -4  12   5       5950.58       6099.74       435.50 o                         
  -3  12   5      65295.37      64568.58      1401.97 o                         
  -2  12   5      85425.84      84381.14      1511.07 o                         
  -1  12   5       5807.42       5060.85       423.47 o                         
   0  12   5       1411.80        807.83       273.37 o                         
   1  12   5      97143.33      92716.00      1632.53 o                         
   2  12   5       2594.46       2790.94       337.99 o                         
   3  12   5     194422.58     193107.03      2442.36 o                         
   4  12   5       5818.11       4931.29       502.30 o                         
   5  12   5      18304.66      16335.73       889.56 o                         
   6  12   5        629.84        870.29       385.13 o                         
   7  12   5      25797.38      25419.79      1200.01 o                         
   8  12   5        537.03        898.57       760.77 o                         
   9  12   5      47734.83      49786.20      2851.58 o                         
  10  12   5       3888.67       2636.77      1195.74 o                         
  11  12   5      44372.39      45511.92      3542.21 o                         
  12  12   5        336.07       1170.45      1302.25 o                         
 -12  13   5        494.86      -1012.50      1061.69 o                         
 -11  13   5       2638.88       4448.26       953.69 o                         
 -10  13   5       2814.95       2847.81       834.31 o                         
  -9  13   5       4501.28       3783.40       747.09 o                         
  -8  13   5      13314.07      12853.42      1060.15 o                         
  -7  13   5      14589.42      14488.58       992.16 o                         
  -6  13   5       6350.09       6593.29       703.02 o                         
  -5  13   5       3807.99       3166.57       420.62 o                         
  -4  13   5       2985.68       3100.59       333.20 o                         
  -3  13   5      17461.38      16476.85       762.46 o                         
  -2  13   5       5682.36       5249.47       454.62 o                         
  -1  13   5      54534.99      52354.19      1320.73 o                         
   0  13   5       2306.94       1639.15       392.00 o                         
   1  13   5      80411.27      76051.05      1375.41 o                         
   2  13   5      11314.24      10230.97       535.39 o                         
   3  13   5      23091.29      22711.46       898.83 o                         
   4  13   5      18430.68      17654.56       913.30 o                         
   5  13   5      14909.33      14142.22       824.89 o                         
   6  13   5       5704.75       4708.19       538.18 o                         
   7  13   5      67680.13      67899.80      2001.27 o                         
   8  13   5       3540.20       2343.40       718.59 o                         
   9  13   5       4522.10       3782.95       975.90 o                         
  10  13   5        442.04       2001.86      1674.26 o                         
  11  13   5        318.29       1954.09      1199.41 o                         
 -12  14   5        307.94       -199.18      1218.39 o                         
 -11  14   5         14.35       1090.14      1086.30 o                         
 -10  14   5      22602.46      25018.32      1746.97 o                         
  -9  14   5       2399.96       3737.46       847.55 o                         
  -8  14   5      25238.25      21629.46      1385.52 o                         
  -7  14   5      23075.09      23214.96      1316.26 o                         
  -6  14   5       3812.86       3268.90       631.86 o                         
  -5  14   5       8597.26       8226.69       568.75 o                         
  -4  14   5        350.15        393.34       290.39 o                         
  -3  14   5      17819.67      16364.93       637.80 o                         
  -2  14   5      16122.74      15793.23       755.02 o                         
  -1  14   5       3012.68       3143.32       401.72 o                         
   0  14   5       9299.36       9052.99       587.73 o                         
   1  14   5      13057.48      12973.47       714.62 o                         
   2  14   5      15622.11      15214.51       661.70 o                         
   3  14   5      20488.07      20562.12       960.55 o                         
   4  14   5      66092.88      63550.89      1734.44 o                         
   5  14   5       3971.15       4139.67       521.74 o                         
   6  14   5     105569.70     101976.95      2360.82 o                         
   7  14   5        473.68        452.17       497.82 o                         
   8  14   5      17419.67      17950.25      1401.51 o                         
   9  14   5       8182.07       6577.57      1296.88 o                         
  10  14   5          0.12       1415.75      1458.54 o                         
  11  14   5       1155.15       1094.22      1188.82 o                         
 -12  15   5      19439.37      21542.33      2007.21 o                         
 -11  15   5        218.65       1244.85       948.01 o                         
 -10  15   5       2527.09       3374.25       924.92 o                         
  -9  15   5       1228.82        639.83       772.58 o                         
  -8  15   5       6253.20       5558.93       771.18 o                         
  -7  15   5      24806.38      22910.16      1371.04 o                         
  -6  15   5       7007.26       6176.21       796.72 o                         
  -5  15   5        241.65        399.77       305.53 o                         
  -4  15   5        777.91       1321.71       343.97 o                         
  -3  15   5       1585.85       1609.39       294.36 o                         
  -2  15   5      33846.16      31772.33      1068.80 o                         
  -1  15   5       3837.49       4781.97       502.74 o                         
   0  15   5       1842.46       2474.88       333.35 o                         
   1  15   5      25075.61      24722.76      1025.51 o                         
   2  15   5     140320.30     132424.28      1936.74 o                         
   3  15   5        619.97       1054.82       335.71 o                         
   4  15   5      59683.38      56822.20      1852.09 o                         
   5  15   5         28.88        185.29       461.10 o                         
   6  15   5       2527.05       2581.87       494.98 o                         
   7  15   5       3280.29       3601.22       683.78 o                         
   8  15   5       4779.08       6356.59      1020.94 o                         
   9  15   5       2637.24       2999.54      1339.69 o                         
  10  15   5       5143.41       7002.67      1611.60 o                         
  11  15   5       1714.28        727.41      1600.54 o                         
 -12  16   5       2191.00       3756.80      1159.81 o                         
 -11  16   5       2501.34       2124.35      1015.46 o                         
 -10  16   5        151.85        980.08       784.22 o                         
  -9  16   5        325.06       1474.25       760.83 o                         
  -8  16   5       2188.06       1723.23       745.24 o                         
  -7  16   5        708.66        277.00       589.22 o                         
  -6  16   5       6452.52       6329.37       857.50 o                         
  -5  16   5        255.37        952.94       567.56 o                         
  -4  16   5       8242.03       7962.23       650.73 o                         
  -3  16   5       5532.73       5626.72       463.80 o                         
  -2  16   5      33907.75      33232.80      1096.64 o                         
  -1  16   5        269.68        417.61       340.05 o                         
   0  16   5        124.59        274.56       356.71 o                         
   1  16   5      19711.01      19050.14       915.03 o                         
   2  16   5       6423.17       6082.94       510.55 o                         
   3  16   5      23546.36      24920.72      1107.95 o                         
   4  16   5       6245.15       5011.35       560.61 o                         
   5  16   5      11859.03      10973.15       839.67 o                         
   6  16   5       1103.45        792.57       481.75 o                         
   7  16   5      11369.23      13768.79      1090.35 o                         
   8  16   5       1843.13       2374.77       877.39 o                         
   9  16   5      14858.90      10322.52      1514.12 o                         
  10  16   5       1637.16       1423.35      1289.28 o                         
  11  16   5       7096.44       9842.72      1925.90 o                         
 -12  17   5         36.70       1750.22      1240.82 o                         
 -11  17   5       7729.02       7527.44      1202.69 o                         
 -10  17   5       2635.82       2167.76       873.78 o                         
  -9  17   5       6723.88       5702.41       969.42 o                         
  -8  17   5        104.29       1048.72       620.30 o                         
  -7  17   5      34560.65      34647.12      1691.36 o                         
  -6  17   5      17809.58      17569.59      1199.04 o                         
  -5  17   5       1489.58        866.60       507.18 o                         
  -4  17   5      21481.44      20657.21      1133.97 o                         
  -3  17   5      11906.25      11908.27       729.27 o                         
  -2  17   5      10286.51      10540.87       663.14 o                         
  -1  17   5      41464.09      42629.86      1259.56 o                         
   0  17   5        121.80        589.42       343.11 o                         
   1  17   5      30276.20      29951.78      1131.51 o                         
   2  17   5      12332.38      10984.26       667.26 o                         
   3  17   5      10856.05      10072.73       689.13 o                         
   4  17   5       8499.41       6923.85       789.79 o                         
   5  17   5      52972.50      52560.06      1815.54 o                         
   6  17   5      51922.10      48937.61      1841.93 o                         
   7  17   5      84261.20      84618.35      2669.14 o                         
   8  17   5       3139.27       3318.45      1168.38 o                         
   9  17   5         52.03       1525.94      1101.84 o                         
  10  17   5        445.83        168.99      1232.01 o                         
  11  17   5       4784.29       6290.89      1956.82 o                         
 -11  18   5       4666.96       3719.52      1055.56 o                         
 -10  18   5       2246.68       1728.90       872.30 o                         
  -9  18   5        481.30       1195.66       797.59 o                         
  -8  18   5       8179.47       6147.59       885.48 o                         
  -7  18   5       3144.71       3542.49       688.42 o                         
  -6  18   5       4945.01       3214.71       738.12 o                         
  -5  18   5       7965.43       6995.36       825.48 o                         
  -4  18   5       5091.84       5339.03       648.77 o                         
  -3  18   5       3318.42       2654.03       428.74 o                         
  -2  18   5      21503.51      20302.86       988.39 o                         
  -1  18   5       1219.09        992.57       369.78 o                         
   0  18   5      35095.59      33534.66      1178.05 o                         
   1  18   5       5939.29       5071.04       476.99 o                         
   2  18   5      12395.51      11891.95       705.74 o                         
   3  18   5      20579.08      19612.81      1062.31 o                         
   4  18   5      12677.87      11426.62       870.48 o                         
   5  18   5      12020.45      12431.71       949.78 o                         
   6  18   5      30260.05      29104.19      1506.10 o                         
   7  18   5       7793.14       6690.16       831.95 o                         
   8  18   5      10897.78      10074.47      1244.08 o                         
   9  18   5       5352.86       5309.44      1255.35 o                         
  10  18   5       8301.29       7861.57      1679.47 o                         
 -11  19   5       1710.00       2368.68      1094.15 o                         
 -10  19   5      21014.05      25300.93      2040.81 o                         
  -9  19   5       3040.46       1787.08       878.68 o                         
  -8  19   5       1546.22       2988.07       899.19 o                         
  -7  19   5        294.93       1075.48       629.02 o                         
  -6  19   5      30884.20      31168.40      1635.07 o                         
  -5  19   5        312.03        659.61       563.82 o                         
  -4  19   5      71870.43      69681.45      2188.31 o                         
  -3  19   5      13872.46      14052.18       870.92 o                         
  -2  19   5      15152.58      15673.68       906.81 o                         
  -1  19   5       1292.19        994.76       349.40 o                         
   0  19   5      21932.68      21945.35      1086.20 o                         
   1  19   5       4748.25       4797.44       663.20 o                         
   2  19   5     159608.08     156503.58      2772.31 o                         
   3  19   5      19678.77      19140.60      1203.38 o                         
   4  19   5      62153.27      61234.75      2089.10 o                         
   5  19   5      36970.26      37936.95      1630.55 o                         
   6  19   5        112.67        483.00       568.13 o                         
   7  19   5       1594.84       1750.70       701.91 o                         
   8  19   5      54397.29      56408.05      2980.74 o                         
   9  19   5      11955.64       9207.03      1546.46 o                         
  10  19   5      51505.34      56584.64      4389.47 o                         
 -11  20   5      21117.60      22961.12      2339.96 o                         
 -10  20   5       9891.34      10116.09      1472.60 o                         
  -9  20   5        603.31       1315.74       979.57 o                         
  -8  20   5      16322.03      15922.81      1433.83 o                         
  -7  20   5       2175.23       2811.80       830.90 o                         
  -6  20   5       3272.40       2287.36       719.20 o                         
  -5  20   5      11118.82       9589.75       969.15 o                         
  -4  20   5         40.98        737.74       602.28 o                         
  -3  20   5       7000.10       5407.83       637.42 o                         
  -2  20   5      89424.26      85431.15      2195.18 o                         
  -1  20   5      23281.39      23879.87      1286.49 o                         
   0  20   5      44068.93      42214.55      1725.09 o                         
   1  20   5      58409.26      57947.09      1944.89 o                         
   2  20   5      10175.29      11493.87       951.40 o                         
   3  20   5      83509.26      81371.22      2566.58 o                         
   4  20   5      38016.19      37449.22      1702.73 o                         
   5  20   5       7302.55       6177.48       743.57 o                         
   6  20   5      51993.66      52637.64      2382.78 o                         
   7  20   5      16606.45      17645.10      1534.55 o                         
   8  20   5      11092.33       8324.88      1390.13 o                         
   9  20   5       6362.25       2949.79      1348.99 o                         
  10  20   5       1484.07       3252.66      1683.75 o                         
 -10  21   5        546.52       -980.61      1013.94 o                         
  -9  21   5      47147.23      52767.75      2914.39 o                         
  -8  21   5        665.94        922.55       836.07 o                         
  -7  21   5      34530.86      32082.05      1877.19 o                         
  -6  21   5          6.29        120.22       686.02 o                         
  -5  21   5        552.27       -199.67       706.40 o                         
  -4  21   5       3124.92       2152.18       777.80 o                         
  -3  21   5      20206.33      19642.55      1227.04 o                         
  -2  21   5       1409.68       1216.13       571.00 o                         
  -1  21   5     109360.92     109745.91      2698.01 o                         
   0  21   5      11897.42      10009.07       850.88 o                         
   1  21   5      97408.24      95903.14      2583.60 o                         
   2  21   5       7488.41       7089.22       780.31 o                         
   3  21   5       3715.93       3554.71       728.96 o                         
   4  21   5       2179.80       2161.39       668.64 o                         
   5  21   5     112342.98     118458.83      3362.92 o                         
   6  21   5       8528.24       8546.81      1036.57 o                         
   7  21   5      57847.98      61865.00      2830.51 o                         
   8  21   5      25554.50      25124.45      2301.03 o                         
   9  21   5        291.19        582.42      1281.92 o                         
 -10  22   5        784.74        673.93       991.24 o                         
  -9  22   5       2839.93       2923.18      1061.60 o                         
  -8  22   5       4214.77       3499.10       927.62 o                         
  -7  22   5      22580.46      24762.54      1726.10 o                         
  -6  22   5      11109.46       9544.20      1054.05 o                         
  -5  22   5      15086.93      14711.98      1337.86 o                         
  -4  22   5        190.73        883.86       701.19 o                         
  -3  22   5      19988.67      20434.66      1277.89 o                         
  -2  22   5       1855.94       3253.87       586.01 o                         
  -1  22   5        830.76        854.91       562.84 o                         
   0  22   5       4786.82       4160.12       663.95 o                         
   1  22   5      40583.57      40547.83      1826.01 o                         
   2  22   5        431.91        619.57       693.44 o                         
   3  22   5      90310.15      88893.33      2744.54 o                         
   4  22   5       7243.11       5955.85       825.42 o                         
   5  22   5       8219.12       7456.97      1091.90 o                         
   6  22   5      20954.79      19511.39      1591.18 o                         
   7  22   5      19305.52      17970.62      1558.28 o                         
   8  22   5       6680.39       5711.49      1226.13 o                         
   9  22   5      23528.89      22279.48      2488.46 o                         
  -9  23   5        354.84       1003.80      1084.77 o                         
  -8  23   5       1296.29       1717.90      1055.97 o                         
  -7  23   5        831.05       1076.51       891.36 o                         
  -6  23   5      13143.23      13481.01      1278.63 o                         
  -5  23   5       8793.65       9167.67      1070.88 o                         
  -4  23   5      32994.92      37672.43      1882.47 o                         
  -3  23   5       1448.10       1149.34       738.90 o                         
  -2  23   5      14899.92      15132.74      1161.36 o                         
  -1  23   5        807.81        601.47       599.27 o                         
   0  23   5       3608.46       3891.45       612.00 o                         
   1  23   5        752.32        799.00       747.59 o                         
   2  23   5      42851.90      40649.50      1895.43 o                         
   3  23   5       7931.87       8302.10       957.07 o                         
   4  23   5      59118.22      61947.70      2451.82 o                         
   5  23   5       4591.59       5818.55       888.12 o                         
   6  23   5       4470.74       5608.34       944.73 o                         
   7  23   5       1885.86        912.97       855.60 o                         
   8  23   5       5753.59       4651.13      1256.35 o                         
   9  23   5       1883.25       1802.60      1372.74 o                         
  -9  24   5        602.25        468.82      1035.21 o                         
  -8  24   5       8411.86       8414.51      1140.39 o                         
  -7  24   5       5154.20       5049.99       971.67 o                         
  -6  24   5       1001.08       1576.44       813.37 o                         
  -5  24   5       6289.26       7199.56       993.93 o                         
  -4  24   5         15.77        339.87       741.73 o                         
  -3  24   5       5807.44       4469.84       816.43 o                         
  -2  24   5       9925.61      10480.59      1003.67 o                         
  -1  24   5        226.61        472.31       659.83 o                         
   0  24   5      13872.11      13470.09      1201.19 o                         
   1  24   5         11.13       -545.22       726.90 o                         
   2  24   5       1032.75       1217.37       696.00 o                         
   3  24   5        612.84        730.86       711.97 o                         
   4  24   5      24132.12      26244.76      1739.84 o                         
   5  24   5       3060.28       3094.35       864.80 o                         
   6  24   5      36490.46      39498.05      2373.92 o                         
   7  24   5       2328.10        912.00      1002.41 o                         
   8  24   5       7466.48       8398.08      1451.83 o                         
  -9  25   5       3553.72       3855.61      1518.93 o                         
  -8  25   5       1186.06       2135.14       949.64 o                         
  -7  25   5       2241.45       2169.99      1226.00 o                         
  -6  25   5         39.66        644.05       868.93 o                         
  -5  25   5       4226.62       2844.98       875.89 o                         
  -4  25   5       7342.20       6483.79       918.92 o                         
  -3  25   5        799.32         85.12       635.59 o                         
  -2  25   5       4086.24       4927.85       812.59 o                         
  -1  25   5      12358.65      15187.82      1268.42 o                         
   0  25   5        106.49       1578.73       714.38 o                         
   1  25   5      10408.21      10998.23      1110.03 o                         
   2  25   5       6026.71       6480.95       892.15 o                         
   3  25   5       6344.89       4937.35       823.03 o                         
   4  25   5         13.17       1293.57       812.91 o                         
   5  25   5      10626.49      10311.42      1214.58 o                         
   6  25   5       2235.36       2690.46       982.41 o                         
   7  25   5       7517.74       7192.80      1154.65 o                         
   8  25   5       4127.63       4836.17      1343.87 o                         
  -8  26   5       2121.03       2027.27      1147.22 o                         
  -7  26   5         84.19        883.02       901.18 o                         
  -6  26   5       4421.17       4105.81      1092.67 o                         
  -5  26   5       9367.16       7939.58      1039.02 o                         
  -4  26   5       1101.50       1534.90       719.63 o                         
  -3  26   5       5802.00       4384.46       884.89 o                         
  -2  26   5      16275.29      14390.12      1349.98 o                         
  -1  26   5         33.56        366.30       800.29 o                         
   0  26   5       5874.32       5440.23       861.43 o                         
   1  26   5       7568.54       6584.98       881.80 o                         
   2  26   5        793.38       1604.60       800.20 o                         
   3  26   5      14123.21      15996.51      1325.50 o                         
   4  26   5       2712.13       3739.18      1030.00 o                         
   5  26   5       9444.63      10795.72      1301.69 o                         
   6  26   5         10.28        949.35       993.18 o                         
   7  26   5       1785.88       1517.29      1047.55 o                         
  -7  27   5         29.39       -817.24       912.55 o                         
  -6  27   5         23.71        358.13       955.55 o                         
  -5  27   5        663.83        552.93       892.11 o                         
  -4  27   5         88.34       1475.49       851.43 o                         
  -3  27   5        739.16       1480.47       775.51 o                         
  -2  27   5       7036.65       5269.18       968.28 o                         
  -1  27   5         48.73       1660.65      1100.24 o                         
   0  27   5        552.35        752.16       988.77 o                         
   1  27   5       1552.83       2204.45       778.55 o                         
   2  27   5       8225.41       9966.07      1333.38 o                         
   3  27   5       8956.72      10677.79      1194.79 o                         
   4  27   5      12016.05      11330.47      1319.89 o                         
   5  27   5       4920.95       5940.76      1084.53 o                         
   6  27   5        484.41       -416.14      1064.45 o                         
  -7  28   5        103.70        462.39      1025.90 o                         
  -6  28   5       4622.18       4129.76      1027.48 o                         
  -5  28   5       2239.92       3634.12      1024.18 o                         
  -4  28   5       1421.38       1349.99      1002.09 o                         
  -3  28   5         20.47        731.02       769.38 o                         
  -2  28   5       9394.53      10410.52      1189.00 o                         
  -1  28   5       4361.77       3451.71       965.51 o                         
   0  28   5      47761.52      58005.76      2664.67 o                         
   1  28   5        432.55        542.30       856.71 o                         
   2  28   5       7016.93       8384.19      1181.17 o                         
   3  28   5       1105.96       1691.54       929.50 o                         
   4  28   5       5932.07       4811.26      1267.13 o                         
   5  28   5        249.62       1535.72      1028.15 o                         
   6  28   5      21520.25      22865.53      1786.12 o                         
  -6  29   5       4385.62       1598.36      1221.32 o                         
  -5  29   5       4796.24       3669.92       980.86 o                         
  -4  29   5       3839.03       3074.67       900.27 o                         
  -3  29   5        650.12        312.75       889.27 o                         
  -2  29   5         36.90       -209.38       971.00 o                         
  -1  29   5       6750.72       5261.72      1106.62 o                         
   0  29   5       7931.97       7856.21      1090.31 o                         
   1  29   5       2857.69       4086.41      1037.18 o                         
   2  29   5      23911.41      28566.96      2017.77 o                         
   3  29   5        968.57       2065.93       895.76 o                         
   4  29   5       4744.89       6347.91      1146.82 o                         
   5  29   5      15743.87      19110.33      1846.58 o                         
  -5  30   5      29469.64      28722.45      2192.51 o                         
  -4  30   5       2174.79       2072.17      1014.41 o                         
  -3  30   5      21052.45      22140.37      1767.99 o                         
  -2  30   5       9071.94       8978.13      1188.15 o                         
  -1  30   5        945.82        923.67       999.80 o                         
   0  30   5        881.22       1805.03      1079.96 o                         
   1  30   5      22549.94      26061.10      1947.60 o                         
   2  30   5        700.96       2709.07      1319.36 o                         
   3  30   5      46285.16      52500.02      2867.00 o                         
   4  30   5       8047.74      11118.29      1452.35 o                         
  -4  31   5       4188.85       3861.85      1048.48 o                         
  -3  31   5       6992.91       6821.80      1234.01 o                         
  -2  31   5        348.01        794.55      1315.16 o                         
  -1  31   5      18883.34      19492.63      1782.15 o                         
   0  31   5       3489.94       3958.39      1138.39 o                         
   1  31   5       5550.24       5059.11      1175.61 o                         
   2  31   5       9354.40      11064.00      1389.22 o                         
   3  31   5       4721.34       6738.35      1344.94 o                         
  -2  32   5      13147.68      14889.99      1515.57 o                         
  -1  32   5       1354.60       4196.30      1224.79 o                         
   0  32   5      21050.16      26364.20      2268.97 o                         
   1  32   5       5609.65       8864.41      1457.28 o                         
 -13   0   6         33.99        -85.28      1765.14 o                         
 -12   0   6       6575.14       7889.33      1591.47 o                         
 -11   0   6         32.63       2489.82      1516.23 o                         
 -10   0   6      48544.31      49458.87      2669.99 o                         
  -9   0   6       4424.67       4584.89       693.01 o                         
  -8   0   6     109474.07     109961.88      2446.46 o                         
  -7   0   6          0.27       -261.51       317.75 o                         
  -6   0   6      62174.48      61851.75      2007.52 o                         
  -5   0   6      97225.95     100065.96      2545.64 o                         
  -4   0   6     134697.27     144009.77      2047.69 o                         
  -3   0   6      14613.33      15706.38       700.89 o                         
  -2   0   6     462348.97     474436.84      4812.95 o                         
  -1   0   6      70528.98      73922.55      1448.75 o                         
   0   0   6     955733.94     966317.06     10151.63 o                         
   1   0   6     244958.69     252702.98      3228.94 o                         
   2   0   6      32187.61      32038.82       822.50 o                         
   3   0   6     105810.41     105574.16      1549.52 o                         
   4   0   6     356839.72     354799.84      4708.16 o                         
   5   0   6      12991.81      12359.47       788.83 o                         
   6   0   6     375347.34     360247.16      6430.08 o                         
   7   0   6      13235.03      12482.08       888.89 o                         
   8   0   6      66089.30      65408.28      3037.89 o                         
   9   0   6          9.39       1272.49      1014.99 o                         
  10   0   6       1049.81       3389.14      1354.56 o                         
  11   0   6       1139.29       1390.21      1029.23 o                         
  12   0   6       1832.38      -1489.60      1758.68 o                         
 -13   1   6       6098.38       5484.81      1747.28 o                         
 -12   1   6      29877.30      31460.41      2134.00 o                         
 -11   1   6      12886.06      11878.59      1587.25 o                         
 -10   1   6      33192.76      35910.08      1638.86 o                         
  -9   1   6      16370.79      17146.67       868.69 o                         
  -8   1   6        169.53       1086.72       330.31 o                         
  -7   1   6      13124.29      13222.00       649.00 o                         
  -6   1   6      74088.38      75445.58      1442.70 o                         
  -5   1   6       9576.36       9644.20       497.83 o                         
  -4   1   6     154403.98     155019.91      1815.62 o                         
  -3   1   6      22546.99      23346.86       657.09 o                         
  -2   1   6      42169.65      43391.49       847.33 o                         
  -1   1   6     300607.88     307444.72      3033.63 o                         
   0   1   6      27257.30      27227.03       586.01 o                         
   1   1   6      39227.10      39076.80       666.62 o                         
   2   1   6     197270.17     196386.09      1997.47 o                         
   3   1   6     120006.52     119625.70      1366.47 o                         
   4   1   6     166136.41     164548.38      1759.01 o                         
   5   1   6      82548.20      80211.22      1386.39 o                         
   6   1   6      17098.51      18246.74       610.08 o                         
   7   1   6      15346.97      14401.65       699.27 o                         
   8   1   6      50072.39      50558.62      1893.76 o                         
   9   1   6       3443.97       4508.33       797.06 o                         
  10   1   6      12219.55      14191.73      1362.04 o                         
  11   1   6      14250.37      15057.06      1579.49 o                         
  12   1   6         37.70       -500.80      1261.74 o                         
 -13   2   6      35588.30      38524.70      3042.03 o                         
 -12   2   6       1337.00        749.98       988.14 o                         
 -11   2   6      32010.97      34009.68      2148.85 o                         
 -10   2   6      20735.39      19766.50      1150.11 o                         
  -9   2   6       5223.43       5713.82       538.62 o                         
  -8   2   6       5464.48       4885.93       456.40 o                         
  -7   2   6      12056.54      12106.70       606.67 o                         
  -6   2   6       7601.91       7709.24       471.12 o                         
  -5   2   6     341402.62     345496.22      3247.65 o                         
  -4   2   6       9884.71      10157.96       486.03 o                         
  -3   2   6     147645.53     151457.06      1665.12 o                         
  -2   2   6      33842.77      35218.50       814.62 o                         
  -1   2   6       8970.43       9267.14       427.76 o                         
   0   2   6      26547.66      27083.52       692.29 o                         
   1   2   6     596566.88     605028.06      3642.98 o                         
   2   2   6       1737.56       2159.73       302.48 o                         
   3   2   6     388851.28     386315.25      2454.82 o                         
   4   2   6      48521.22      50583.81      1073.11 o                         
   5   2   6      61528.10      59405.86      1141.22 o                         
   6   2   6      31747.93      29500.60       843.45 o                         
   7   2   6      20485.68      21097.80       879.91 o                         
   8   2   6       7729.19       9401.87       899.22 o                         
   9   2   6      71907.22      74935.66      2721.33 o                         
  10   2   6       9100.52      10086.94      1172.30 o                         
  11   2   6      12908.50      11836.01      1513.83 o                         
  12   2   6        165.29       4096.62      1425.61 o                         
 -13   3   6       2081.44       2782.76      1133.04 o                         
 -12   3   6       2626.72       4236.05      1445.48 o                         
 -11   3   6        306.13        539.73       638.03 o                         
 -10   3   6       4866.08       4106.90       815.17 o                         
  -9   3   6      24472.29      25968.70      1099.50 o                         
  -8   3   6       2114.16       2809.96       438.98 o                         
  -7   3   6      13612.90      14256.12       645.97 o                         
  -6   3   6       1158.79       1733.55       270.74 o                         
  -5   3   6       5931.44       6063.02       393.77 o                         
  -4   3   6        949.59        963.57       210.73 o                         
  -3   3   6      32560.36      32772.84       747.21 o                         
  -2   3   6      23886.22      24332.76       609.78 o                         
  -1   3   6     238056.92     239822.69      1951.02 o                         
   0   3   6      36035.07      38352.93       837.56 o                         
   1   3   6      77104.39      78657.86      1011.89 o                         
   2   3   6     151389.53     152268.45      1399.45 o                         
   3   3   6        958.35       1618.86       337.83 o                         
   4   3   6       1787.68       2700.22       250.53 o                         
   5   3   6     100690.68      98173.95      1353.56 o                         
   6   3   6       5944.10       6366.21       414.87 o                         
   7   3   6      30980.50      29946.83      1002.96 o                         
   8   3   6      20710.51      20092.42      1213.35 o                         
   9   3   6      10221.21      10789.85      1039.55 o                         
  10   3   6        259.12        886.22       733.54 o                         
  11   3   6        554.46       1946.31      1077.12 o                         
  12   3   6       1809.14       1291.76      1262.59 o                         
 -13   4   6        493.08       4536.94      1490.25 o                         
 -12   4   6        634.40       1210.71       940.12 o                         
 -11   4   6        728.22        414.97       733.61 o                         
 -10   4   6      30650.27      32917.22      1671.82 o                         
  -9   4   6        442.55        101.28       397.54 o                         
  -8   4   6      14347.59      15097.08       799.95 o                         
  -7   4   6       8161.14       7581.86       469.16 o                         
  -6   4   6       4328.24       4660.93       337.13 o                         
  -5   4   6      47547.36      46167.88      1032.11 o                         
  -4   4   6       1370.64       1490.71       200.29 o                         
  -3   4   6       9257.47       9228.52       405.66 o                         
  -2   4   6     170672.95     171844.23      1591.74 o                         
  -1   4   6      15073.00      15844.21       515.42 o                         
   0   4   6     321825.16     323504.22      2980.55 o                         
   1   4   6      18162.92      19704.58       586.26 o                         
   2   4   6         54.29        486.16       172.65 o                         
   3   4   6        939.18       1106.27       176.27 o                         
   4   4   6     135165.06     137416.36      1616.66 o                         
   5   4   6      21716.43      21567.62       706.13 o                         
   6   4   6      24069.18      24478.25       840.27 o                         
   7   4   6      11578.05      10943.74       628.08 o                         
   8   4   6       8802.09       8500.41       834.03 o                         
   9   4   6       7406.11       7929.66       984.69 o                         
  10   4   6         16.63        -79.86       860.19 o                         
  11   4   6       5169.04       3639.95       902.15 o                         
  12   4   6       9348.96      11150.39      1721.09 o                         
 -13   5   6       1416.27       2412.36      1253.83 o                         
 -12   5   6      10888.17       9338.44      1386.87 o                         
 -11   5   6       2900.97       4360.11       954.65 o                         
 -10   5   6       4774.99       4567.12       747.67 o                         
  -9   5   6      49561.76      50570.47      1760.72 o                         
  -8   5   6       8509.19       8478.77       620.00 o                         
  -7   5   6      33989.99      34499.95       988.21 o                         
  -6   5   6       3139.22       2974.87       290.65 o                         
  -5   5   6      60296.82      61744.57      1098.70 o                         
  -4   5   6      40907.83      42511.07       900.31 o                         
  -3   5   6         82.23        -57.52       171.99 o                         
  -2   5   6      60341.98      60509.88       981.37 o                         
  -1   5   6      18890.33      18990.43       599.59 o                         
   0   5   6      78783.95      79192.28      1316.68 o                         
   1   5   6        490.34        629.28       178.32 o                         
   2   5   6     203221.28     200662.69      1705.16 o                         
   3   5   6      35511.52      34786.43       701.77 o                         
   4   5   6     166418.41     166589.38      1866.06 o                         
   5   5   6      14077.06      14972.91       585.24 o                         
   6   5   6       6257.33       6417.10       430.17 o                         
   7   5   6       4067.27       3255.41       437.04 o                         
   8   5   6       2678.72       2690.97       545.38 o                         
   9   5   6      16871.04      17148.44      1429.45 o                         
  10   5   6      16018.11      15422.59      1475.16 o                         
  11   5   6        326.19        402.14       962.58 o                         
  12   5   6       8678.75       9370.52      1576.99 o                         
 -13   6   6       3737.32       1115.68      1117.69 o                         
 -12   6   6        645.98       1929.52      1391.45 o                         
 -11   6   6       1882.46        899.17       908.72 o                         
 -10   6   6        196.02        812.77       600.84 o                         
  -9   6   6       3708.66       3773.14       584.24 o                         
  -8   6   6      14029.22      14196.11       793.37 o                         
  -7   6   6      25651.21      24846.78       725.95 o                         
  -6   6   6      10039.42      10385.55       484.97 o                         
  -5   6   6      64667.28      66372.55      1255.14 o                         
  -4   6   6      23161.63      23625.28       705.33 o                         
  -3   6   6      10180.63       9293.19       409.67 o                         
  -2   6   6        387.02        527.26       175.68 o                         
  -1   6   6      30294.89      30109.61       776.31 o                         
   0   6   6        280.50        622.47       220.94 o                         
   1   6   6      20186.66      20332.88       586.94 o                         
   2   6   6        951.97        872.30       241.38 o                         
   3   6   6      78377.29      77053.56      1184.32 o                         
   4   6   6          8.74        299.83       215.31 o                         
   5   6   6      19576.46      20102.07       674.09 o                         
   6   6   6       5359.40       5455.75       398.71 o                         
   7   6   6      65062.50      66191.79      1721.59 o                         
   8   6   6          8.09        268.21       551.59 o                         
   9   6   6      21244.08      21116.58      1562.74 o                         
  10   6   6       2759.81       1520.04       828.75 o                         
  11   6   6       1594.67       2398.09      1323.81 o                         
  12   6   6         44.11       1394.25      1117.45 o                         
 -13   7   6       1305.96       3186.26      1498.93 o                         
 -12   7   6         80.09        410.66       861.64 o                         
 -11   7   6         19.07       1947.37      1215.39 o                         
 -10   7   6      16350.59      17378.02      1363.80 o                         
  -9   7   6      21729.89      24919.25      1236.73 o                         
  -8   7   6        537.85        651.79       458.32 o                         
  -7   7   6      29741.17      29523.95       853.34 o                         
  -6   7   6      27450.53      27574.61       793.01 o                         
  -5   7   6        449.79        511.05       239.31 o                         
  -4   7   6      31052.67      31509.83       754.51 o                         
  -3   7   6      77060.71      73283.25      1102.06 o                         
  -2   7   6      18961.04      19091.58       621.54 o                         
  -1   7   6     131360.97     127479.88      1680.63 o                         
   0   7   6      20749.65      20864.58       766.73 o                         
   1   7   6      80755.84      78903.91      1101.41 o                         
   2   7   6      13050.22      12279.59       470.98 o                         
   3   7   6       5043.68       5044.21       356.28 o                         
   4   7   6       4400.29       4405.96       347.29 o                         
   5   7   6     157424.33     156189.41      2103.74 o                         
   6   7   6        689.63        628.32       250.21 o                         
   7   7   6      95063.85      96871.35      2021.03 o                         
   8   7   6        287.40        458.04       559.79 o                         
   9   7   6      16417.15      16046.39      1391.57 o                         
  10   7   6        100.42        357.45      1092.64 o                         
  11   7   6        101.04        732.96      1149.27 o                         
  12   7   6       1146.41       2117.77      1134.32 o                         
 -13   8   6       5166.38       6744.99      1446.40 o                         
 -12   8   6         96.37       2213.23      1048.70 o                         
 -11   8   6      10956.20       9043.80      1332.44 o                         
 -10   8   6      13748.55      14889.34      1335.28 o                         
  -9   8   6       2008.06       1940.82       573.21 o                         
  -8   8   6       4458.38       3622.47       555.77 o                         
  -7   8   6       4539.59       3832.39       443.32 o                         
  -6   8   6      15963.94      14979.44       541.61 o                         
  -5   8   6      12067.50      11249.93       544.62 o                         
  -4   8   6       1138.83       1529.55       235.35 o                         
  -3   8   6       4123.70       3939.85       290.85 o                         
  -2   8   6     242526.34     241841.84      2144.41 o                         
  -1   8   6      53300.86      54665.93      1011.51 o                         
   0   8   6      75482.37      72677.02      1434.20 o                         
   1   8   6      69128.19      67525.64      1136.01 o                         
   2   8   6       5384.68       5705.72       371.75 o                         
   3   8   6      65968.61      66165.38      1299.28 o                         
   4   8   6     193182.50     193889.61      2192.24 o                         
   5   8   6      11272.34      11082.37       554.34 o                         
   6   8   6      44017.73      46751.59      1346.56 o                         
   7   8   6        148.13        740.42       440.64 o                         
   8   8   6       4573.34       3899.53       786.54 o                         
   9   8   6        790.54        204.45       703.01 o                         
  10   8   6        178.10       1112.68       939.84 o                         
  11   8   6        111.13       -946.09      1107.61 o                         
  12   8   6      15661.76      14965.30      2435.30 o                         
 -13   9   6        318.93       1666.06      1311.24 o                         
 -12   9   6      44303.11      47574.38      3010.62 o                         
 -11   9   6        541.36          8.73       882.84 o                         
 -10   9   6      14641.71      13402.69      1228.79 o                         
  -9   9   6         57.90        675.09       472.73 o                         
  -8   9   6       3768.28       3806.67       608.20 o                         
  -7   9   6       1413.07       1675.31       416.39 o                         
  -6   9   6      77213.89      79920.88      1761.12 o                         
  -5   9   6        362.57        719.79       250.76 o                         
  -4   9   6     173617.30     167205.97      1910.69 o                         
  -3   9   6       1053.42       1184.09       226.76 o                         
  -2   9   6      76882.60      77151.63      1342.22 o                         
  -1   9   6      29236.50      28824.52       814.87 o                         
   0   9   6      70218.41      69182.71      1536.79 o                         
   1   9   6       5911.15       6136.24       421.21 o                         
   2   9   6     406920.59     392891.81      3496.40 o                         
   3   9   6      28670.82      28157.91       845.14 o                         
   4   9   6     132691.64     133756.16      1958.35 o                         
   5   9   6      20308.70      20341.05       753.92 o                         
   6   9   6        293.57        485.83       342.03 o                         
   7   9   6       1967.60       1317.57       460.01 o                         
   8   9   6      42908.11      44403.48      2023.53 o                         
   9   9   6       7853.22       6051.49       957.90 o                         
  10   9   6      32012.26      37079.17      2475.36 o                         
  11   9   6       2483.48       1485.60      1212.03 o                         
  12   9   6      10193.30       8256.14      1705.76 o                         
 -13  10   6       5104.88       6443.91      1514.33 o                         
 -12  10   6       4711.56       5501.11      1709.83 o                         
 -11  10   6       1757.81       3156.26      1235.42 o                         
 -10  10   6        300.67       1032.18       608.82 o                         
  -9  10   6         12.44       -300.79       484.11 o                         
  -8  10   6      18495.43      18310.15      1063.99 o                         
  -7  10   6      15745.16      15106.50       906.34 o                         
  -6  10   6      32226.76      30783.45      1099.81 o                         
  -5  10   6      19699.48      18913.33       756.17 o                         
  -4  10   6      36306.89      35976.08       967.55 o                         
  -3  10   6      16250.74      14937.71       601.17 o                         
  -2  10   6      67483.16      67978.12      1340.13 o                         
  -1  10   6     136695.73     132807.45      2110.84 o                         
   0  10   6     151307.00     145955.39      2209.99 o                         
   1  10   6     340830.44     333225.56      3070.60 o                         
   2  10   6      30707.66      28637.55       886.63 o                         
   3  10   6     160252.64     158012.17      2051.88 o                         
   4  10   6      20575.54      19974.12       811.80 o                         
   5  10   6       5598.80       5260.14       426.70 o                         
   6  10   6      97615.34      97135.45      2147.23 o                         
   7  10   6      39784.62      40353.00      1515.29 o                         
   8  10   6      26479.67      26717.37      1704.30 o                         
   9  10   6      15539.42      11935.86      1225.34 o                         
  10  10   6       1908.73       2434.25      1046.32 o                         
  11  10   6       2595.72       -137.89      1039.28 o                         
  12  10   6        626.77       2489.99      1935.09 o                         
 -13  11   6       7939.85       5959.77      1571.44 o                         
 -12  11   6        289.44       1338.20      1077.43 o                         
 -11  11   6      16365.78      17441.57      1649.48 o                         
 -10  11   6      17444.01      17455.51      1476.80 o                         
  -9  11   6      34448.57      34124.88      1637.46 o                         
  -8  11   6        393.26        949.69       477.40 o                         
  -7  11   6      66673.48      63022.78      1823.58 o                         
  -6  11   6       3927.96       3205.04       466.73 o                         
  -5  11   6       6398.16       6367.60       530.18 o                         
  -4  11   6       9785.28      10180.35       539.33 o                         
  -3  11   6      82891.50      81859.13      1443.73 o                         
  -2  11   6        122.08        269.63       237.63 o                         
  -1  11   6     280978.66     277160.38      3246.48 o                         
   0  11   6       6589.21       6322.79       479.10 o                         
   1  11   6      71251.54      66928.79      1399.97 o                         
   2  11   6        244.67        719.54       276.66 o                         
   3  11   6      74346.70      74210.18      1478.58 o                         
   4  11   6       6504.05       6257.01       544.26 o                         
   5  11   6      66127.20      65210.92      1533.75 o                         
   6  11   6      21391.20      21726.48      1045.75 o                         
   7  11   6      72770.02      73940.86      2100.91 o                         
   8  11   6       6843.18       6879.58       858.25 o                         
   9  11   6        485.13        431.56       745.39 o                         
  10  11   6       1672.18       1246.68      1296.85 o                         
  11  11   6      11700.71      12796.49      1762.39 o                         
  12  11   6      10740.81       7842.27      1562.84 o                         
 -12  12   6       5990.69       8734.99      1402.94 o                         
 -11  12   6      15099.67      17121.40      1611.10 o                         
 -10  12   6        187.60        888.54       657.78 o                         
  -9  12   6         36.75        975.02       616.67 o                         
  -8  12   6       2803.54       3826.80       661.60 o                         
  -7  12   6        382.92        827.75       438.62 o                         
  -6  12   6       8001.63       7767.68       679.48 o                         
  -5  12   6      12677.91      12826.30       756.32 o                         
  -4  12   6      39609.09      38964.55      1014.86 o                         
  -3  12   6      48624.12      47010.03      1154.45 o                         
  -2  12   6      53150.01      49568.42      1258.23 o                         
  -1  12   6        371.28        723.40       340.49 o                         
   0  12   6       9085.80       7562.10       548.74 o                         
   1  12   6     154961.16     149700.47      2287.36 o                         
   2  12   6       6576.35       5997.33       485.61 o                         
   3  12   6      82106.74      79624.36      1549.32 o                         
   4  12   6      98850.80      98547.86      1975.72 o                         
   5  12   6       3956.03       4004.64       507.29 o                         
   6  12   6      48573.68      50909.27      1629.88 o                         
   7  12   6        580.01        473.92       412.90 o                         
   8  12   6        481.00        915.80       718.77 o                         
   9  12   6       7401.04       6972.28      1244.07 o                         
  10  12   6       3257.53       3175.58      1185.79 o                         
  11  12   6       8750.56       9880.43      1701.82 o                         
 -12  13   6      13797.16      16287.26      1783.05 o                         
 -11  13   6       1268.84       4120.48       864.87 o                         
 -10  13   6       2329.90       1707.07       770.87 o                         
  -9  13   6        490.54       -405.51       580.60 o                         
  -8  13   6         52.53         81.26       518.83 o                         
  -7  13   6       8730.43       8122.42       784.09 o                         
  -6  13   6      45418.10      45321.52      1707.04 o                         
  -5  13   6       7555.49       5805.78       543.46 o                         
  -4  13   6      32242.22      32088.52       991.05 o                         
  -3  13   6       1810.31       1470.73       309.85 o                         
  -2  13   6         64.62         88.23       283.12 o                         
  -1  13   6      23161.28      22645.13       992.34 o                         
   0  13   6      22241.35      21464.96       949.26 o                         
   1  13   6       1222.47       1223.40       306.33 o                         
   2  13   6     167192.02     159478.33      2456.30 o                         
   3  13   6       3674.76       3207.99       422.15 o                         
   4  13   6      37767.66      35022.93      1305.97 o                         
   5  13   6       3341.61       3438.26       467.99 o                         
   6  13   6       2611.90       2550.30       482.24 o                         
   7  13   6      17844.02      17451.33      1042.74 o                         
   8  13   6      35800.58      33120.65      2019.72 o                         
   9  13   6         81.68        860.11      1101.25 o                         
  10  13   6       5851.97       7203.52      1370.43 o                         
  11  13   6        197.45        450.99      1706.25 o                         
 -12  14   6         28.54        841.08      1104.90 o                         
 -11  14   6        111.72       1965.41       923.05 o                         
 -10  14   6        512.59       2859.77       898.40 o                         
  -9  14   6        141.40       -281.41       594.60 o                         
  -8  14   6       7649.50       6601.88       831.60 o                         
  -7  14   6       1677.83       1676.98       736.36 o                         
  -6  14   6       4454.74       3266.45       545.40 o                         
  -5  14   6          9.77        740.60       435.66 o                         
  -4  14   6       2092.66       2104.92       368.17 o                         
  -3  14   6       2417.51       1775.85       323.54 o                         
  -2  14   6      24483.52      22878.26       950.03 o                         
  -1  14   6       8538.20       7995.65       611.39 o                         
   0  14   6       9666.92       9816.40       626.03 o                         
   1  14   6       9994.15       9886.98       597.69 o                         
   2  14   6      11951.27      11294.89       667.63 o                         
   3  14   6        810.07        792.98       285.15 o                         
   4  14   6       9705.09       9455.58       740.45 o                         
   5  14   6       4520.17       4024.21       556.16 o                         
   6  14   6      36286.98      34933.65      1488.25 o                         
   7  14   6       7195.71       6786.71       774.97 o                         
   8  14   6        759.57        740.41       919.48 o                         
   9  14   6       2987.43       2754.55      1222.85 o                         
  10  14   6        616.52       2745.76      1259.29 o                         
  11  14   6       4411.91       6437.53      1755.77 o                         
 -12  15   6       1907.52       3728.74      1153.82 o                         
 -11  15   6         55.38       1259.77       900.69 o                         
 -10  15   6        559.32       1977.83       804.56 o                         
  -9  15   6        231.39        507.44       645.79 o                         
  -8  15   6       2682.96       2302.96       643.49 o                         
  -7  15   6        118.19        321.63       553.26 o                         
  -6  15   6      18456.17      19046.96      1147.46 o                         
  -5  15   6      11471.06      11548.88       799.07 o                         
  -4  15   6      12168.91      11272.02       757.46 o                         
  -3  15   6      25621.46      23328.40       872.45 o                         
  -2  15   6       4307.08       3681.84       443.97 o                         
  -1  15   6      16369.40      15644.00       866.31 o                         
   0  15   6       6418.70       6315.90       522.24 o                         
   1  15   6       6756.85       5938.33       511.27 o                         
   2  15   6         81.17        356.79       384.93 o                         
   3  15   6      11487.03      11996.70       837.68 o                         
   4  15   6       7817.21       7381.34       619.29 o                         
   5  15   6      17711.38      18982.80      1114.67 o                         
   6  15   6       1024.00       1164.53       499.14 o                         
   7  15   6      39263.07      39375.99      1763.67 o                         
   8  15   6       5144.81       6344.11      1021.01 o                         
   9  15   6        877.15       2601.81      1068.82 o                         
  10  15   6       1055.19       3354.70      1538.91 o                         
  11  15   6        595.80        361.90      1628.01 o                         
 -12  16   6          4.27       1171.97      1065.04 o                         
 -11  16   6       3941.69       4745.24      1073.04 o                         
 -10  16   6        789.97       2271.63       884.53 o                         
  -9  16   6       1690.74       1062.28       661.33 o                         
  -8  16   6       6524.67       5005.50       809.34 o                         
  -7  16   6      12814.42      11953.95      1062.31 o                         
  -6  16   6         84.49       -222.71       457.61 o                         
  -5  16   6        440.22        884.61       506.13 o                         
  -4  16   6        220.84        980.77       424.74 o                         
  -3  16   6      17005.94      15594.24       822.32 o                         
  -2  16   6      10793.76       9620.34       649.39 o                         
  -1  16   6        314.32        323.33       366.13 o                         
   0  16   6       4793.36       4992.01       486.76 o                         
   1  16   6       2068.11       2259.26       412.71 o                         
   2  16   6      24605.07      22908.34       897.57 o                         
   3  16   6      26352.14      26574.70      1224.50 o                         
   4  16   6         46.20        669.65       519.40 o                         
   5  16   6       2479.15       2404.98       541.71 o                         
   6  16   6       8555.61       7919.28       787.25 o                         
   7  16   6       1073.64        856.65       637.11 o                         
   8  16   6       2645.70       4510.26      1085.35 o                         
   9  16   6       6487.14       4375.90      1391.21 o                         
  10  16   6        396.81        280.50      1352.40 o                         
  11  16   6       8526.23       9929.50      1700.24 o                         
 -11  17   6       2193.92       3712.38      1043.07 o                         
 -10  17   6        707.46       1743.19       895.63 o                         
  -9  17   6        963.58       1510.19       780.01 o                         
  -8  17   6       5464.40       4742.02       942.45 o                         
  -7  17   6       1702.21       1428.53       687.50 o                         
  -6  17   6         46.72       -179.51       593.98 o                         
  -5  17   6       9209.74       8488.38       860.95 o                         
  -4  17   6       2116.40       2427.97       488.32 o                         
  -3  17   6       1221.63       1312.61       429.32 o                         
  -2  17   6        465.39        535.03       362.41 o                         
  -1  17   6         53.09        641.77       521.85 o                         
   0  17   6      27077.44      26698.58      1157.27 o                         
   1  17   6       2484.42       2601.91       510.21 o                         
   2  17   6      58044.11      55715.74      1459.75 o                         
   3  17   6        168.25        243.86       445.54 o                         
   4  17   6       8742.15       9519.67       855.21 o                         
   5  17   6       4158.11       3786.47       574.35 o                         
   6  17   6       2472.28       2568.76       622.73 o                         
   7  17   6       6092.05       4772.87       765.71 o                         
   8  17   6        298.63       -541.48       830.80 o                         
   9  17   6       1027.22       2195.03      1635.78 o                         
  10  17   6       8414.62       9767.80      1859.90 o                         
 -11  18   6        332.85       1489.55       989.29 o                         
 -10  18   6       5689.26       4541.47       915.74 o                         
  -9  18   6        664.36       3201.03       864.46 o                         
  -8  18   6       4541.36       2833.74       749.78 o                         
  -7  18   6        248.78        889.04       631.11 o                         
  -6  18   6        820.58        -33.41       571.67 o                         
  -5  18   6       6032.11       5243.96       706.99 o                         
  -4  18   6        260.73        381.92       415.65 o                         
  -3  18   6      11095.39      10316.12       839.95 o                         
  -2  18   6      66224.08      63569.63      1886.28 o                         
  -1  18   6        928.16        895.71       437.03 o                         
   0  18   6      34238.22      33264.25      1313.52 o                         
   1  18   6         22.41        746.70       391.48 o                         
   2  18   6       2639.67       2121.68       500.79 o                         
   3  18   6       1282.76       2087.26       510.38 o                         
   4  18   6       5936.73       5868.24       788.15 o                         
   5  18   6        459.63        220.17       475.66 o                         
   6  18   6      24457.38      24067.17      1429.83 o                         
   7  18   6        154.65        933.94       594.72 o                         
   8  18   6      14735.35      11871.82      1563.62 o                         
   9  18   6        134.71       1611.49      1378.82 o                         
  10  18   6       5622.03       5579.88      1514.35 o                         
 -11  19   6         71.37        -29.37      1174.25 o                         
 -10  19   6        232.23        259.15       935.41 o                         
  -9  19   6       4313.76       4850.80       935.03 o                         
  -8  19   6        733.81        785.73       693.70 o                         
  -7  19   6       5548.53       4880.86       896.29 o                         
  -6  19   6       2336.89       1621.97       694.52 o                         
  -5  19   6       2061.76       2317.26       618.39 o                         
  -4  19   6       3317.57       3878.94       632.57 o                         
  -3  19   6      10551.32      11464.90       876.41 o                         
  -2  19   6        569.53       1415.60       483.31 o                         
  -1  19   6       5864.25       5674.80       557.69 o                         
   0  19   6       4090.43       4580.93       526.46 o                         
   1  19   6       3695.80       2793.79       575.93 o                         
   2  19   6      13063.27      13320.72       950.11 o                         
   3  19   6      10967.99      11295.32       959.81 o                         
   4  19   6       1481.50        878.32       574.23 o                         
   5  19   6      15575.41      16773.95      1152.79 o                         
   6  19   6       4584.23       5501.56       827.91 o                         
   7  19   6       9738.43      11433.10      1149.12 o                         
   8  19   6       1724.08       2175.26       947.40 o                         
   9  19   6       2186.53       2172.88      1244.82 o                         
  10  19   6       3792.12       4363.44      1693.42 o                         
 -10  20   6        393.51       1341.50      1105.31 o                         
  -9  20   6       1119.90        970.74       955.89 o                         
  -8  20   6       4200.54       4951.50       881.44 o                         
  -7  20   6      10688.94      11182.87      1156.46 o                         
  -6  20   6       3331.14       2499.78       730.34 o                         
  -5  20   6      13014.34      13112.71      1182.61 o                         
  -4  20   6       3201.76       2851.54       645.58 o                         
  -3  20   6       8844.42       8342.89       849.40 o                         
  -2  20   6       1644.76       1472.27       556.21 o                         
  -1  20   6       7779.45       6159.03       685.12 o                         
   0  20   6        816.38       1381.74       560.88 o                         
   1  20   6      38129.22      37758.03      1731.75 o                         
   2  20   6       6451.91       5519.02       704.04 o                         
   3  20   6      66121.99      64789.05      2362.80 o                         
   4  20   6       2469.40       2443.57       637.67 o                         
   5  20   6      21221.87      20932.81      1356.30 o                         
   6  20   6        725.01        336.08       736.14 o                         
   7  20   6          4.17       1688.80       825.39 o                         
   8  20   6        117.45      -1126.91      1380.36 o                         
   9  20   6       4560.95       4933.77      1875.03 o                         
 -10  21   6       4216.09       4183.51      1139.95 o                         
  -9  21   6        989.57        988.58       944.75 o                         
  -8  21   6       1189.68       1924.07       741.62 o                         
  -7  21   6       3064.10       2672.20       818.38 o                         
  -6  21   6        114.60       -145.88       704.04 o                         
  -5  21   6        881.44       1193.87       747.36 o                         
  -4  21   6       1996.81       2296.09       697.57 o                         
  -3  21   6       2661.16       2292.76       619.32 o                         
  -2  21   6       2227.75       2123.21       555.74 o                         
  -1  21   6       8063.64       7598.46       817.64 o                         
   0  21   6        106.97        694.36       582.32 o                         
   1  21   6       1859.98        704.10       658.50 o                         
   2  21   6          4.88        568.51       635.69 o                         
   3  21   6       9802.48       9292.63       978.15 o                         
   4  21   6       3233.45       3088.58       744.21 o                         
   5  21   6       2281.25       1026.92       686.64 o                         
   6  21   6        653.83       1336.56       770.32 o                         
   7  21   6       1657.55       1833.89       933.07 o                         
   8  21   6         72.39        456.78      1178.85 o                         
   9  21   6        411.82       1180.69      1457.82 o                         
 -10  22   6         81.14       1845.06      1056.85 o                         
  -9  22   6         45.87       -535.77       927.48 o                         
  -8  22   6       4611.12       3828.86       886.45 o                         
  -7  22   6       1995.18       2168.55       768.11 o                         
  -6  22   6       2330.06       1248.28       750.25 o                         
  -5  22   6       6924.78       7026.12       950.82 o                         
  -4  22   6      15147.22      14153.92      1191.30 o                         
  -3  22   6       4543.75       3442.09      1012.52 o                         
  -2  22   6      20669.25      19108.85      1198.31 o                         
  -1  22   6      19705.49      20855.42      1281.38 o                         
   0  22   6      17289.91      16718.12      1221.48 o                         
   1  22   6       7382.10       6494.63       910.87 o                         
   2  22   6       1720.92       1248.60       841.64 o                         
   3  22   6        152.21        441.17       643.15 o                         
   4  22   6       5314.73       5051.96       791.78 o                         
   5  22   6       3797.00       3379.40       870.48 o                         
   6  22   6      24536.91      24272.70      1830.88 o                         
   7  22   6        199.97        581.66       931.04 o                         
   8  22   6       7249.66       7090.89      1637.42 o                         
   9  22   6       1187.82       1258.15      1354.05 o                         
  -9  23   6        359.19       2444.95      1049.39 o                         
  -8  23   6       1187.69       1809.36       957.77 o                         
  -7  23   6        730.18        988.79       873.96 o                         
  -6  23   6       7953.51       7276.27      1072.74 o                         
  -5  23   6       1012.79       1542.58       753.15 o                         
  -4  23   6       1974.23       2215.00       706.45 o                         
  -3  23   6        264.12        773.28       707.18 o                         
  -2  23   6       4213.27       3129.45       730.14 o                         
  -1  23   6        125.49       -146.88       604.25 o                         
   0  23   6        616.07        157.42       621.92 o                         
   1  23   6       2996.49       2974.39       684.31 o                         
   2  23   6       6694.22       5401.26       932.90 o                         
   3  23   6          7.95        427.68       641.05 o                         
   4  23   6       1648.03       2558.80       774.92 o                         
   5  23   6       1177.40       1186.59       852.60 o                         
   6  23   6         64.09        255.21       930.50 o                         
   7  23   6       2643.28       2256.59      1014.04 o                         
   8  23   6       7497.80       7887.76      1413.45 o                         
  -9  24   6        336.28       -511.50      1252.13 o                         
  -8  24   6        418.11        639.70       947.01 o                         
  -7  24   6         37.91        182.95      1016.15 o                         
  -6  24   6       5948.79       3493.51       892.38 o                         
  -5  24   6       5927.08       6337.76      1093.45 o                         
  -4  24   6       3454.46       3148.27       779.53 o                         
  -3  24   6       4330.22       2932.29       799.88 o                         
  -2  24   6       1209.20       1354.14       617.02 o                         
  -1  24   6       1078.58        592.92       637.07 o                         
   0  24   6      21330.19      23534.74      1564.87 o                         
   1  24   6      12491.27      10728.57      1077.74 o                         
   2  24   6       4597.74       4596.56       841.87 o                         
   3  24   6       2476.21       2063.42       758.33 o                         
   4  24   6       2108.08       2013.35       786.44 o                         
   5  24   6       1134.46       1186.61       960.78 o                         
   6  24   6         21.39        192.13       834.66 o                         
   7  24   6        644.45        275.66       912.93 o                         
   8  24   6       4288.36       4825.69      1507.31 o                         
  -8  25   6        383.94        811.19      1002.04 o                         
  -7  25   6         51.79        735.59       838.78 o                         
  -6  25   6       1721.10       1418.49       780.84 o                         
  -5  25   6        208.57       -674.39       812.36 o                         
  -4  25   6       9774.31      11070.21      1138.49 o                         
  -3  25   6       4431.38       4067.37       778.67 o                         
  -2  25   6       9650.05       8413.18       970.43 o                         
  -1  25   6       8860.74       8744.72       949.56 o                         
   0  25   6        218.97        -30.43       741.87 o                         
   1  25   6        819.83        351.65       819.94 o                         
   2  25   6       1234.69        977.76       794.57 o                         
   3  25   6       2670.84       3210.55       757.59 o                         
   4  25   6        242.26        123.82       782.56 o                         
   5  25   6       2305.65       2175.66      1005.69 o                         
   6  25   6        103.13        334.19      1014.21 o                         
   7  25   6       4698.68       4680.27      1110.99 o                         
  -8  26   6       2443.63       1642.21       995.69 o                         
  -7  26   6        879.57       1645.90      1162.85 o                         
  -6  26   6       5661.61       6507.94      1124.17 o                         
  -5  26   6       2741.24       1660.28      1014.53 o                         
  -4  26   6        420.52       1133.68       744.23 o                         
  -3  26   6       1894.64       2726.63       983.13 o                         
  -2  26   6          4.71        212.08       846.40 o                         
  -1  26   6       8190.86       6684.83      1182.52 o                         
   0  26   6       2573.26       2969.06       868.92 o                         
   1  26   6        659.64        112.40       792.79 o                         
   2  26   6       4724.76       5172.99       918.35 o                         
   3  26   6       3401.03       3074.24       943.84 o                         
   4  26   6       1860.93       2656.34       894.24 o                         
   5  26   6       1556.92       2428.06      1040.98 o                         
   6  26   6        496.17       1077.89      1006.82 o                         
   7  26   6        547.64        324.02      1249.21 o                         
  -7  27   6       6706.70       6117.67      1154.58 o                         
  -6  27   6       5328.03       5307.84      1076.75 o                         
  -5  27   6       6476.99       7871.81      1242.48 o                         
  -4  27   6       5198.60       4802.43       846.12 o                         
  -3  27   6        185.72       1800.52       899.52 o                         
  -2  27   6         12.23       1534.38       924.39 o                         
  -1  27   6       5605.51       5293.37       997.75 o                         
   0  27   6       5243.12       5767.48      1035.38 o                         
   1  27   6       4351.35       4907.40       936.62 o                         
   2  27   6       6019.26       6361.45      1118.87 o                         
   3  27   6        148.84       1541.90       919.15 o                         
   4  27   6      16172.15      18594.91      1632.89 o                         
   5  27   6       3035.73       2166.93      1123.05 o                         
   6  27   6       6457.03       7644.27      1257.39 o                         
  -6  28   6       2888.99       2352.32       936.99 o                         
  -5  28   6        490.00       1119.12       849.24 o                         
  -4  28   6        434.92       1187.71       915.64 o                         
  -3  28   6        185.72        450.42       793.86 o                         
  -2  28   6        771.32       3023.23      1079.06 o                         
  -1  28   6       2359.74       3935.17      1121.42 o                         
   0  28   6        342.62       2620.64       870.67 o                         
   1  28   6       3095.45       3938.68       898.55 o                         
   2  28   6        216.64        989.28       922.18 o                         
   3  28   6        142.83       1899.54       924.51 o                         
   4  28   6        212.89       2494.45      1251.34 o                         
   5  28   6       6561.94       6667.37      1260.64 o                         
  -6  29   6       5682.06       3148.88      1002.18 o                         
  -5  29   6        311.44       1352.96       919.75 o                         
  -4  29   6      16327.94      14928.33      1600.05 o                         
  -3  29   6       3257.75       4885.42      1160.91 o                         
  -2  29   6       5936.27       6300.70      1084.35 o                         
  -1  29   6       2407.30       2745.49      1258.73 o                         
   0  29   6         26.22       1985.40      1078.89 o                         
   1  29   6       4171.32       4442.75      1059.45 o                         
   2  29   6       2826.28       4008.86       966.48 o                         
   3  29   6       4543.46       5302.33      1123.75 o                         
   4  29   6       8854.87       9701.60      1393.18 o                         
  -5  30   6         13.55        732.09       979.91 o                         
  -4  30   6        396.23       1291.94      1158.03 o                         
  -3  30   6       3967.46       4627.34      1084.09 o                         
  -2  30   6       2904.69       3344.00      1098.33 o                         
  -1  30   6        954.92       2601.89      1041.65 o                         
   0  30   6       1954.95       1895.06       957.17 o                         
   1  30   6         64.09       1527.43      1044.35 o                         
   2  30   6          0.10       1726.34       999.99 o                         
   3  30   6        305.06       1403.66      1012.75 o                         
  -3  31   6       1247.92       2751.12      1082.19 o                         
  -2  31   6       2060.04       2659.94       962.56 o                         
  -1  31   6      24935.93      28685.25      2035.92 o                         
   0  31   6          2.60        -96.84      1065.43 o                         
   1  31   6       9012.53       9696.14      1328.70 o                         
   2  31   6        227.95       1724.68      1072.78 o                         
 -13   1   7        368.90        961.33      1089.97 o                         
 -12   1   7       3881.84       4574.74       935.04 o                         
 -11   1   7       3447.84       3273.54       889.17 o                         
 -10   1   7      19530.58      21029.26      1317.31 o                         
  -9   1   7      67613.62      69946.42      1889.65 o                         
  -8   1   7         20.05        131.11       283.08 o                         
  -7   1   7      27051.96      27236.12      1013.16 o                         
  -6   1   7      62026.25      65820.99      1498.49 o                         
  -5   1   7       8935.08       9524.75       537.68 o                         
  -4   1   7     220647.67     223497.53      2495.09 o                         
  -3   1   7      36643.68      35469.46       868.93 o                         
  -2   1   7      10656.30      10220.83       486.02 o                         
  -1   1   7     282208.50     279422.06      2666.05 o                         
   0   1   7      65479.85      66418.38      1070.54 o                         
   1   1   7      68693.09      69479.38       994.69 o                         
   2   1   7      41469.65      40721.73       681.19 o                         
   3   1   7       2191.06       2097.03       271.44 o                         
   4   1   7     216847.95     215558.58      2384.41 o                         
   5   1   7      45413.87      40779.79       933.56 o                         
   6   1   7      17294.35      16816.79       756.05 o                         
   7   1   7      17247.41      17690.22       977.95 o                         
   8   1   7      13247.08      14311.84      1221.56 o                         
   9   1   7      14759.97      14197.65      1309.31 o                         
  10   1   7      47243.95      47804.16      2669.92 o                         
  11   1   7        635.23        882.23      1073.81 o                         
  12   1   7      10400.68       8086.01      1692.24 o                         
 -13   2   7       2561.63       3777.48      1359.74 o                         
 -12   2   7       9040.88       7687.54      1250.49 o                         
 -11   2   7       1436.44        603.84      1039.14 o                         
 -10   2   7       8030.62       8313.99       836.65 o                         
  -9   2   7       5690.21       4878.26       542.54 o                         
  -8   2   7       3707.76       3305.09       421.90 o                         
  -7   2   7      10985.33      11341.99       640.17 o                         
  -6   2   7      25451.95      25981.96       920.15 o                         
  -5   2   7       4374.86       3774.28       350.35 o                         
  -4   2   7      56060.80      57541.59      1226.72 o                         
  -3   2   7       3345.90       3060.59       307.47 o                         
  -2   2   7      55621.55      56475.44      1130.70 o                         
  -1   2   7       3959.00       3508.02       314.39 o                         
   0   2   7      69236.22      70259.35      1146.72 o                         
   1   2   7       4496.89       4408.54       247.18 o                         
   2   2   7      16802.28      16246.79       438.35 o                         
   3   2   7        820.96        517.06       260.39 o                         
   4   2   7      15002.39      15903.81       663.39 o                         
   5   2   7       1121.86       1694.27       277.08 o                         
   6   2   7       6518.74       6424.09       457.80 o                         
   7   2   7        187.92        914.67       379.01 o                         
   8   2   7      25244.81      24867.61      1357.61 o                         
   9   2   7      12992.57      13933.05      1229.23 o                         
  10   2   7         34.94        422.45       827.51 o                         
  11   2   7        385.65        778.71       825.59 o                         
  12   2   7          9.42       -281.70      1170.15 o                         
 -13   3   7       2725.73       4505.77      1292.49 o                         
 -12   3   7       6926.30       6456.16      1309.52 o                         
 -11   3   7       5181.14       3563.81       807.96 o                         
 -10   3   7      13572.35      13699.16      1154.55 o                         
  -9   3   7      49038.32      51325.49      1644.50 o                         
  -8   3   7      13968.96      13741.00       741.96 o                         
  -7   3   7       3400.42       3551.03       396.65 o                         
  -6   3   7      87489.77      88574.57      1706.24 o                         
  -5   3   7        757.99        815.28       249.92 o                         
  -4   3   7      79336.30      79121.31      1286.75 o                         
  -3   3   7         96.12         83.64       190.98 o                         
  -2   3   7      35573.16      36059.21       806.61 o                         
  -1   3   7     177198.59     178144.69      1934.41 o                         
   0   3   7        315.92        588.18       220.70 o                         
   1   3   7      99619.52     100052.70      1186.45 o                         
   2   3   7      39841.52      39362.14       728.90 o                         
   3   3   7      23010.46      23331.68       640.67 o                         
   4   3   7      88166.14      90180.95      1440.59 o                         
   5   3   7     106078.60     103518.38      1614.42 o                         
   6   3   7         90.57        238.80       280.52 o                         
   7   3   7      24388.73      25439.83      1235.45 o                         
   8   3   7       3354.99       3659.31       760.70 o                         
   9   3   7      46563.71      50355.92      2286.27 o                         
  10   3   7       1193.38       1321.39       804.35 o                         
  11   3   7       4359.22       3595.06      1149.35 o                         
  12   3   7        226.89        962.01      1777.56 o                         
 -13   4   7       8959.86      10382.29      1854.01 o                         
 -12   4   7       3370.49       3891.08      1455.59 o                         
 -11   4   7      10472.41       7713.98      1457.34 o                         
 -10   4   7      14390.29      15470.85      1238.32 o                         
  -9   4   7       5524.71       6697.23       725.51 o                         
  -8   4   7       9120.15       9068.12       587.99 o                         
  -7   4   7      26398.85      25065.64       792.16 o                         
  -6   4   7       8067.14       8756.49       527.09 o                         
  -5   4   7      70369.26      71274.85      1291.10 o                         
  -4   4   7       8303.59       9094.46       455.44 o                         
  -3   4   7      29756.20      29973.17       759.17 o                         
  -2   4   7        617.57        649.42       186.24 o                         
  -1   4   7      44689.69      43799.92       934.71 o                         
   0   4   7      34545.12      36631.86       976.74 o                         
   1   4   7      77504.28      77351.00      1252.46 o                         
   2   4   7        282.59        245.53       159.74 o                         
   3   4   7     111945.75     111083.95      1383.89 o                         
   4   4   7      20187.99      19856.00       668.80 o                         
   5   4   7      11737.58      11397.87       527.34 o                         
   6   4   7      14016.02      13538.76       641.55 o                         
   7   4   7       5612.50       6117.10       626.68 o                         
   8   4   7      10793.39       9954.00       881.20 o                         
   9   4   7        493.08        -21.00       690.69 o                         
  10   4   7         50.53        550.44       785.02 o                         
  11   4   7       4550.44       2345.29      1025.21 o                         
  12   4   7          1.78      -1237.16      1280.71 o                         
 -13   5   7        735.05          5.80      1707.06 o                         
 -12   5   7       2321.12       4882.38      1099.40 o                         
 -11   5   7       5313.93       4202.94      1015.66 o                         
 -10   5   7       1167.65       1613.65       630.15 o                         
  -9   5   7       8569.98       8365.76       784.83 o                         
  -8   5   7       4810.78       4482.19       469.26 o                         
  -7   5   7       8905.00       8796.37       565.07 o                         
  -6   5   7      27964.38      28860.17       848.08 o                         
  -5   5   7         24.35        163.86       234.65 o                         
  -4   5   7      62107.86      61432.34      1174.15 o                         
  -3   5   7      11204.25      12054.10       505.92 o                         
  -2   5   7        164.97        369.10       174.61 o                         
  -1   5   7      54357.64      55157.27      1126.33 o                         
   0   5   7      14911.30      15595.04       655.66 o                         
   1   5   7      26699.25      26603.46       780.72 o                         
   2   5   7      15638.73      15229.50       515.60 o                         
   3   5   7       3217.73       3406.31       428.44 o                         
   4   5   7      34879.84      34856.37       856.08 o                         
   5   5   7       9202.69       9153.97       438.59 o                         
   6   5   7       9331.45       8978.27       559.96 o                         
   7   5   7      15812.81      15526.86       899.83 o                         
   8   5   7      17011.01      17204.29      1241.78 o                         
   9   5   7       3787.11       4592.53       938.95 o                         
  10   5   7       6006.06       5955.88      1111.69 o                         
  11   5   7        568.60        194.68      1067.88 o                         
  12   5   7        873.50       2453.51      1545.84 o                         
 -13   6   7       7436.88       5768.44      1907.05 o                         
 -12   6   7          8.65       1716.24      1047.90 o                         
 -11   6   7       6615.82       5051.91      1109.40 o                         
 -10   6   7      15957.89      13878.38      1190.23 o                         
  -9   6   7       2414.71       3011.57       519.35 o                         
  -8   6   7      30854.71      30837.38      1212.00 o                         
  -7   6   7       4024.81       3382.03       486.47 o                         
  -6   6   7      49284.12      49789.48      1245.12 o                         
  -5   6   7      64494.41      68254.30      1330.59 o                         
  -4   6   7      23676.94      25128.17       805.23 o                         
  -3   6   7       6890.62       6618.37       381.07 o                         
  -2   6   7      60955.71      61079.93      1159.27 o                         
  -1   6   7      42893.79      42614.95       997.46 o                         
   0   6   7      99938.01      97334.76      1639.13 o                         
   1   6   7      28581.96      27855.09       759.07 o                         
   2   6   7        782.21       1046.53       206.23 o                         
   3   6   7      47922.03      47238.07       984.05 o                         
   4   6   7      22167.20      23341.08       689.77 o                         
   5   6   7      39531.94      39533.96      1018.81 o                         
   6   6   7      38567.36      41598.07      1226.29 o                         
   7   6   7       6006.47       5750.73       529.75 o                         
   8   6   7      20564.36      21334.83      1462.70 o                         
   9   6   7       6431.30       5921.10      1013.77 o                         
  10   6   7        223.32       1728.86       893.36 o                         
  11   6   7       6284.92       7041.40      1412.49 o                         
  12   6   7        694.44        217.50      1238.85 o                         
 -13   7   7       2895.39       4134.84      1245.08 o                         
 -12   7   7        454.11        933.59       989.67 o                         
 -11   7   7       2128.40       3062.53       960.15 o                         
 -10   7   7        169.99        922.27       808.91 o                         
  -9   7   7       1522.99       1714.02       506.19 o                         
  -8   7   7      13161.40      13305.22       905.71 o                         
  -7   7   7      14551.80      13941.89       632.33 o                         
  -6   7   7        460.01        695.02       271.30 o                         
  -5   7   7       2291.50       1817.45       323.03 o                         
  -4   7   7        376.17        305.22       219.23 o                         
  -3   7   7      36453.02      37302.43       911.11 o                         
  -2   7   7      26425.32      26516.22       804.85 o                         
  -1   7   7      66330.82      66834.44      1273.33 o                         
   0   7   7        692.65        506.49       209.55 o                         
   1   7   7      27461.42      27889.91       752.71 o                         
   2   7   7       1219.77        974.25       218.23 o                         
   3   7   7      28876.64      27632.46       772.47 o                         
   4   7   7       3991.32       4059.93       352.17 o                         
   5   7   7         52.42         10.71       250.89 o                         
   6   7   7      22428.64      22842.94       924.71 o                         
   7   7   7        993.48       1492.54       431.15 o                         
   8   7   7      14465.73      12716.66      1195.27 o                         
   9   7   7       3590.26       3608.76       898.58 o                         
  10   7   7       5137.61       4995.02      1096.39 o                         
  11   7   7       4634.97       4076.68      1672.57 o                         
  12   7   7       1199.60       2809.42      1372.95 o                         
 -13   8   7      14311.14      13382.63      1905.00 o                         
 -12   8   7       8589.05      10213.52      1477.24 o                         
 -11   8   7      17048.37      18608.83      1868.92 o                         
 -10   8   7       7595.81       7796.11      1023.39 o                         
  -9   8   7      19745.22      18682.98      1116.43 o                         
  -8   8   7      13522.34      14288.98       959.94 o                         
  -7   8   7       1485.71       1488.60       321.07 o                         
  -6   8   7       4783.09       4302.69       341.03 o                         
  -5   8   7      98835.86      99170.59      1716.36 o                         
  -4   8   7       7161.49       6578.46       368.93 o                         
  -3   8   7      65995.22      65930.68      1250.13 o                         
  -2   8   7      17478.86      17165.74       700.93 o                         
  -1   8   7      27463.75      27530.97       874.62 o                         
   0   8   7       5414.61       5145.07       415.75 o                         
   1   8   7     158634.28     153526.25      1664.42 o                         
   2   8   7      67517.35      65494.33      1189.40 o                         
   3   8   7      69415.38      66631.27      1270.71 o                         
   4   8   7      46073.51      45468.47      1184.67 o                         
   5   8   7       1734.60       1422.45       317.34 o                         
   6   8   7       9661.06      10059.38       639.86 o                         
   7   8   7       8778.02       8348.61       758.70 o                         
   8   8   7      45940.96      45891.55      2144.99 o                         
   9   8   7      33467.92      31596.11      1964.19 o                         
  10   8   7       1299.42        835.47       857.19 o                         
  11   8   7      11366.01      10539.39      1592.89 o                         
  12   8   7        100.79        782.78      1290.96 o                         
 -13   9   7       5420.00       3760.70      1577.28 o                         
 -12   9   7       5427.83       6946.00      1640.74 o                         
 -11   9   7        267.00        438.87      1377.56 o                         
 -10   9   7        935.63       1245.60       969.97 o                         
  -9   9   7       1932.70       1788.27       608.20 o                         
  -8   9   7       1877.41       2675.93       541.08 o                         
  -7   9   7      21254.18      23014.44      1131.04 o                         
  -6   9   7      39533.54      38596.58      1098.83 o                         
  -5   9   7       3600.63       3376.02       339.02 o                         
  -4   9   7      44885.42      44170.96      1042.52 o                         
  -3   9   7      84867.78      84142.46      1415.16 o                         
  -2   9   7       3753.50       3604.64       322.10 o                         
  -1   9   7      59950.70      55909.55      1239.45 o                         
   0   9   7       7510.38       7633.36       515.89 o                         
   1   9   7        379.74        173.55       235.82 o                         
   2   9   7     119452.56     114835.27      1758.71 o                         
   3   9   7      14037.65      12893.90       593.17 o                         
   4   9   7         90.66        244.09       272.39 o                         
   5   9   7       4881.15       4873.94       414.04 o                         
   6   9   7       7305.80       6985.37       612.36 o                         
   7   9   7        210.52        567.95       430.21 o                         
   8   9   7      10859.79       8993.88       917.68 o                         
   9   9   7        574.00       -694.25       697.75 o                         
  10   9   7        664.81         -8.43      1077.07 o                         
  11   9   7       5445.19       5514.87      1417.49 o                         
  12   9   7        711.78       1768.23      1566.65 o                         
 -13  10   7         37.21       -193.98      1513.23 o                         
 -12  10   7        780.17       2968.01      1165.83 o                         
 -11  10   7        772.78        947.70       791.42 o                         
 -10  10   7      16237.38      15953.88      1384.80 o                         
  -9  10   7       1556.86       2175.90       596.22 o                         
  -8  10   7      72546.32      74340.04      2158.99 o                         
  -7  10   7       4491.63       4452.17       521.98 o                         
  -6  10   7      10784.73      10177.24       608.73 o                         
  -5  10   7      28228.44      25198.66       862.70 o                         
  -4  10   7       6856.68       6421.94       498.94 o                         
  -3  10   7         53.13        182.24       225.52 o                         
  -2  10   7     172861.84     164355.66      2240.64 o                         
  -1  10   7      28758.15      28448.03      1071.40 o                         
   0  10   7     112952.68     112423.38      1921.69 o                         
   1  10   7      28410.88      26770.71       819.36 o                         
   2  10   7         39.73        261.65       256.77 o                         
   3  10   7       5936.68       5406.22       433.40 o                         
   4  10   7      96395.34      94360.16      1740.61 o                         
   5  10   7       7533.28       8432.65       627.24 o                         
   6  10   7      61130.99      62304.95      1737.84 o                         
   7  10   7       6987.77       7040.96       721.32 o                         
   8  10   7       6049.31       5554.44       826.17 o                         
   9  10   7       4063.36       3937.68       896.24 o                         
  10  10   7          5.20       1418.97      1160.41 o                         
  11  10   7       7139.61       6896.07      1829.04 o                         
 -13  11   7       1388.50       1191.48      1322.95 o                         
 -12  11   7       9144.87      12029.12      1701.27 o                         
 -11  11   7       1241.89        144.95       995.11 o                         
 -10  11   7       9648.42       9966.64      1115.71 o                         
  -9  11   7       2595.82       2512.64       631.67 o                         
  -8  11   7      13902.50      13584.27      1014.96 o                         
  -7  11   7       8977.09       8176.61       698.08 o                         
  -6  11   7      20980.55      22146.05      1083.95 o                         
  -5  11   7        741.46       1431.07       393.40 o                         
  -4  11   7      28768.53      29235.17       958.44 o                         
  -3  11   7      25068.79      24498.70       832.85 o                         
  -2  11   7      23871.52      23692.85       840.81 o                         
  -1  11   7      54190.20      51148.43      1374.41 o                         
   0  11   7      45813.57      44142.84      1297.21 o                         
   1  11   7       3070.77       3204.77       358.48 o                         
   2  11   7      88614.20      83583.61      1547.43 o                         
   3  11   7      50311.96      49312.09      1236.90 o                         
   4  11   7      23603.96      22782.87       934.25 o                         
   5  11   7      14869.46      15489.78       846.99 o                         
   6  11   7       3308.04       3296.81       495.37 o                         
   7  11   7       5533.32       5970.80       699.00 o                         
   8  11   7         49.83        631.25       713.02 o                         
   9  11   7        475.76        824.29       744.97 o                         
  10  11   7       4014.10       3995.67       970.20 o                         
  11  11   7       1517.80       2025.62      1203.49 o                         
 -12  12   7        533.17       1126.07      1103.44 o                         
 -11  12   7       6942.29       6943.36      1201.35 o                         
 -10  12   7       2606.63       2183.34       828.53 o                         
  -9  12   7         22.59        841.10       574.89 o                         
  -8  12   7         31.51        424.44       469.18 o                         
  -7  12   7      37055.67      36139.71      1504.59 o                         
  -6  12   7       2885.51       2835.95       557.02 o                         
  -5  12   7      37868.14      36608.55      1164.44 o                         
  -4  12   7       7682.67       7272.43       535.82 o                         
  -3  12   7     119336.42     114590.23      1826.69 o                         
  -2  12   7      20643.27      19578.97       773.60 o                         
  -1  12   7       1498.69       1512.53       343.00 o                         
   0  12   7      32539.22      31670.55      1147.37 o                         
   1  12   7      64998.16      59931.78      1392.39 o                         
   2  12   7        711.51        415.57       338.47 o                         
   3  12   7      96648.38      95411.73      1782.93 o                         
   4  12   7       1721.77       1705.03       364.71 o                         
   5  12   7      12260.21      12270.62       822.65 o                         
   6  12   7       3998.61       4858.06       583.87 o                         
   7  12   7       3352.81       3203.31       858.10 o                         
   8  12   7       1223.21       1250.99       687.69 o                         
   9  12   7       1978.11       2210.32       821.76 o                         
  10  12   7        933.45       1468.64      1025.10 o                         
  11  12   7      10353.26       8618.71      1606.12 o                         
 -12  13   7        382.19       -387.27      1205.79 o                         
 -11  13   7        865.86       1767.85       833.86 o                         
 -10  13   7          8.47       1291.35       752.06 o                         
  -9  13   7       4523.32       4841.86       803.57 o                         
  -8  13   7      10031.46      11295.30       994.48 o                         
  -7  13   7      11332.69      11198.43       886.74 o                         
  -6  13   7        137.91        950.99       453.14 o                         
  -5  13   7        875.89       1248.16       347.25 o                         
  -4  13   7      11152.25      10551.55       624.61 o                         
  -3  13   7      19344.33      18713.18       750.29 o                         
  -2  13   7       5702.04       6262.54       476.46 o                         
  -1  13   7      38465.08      38569.79      1311.60 o                         
   0  13   7      30043.11      28579.69      1110.49 o                         
   1  13   7       6146.68       5163.41       471.44 o                         
   2  13   7       2691.59       2632.99       439.31 o                         
   3  13   7      12663.12      11476.73       694.78 o                         
   4  13   7        458.55        972.95       396.25 o                         
   5  13   7      25794.36      25948.29      1176.70 o                         
   6  13   7        650.97       1373.89       469.80 o                         
   7  13   7      14707.84      13412.77      1085.36 o                         
   8  13   7       3310.00       2013.03       922.46 o                         
   9  13   7       3030.92       2788.10       935.07 o                         
  10  13   7       2049.74        378.21      1182.89 o                         
  11  13   7       1071.10       -461.29      1422.50 o                         
 -12  14   7       3269.84       3159.06      1152.00 o                         
 -11  14   7        527.00       1986.84       899.69 o                         
 -10  14   7        334.52       -326.54       926.40 o                         
  -9  14   7       4055.77       3826.82       697.27 o                         
  -8  14   7      14580.30      15185.57      1142.17 o
[truncated: 461,784 more chars]
