# Supplementary material for: Crystal structures of trans-di­bromido­bis­(3,5-lutidine)gold(III) tribromide and three 3,5-lutidinium salts containing tetra­bromido­aurate(III) anions (including three cases of polymorphism)
Source: Acta Crystallogr E Crystallogr Commun. 2025 Jul 29;81(Pt 8):753–64. doi: 10.1107/S2056989025006401 (PMC12326487; doi:10.1107/S2056989025006401)
Supplement: Supplementary file 7 [file e-81-00753-4sup7.hkl]

data_4                                                                          
_shelx_title ' athen_pgj in P-1'                                                
_shelx_refln_list_code          4                                               
_shelx_F_calc_maximum      588.47                                               
_exptl_crystal_F_000      1300.00                                               
_reflns_d_resolution_high  0.7600                                               
                                                                                
loop_                                                                           
 _space_group_symop_operation_xyz                                               
 'x, y, z'                                                                      
 '-x, -y, -z'                                                                   
                                                                                
_cell_length_a     8.1261                                                       
_cell_length_b    12.0375                                                       
_cell_length_c    18.0076                                                       
_cell_angle_alpha  90.532                                                       
_cell_angle_beta   94.151                                                       
_cell_angle_gamma 103.359                                                       
                                                                                
_shelx_F_squared_multiplier     1.000                                           
                                                                                
loop_                                                                           
 _refln_index_h                                                                 
 _refln_index_k                                                                 
 _refln_index_l                                                                 
 _refln_F_squared_calc                                                          
 _refln_F_squared_meas                                                          
 _refln_F_squared_sigma                                                         
 _refln_observed_status                                                         
   1   0   0      20271.40      20440.36       354.85 o                         
   2   0   0        225.11        250.34        30.32 o                         
   3   0   0      68537.53      68632.37       733.59 o                         
   4   0   0       1141.63       1243.25       108.78 o                         
   5   0   0        441.80        482.32        89.74 o                         
   6   0   0       7239.91       7954.86       350.72 o                         
   7   0   0       8121.04       8531.95       393.74 o                         
   8   0   0         76.47        135.22       118.32 o                         
   9   0   0        342.02        423.47       190.15 o                         
  10   0   0         87.00        173.63       184.55 o                         
 -10   1   0      10460.97      11365.53       727.14 o                         
  -9   1   0         39.34         52.34       170.88 o                         
  -8   1   0        386.08        450.02       191.47 o                         
  -7   1   0      13323.60      14206.89       496.74 o                         
  -6   1   0         60.85        105.66        79.42 o                         
  -5   1   0       1089.85       1351.98       122.81 o                         
  -4   1   0     222506.56     222348.62      1869.93 o                         
  -3   1   0      45181.80      44463.55       448.50 o                         
  -2   1   0      21035.46      20851.99       203.60 o                         
  -1   1   0      23755.56      24168.19       261.82 o                         
   1   1   0         11.07         77.92        18.70 o                         
   2   1   0       1302.37       1620.56        70.93 o                         
   3   1   0      52092.39      51257.05       532.31 o                         
   4   1   0      13264.13      13451.32       306.81 o                         
   5   1   0         17.47         55.26        63.96 o                         
   6   1   0        312.86        376.19       111.19 o                         
   7   1   0       5501.55       5761.21       361.98 o                         
   8   1   0       2482.12       2929.72       271.64 o                         
   9   1   0       1206.92       1216.40       259.32 o                         
  10   1   0      24800.93      25955.82      1074.87 o                         
 -10   2   0         75.47        137.76       211.71 o                         
  -9   2   0        105.74        469.53       181.23 o                         
  -8   2   0       8938.59       9087.11       488.72 o                         
  -7   2   0      19654.66      20081.97       534.12 o                         
  -6   2   0      27438.49      29218.99       535.40 o                         
  -5   2   0       1988.97       2006.12       104.62 o                         
  -4   2   0       1183.31       1426.31        83.91 o                         
  -3   2   0      16045.72      15471.18       232.11 o                         
  -2   2   0       7827.94       7493.60       113.55 o                         
  -1   2   0      59405.43      59926.80       667.82 o                         
   0   2   0     138494.31     144117.73      1081.52 o                         
   1   2   0       4191.58       4554.84        92.96 o                         
   2   2   0      18835.19      19210.47       267.81 o                         
   3   2   0      29814.76      29949.99       434.15 o                         
   4   2   0      13392.41      13291.70       414.39 o                         
   5   2   0       3975.46       3925.22       205.59 o                         
   6   2   0      30143.03      31345.31       644.76 o                         
   7   2   0         49.89         77.95       111.58 o                         
   8   2   0       5777.84       6216.97       411.38 o                         
   9   2   0       2415.95       1770.62       360.09 o                         
 -10   3   0      14825.99      14827.53       766.01 o                         
  -9   3   0       2157.85       2060.22       281.01 o                         
  -8   3   0          2.75         92.27       144.80 o                         
  -7   3   0      21954.92      23499.61       547.76 o                         
  -6   3   0      16408.31      16119.19       333.78 o                         
  -5   3   0      18065.45      17176.98       316.52 o                         
  -4   3   0     245665.34     243566.66      1835.44 o                         
  -3   3   0       4159.54       4396.46       115.55 o                         
  -2   3   0      17192.06      17525.04       204.03 o                         
  -1   3   0      18076.88      17968.88       183.19 o                         
   0   3   0      16949.56      17589.19       213.17 o                         
   1   3   0       2005.65       2152.67        78.91 o                         
   2   3   0        241.02        362.91        56.29 o                         
   3   3   0        700.34        878.51        92.33 o                         
   4   3   0      26532.30      26453.29       486.25 o                         
   5   3   0         85.59         65.95        69.06 o                         
   6   3   0        587.61        574.40       100.04 o                         
   7   3   0        137.47        239.07       106.52 o                         
   8   3   0       6228.03       7131.92       453.78 o                         
   9   3   0      12481.29      12926.23       727.91 o                         
 -10   4   0       4183.75       5460.84       608.67 o                         
  -9   4   0       1185.71        999.30       234.66 o                         
  -8   4   0      33847.60      35395.85      1020.08 o                         
  -7   4   0      17461.60      16963.35       573.21 o                         
  -6   4   0         23.96        105.07        43.68 o                         
  -5   4   0        805.75        836.91        69.94 o                         
  -4   4   0        353.11        350.07        45.34 o                         
  -3   4   0        503.15        575.17        45.52 o                         
  -2   4   0      11843.19      12078.89       197.26 o                         
  -1   4   0       6394.42       6754.95       116.97 o                         
   0   4   0      71544.43      73284.24       690.88 o                         
   1   4   0       5503.52       5880.70       166.61 o                         
   2   4   0        946.96       1133.77       109.28 o                         
   3   4   0       7094.65       7320.80       259.15 o                         
   4   4   0      22614.08      21946.55       520.09 o                         
   5   4   0       1555.90       1294.36       137.55 o                         
   6   4   0      25226.46      24375.56       697.24 o                         
   7   4   0          4.65         11.31       121.11 o                         
   8   4   0         13.81        460.93       166.28 o                         
   9   4   0        626.38        996.13       284.50 o                         
 -10   5   0       5669.31       6820.73       674.75 o                         
  -9   5   0        768.62        666.98       332.73 o                         
  -8   5   0        476.48        350.27       152.84 o                         
  -7   5   0        528.68        541.12       128.34 o                         
  -6   5   0      13978.72      13806.59       380.32 o                         
  -5   5   0      10808.18      10614.24       224.80 o                         
  -4   5   0      46171.33      45160.26       526.36 o                         
  -3   5   0      12401.37      12198.24       215.15 o                         
  -2   5   0        126.31        170.51        34.09 o                         
  -1   5   0       6277.15       6341.10       137.25 o                         
   0   5   0      84118.88      83706.80       930.94 o                         
   1   5   0      17198.20      17688.69       352.07 o                         
   2   5   0       8921.25       9241.50       316.13 o                         
   3   5   0         36.24        274.75       116.16 o                         
   4   5   0       7476.20       7663.05       322.26 o                         
   5   5   0        478.02        486.75       113.18 o                         
   6   5   0       5615.75       5357.43       330.87 o                         
   7   5   0       6777.18       6632.26       400.29 o                         
   8   5   0       8063.52       8519.25       536.28 o                         
   9   5   0       1921.97       1788.71       258.73 o                         
 -10   6   0      14707.06      15556.50      1004.60 o                         
  -9   6   0       6476.52       7103.16       578.89 o                         
  -8   6   0      19092.27      20002.88       909.20 o                         
  -7   6   0       1296.57       1447.01       159.25 o                         
  -6   6   0        319.43        284.71        90.13 o                         
  -5   6   0       2047.43       2135.91       118.22 o                         
  -4   6   0      31349.08      31838.65       402.96 o                         
  -3   6   0      11683.28      11927.96       285.63 o                         
  -2   6   0       1205.79       1288.93        82.56 o                         
  -1   6   0         22.22         52.27        47.12 o                         
   0   6   0      37525.02      37389.60       563.25 o                         
   1   6   0        576.92        692.71        74.00 o                         
   2   6   0        897.60        788.45        94.13 o                         
   3   6   0      22453.56      22735.27       623.65 o                         
   4   6   0      31747.21      31610.51       760.19 o                         
   5   6   0      14054.75      14179.02       534.04 o                         
   6   6   0        849.25        932.79       199.14 o                         
   7   6   0       7029.47       8427.67       480.77 o                         
   8   6   0        207.79        535.14       203.28 o                         
 -10   7   0         36.69        -89.54       252.12 o                         
  -9   7   0        213.10        336.47       229.21 o                         
  -8   7   0       1606.92       1320.98       254.88 o                         
  -7   7   0        392.63        252.03       193.25 o                         
  -6   7   0        476.54        584.17       104.07 o                         
  -5   7   0        455.20        439.76        59.32 o                         
  -4   7   0      22712.41      22795.52       440.53 o                         
  -3   7   0       4869.40       4584.73       214.41 o                         
  -2   7   0        203.18        301.12        49.58 o                         
  -1   7   0       5668.86       5509.91       170.91 o                         
   0   7   0      77690.76      77291.34       985.59 o                         
   1   7   0       6426.15       6608.19       223.75 o                         
   2   7   0        455.27        480.79        82.90 o                         
   3   7   0       8193.08       8520.10       400.55 o                         
   4   7   0       5317.94       5453.66       341.47 o                         
   5   7   0         58.21        171.05       133.78 o                         
   6   7   0      35980.90      36289.82       994.24 o                         
   7   7   0        316.12        295.09       203.45 o                         
   8   7   0       2955.33       2843.15       344.99 o                         
 -10   8   0      13285.81      13369.07       887.55 o                         
  -9   8   0        413.30        337.30       237.99 o                         
  -8   8   0       5331.96       4616.24       443.55 o                         
  -7   8   0       9209.35       8843.26       468.03 o                         
  -6   8   0       1599.67       1645.19       183.40 o                         
  -5   8   0        108.18        272.95        96.31 o                         
  -4   8   0      51971.66      50655.20       835.61 o                         
  -3   8   0         19.48         29.14        70.61 o                         
  -2   8   0         84.82        115.20        57.10 o                         
  -1   8   0        305.42        363.63        67.56 o                         
   0   8   0       6940.72       6936.16       239.31 o                         
   1   8   0        215.77        258.62        94.43 o                         
   2   8   0      29438.58      29320.28       639.77 o                         
   3   8   0      22357.02      22955.98       620.61 o                         
   4   8   0      23941.80      24167.91       718.76 o                         
   5   8   0       1286.19       1220.83       200.41 o                         
   6   8   0        933.22        727.66       271.60 o                         
   7   8   0       2371.07       2331.03       298.19 o                         
  -9   9   0       1187.54       1170.09       258.22 o                         
  -8   9   0       7116.26       6118.31       524.32 o                         
  -7   9   0         82.74         76.52       140.89 o                         
  -6   9   0         48.35         32.97       118.11 o                         
  -5   9   0       1758.43       1608.60       166.28 o                         
  -4   9   0       1319.16       1156.02       148.47 o                         
  -3   9   0         26.62         48.32        61.48 o                         
  -2   9   0        749.21        706.29       102.13 o                         
  -1   9   0      61683.30      63214.24       824.90 o                         
   0   9   0     111815.06     113984.30      1241.53 o                         
   1   9   0         70.57         79.39        72.95 o                         
   2   9   0       2390.73       2454.97       192.57 o                         
   3   9   0      27158.98      27318.42       690.73 o                         
   4   9   0       3027.67       2706.39       236.70 o                         
   5   9   0       2350.81       2225.75       262.40 o                         
   6   9   0      13541.42      13714.61       703.02 o                         
   7   9   0        106.90        279.91       216.98 o                         
  -9  10   0        130.97        -24.95       249.12 o                         
  -8  10   0         17.52         98.17       178.36 o                         
  -7  10   0         57.82         37.27       167.87 o                         
  -6  10   0       1382.69       1765.45       216.62 o                         
  -5  10   0      19647.21      20810.43       702.08 o                         
  -4  10   0      87218.53      85229.84      1438.08 o                         
  -3  10   0         11.91        107.40       131.16 o                         
  -2  10   0         78.66         11.08       108.05 o                         
  -1  10   0      32062.31      31668.75       773.37 o                         
   0  10   0      19234.30      19144.74       576.98 o                         
   1  10   0        384.23        256.99       111.66 o                         
   2  10   0      27333.69      27578.66       802.90 o                         
   3  10   0        795.38        615.69       166.34 o                         
   4  10   0        279.87         95.20       158.55 o                         
   5  10   0       2149.63       1471.52       254.91 o                         
   6  10   0        206.15        217.56       180.60 o                         
  -9  11   0       1756.44       2126.11       573.26 o                         
  -8  11   0      19962.73      19945.54      1020.55 o                         
  -7  11   0       2248.88       1961.16       301.55 o                         
  -6  11   0       1468.66       1507.04       261.68 o                         
  -5  11   0       5809.18       5059.83       424.04 o                         
  -4  11   0       4387.77       4237.54       346.19 o                         
  -3  11   0       2909.51       2912.86       292.33 o                         
  -2  11   0      25003.19      25572.90       795.34 o                         
  -1  11   0      24032.01      23983.75       702.84 o                         
   0  11   0      12972.47      13058.59       498.75 o                         
   1  11   0       4779.61       4810.76       330.17 o                         
   2  11   0      12555.55      12512.99       605.42 o                         
   3  11   0         73.03        -39.60       143.68 o                         
   4  11   0       1271.08       1136.60       300.78 o                         
   5  11   0       5272.52       4947.70       456.71 o                         
  -8  12   0        537.53        550.49       246.26 o                         
  -7  12   0       2194.72       1743.80       317.58 o                         
  -6  12   0      11270.49      10831.69       702.08 o                         
  -5  12   0      29382.89      29362.44      1158.70 o                         
  -4  12   0      48308.74      49644.68      1266.48 o                         
  -3  12   0       6676.82       7293.15       440.10 o                         
  -2  12   0      16981.47      17057.63       677.33 o                         
  -1  12   0       5064.72       4890.24       374.62 o                         
   0  12   0       6684.75       6457.12       374.82 o                         
   1  12   0       2136.22       1848.77       245.04 o                         
   2  12   0       6804.70       7270.29       458.95 o                         
   3  12   0          0.93        355.74       177.69 o                         
   4  12   0       2954.33       3374.06       358.90 o                         
  -7  13   0       1166.25       1069.13       422.99 o                         
  -6  13   0        365.37         79.26       231.48 o                         
  -5  13   0       7151.42       7176.56       601.21 o                         
  -4  13   0       6885.27       6682.69       479.87 o                         
  -3  13   0        176.05        164.01       140.20 o                         
  -2  13   0       3948.12       4723.54       386.69 o                         
  -1  13   0       3859.05       4604.02       399.69 o                         
   0  13   0       2682.46       2736.75       386.53 o                         
   1  13   0       2388.66       2241.34       269.69 o                         
   2  13   0          8.62        160.82       184.89 o                         
   3  13   0        297.26         78.53       227.44 o                         
  -7  14   0        372.79        380.45       386.85 o                         
  -6  14   0       6443.33       7170.45       618.35 o                         
  -5  14   0      17160.96      17967.64       980.12 o                         
  -4  14   0       2496.28       2333.23       386.64 o                         
  -3  14   0       3406.66       3914.70       389.50 o                         
  -2  14   0       5679.25       5846.55       466.55 o                         
  -1  14   0          0.59        -37.42       187.87 o                         
   0  14   0      11032.96      11873.54       765.21 o                         
   1  14   0        461.70        357.30       205.08 o                         
   2  14   0       8267.88       7336.47       607.33 o                         
  -5  15   0        195.93        475.90       264.61 o                         
  -4  15   0       8957.79       9761.28       762.36 o                         
  -3  15   0       1245.49       1246.71       264.33 o                         
  -2  15   0       4406.66       5326.02       468.05 o                         
  -1  15   0        144.50        169.62       211.33 o                         
   0  15   0       9795.05      11001.05       745.70 o                         
   0 -15   1       1719.89       1638.79       320.88 o                         
   1 -15   1      11461.69      10760.96       697.85 o                         
   2 -15   1       2736.74       3014.38       364.29 o                         
   3 -15   1       3512.27       4097.00       404.14 o                         
   4 -15   1       4847.67       4819.67       519.04 o                         
   5 -15   1       3907.22       4345.99       550.25 o                         
  -2 -14   1       3013.34       3082.47       389.78 o                         
  -1 -14   1       4588.18       4932.43       502.89 o                         
   0 -14   1       3714.88       3579.72       388.58 o                         
   1 -14   1         39.83         63.22       206.47 o                         
   2 -14   1       2102.61       2119.56       336.40 o                         
   3 -14   1       1444.42       1118.95       263.15 o                         
   4 -14   1       3231.50       3030.06       452.72 o                         
   5 -14   1      12823.00      13238.42       842.12 o                         
   6 -14   1       1072.94       1349.28       507.55 o                         
  -3 -13   1       5209.82       5064.02       482.55 o                         
  -2 -13   1       4054.53       3548.82       379.41 o                         
  -1 -13   1        147.67        160.84       197.55 o                         
   0 -13   1        144.21        275.41       188.02 o                         
   1 -13   1      23565.08      25232.53       950.25 o                         
   2 -13   1       6842.19       7043.64       485.92 o                         
   3 -13   1         19.74        126.72       167.28 o                         
   4 -13   1       9883.71      10266.91       570.61 o                         
   5 -13   1         33.07        358.94       389.91 o                         
   6 -13   1       2069.18       2456.20       354.30 o                         
   7 -13   1      25691.84      27959.49      1336.77 o                         
  -4 -12   1        933.16        828.88       239.28 o                         
  -3 -12   1       7026.71       7151.97       491.68 o                         
  -2 -12   1       5391.57       5663.73       428.87 o                         
  -1 -12   1        911.43        808.00       158.75 o                         
   0 -12   1       5214.90       5435.71       338.47 o                         
   1 -12   1        946.89        895.51       192.87 o                         
   2 -12   1       3855.55       4012.27       323.59 o                         
   3 -12   1      21079.92      22285.55       840.06 o                         
   4 -12   1       8068.75       7849.94       475.25 o                         
   5 -12   1       9691.03       9631.10       595.08 o                         
   6 -12   1        276.39         23.34       192.74 o                         
   7 -12   1       7095.12       6525.55       564.12 o                         
   8 -12   1        277.71        159.99       217.05 o                         
  -5 -11   1        635.16        509.99       302.78 o                         
  -4 -11   1       1257.03       1217.95       227.82 o                         
  -3 -11   1        745.07        655.09       186.02 o                         
  -2 -11   1         45.78         -5.66       157.04 o                         
  -1 -11   1       5525.22       5938.26       344.25 o                         
   0 -11   1       2943.91       2753.46       293.19 o                         
   1 -11   1      37734.08      39445.86       914.24 o                         
   2 -11   1       1632.61       1665.05       213.63 o                         
   3 -11   1       5383.56       5102.36       385.29 o                         
   4 -11   1       8074.51       8662.89       443.86 o                         
   5 -11   1      11013.34      11088.11       541.09 o                         
   6 -11   1       1123.54        829.84       262.56 o                         
   7 -11   1      14752.57      15309.54       824.29 o                         
   8 -11   1        458.25        519.08       221.74 o                         
   9 -11   1       1097.58        888.14       364.57 o                         
  -6 -10   1         30.60        150.39       202.61 o                         
  -5 -10   1       2507.88       2417.15       320.81 o                         
  -4 -10   1        586.05        635.56       176.76 o                         
  -3 -10   1      22566.20      23002.70       812.50 o                         
  -2 -10   1         12.58         25.92       151.95 o                         
  -1 -10   1        126.08        138.18       102.74 o                         
   0 -10   1      18725.48      18647.76       565.88 o                         
   1 -10   1      33421.52      33420.97       739.95 o                         
   2 -10   1      14508.03      14515.71       492.23 o                         
   3 -10   1      16714.30      16572.87       590.13 o                         
   4 -10   1         15.20        249.89       130.84 o                         
   5 -10   1        784.96        482.40       154.37 o                         
   6 -10   1       1770.46       1865.33       225.26 o                         
   7 -10   1       4182.11       4385.36       364.50 o                         
   8 -10   1       1046.82       1140.31       240.09 o                         
   9 -10   1         67.76       -226.54       226.54 o                         
  -7  -9   1       1728.30       1882.23       286.26 o                         
  -6  -9   1       1352.60       1571.40       280.13 o                         
  -5  -9   1       2204.20       2232.89       261.62 o                         
  -4  -9   1      13805.71      14355.18       545.32 o                         
  -3  -9   1       9629.35       9970.58       408.44 o                         
  -2  -9   1      13016.75      13681.32       443.13 o                         
  -1  -9   1      32941.71      33041.49       639.23 o                         
   0  -9   1        703.49        640.58        90.97 o                         
   1  -9   1       9724.35       9366.61       360.21 o                         
   2  -9   1         26.04         56.51        90.82 o                         
   3  -9   1       4491.26       4376.57       262.34 o                         
   4  -9   1        302.49        402.43       105.30 o                         
   5  -9   1       2198.94       2001.87       187.29 o                         
   6  -9   1        163.60        470.81       144.61 o                         
   7  -9   1      16323.93      16161.61       653.23 o                         
   8  -9   1       5319.58       5387.69       457.58 o                         
   9  -9   1        417.21        418.03       246.71 o                         
  -7  -8   1         25.33        -30.24       132.12 o                         
  -6  -8   1       1471.20       1429.87       244.82 o                         
  -5  -8   1      40989.59      41457.52       935.42 o                         
  -4  -8   1        102.95        145.79       109.56 o                         
  -3  -8   1      23323.41      24017.66       657.57 o                         
  -2  -8   1      12457.53      12442.74       391.20 o                         
  -1  -8   1       2023.79       1978.80       145.83 o                         
   0  -8   1        230.41        258.00        62.21 o                         
   1  -8   1      38383.68      38705.61       721.11 o                         
   2  -8   1      10905.52      11316.82       260.14 o                         
   3  -8   1       3076.96       2986.08       174.00 o                         
   4  -8   1       7169.27       6789.97       286.89 o                         
   5  -8   1       2004.84       2226.49       193.38 o                         
   6  -8   1        300.86        306.83       123.05 o                         
   7  -8   1      30903.86      31421.88       930.73 o                         
   8  -8   1       4768.61       4653.11       388.17 o                         
   9  -8   1       2098.93       2265.76       375.37 o                         
  10  -8   1         10.04         -9.46       306.19 o                         
  -8  -7   1        106.78        344.46       229.43 o                         
  -7  -7   1       8440.65       8219.90       490.87 o                         
  -6  -7   1       4299.69       4294.77       338.62 o                         
  -5  -7   1          4.69        116.63       121.07 o                         
  -4  -7   1        847.87        558.20       142.66 o                         
  -3  -7   1      44928.45      45927.23       887.46 o                         
  -2  -7   1      55793.59      55837.13       767.72 o                         
  -1  -7   1        435.23        522.61        80.83 o                         
   0  -7   1        296.48        395.71        55.50 o                         
   1  -7   1         87.17         35.44        68.96 o                         
   2  -7   1       3405.95       3796.29       140.17 o                         
   3  -7   1       8195.87       8469.70       276.03 o                         
   4  -7   1         21.58         38.19        90.09 o                         
   5  -7   1      11673.13      11760.05       408.15 o                         
   6  -7   1         58.77         92.62        87.17 o                         
   7  -7   1       6215.32       6441.64       396.45 o                         
   8  -7   1      14886.65      14734.05       770.31 o                         
   9  -7   1        373.70        575.90       229.66 o                         
  10  -7   1       3997.17       5263.34       588.20 o                         
  -8  -6   1       6573.56       6713.32       458.57 o                         
  -7  -6   1       7406.61       7789.27       454.25 o                         
  -6  -6   1      38348.12      40608.85      1004.66 o                         
  -5  -6   1      22039.35      22299.32       643.51 o                         
  -4  -6   1       2290.01       2026.68       204.17 o                         
  -3  -6   1       1517.90       1398.32       161.54 o                         
  -2  -6   1        326.20        503.63        79.71 o                         
  -1  -6   1        410.02        574.00        73.40 o                         
   0  -6   1        750.52        858.77       129.43 o                         
   1  -6   1      68105.61      66971.84       652.56 o                         
   2  -6   1       8519.52       9324.16       255.29 o                         
   3  -6   1      20223.74      20031.47       413.39 o                         
   4  -6   1      61425.00      61578.84       904.52 o                         
   5  -6   1        587.69        559.90        61.57 o                         
   6  -6   1       3207.41       3329.78       190.18 o                         
   7  -6   1      88295.17      89434.80      1305.34 o                         
   8  -6   1      25242.45      24984.42      1212.67 o                         
   9  -6   1        265.40        246.10       379.91 o                         
  10  -6   1        307.34        724.94       294.63 o                         
  -9  -5   1      32237.68      33196.07      1134.02 o                         
  -8  -5   1        644.47        741.86       192.40 o                         
  -7  -5   1       2510.16       2555.29       259.78 o                         
  -6  -5   1       2236.06       2005.75       229.18 o                         
  -5  -5   1        236.93        225.19       120.97 o                         
  -4  -5   1        193.20        236.65       116.10 o                         
  -3  -5   1      56851.66      57288.29       931.55 o                         
  -2  -5   1       1234.97       1200.50       109.79 o                         
  -1  -5   1       1249.15       1330.40        97.74 o                         
   0  -5   1      41393.32      42652.53       429.00 o                         
   1  -5   1        869.54        924.05        58.35 o                         
   2  -5   1       3177.63       3237.23       121.97 o                         
   3  -5   1      54196.65      53669.82       704.01 o                         
   4  -5   1      49639.85      49498.31       626.03 o                         
   5  -5   1       4846.45       4833.25       174.05 o                         
   6  -5   1        485.34        556.01        96.43 o                         
   7  -5   1        323.23        343.61       133.44 o                         
   8  -5   1       3393.85       3515.36       320.28 o                         
   9  -5   1        718.65        476.26       208.71 o                         
  10  -5   1      10305.37      10499.23       827.63 o                         
  -9  -4   1          0.95        235.34       191.10 o                         
  -8  -4   1         97.05        191.74       158.43 o                         
  -7  -4   1       9823.98      10525.74       523.33 o                         
  -6  -4   1      20460.96      20548.67       634.81 o                         
  -5  -4   1       2783.95       2729.79       213.75 o                         
  -4  -4   1       1390.36       1277.42       145.37 o                         
  -3  -4   1       5358.37       5618.75       229.79 o                         
  -2  -4   1      11529.23      11929.54       285.70 o                         
  -1  -4   1       1673.81       1672.57        99.65 o                         
   0  -4   1       3511.70       3738.61       120.24 o                         
   1  -4   1     112801.88     114671.66      1037.01 o                         
   2  -4   1      11501.95      11629.50       221.78 o                         
   3  -4   1       1652.74       1753.89        98.29 o                         
   4  -4   1      42873.55      43856.04       509.05 o                         
   5  -4   1        107.87        294.16       110.10 o                         
   6  -4   1      25206.77      25361.12       515.89 o                         
   7  -4   1     141845.88     143544.12      1751.25 o                         
   8  -4   1        112.79        187.15       156.22 o                         
   9  -4   1         64.09       -136.84       175.27 o                         
  10  -4   1       5467.03       6182.02       717.67 o                         
  -9  -3   1      10301.71      10847.89       707.52 o                         
  -8  -3   1        408.73        373.36       135.84 o                         
  -7  -3   1       2396.74       2723.83       251.66 o                         
  -6  -3   1       4483.19       4755.11       289.13 o                         
  -5  -3   1       4971.34       4735.71       215.21 o                         
  -4  -3   1      11379.37      11574.37       326.88 o                         
  -3  -3   1      83531.97      82573.90       917.06 o                         
  -2  -3   1       1410.36       1431.19        84.79 o                         
  -1  -3   1         90.94        138.99        26.33 o                         
   0  -3   1      88181.55      91928.66       608.08 o                         
   1  -3   1        264.92        360.99        32.65 o                         
   2  -3   1      48079.92      48900.09       611.52 o                         
   3  -3   1     169562.91     169631.62      1163.25 o                         
   4  -3   1      26506.96      26306.51       344.45 o                         
   5  -3   1       1290.96       1276.85        83.13 o                         
   6  -3   1       3646.81       3765.10       198.23 o                         
   7  -3   1       3089.03       3306.97       215.80 o                         
   8  -3   1       1479.00       1604.96       288.85 o                         
   9  -3   1         97.25        160.92       159.39 o                         
  10  -3   1       4056.90       4008.85       462.76 o                         
 -10  -2   1        277.08        187.52       253.48 o                         
  -9  -2   1       4373.75       4767.81       481.68 o                         
  -8  -2   1       4474.36       5039.09       373.16 o                         
  -7  -2   1      19486.55      19889.31       678.74 o                         
  -6  -2   1        570.02        469.04       112.42 o                         
  -5  -2   1        135.29        111.69        76.55 o                         
  -4  -2   1       9156.46       9183.53       231.99 o                         
  -3  -2   1        673.74        735.90        72.64 o                         
  -2  -2   1       6039.22       5878.57       137.59 o                         
  -1  -2   1      21662.47      21675.33       232.81 o                         
   0  -2   1      80125.38      83316.15       516.41 o                         
   1  -2   1      27587.11      27808.40       337.14 o                         
   2  -2   1       2336.48       2353.10        66.24 o                         
   3  -2   1        662.04        779.30        49.79 o                         
   4  -2   1       9836.10       9817.91       244.59 o                         
   5  -2   1       6805.88       6912.85       246.59 o                         
   6  -2   1       7476.31       8031.93       368.97 o                         
   7  -2   1      38563.28      38989.26       788.15 o                         
   8  -2   1       1852.77       1491.26       241.26 o                         
   9  -2   1       1049.83        840.78       208.81 o                         
  10  -2   1        790.81        817.21       240.14 o                         
 -10  -1   1       4438.42       3963.22       437.28 o                         
  -9  -1   1       3360.07       3070.89       350.67 o                         
  -8  -1   1       2751.61       2212.77       231.26 o                         
  -7  -1   1         72.65        194.80       123.37 o                         
  -6  -1   1        137.47        196.58        61.39 o                         
  -5  -1   1        237.99        210.12        60.59 o                         
  -4  -1   1      21195.17      21481.11       353.39 o                         
  -3  -1   1      76635.73      77242.50       798.36 o                         
  -2  -1   1        120.05        212.49        31.19 o                         
  -1  -1   1       6832.54       7097.17       107.63 o                         
   1  -1   1      53377.51      54375.61       543.01 o                         
   2  -1   1      25095.90      25561.83       245.81 o                         
   3  -1   1     200767.25     204623.47      1481.53 o                         
   4  -1   1       9035.43       9414.38       264.30 o                         
   5  -1   1          3.90         33.75        80.50 o                         
   6  -1   1        933.90        953.73        87.38 o                         
   7  -1   1      13681.67      13721.92       566.59 o                         
   8  -1   1       3476.40       3841.05       283.03 o                         
   9  -1   1         27.46       -170.42       187.12 o                         
  10  -1   1       2599.17       2767.57       335.77 o                         
 -10   0   1         23.93        220.02       233.44 o                         
  -9   0   1       5193.42       5512.65       456.23 o                         
  -8   0   1       1294.02       1364.98       183.02 o                         
  -7   0   1      13259.62      13107.10       483.13 o                         
  -6   0   1         65.77         45.50        93.97 o                         
  -5   0   1        721.37        582.22        68.42 o                         
  -4   0   1      22206.22      23088.19       372.47 o                         
  -3   0   1      62179.65      61375.09       634.22 o                         
  -2   0   1      38593.56      38398.07       313.67 o                         
  -1   0   1     127762.43     127826.20       783.12 o                         
   1   0   1       6886.52       7435.90       123.96 o                         
   2   0   1       1167.42       1213.52        62.91 o                         
   3   0   1      11504.23      11283.84       304.30 o                         
   4   0   1         97.85        114.77        88.98 o                         
   5   0   1      10020.15      10176.61       322.68 o                         
   6   0   1       6269.82       6710.18       281.65 o                         
   7   0   1       9182.41       9411.34       421.80 o                         
   8   0   1         55.78         85.07       138.32 o                         
   9   0   1         54.62        415.16       193.22 o                         
  10   0   1       1358.02       1635.77       260.15 o                         
 -10   1   1       1703.27       1411.59       272.47 o                         
  -9   1   1         13.91        122.45       178.67 o                         
  -8   1   1       1262.62       1125.29       201.28 o                         
  -7   1   1       1811.55       1688.74       172.48 o                         
  -6   1   1      21501.14      21209.21       473.04 o                         
  -5   1   1      31640.92      32233.43       586.09 o                         
  -4   1   1      14367.20      14552.49       251.56 o                         
  -3   1   1      22112.10      22628.20       275.13 o                         
  -2   1   1      20234.07      20392.30       213.14 o                         
  -1   1   1       8978.70       8760.72       105.16 o                         
   1   1   1      69339.48      70762.72       636.72 o                         
   2   1   1        911.84        998.59        66.32 o                         
   3   1   1       8888.26       9031.06       284.46 o                         
   4   1   1       5314.66       5269.97       158.42 o                         
   5   1   1         18.91        -37.37        83.90 o                         
   6   1   1        296.45        221.41        98.20 o                         
   7   1   1      40117.22      40766.26       974.55 o                         
   8   1   1        886.70        986.79       190.61 o                         
   9   1   1       4862.25       5124.48       453.19 o                         
  10   1   1        314.39        381.25       238.92 o                         
 -10   2   1       4998.09       5319.26       474.58 o                         
  -9   2   1       7524.18       8587.91       553.21 o                         
  -8   2   1       1797.73       1634.09       244.29 o                         
  -7   2   1      13571.16      14078.90       416.12 o                         
  -6   2   1      17454.34      17555.95       413.37 o                         
  -5   2   1       2123.76       2068.69       103.65 o                         
  -4   2   1        116.17        194.66        36.36 o                         
  -3   2   1     203566.28     199822.17      2039.21 o                         
  -2   2   1       6262.09       6157.12       121.31 o                         
  -1   2   1      32207.16      31464.66       296.54 o                         
   0   2   1      15053.14      15583.65       179.17 o                         
   1   2   1       4012.65       4292.16       105.30 o                         
   2   2   1       8494.20       9220.42       210.64 o                         
   3   2   1      28882.78      29157.41       489.30 o                         
   4   2   1       4860.00       5173.54       195.03 o                         
   5   2   1        112.52        111.28        61.67 o                         
   6   2   1        140.23         90.41       101.37 o                         
   7   2   1       9262.29       9549.84       475.55 o                         
   8   2   1       1599.11       1521.20       250.78 o                         
   9   2   1       1911.78       1703.74       294.90 o                         
 -10   3   1       1268.24        922.99       355.20 o                         
  -9   3   1        791.34       1407.67       238.59 o                         
  -8   3   1       4391.53       4671.20       352.87 o                         
  -7   3   1      83236.14      84172.18      1095.39 o                         
  -6   3   1      18228.36      18679.70       330.87 o                         
  -5   3   1      26074.41      26243.19       370.28 o                         
  -4   3   1        159.00        206.71        35.11 o                         
  -3   3   1         88.26        151.58        39.42 o                         
  -2   3   1       1393.80       1480.55        54.78 o                         
  -1   3   1       2752.84       3049.19        79.34 o                         
   0   3   1      14366.27      14571.69       192.25 o                         
   1   3   1       9469.90      10675.55       193.01 o                         
   2   3   1       1196.59       1128.37        77.94 o                         
   3   3   1       6905.68       6443.74       208.50 o                         
   4   3   1      19524.02      19815.32       411.01 o                         
   5   3   1       5570.22       5276.14       207.81 o                         
   6   3   1      18594.26      18979.63       586.28 o                         
   7   3   1      77210.70      77851.39      1468.10 o                         
   8   3   1        168.87        189.26       154.45 o                         
   9   3   1         25.62        115.47       249.39 o                         
 -10   4   1      20326.26      22294.19      1198.36 o                         
  -9   4   1      20815.04      21961.70       897.42 o                         
  -8   4   1         10.67        -18.94       134.19 o                         
  -7   4   1          9.17        123.48       107.49 o                         
  -6   4   1       1918.75       2163.08       102.51 o                         
  -5   4   1         51.82        138.31        46.05 o                         
  -4   4   1      23663.60      24154.56       390.74 o                         
  -3   4   1      29701.51      29969.54       363.67 o                         
  -2   4   1       1485.45       1542.91        65.90 o                         
  -1   4   1        584.42        607.98        54.06 o                         
   0   4   1      40978.32      41478.61       413.84 o                         
   1   4   1      18372.96      18917.27       319.37 o                         
   2   4   1          8.94         89.44        44.24 o                         
   3   4   1     168927.62     173019.34      1734.06 o                         
   4   4   1         24.21        147.42        80.95 o                         
   5   4   1       2040.23       1955.08       169.97 o                         
   6   4   1       1264.72       1402.75       180.00 o                         
   7   4   1         17.31        -70.05       140.34 o                         
   8   4   1         81.25        141.39       193.37 o                         
   9   4   1       6409.59       6456.56       514.76 o                         
 -10   5   1       4900.32       4642.97       547.99 o                         
  -9   5   1       1808.61       1093.65       289.49 o                         
  -8   5   1       3144.09       2931.00       292.01 o                         
  -7   5   1      40122.87      41036.27       815.19 o                         
  -6   5   1       2266.21       2321.92       178.11 o                         
  -5   5   1        533.98        628.76        76.30 o                         
  -4   5   1      11405.88      11596.51       230.85 o                         
  -3   5   1      13945.64      13645.09       242.89 o                         
  -2   5   1       3653.51       3512.98       116.39 o                         
  -1   5   1      31943.28      32909.59       392.88 o                         
   0   5   1        277.50        421.76        55.11 o                         
   1   5   1      27441.85      28627.67       465.12 o                         
   2   5   1        139.11        233.75        74.59 o                         
   3   5   1        143.01        239.86        87.07 o                         
   4   5   1       2548.65       2907.40       203.00 o                         
   5   5   1       1199.04       1287.28       205.59 o                         
   6   5   1      62239.69      63606.20      1211.56 o                         
   7   5   1      26932.62      27836.33       893.66 o                         
   8   5   1        759.26        918.85       221.64 o                         
   9   5   1       2702.74       3245.39       355.36 o                         
 -10   6   1      17434.25      16472.01      1026.83 o                         
  -9   6   1       1487.84       1722.47       332.73 o                         
  -8   6   1       1268.34       1534.08       320.04 o                         
  -7   6   1        909.50        864.38       136.47 o                         
  -6   6   1        361.39        574.02       108.12 o                         
  -5   6   1       1469.60       1506.47        93.78 o                         
  -4   6   1       2980.16       3161.57       127.52 o                         
  -3   6   1      18917.11      17359.00       296.74 o                         
  -2   6   1       5224.72       5328.19       166.11 o                         
  -1   6   1        426.61        483.06        55.77 o                         
   0   6   1      17551.62      17373.89       397.55 o                         
   1   6   1      13140.87      13113.87       314.01 o                         
   2   6   1      70838.88      72380.45       874.02 o                         
   3   6   1     118124.03     117934.67      1379.82 o                         
   4   6   1        105.21        116.46        87.32 o                         
   5   6   1       6614.86       6840.43       343.24 o                         
   6   6   1      12739.99      12674.25       583.68 o                         
   7   6   1       6364.46       6778.67       503.48 o                         
   8   6   1        730.30        496.37       305.01 o                         
 -10   7   1         17.76          6.64       255.81 o                         
  -9   7   1        972.39       1073.04       267.22 o                         
  -8   7   1       1167.32       1316.94       240.16 o                         
  -7   7   1      26840.06      26346.90       740.91 o                         
  -6   7   1       8543.24       8319.99       323.09 o                         
  -5   7   1       2923.86       3042.89       132.66 o                         
  -4   7   1      21385.20      20745.32       342.89 o                         
  -3   7   1      19643.26      18694.60       351.20 o                         
  -2   7   1       3168.69       3205.15       141.32 o                         
  -1   7   1     107917.76     106410.44      1382.89 o                         
   0   7   1      11074.45      10607.31       321.71 o                         
   1   7   1         58.17         93.76        55.58 o                         
   2   7   1       5021.76       5080.75       249.82 o                         
   3   7   1        104.81        152.93       104.99 o                         
   4   7   1        537.85        440.91       169.30 o                         
   5   7   1      15109.44      15410.16       587.52 o                         
   6   7   1      10670.84      10724.48       557.66 o                         
   7   7   1       6299.66       6138.94       487.06 o                         
   8   7   1       4812.75       5316.15       450.54 o                         
 -10   8   1        597.88        612.51       380.08 o                         
  -9   8   1       1650.79       1739.94       399.08 o                         
  -8   8   1       8664.60       8672.92       572.05 o                         
  -7   8   1       2934.31       3135.37       280.86 o                         
  -6   8   1       3097.12       3022.96       235.58 o                         
  -5   8   1      10308.19      10434.87       287.91 o                         
  -4   8   1      25893.11      25118.96       446.16 o                         
  -3   8   1      16064.66      16175.76       311.92 o                         
  -2   8   1        320.26        289.91        63.56 o                         
  -1   8   1       6957.75       6808.43       233.85 o                         
   0   8   1          8.08        118.51        89.14 o                         
   1   8   1      20520.14      20807.82       496.64 o                         
   2   8   1      50130.07      51596.93       860.81 o                         
   3   8   1      36901.40      38013.53       949.82 o                         
   4   8   1      14158.04      13852.28       571.15 o                         
   5   8   1       2600.16       2182.77       255.74 o                         
   6   8   1       1365.76       1298.53       249.55 o                         
   7   8   1       5292.26       5402.81       452.30 o                         
  -9   9   1       2341.56       1703.39       305.23 o                         
  -8   9   1       2979.94       2564.18       329.86 o                         
  -7   9   1       8270.80       8599.07       489.66 o                         
  -6   9   1        228.47        280.25       111.52 o                         
  -5   9   1       3408.12       3053.03       241.13 o                         
  -4   9   1        238.69        525.81       125.33 o                         
  -3   9   1      32486.36      31918.26       515.35 o                         
  -2   9   1      37170.30      36024.95       652.62 o                         
  -1   9   1      64528.77      63432.10      1000.67 o                         
   0   9   1       9526.15       9822.07       328.30 o                         
   1   9   1        738.01        808.63       114.60 o                         
   2   9   1      12699.56      12647.43       410.64 o                         
   3   9   1      16611.55      16453.80       601.73 o                         
   4   9   1       3571.50       3261.21       272.59 o                         
   5   9   1       4642.18       4444.97       372.08 o                         
   6   9   1       2659.14       2497.47       313.67 o                         
   7   9   1       2605.11       2265.53       371.43 o                         
  -9  10   1       1277.97       1214.11       257.91 o                         
  -8  10   1       1055.78        742.79       365.23 o                         
  -7  10   1       9338.73       8830.64       511.36 o                         
  -6  10   1       5201.43       5429.74       413.73 o                         
  -5  10   1      30980.72      30872.27       905.27 o                         
  -4  10   1       3606.49       3892.30       309.44 o                         
  -3  10   1       2733.12       2901.10       222.41 o                         
  -2  10   1      14097.79      14578.62       500.91 o                         
  -1  10   1       2732.15       2609.05       230.79 o                         
   0  10   1         33.11         21.22        83.32 o                         
   1  10   1      16552.02      16435.27       484.45 o                         
   2  10   1       7221.95       6831.91       362.67 o                         
   3  10   1       2834.85       2900.65       286.80 o                         
   4  10   1       1951.42       2367.66       269.52 o                         
   5  10   1        940.76       1304.59       262.14 o                         
   6  10   1       2710.87       3305.69       390.08 o                         
  -9  11   1       2974.47       3117.78       650.59 o                         
  -8  11   1       8136.40       8112.62       652.23 o                         
  -7  11   1       2385.06       2172.21       347.89 o                         
  -6  11   1       3735.90       3610.45       387.66 o                         
  -5  11   1         10.87        146.57       270.95 o                         
  -4  11   1       2172.40       2119.66       250.54 o                         
  -3  11   1      37008.03      37515.94       965.84 o                         
  -2  11   1       4074.57       4241.75       283.87 o                         
  -1  11   1       5195.75       5121.23       335.32 o                         
   0  11   1       8709.01       8797.30       417.84 o                         
   1  11   1        282.87        363.23       137.92 o                         
   2  11   1       1524.63       1420.67       209.27 o                         
   3  11   1       7070.77       7245.56       478.99 o                         
   4  11   1        908.36        883.61       208.12 o                         
   5  11   1       2651.09       2259.34       328.95 o                         
  -8  12   1       2017.89       1909.85       476.41 o                         
  -7  12   1      30455.09      30898.83      1328.81 o                         
  -6  12   1       1637.82       1683.69       295.56 o                         
  -5  12   1      12658.29      12610.09       751.73 o                         
  -4  12   1       8789.04       9281.41       635.66 o                         
  -3  12   1        559.05        491.79       161.63 o                         
  -2  12   1       1260.83       1158.80       205.35 o                         
  -1  12   1       6745.63       6916.19       433.57 o                         
   0  12   1       1501.20       1441.62       228.73 o                         
   1  12   1        506.09        493.34       144.99 o                         
   2  12   1       2145.55       2318.10       277.10 o                         
   3  12   1       5293.05       4741.44       412.44 o                         
   4  12   1       2251.15       2015.66       291.76 o                         
  -7  13   1        390.55         56.56       214.15 o                         
  -6  13   1       4937.69       3839.09       463.72 o                         
  -5  13   1       3147.71       3726.76       428.05 o                         
  -4  13   1       3682.93       3366.52       496.35 o                         
  -3  13   1       1961.00       2017.49       279.68 o                         
  -2  13   1       1020.62       1068.35       184.64 o                         
  -1  13   1          2.93         42.05       194.91 o                         
   0  13   1        308.12        157.54       167.69 o                         
   1  13   1        868.12        680.04       178.74 o                         
   2  13   1       4358.51       4975.05       414.39 o                         
   3  13   1      13523.19      14273.12       721.52 o                         
  -7  14   1       8525.20       9651.09       797.26 o                         
  -6  14   1         83.93        492.88       244.98 o                         
  -5  14   1       1385.04        964.37       319.39 o                         
  -4  14   1        487.06        433.09       270.17 o                         
  -3  14   1       1174.58       1259.11       226.44 o                         
  -2  14   1       1047.15       1050.72       220.11 o                         
  -1  14   1      10595.58       9794.01       655.69 o                         
   0  14   1       2052.85       1746.77       318.79 o                         
   1  14   1       4862.67       5471.20       521.55 o                         
   2  14   1        478.17        220.96       266.04 o                         
  -5  15   1       5346.77       5351.68       560.49 o                         
  -4  15   1        279.86        776.58       307.62 o                         
  -3  15   1       3127.30       2606.70       310.51 o                         
  -2  15   1       1130.38       1157.74       263.09 o                         
  -1  15   1       2079.62       1892.56       304.03 o                         
   0  15   1       1416.84        881.83       370.12 o                         
   0 -15   2       4593.70       5153.75       479.13 o                         
   1 -15   2        187.76        131.65       225.16 o                         
   2 -15   2        448.08         80.52       187.60 o                         
   3 -15   2       7134.51       6844.18       506.03 o                         
   4 -15   2         57.65        323.06       262.24 o                         
   5 -15   2       1159.19       1246.15       341.84 o                         
  -2 -14   2       6963.38       7355.67       608.34 o                         
  -1 -14   2      10840.18      10368.82       697.71 o                         
   0 -14   2        660.77        580.54       261.08 o                         
   1 -14   2       1257.30       1092.60       297.29 o                         
   2 -14   2      12875.98      12970.46       704.80 o                         
   3 -14   2       4263.76       3864.06       363.75 o                         
   4 -14   2      12605.75      12510.07       668.15 o                         
   5 -14   2        264.74        180.58       251.63 o                         
   6 -14   2       2253.98       2569.24       432.29 o                         
  -3 -13   2       1174.02        712.36       198.09 o                         
  -2 -13   2      10890.70      11642.51       602.41 o                         
  -1 -13   2       2661.30       2493.17       380.68 o                         
   0 -13   2       6944.49       7394.08       523.12 o                         
   1 -13   2        323.92        175.93       189.78 o                         
   2 -13   2       8000.39       7235.37       573.74 o                         
   3 -13   2       1137.86        901.03       212.29 o                         
   4 -13   2      10838.60      10237.73       570.86 o                         
   5 -13   2      15694.57      14445.58       846.79 o                         
   6 -13   2       8545.45       9123.73       757.81 o                         
   7 -13   2         56.77       -145.76       296.05 o                         
  -4 -12   2       6967.99       6771.52       504.52 o                         
  -3 -12   2        489.52        399.06       237.20 o                         
  -2 -12   2       1189.59       1126.58       209.23 o                         
  -1 -12   2      11786.08      12589.72       568.58 o                         
   0 -12   2          7.34         73.26       128.79 o                         
   1 -12   2      16750.79      16893.36       681.11 o                         
   2 -12   2      39436.54      39212.45      1133.33 o                         
   3 -12   2       2603.34       2756.71       296.66 o                         
   4 -12   2      14835.87      14412.54       654.68 o                         
   5 -12   2       6619.44       7035.37       512.89 o                         
   6 -12   2        401.22        428.53       210.25 o                         
   7 -12   2       1324.06       1574.21       324.16 o                         
   8 -12   2      16147.49      15668.54       951.17 o                         
  -5 -11   2      13353.68      13058.68       723.24 o                         
  -4 -11   2        201.50         61.45       176.22 o                         
  -3 -11   2       3192.03       3214.92       332.44 o                         
  -2 -11   2      44014.01      44515.76      1158.25 o                         
  -1 -11   2       7267.68       7425.89       401.86 o                         
   0 -11   2       6313.65       6262.57       342.00 o                         
   1 -11   2       5613.98       6260.84       397.41 o                         
   2 -11   2          5.52        -47.02       153.02 o                         
   3 -11   2        592.49        554.29       137.39 o                         
   4 -11   2      45014.61      44735.51      1047.02 o                         
   5 -11   2       6307.06       6131.48       405.64 o                         
   6 -11   2         61.44        158.79       164.00 o                         
   7 -11   2       1041.82        803.31       203.25 o                         
   8 -11   2          9.55        307.07       257.18 o                         
   9 -11   2         31.89       -174.14       377.12 o                         
  -6 -10   2       6971.09       7168.35       554.49 o                         
  -5 -10   2       9408.29       9179.87       581.93 o                         
  -4 -10   2       2808.54       2377.99       272.57 o                         
  -3 -10   2         88.23        242.15       148.37 o                         
  -2 -10   2       5720.32       5909.11       373.67 o                         
  -1 -10   2       7454.77       7615.43       371.03 o                         
   0 -10   2      24207.64      23178.83       627.05 o                         
   1 -10   2      21291.10      20514.33       570.61 o                         
   2 -10   2      21449.94      22445.51       564.45 o                         
   3 -10   2        221.37        387.52       125.94 o                         
   4 -10   2       6066.56       6011.89       373.06 o                         
   5 -10   2       1534.29       1645.04       186.61 o                         
   6 -10   2        550.92        552.95       149.47 o                         
   7 -10   2        645.82        534.25       158.96 o                         
   8 -10   2      19834.87      20054.75       896.47 o                         
   9 -10   2        292.70         79.87       245.36 o                         
  -7  -9   2        164.33        195.62       262.37 o                         
  -6  -9   2       2728.26       2933.68       323.96 o                         
  -5  -9   2      14526.49      15014.56       641.83 o                         
  -4  -9   2       2558.00       2957.83       258.60 o                         
  -3  -9   2      14908.45      15174.48       500.24 o                         
  -2  -9   2      86284.18      86452.05      1167.30 o                         
  -1  -9   2        278.10        274.19        98.14 o                         
   0  -9   2      14152.46      14014.41       390.83 o                         
   1  -9   2       7166.92       6638.19       298.91 o                         
   2  -9   2        718.09        626.08       111.31 o                         
   3  -9   2       1166.41       1163.03       118.11 o                         
   4  -9   2      23534.42      23666.42       614.79 o                         
   5  -9   2       2623.43       2545.69       217.69 o                         
   6  -9   2        172.50        114.34       116.52 o                         
   7  -9   2       8768.50       8943.24       489.44 o                         
   8  -9   2         82.30        219.03       166.73 o                         
   9  -9   2         25.79       -235.32       235.86 o                         
  -7  -8   2       1940.55       1762.29       234.38 o                         
  -6  -8   2      41518.02      42490.84      1007.54 o                         
  -5  -8   2         32.63         14.53       120.95 o                         
  -4  -8   2       6592.01       6473.22       349.40 o                         
  -3  -8   2       1322.01       1357.70       160.09 o                         
  -2  -8   2       9312.37       9161.12       333.44 o                         
  -1  -8   2        380.05        350.07        80.55 o                         
   0  -8   2      10989.97      11504.68       341.09 o                         
   1  -8   2      12895.88      13251.46       360.79 o                         
   2  -8   2         87.72        154.79        56.95 o                         
   3  -8   2         10.19         45.10        66.77 o                         
   4  -8   2        444.75        370.55        86.42 o                         
   5  -8   2       1999.83       1870.89       203.28 o                         
   6  -8   2        568.52        714.15       138.04 o                         
   7  -8   2       5566.24       5298.47       380.72 o                         
   8  -8   2      30143.44      31130.75      1055.95 o                         
   9  -8   2          7.21        274.57       207.78 o                         
  10  -8   2         96.77        401.96       254.09 o                         
  -8  -7   2       3380.21       3889.63       346.04 o                         
  -7  -7   2        672.81        970.98       239.00 o                         
  -6  -7   2        434.19        846.58       183.85 o                         
  -5  -7   2       1419.22       1360.69       194.64 o                         
  -4  -7   2      11346.21      11676.21       436.68 o                         
  -3  -7   2      22385.86      21548.47       595.84 o                         
  -2  -7   2      10636.08      10824.37       309.29 o                         
  -1  -7   2          4.73         44.18        57.99 o                         
   0  -7   2       1256.09       1249.99       114.75 o                         
   1  -7   2       2414.53       2572.36       128.81 o                         
   2  -7   2        189.09        301.88        72.89 o                         
   3  -7   2        421.60        565.42        74.14 o                         
   4  -7   2      82312.80      80903.88      1118.83 o                         
   5  -7   2       2654.86       2558.84       195.32 o                         
   6  -7   2         67.58         78.90        96.48 o                         
   7  -7   2      16219.05      15806.15       626.40 o                         
   8  -7   2      12775.98      13655.31       676.18 o                         
   9  -7   2       6302.71       6787.73       586.79 o                         
  10  -7   2      18593.44      18021.62      1086.96 o                         
  -8  -6   2      10825.55      11288.08       568.09 o                         
  -7  -6   2       5936.90       6473.81       398.46 o                         
  -6  -6   2      30197.44      31634.03       922.81 o                         
  -5  -6   2        390.96        195.06       103.93 o                         
  -4  -6   2       3494.45       3040.59       219.49 o                         
  -3  -6   2       1369.55       1491.53       141.51 o                         
  -2  -6   2       4179.63       3951.30       153.93 o                         
  -1  -6   2      11408.82      11267.47       290.09 o                         
   0  -6   2      20114.36      19586.55       337.99 o                         
   1  -6   2        413.35        468.79        74.03 o                         
   2  -6   2        198.14        350.55        52.16 o                         
   3  -6   2      17830.61      18358.66       397.26 o                         
   4  -6   2      20242.39      20705.55       523.46 o                         
   5  -6   2       7235.48       7218.74       246.60 o                         
   6  -6   2      16156.15      16022.16       416.13 o                         
   7  -6   2      21667.54      21412.94       638.79 o                         
   8  -6   2       2817.25       2947.77       328.53 o                         
   9  -6   2         21.67        257.95       214.68 o                         
  10  -6   2         35.50       -155.47       300.70 o                         
  -9  -5   2         32.82        228.77       306.59 o                         
  -8  -5   2       1718.02       1452.05       235.78 o                         
  -7  -5   2       1918.40       2185.94       231.64 o                         
  -6  -5   2       3442.84       2988.61       279.43 o                         
  -5  -5   2          5.34         70.13       113.93 o                         
  -4  -5   2         87.89        157.30       105.00 o                         
  -3  -5   2       6376.42       6639.63       281.81 o                         
  -2  -5   2       2060.02       1988.99       100.93 o                         
  -1  -5   2       7639.60       7681.27       220.88 o                         
   0  -5   2      10787.04      11244.86       221.85 o                         
   1  -5   2        510.10        706.75        64.30 o                         
   2  -5   2      27612.25      27417.31       394.33 o                         
   3  -5   2      18309.57      17287.14       430.09 o                         
   4  -5   2      52635.31      52266.04       681.30 o                         
   5  -5   2       1587.47       1626.24       134.80 o                         
   6  -5   2       2835.05       2797.33       203.87 o                         
   7  -5   2        314.70        226.97       102.86 o                         
   8  -5   2      23114.82      24303.81       759.26 o                         
   9  -5   2       2046.99       2038.52       342.56 o                         
  10  -5   2       9099.34       9376.56       784.24 o                         
  -9  -4   2       3181.69       2944.36       410.40 o                         
  -8  -4   2       2589.18       3077.00       296.58 o                         
  -7  -4   2       7026.61       7298.03       387.61 o                         
  -6  -4   2       1605.80       1502.25       187.83 o                         
  -5  -4   2       6727.27       6465.38       324.05 o                         
  -4  -4   2       4050.65       4408.77       252.73 o                         
  -3  -4   2        492.46        678.24        98.90 o                         
  -2  -4   2      45346.31      46011.45       571.98 o                         
  -1  -4   2       5566.87       5802.53       164.60 o                         
   0  -4   2      90969.03      92814.25       756.92 o                         
   1  -4   2      17885.89      18338.12       205.51 o                         
   2  -4   2       1112.00       1218.48        72.49 o                         
   3  -4   2       1516.50       1466.60        82.11 o                         
   4  -4   2      96800.12      96485.82       883.08 o                         
   5  -4   2      35829.10      35705.69       568.94 o                         
   6  -4   2       8717.96       8607.27       294.04 o                         
   7  -4   2        533.74        430.09       104.14 o                         
   8  -4   2       2607.10       2459.08       289.36 o                         
   9  -4   2        111.66        227.70       177.23 o                         
  10  -4   2       3040.51       3412.15       474.91 o                         
  -9  -3   2        676.68        706.85       218.10 o                         
  -8  -3   2       3975.08       4737.01       353.89 o                         
  -7  -3   2        348.22        376.30       145.36 o                         
  -6  -3   2      22432.68      22178.33       631.69 o                         
  -5  -3   2      18711.78      18329.00       416.23 o                         
  -4  -3   2      21515.66      21316.83       476.90 o                         
  -3  -3   2       1886.57       2077.65       132.63 o                         
  -2  -3   2        311.50        326.71        51.68 o                         
  -1  -3   2      15628.36      16021.49       239.09 o                         
   0  -3   2      56418.83      57735.65       471.84 o                         
   1  -3   2     198648.88     202966.81      1711.11 o                         
   2  -3   2      22389.24      22383.96       314.04 o                         
   3  -3   2      23206.92      23575.29       311.33 o                         
   4  -3   2         34.55        125.91        47.41 o                         
   5  -3   2       7149.00       7590.90       244.37 o                         
   6  -3   2        706.80        717.81       120.89 o                         
   7  -3   2         45.30        241.16       117.88 o                         
   8  -3   2      14617.81      15622.30       681.25 o                         
   9  -3   2        908.08        717.54       201.55 o                         
  10  -3   2       1987.89       1233.33       318.71 o                         
 -10  -2   2       3390.75       2938.47       391.72 o                         
  -9  -2   2         70.79       -206.41       211.41 o                         
  -8  -2   2       1698.85       1756.57       205.33 o                         
  -7  -2   2          6.88         63.45       101.07 o                         
  -6  -2   2        185.76        125.81        84.01 o                         
  -5  -2   2      23287.23      22831.77       413.72 o                         
  -4  -2   2       5818.87       5929.82       189.59 o                         
  -3  -2   2      83157.48      82359.31       777.15 o                         
  -2  -2   2      85685.70      85817.23       802.95 o                         
  -1  -2   2      18866.61      19896.55       228.79 o                         
   0  -2   2       1486.34       1493.46        62.19 o                         
   1  -2   2      43836.79      44545.34       480.49 o                         
   2  -2   2         34.55         71.04        25.38 o                         
   3  -2   2       4548.95       4557.24       143.48 o                         
   4  -2   2     157035.78     156073.62      1445.07 o                         
   5  -2   2       4800.21       4875.29       277.87 o                         
   6  -2   2       2820.53       3156.10       240.22 o                         
   7  -2   2      14990.06      15647.54       573.53 o                         
   8  -2   2       1609.83       1387.89       220.27 o                         
   9  -2   2       1150.83       1140.51       288.90 o                         
  10  -2   2       8819.38       9867.70       707.46 o                         
 -10  -1   2        260.82        501.40       245.92 o                         
  -9  -1   2       9265.81       9043.11       609.76 o                         
  -8  -1   2       3773.01       4301.61       297.62 o                         
  -7  -1   2       3311.69       3205.60       237.18 o                         
  -6  -1   2      53078.59      54037.20       922.24 o                         
  -5  -1   2         24.04         77.19        43.07 o                         
  -4  -1   2       2158.71       2030.83       106.73 o                         
  -3  -1   2       9677.88       9909.81       187.49 o                         
  -2  -1   2       5298.92       5565.66       112.68 o                         
  -1  -1   2       5146.45       5341.32        90.52 o                         
   0  -1   2     209470.34     212361.39      1484.87 o                         
   1  -1   2      21698.68      21287.50       205.06 o                         
   2  -1   2      11707.10      12076.52       171.96 o                         
   3  -1   2      15374.63      15674.55       294.81 o                         
   4  -1   2       9426.35      10184.69       398.19 o                         
   5  -1   2       2487.14       2689.80       206.00 o                         
   6  -1   2        272.19        369.89       112.16 o                         
   7  -1   2       9804.08       9958.95       430.49 o                         
   8  -1   2       1556.10       1897.85       210.58 o                         
   9  -1   2       1342.85        972.56       296.98 o                         
  10  -1   2        321.57        486.46       206.68 o                         
 -10   0   2      13944.99      13709.24       833.91 o                         
  -9   0   2         23.61        105.02       206.65 o                         
  -8   0   2       1806.58       1782.41       246.66 o                         
  -7   0   2        754.32        703.71       133.80 o                         
  -6   0   2      12263.54      12385.40       316.07 o                         
  -5   0   2       2656.50       2687.32       129.92 o                         
  -4   0   2      42303.09      41206.23       492.47 o                         
  -3   0   2     200205.61     203715.14      2288.13 o                         
  -2   0   2      68323.34      67975.80       495.45 o                         
  -1   0   2       1025.72       1150.87        38.42 o                         
   0   0   2        175.87        344.54        61.25 o                         
   1   0   2      18652.49      18787.50       193.93 o                         
   2   0   2        678.48        707.43        49.73 o                         
   3   0   2       3148.63       3453.95       151.08 o                         
   4   0   2      40410.48      40142.30       648.46 o                         
   5   0   2        629.90        586.40        98.78 o                         
   6   0   2        823.25        804.85       108.43 o                         
   7   0   2       8022.66       8424.86       407.64 o                         
   8   0   2       2153.95       1975.89       218.17 o                         
   9   0   2       1911.08       1635.72       293.55 o                         
  10   0   2      35875.75      36178.58      1381.20 o                         
 -10   1   2       5142.23       4543.23       475.76 o                         
  -9   1   2       3950.34       4648.62       419.59 o                         
  -8   1   2       3702.45       3905.57       384.44 o                         
  -7   1   2      73768.52      77058.21      1165.16 o                         
  -6   1   2      72346.60      71519.18       932.91 o                         
  -5   1   2       3630.27       3715.57       142.93 o                         
  -4   1   2        201.86        245.19        40.46 o                         
  -3   1   2      41106.16      42505.80       407.19 o                         
  -2   1   2      49222.72      49637.08       402.49 o                         
  -1   1   2       3270.14       3281.97        73.51 o                         
   0   1   2     144187.81     146914.41       971.46 o                         
   1   1   2       2566.14       2704.11        82.53 o                         
   2   1   2        905.01       1065.93        67.90 o                         
   3   1   2       6904.20       7271.54       186.83 o                         
   4   1   2       5272.58       5243.09       235.91 o                         
   5   1   2         16.19        142.43        83.91 o                         
   6   1   2      14238.38      15013.59       456.91 o                         
   7   1   2       7591.27       7378.00       384.36 o                         
   8   1   2      11894.48      12553.69       576.46 o                         
   9   1   2        819.49       1017.87       341.58 o                         
  10   1   2          1.76        153.49       211.83 o                         
 -10   2   2      26856.17      26339.54      1117.14 o                         
  -9   2   2        595.08        652.45       202.33 o                         
  -8   2   2       2036.37       1987.02       262.58 o                         
  -7   2   2       7397.78       8014.29       311.03 o                         
  -6   2   2       2540.84       2593.37       132.09 o                         
  -5   2   2       4550.71       4855.47       177.43 o                         
  -4   2   2     131440.06     132572.86      1480.30 o                         
  -3   2   2      35397.00      36756.27       430.68 o                         
  -2   2   2        785.62        773.80        45.79 o                         
  -1   2   2      15745.33      16015.26       189.13 o                         
   0   2   2       1078.84       1232.75        56.47 o                         
   1   2   2      14674.05      15542.49       242.99 o                         
   2   2   2       1615.25       1883.97       103.60 o                         
   3   2   2      25623.11      25668.60       432.92 o                         
   4   2   2      38215.73      39047.40       563.38 o                         
   5   2   2        249.58        304.93       106.61 o                         
   6   2   2       1560.05       1558.66       175.03 o                         
   7   2   2       4948.10       5666.72       374.09 o                         
   8   2   2      13474.02      13133.61       603.85 o                         
   9   2   2      17046.48      17721.55       896.60 o                         
 -10   3   2       1131.27       1220.11       263.71 o                         
  -9   3   2        365.98        509.45       197.57 o                         
  -8   3   2      34446.55      34523.03       961.90 o                         
  -7   3   2      59284.89      60029.19      1192.85 o                         
  -6   3   2      24015.72      23474.13       351.52 o                         
  -5   3   2       9122.03       9378.72       172.65 o                         
  -4   3   2        532.57        635.04        69.62 o                         
  -3   3   2         39.94        124.82        51.34 o                         
  -2   3   2       2073.70       2165.22        69.04 o                         
  -1   3   2        460.87        557.49        61.03 o                         
   0   3   2      69474.33      70195.72       623.37 o                         
   1   3   2       3607.52       4088.15       152.55 o                         
   2   3   2        766.22        939.17        96.07 o                         
   3   3   2      12223.72      12285.73       306.40 o                         
   4   3   2      45257.28      45845.37       672.16 o                         
   5   3   2       3206.45       3176.12       167.29 o                         
   6   3   2      79812.62      79304.13      1284.38 o                         
   7   3   2        667.69        563.23       180.37 o                         
   8   3   2        591.10       1060.67       199.32 o                         
   9   3   2       2325.02       1674.23       311.13 o                         
 -10   4   2      20207.75      21328.03      1165.12 o                         
  -9   4   2       3698.72       3894.84       388.16 o                         
  -8   4   2       1245.33       1139.63       205.40 o                         
  -7   4   2       2305.48       2390.12       183.96 o                         
  -6   4   2       8273.14       8303.09       321.79 o                         
  -5   4   2       6701.93       6841.98       256.05 o                         
  -4   4   2      19145.13      19069.58       400.66 o                         
  -3   4   2       3566.19       3749.51       120.98 o                         
  -2   4   2       6985.32       7127.19       170.28 o                         
  -1   4   2       8465.08       8622.30       185.83 o                         
   0   4   2      22172.30      22855.60       330.58 o                         
   1   4   2         16.47         62.16        56.00 o                         
   2   4   2      41377.40      41136.86       581.82 o                         
   3   4   2      21358.79      22415.01       434.38 o                         
   4   4   2      25623.97      25338.61       491.61 o                         
   5   4   2       3877.10       3710.83       201.93 o                         
   6   4   2        933.38        948.87       136.32 o                         
   7   4   2       1685.26       1417.02       209.66 o                         
   8   4   2       4715.72       4256.84       356.69 o                         
   9   4   2       9679.18      10631.84       662.68 o                         
 -10   5   2       2189.18       2842.38       441.81 o                         
  -9   5   2        530.63        731.44       256.76 o                         
  -8   5   2      14799.63      14408.66       627.93 o                         
  -7   5   2      19385.35      19513.78       547.82 o                         
  -6   5   2        649.84        697.05       112.66 o                         
  -5   5   2       3791.58       3600.77       239.08 o                         
  -4   5   2          6.91        103.90        56.85 o                         
  -3   5   2        253.11        168.00        40.64 o                         
  -2   5   2       7700.45       8007.67       224.32 o                         
  -1   5   2       7787.15       7767.94       205.77 o                         
   0   5   2      57808.87      56507.70       662.41 o                         
   1   5   2       5962.50       5942.06       212.40 o                         
   2   5   2       2677.75       2804.21       146.86 o                         
   3   5   2       1320.56       1360.21       111.49 o                         
   4   5   2      47550.32      47646.89       809.22 o                         
   5   5   2      20744.65      21019.11       579.24 o                         
   6   5   2       7724.31       7766.90       409.29 o                         
   7   5   2       2784.80       2561.11       268.61 o                         
   8   5   2         40.16        409.56       198.69 o                         
 -10   6   2        749.64        838.71       305.66 o                         
  -9   6   2        980.67       1037.17       334.22 o                         
  -8   6   2         63.07         52.47       151.77 o                         
  -7   6   2       7065.50       7019.59       334.83 o                         
  -6   6   2        122.51        185.88        85.26 o                         
  -5   6   2       6635.77       7021.27       277.92 o                         
  -4   6   2      28766.24      28421.47       415.87 o                         
  -3   6   2       2265.24       2184.46       111.95 o                         
  -2   6   2      13053.07      13423.01       289.61 o                         
  -1   6   2       6107.94       6088.70       216.94 o                         
   0   6   2     104701.23     105071.27      1012.74 o                         
   1   6   2      13930.34      13969.25       323.75 o                         
   2   6   2      43649.12      44136.31       653.69 o                         
   3   6   2        125.43        260.08        67.63 o                         
   4   6   2         85.60         78.72       119.42 o                         
   5   6   2       5426.35       5523.27       311.81 o                         
   6   6   2       1027.88        910.70       201.98 o                         
   7   6   2         10.04        348.46       192.80 o                         
   8   6   2       3007.30       3326.96       380.34 o                         
 -10   7   2       2320.43       1778.71       482.78 o                         
  -9   7   2       4355.64       4466.62       498.50 o                         
  -8   7   2       4412.06       4877.86       438.79 o                         
  -7   7   2        189.69        -53.78       112.70 o                         
  -6   7   2       9262.17       9349.94       349.78 o                         
  -5   7   2      14252.99      14406.06       302.33 o                         
  -4   7   2      37948.77      37834.07       566.62 o                         
  -3   7   2       6820.53       6824.15       212.84 o                         
  -2   7   2      25569.07      25361.48       492.72 o                         
  -1   7   2      11519.84      12114.69       326.98 o                         
   0   7   2        394.71        395.39        63.52 o                         
   1   7   2       5749.39       5424.08       251.25 o                         
   2   7   2        669.86        679.52        99.25 o                         
   3   7   2      19906.01      19274.76       501.20 o                         
   4   7   2      15200.13      15494.22       512.54 o                         
   5   7   2        113.43         95.64       153.03 o                         
   6   7   2        939.99        676.34       231.95 o                         
   7   7   2       5484.76       4734.67       431.25 o                         
   8   7   2       2255.31       2290.17       334.98 o                         
 -10   8   2         94.81        -87.70       247.20 o                         
  -9   8   2       2901.21       2810.19       355.24 o                         
  -8   8   2       6002.21       5648.24       445.19 o                         
  -7   8   2       5716.45       5987.27       384.19 o                         
  -6   8   2      14727.70      14479.43       524.35 o                         
  -5   8   2        530.38        746.64       101.29 o                         
  -4   8   2        571.06        460.80       100.82 o                         
  -3   8   2       1873.13       2123.30       135.52 o                         
  -2   8   2        397.76        551.44       126.19 o                         
  -1   8   2      25033.29      24883.31       480.71 o                         
   0   8   2      62890.37      62023.19       973.94 o                         
   1   8   2        366.33        295.69        79.70 o                         
   2   8   2        913.97        884.14       130.18 o                         
   3   8   2      16814.71      16154.17       570.47 o                         
   4   8   2       9006.19       9473.46       473.72 o                         
   5   8   2       2353.30       2491.23       287.74 o                         
   6   8   2      11745.92      12691.28       645.11 o                         
   7   8   2        797.47       1491.93       286.50 o                         
  -9   9   2       4359.38       4633.81       511.87 o                         
  -8   9   2       2991.42       2595.94       348.54 o                         
  -7   9   2       1484.58       1645.54       222.15 o                         
  -6   9   2        773.71        775.65       176.12 o                         
  -5   9   2        133.39        204.86       107.02 o                         
  -4   9   2      70897.48      71834.34      1004.29 o                         
  -3   9   2      29984.21      29616.19       620.13 o                         
  -2   9   2       7799.77       8028.68       306.78 o                         
  -1   9   2      14978.05      14887.98       419.09 o                         
   0   9   2       2184.34       2295.61       187.57 o                         
   1   9   2       7855.06       7949.76       303.79 o                         
   2   9   2      10226.88      10282.17       386.25 o                         
   3   9   2        892.59       1067.20       156.96 o                         
   4   9   2       5141.09       5125.90       374.10 o                         
   5   9   2         21.26        217.58       175.66 o                         
   6   9   2        107.59        286.65       169.75 o                         
   7   9   2         43.23        472.63       254.53 o                         
  -9  10   2       1679.97       1792.12       337.55 o                         
  -8  10   2      21968.42      22146.18      1198.40 o                         
  -7  10   2      38204.66      39561.00      1172.89 o                         
  -6  10   2       4215.46       4814.13       426.77 o                         
  -5  10   2        956.92        724.15       231.50 o                         
  -4  10   2       4124.54       3807.33       284.98 o                         
  -3  10   2       2281.82       2129.87       193.21 o                         
  -2  10   2      10165.29       9741.76       415.96 o                         
  -1  10   2      15041.70      15124.97       536.56 o                         
   0  10   2      22263.57      22218.23       704.96 o                         
   1  10   2       9511.78       9551.89       376.28 o                         
   2  10   2        817.93        820.18       146.77 o                         
   3  10   2       1055.65        738.04       194.52 o                         
   4  10   2       3830.09       4153.32       437.31 o                         
   5  10   2       3579.19       3571.80       382.70 o                         
   6  10   2       9561.84       9742.74       652.39 o                         
  -9  11   2        110.63        194.23       276.62 o                         
  -8  11   2        121.80        319.10       296.49 o                         
  -7  11   2         61.73        100.73       234.41 o                         
  -6  11   2       3961.76       4130.64       428.25 o                         
  -5  11   2       5414.18       5271.53       520.91 o                         
  -4  11   2      54775.54      55527.36      1191.52 o                         
  -3  11   2       1256.56       1278.16       187.17 o                         
  -2  11   2        375.57        320.01       128.17 o                         
  -1  11   2      16470.81      16301.42       586.89 o                         
   0  11   2       2741.27       3545.39       302.25 o                         
   1  11   2        371.36        398.89       174.14 o                         
   2  11   2       8338.02       7874.80       452.35 o                         
   3  11   2       2753.17       2703.86       285.25 o                         
   4  11   2       3362.61       3177.99       339.21 o                         
   5  11   2         41.79         45.52       270.92 o                         
  -8  12   2      38551.31      39457.34      1987.48 o                         
  -7  12   2       9937.50       9150.97       719.14 o                         
  -6  12   2       2274.02       2275.78       352.56 o                         
  -5  12   2      27124.22      27308.10      1247.67 o                         
  -4  12   2        165.16         54.01       134.44 o                         
  -3  12   2        681.75        461.19       168.40 o                         
  -2  12   2       4431.32       4365.31       351.21 o                         
  -1  12   2       6559.87       6846.19       451.10 o                         
   0  12   2       3212.98       3375.85       306.95 o                         
   1  12   2         74.88        112.27       148.59 o                         
   2  12   2        283.84        442.89       169.12 o                         
   3  12   2        259.24        -16.99       179.62 o                         
   4  12   2       9415.61       9669.16       673.75 o                         
  -7  13   2         21.10        -94.42       234.05 o                         
  -6  13   2       4472.21       4810.82       537.13 o                         
  -5  13   2       2070.33       2358.80       459.10 o                         
  -4  13   2       5321.87       6152.66       534.33 o                         
  -3  13   2        204.63        218.46       154.74 o                         
  -2  13   2        198.37        251.07       172.41 o                         
  -1  13   2         17.41       -146.75       163.80 o                         
   0  13   2       6551.66       5960.23       458.80 o                         
   1  13   2        788.71        905.27       237.31 o                         
   2  13   2      21332.11      21803.31       864.75 o                         
   3  13   2         79.53        240.51       196.13 o                         
  -7  14   2        131.80        335.14       313.96 o                         
  -6  14   2         24.64       -226.53       238.86 o                         
  -5  14   2       3990.39       3988.96       488.49 o                         
  -4  14   2        746.60        200.70       224.59 o                         
  -3  14   2         59.22        119.52       152.29 o                         
  -2  14   2      11777.99      11935.49       663.86 o                         
  -1  14   2       4162.52       3923.45       391.49 o                         
   0  14   2       8228.66      10147.46       723.67 o                         
   1  14   2       5925.04       6445.98       558.60 o                         
   2  14   2        177.03        285.05       165.56 o                         
  -5  15   2       1374.54       1328.06       323.20 o                         
  -4  15   2       2835.96       2666.60       425.25 o                         
  -3  15   2        228.90        213.20       251.23 o                         
  -2  15   2        813.48        749.91       283.44 o                         
  -1  15   2         99.37        511.25       229.17 o                         
   0  15   2      12988.38      12877.47       800.18 o                         
   0 -15   3         11.52       -171.65       191.22 o                         
   1 -15   3         80.40        490.94       257.74 o                         
   2 -15   3      21508.44      21230.46      1010.28 o                         
   3 -15   3        202.29         52.59       250.21 o                         
   4 -15   3       2174.16       1723.10       349.86 o                         
   5 -15   3      28314.33      29277.04      1323.45 o                         
  -2 -14   3       9055.11       8886.20       661.41 o                         
  -1 -14   3         84.07         34.34       200.89 o                         
   0 -14   3       1167.87       1729.83       299.18 o                         
   1 -14   3      20259.55      21597.60       921.03 o                         
   2 -14   3       7499.12       7125.74       547.59 o                         
   3 -14   3       2500.91       2784.20       327.96 o                         
   4 -14   3         53.76        308.27       208.67 o                         
   5 -14   3       1115.69       1372.86       344.02 o                         
   6 -14   3         30.65        291.05       264.16 o                         
  -3 -13   3       2324.83       2165.46       344.71 o                         
  -2 -13   3       5196.30       5743.79       432.43 o                         
  -1 -13   3      13747.56      13649.70       721.81 o                         
   0 -13   3         82.67        383.28       226.99 o                         
   1 -13   3       2434.32       2131.25       284.77 o                         
   2 -13   3       2007.27       1900.42       241.49 o                         
   3 -13   3       2469.25       2552.98       320.68 o                         
   4 -13   3       9562.35      10354.53       616.92 o                         
   5 -13   3      20214.25      21145.98      1026.91 o                         
   6 -13   3         97.53        433.44       274.03 o                         
   7 -13   3       6003.75       6455.34       590.43 o                         
  -4 -12   3       2555.76       2502.18       316.51 o                         
  -3 -12   3       2087.36       2260.02       294.23 o                         
  -2 -12   3       6151.83       6798.25       432.87 o                         
  -1 -12   3       5547.06       5689.53       384.39 o                         
   0 -12   3      12665.85      13369.18       669.87 o                         
   1 -12   3      31331.11      31583.81      1061.02 o                         
   2 -12   3        265.70        397.36       170.10 o                         
   3 -12   3       5574.16       5952.75       419.31 o                         
   4 -12   3        182.57        383.99       201.73 o                         
   5 -12   3       8328.40       8253.56       552.79 o                         
   6 -12   3       1380.13       1744.67       311.54 o                         
   7 -12   3       6456.88       6618.42       579.21 o                         
   8 -12   3        847.60       1224.55       339.82 o                         
  -5 -11   3       1522.10       1387.80       255.35 o                         
  -4 -11   3        775.75        518.77       183.02 o                         
  -3 -11   3       8382.57       8567.73       517.70 o                         
  -2 -11   3      10800.61      11254.78       564.86 o                         
  -1 -11   3       2645.87       2583.21       261.75 o                         
   0 -11   3        563.49        711.60       136.70 o                         
   1 -11   3       2809.04       2772.07       226.38 o                         
   2 -11   3         27.15        -28.33       163.10 o                         
   3 -11   3       9767.77       9848.73       463.93 o                         
   4 -11   3       2153.74       1951.79       240.70 o                         
   5 -11   3       7026.03       6654.28       436.65 o                         
   6 -11   3        776.60        266.16       228.42 o                         
   7 -11   3        399.21        666.37       230.49 o                         
   8 -11   3        141.27        136.16       225.21 o                         
  -6 -10   3      12043.40      13062.09       753.39 o                         
  -5 -10   3       3912.93       3975.14       392.96 o                         
  -4 -10   3        879.73        864.87       196.62 o                         
  -3 -10   3         11.52        -40.62       161.28 o                         
  -2 -10   3        902.34        672.19       157.07 o                         
  -1 -10   3      32457.24      31985.08       748.81 o                         
   0 -10   3        659.39        697.03       137.78 o                         
   1 -10   3      24382.07      25448.55       635.52 o                         
   2 -10   3       9885.13       9802.94       387.14 o                         
   3 -10   3      10000.12      10108.44       452.37 o                         
   4 -10   3         11.75         55.30       126.34 o                         
   5 -10   3       5348.87       5458.34       320.26 o                         
   6 -10   3        437.40        241.75       153.86 o                         
   7 -10   3       3550.96       3541.64       315.25 o                         
   8 -10   3         25.07        188.40       171.45 o                         
   9 -10   3       1080.85        963.59       326.66 o                         
  -7  -9   3       1151.93       1298.98       360.83 o                         
  -6  -9   3        289.38        352.85       169.85 o                         
  -5  -9   3      29405.71      29417.77       909.57 o                         
  -4  -9   3       2139.36       1817.36       230.81 o                         
  -3  -9   3      19148.98      19981.16       672.88 o                         
  -2  -9   3       3102.50       3331.53       191.16 o                         
  -1  -9   3      13536.13      13970.71       451.63 o                         
   0  -9   3        197.39        249.23       100.01 o                         
   1  -9   3      13176.15      12976.85       379.70 o                         
   2  -9   3        875.30        778.61       101.16 o                         
   3  -9   3         93.79        161.51       107.87 o                         
   4  -9   3       2652.84       2994.28       219.37 o                         
   5  -9   3       2700.46       2614.28       218.91 o                         
   6  -9   3       1550.81       1118.78       188.81 o                         
   7  -9   3       2494.95       2670.24       270.40 o                         
   8  -9   3       6025.58       6480.90       504.33 o                         
   9  -9   3      14032.97      14647.64       886.59 o                         
  -7  -8   3       4691.58       5470.06       429.74 o                         
  -6  -8   3       2029.11       2190.66       248.96 o                         
  -5  -8   3       2846.26       3282.22       262.29 o                         
  -4  -8   3       2021.32       2198.29       201.21 o                         
  -3  -8   3       3992.19       4031.41       217.57 o                         
  -2  -8   3       3179.81       3274.11       185.11 o                         
  -1  -8   3       7305.80       7667.43       233.92 o                         
   0  -8   3        676.07        595.16        80.17 o                         
   1  -8   3         70.20        108.62        74.99 o                         
   2  -8   3       9491.03       9244.51       288.10 o                         
   3  -8   3         20.16        141.95        57.31 o                         
   4  -8   3       5092.39       5068.90       214.32 o                         
   5  -8   3      42548.72      41170.54       841.25 o                         
   6  -8   3       1595.56       1727.94       195.85 o                         
   7  -8   3      17275.13      16548.87       680.35 o                         
   8  -8   3      13898.34      15111.88       734.99 o                         
   9  -8   3          1.64        -43.62       187.48 o                         
  10  -8   3          5.81       -186.16       248.20 o                         
  -8  -7   3       5762.01       5936.74       433.30 o                         
  -7  -7   3       2319.09       1888.98       222.89 o                         
  -6  -7   3       5494.14       6151.56       366.20 o                         
  -5  -7   3      38420.60      38384.16       854.86 o                         
  -4  -7   3       3563.47       3597.96       244.43 o                         
  -3  -7   3       3300.16       3470.94       208.57 o                         
  -2  -7   3       6426.40       6473.83       229.23 o                         
  -1  -7   3       5889.09       5960.33       206.60 o                         
   0  -7   3       1611.41       1794.03       126.91 o                         
   1  -7   3      30084.60      30938.05       494.25 o                         
   2  -7   3         42.73        194.60        70.27 o                         
   3  -7   3      13451.15      13253.48       340.32 o                         
   4  -7   3       8721.85       8753.17       312.56 o                         
   5  -7   3       2025.59       1846.61       171.18 o                         
   6  -7   3       7748.90       7688.48       356.32 o                         
   7  -7   3      37903.65      38034.20       998.60 o                         
   8  -7   3      20182.59      22657.81       877.63 o                         
   9  -7   3       3272.83       3112.39       430.54 o                         
  10  -7   3        829.25        943.69       412.01 o                         
  -8  -6   3         92.95        373.37       152.38 o                         
  -7  -6   3       3467.02       3421.90       275.06 o                         
  -6  -6   3        171.67        244.13       137.35 o                         
  -5  -6   3       4883.68       4501.74       274.74 o                         
  -4  -6   3        167.01        250.75        98.83 o                         
  -3  -6   3       2907.24       2982.81       187.25 o                         
  -2  -6   3       7025.94       7092.80       208.45 o                         
  -1  -6   3       5702.87       5712.56       186.81 o                         
   0  -6   3          1.07        145.80        48.84 o                         
   1  -6   3      15356.51      15831.51       331.58 o                         
   2  -6   3      50908.38      50194.26       617.84 o                         
   3  -6   3      23129.84      22129.18       447.97 o                         
   4  -6   3      68199.73      67953.85       970.23 o                         
   5  -6   3      79585.07      77475.71      1041.52 o                         
   6  -6   3       1494.66       1410.93       146.70 o                         
   7  -6   3        424.30        575.53       155.16 o                         
   8  -6   3       8532.22       9032.19       565.98 o                         
   9  -6   3        499.56        395.92       234.79 o                         
  10  -6   3       2689.12       2351.11       440.14 o                         
  -9  -5   3        667.53        611.44       369.53 o                         
  -8  -5   3        931.57        789.26       186.76 o                         
  -7  -5   3        808.45        633.70       165.67 o                         
  -6  -5   3      21612.00      21662.55       693.03 o                         
  -5  -5   3       9813.20       9835.82       383.58 o                         
  -4  -5   3       1270.26        935.18       157.32 o                         
  -3  -5   3       6524.29       6475.35       258.18 o                         
  -2  -5   3      37964.40      37131.36       481.41 o                         
  -1  -5   3       9812.10       9811.52       216.24 o                         
   0  -5   3       8003.53       7621.49       218.62 o                         
   1  -5   3     164485.86     160205.08      1252.84 o                         
   2  -5   3         53.32        129.44        46.85 o                         
   3  -5   3       8409.86       8296.87       285.80 o                         
   4  -5   3      17746.67      16712.92       395.68 o                         
   5  -5   3         11.42         12.46        65.01 o                         
   6  -5   3       1390.35       1340.81       141.47 o                         
   7  -5   3      45061.98      45425.73       958.24 o                         
   8  -5   3       6004.40       5263.07       487.76 o                         
   9  -5   3        285.30        256.66       229.96 o                         
  10  -5   3       1037.34        713.17       298.99 o                         
  -9  -4   3      18233.99      17891.04       875.81 o                         
  -8  -4   3       1207.35       1052.45       229.67 o                         
  -7  -4   3         30.68        -69.96       133.10 o                         
  -6  -4   3       2702.25       2171.04       232.00 o                         
  -5  -4   3       3836.05       3792.69       244.34 o                         
  -4  -4   3       3591.84       3801.79       221.52 o                         
  -3  -4   3      66803.21      67380.41       922.33 o                         
  -2  -4   3       2748.49       2836.86       127.67 o                         
  -1  -4   3      30142.71      30282.19       383.69 o                         
   0  -4   3      14287.25      14426.21       367.75 o                         
   1  -4   3       7921.66       7951.67       170.73 o                         
   2  -4   3       1513.38       1589.82        97.94 o                         
   3  -4   3      69444.84      69589.26       729.67 o                         
   4  -4   3     108734.77     103150.66      1025.29 o                         
   5  -4   3       9264.85       9564.16       307.49 o                         
   6  -4   3         22.38         80.89        89.90 o                         
   7  -4   3         13.84        108.97       112.48 o                         
   8  -4   3       2733.99       2852.81       287.92 o                         
   9  -4   3         32.36        -95.32       236.73 o                         
  10  -4   3       1501.86        906.74       246.30 o                         
  -9  -3   3         23.89        108.56       229.55 o                         
  -8  -3   3       2357.73       2511.59       265.10 o                         
  -7  -3   3       3740.29       3871.99       298.40 o                         
  -6  -3   3      16985.64      16787.17       529.25 o                         
  -5  -3   3      20468.92      19976.37       417.16 o                         
  -4  -3   3      15484.74      15208.33       367.52 o                         
  -3  -3   3      25626.33      25347.38       389.35 o                         
  -2  -3   3      22774.61      22978.98       330.76 o                         
  -1  -3   3      68740.87      69960.99       624.25 o                         
   0  -3   3     346301.50     356860.16      1924.84 o                         
   1  -3   3     149149.53     147947.84      1117.33 o                         
   2  -3   3        571.07        683.51        49.00 o                         
   3  -3   3          4.78         70.36        37.44 o                         
   4  -3   3       6931.42       7022.21       232.81 o                         
   5  -3   3       4852.51       5000.56       206.62 o                         
   6  -3   3       1379.35       1180.64       153.36 o                         
   7  -3   3      44352.38      44151.07       934.88 o                         
   8  -3   3       2044.84       2168.83       264.83 o                         
   9  -3   3       1424.10       1320.27       254.27 o                         
  10  -3   3       2323.73       1993.18       354.38 o                         
  -9  -2   3      10612.72      10134.04       710.47 o                         
  -8  -2   3       6455.01       7353.24       418.49 o                         
  -7  -2   3        488.48        457.21       138.55 o                         
  -6  -2   3      12709.73      12981.07       445.17 o                         
  -5  -2   3      22783.44      21983.66       392.95 o                         
  -4  -2   3      15165.68      14516.11       277.34 o                         
  -3  -2   3     132156.34     131182.86      1042.73 o                         
  -2  -2   3       5153.46       5054.43       127.15 o                         
  -1  -2   3       6172.96       6672.82       130.34 o                         
   0  -2   3       2517.52       2483.73        84.46 o                         
   1  -2   3       8423.30       8343.22       174.52 o                         
   2  -2   3       8191.66       8216.99       162.86 o                         
   3  -2   3      70916.80      69777.21       664.56 o                         
   4  -2   3       2327.04       2670.61       164.37 o                         
   5  -2   3       5690.69       5468.10       295.64 o                         
   6  -2   3       4223.95       4260.84       280.02 o                         
   7  -2   3       4008.25       3909.60       296.38 o                         
   8  -2   3       2102.35       2009.09       221.06 o                         
   9  -2   3        284.17        139.15       199.30 o                         
  10  -2   3      12664.22      13093.70       784.83 o                         
 -10  -1   3       2072.53       1866.26       337.68 o                         
  -9  -1   3       5218.61       5209.92       486.68 o                         
  -8  -1   3       3959.60       4201.40       466.71 o                         
  -7  -1   3      33119.30      31823.85       785.62 o                         
  -6  -1   3      18259.60      18176.67       499.44 o                         
  -5  -1   3      12071.28      12411.91       279.17 o                         
  -4  -1   3       7030.17       6811.74       172.62 o                         
  -3  -1   3       2571.38       2629.57        97.61 o                         
  -2  -1   3      13059.74      13029.54       169.88 o                         
  -1  -1   3      93091.19      93682.78       670.70 o                         
   0  -1   3      59859.81      59866.66       648.63 o                         
   1  -1   3      19261.99      19170.98       227.77 o                         
   2  -1   3      10975.62      11007.11       181.88 o                         
   3  -1   3       2991.46       3312.05       136.78 o                         
   4  -1   3       2600.81       2778.98       159.40 o                         
   5  -1   3        111.05        389.58       112.98 o                         
   6  -1   3        253.23        236.18       108.68 o                         
   7  -1   3      15739.57      15893.16       600.36 o                         
   8  -1   3        186.70        396.68       142.18 o                         
   9  -1   3        517.70        412.80       188.68 o                         
  10  -1   3          7.26        369.10       195.94 o                         
 -10   0   3       8447.62       8550.46       644.15 o                         
  -9   0   3       3425.35       3204.18       388.36 o                         
  -8   0   3       9925.72       9944.26       592.87 o                         
  -7   0   3       7189.72       7247.48       421.89 o                         
  -6   0   3      12639.85      12540.13       311.26 o                         
  -5   0   3      38728.36      39369.37       541.46 o                         
  -4   0   3      71548.92      70767.88      1139.32 o                         
  -3   0   3      36105.43      37098.07       418.66 o                         
  -2   0   3      12876.95      13072.35       168.68 o                         
  -1   0   3      10920.14      11219.81       140.72 o                         
   0   0   3      25653.59      24148.95       303.34 o                         
   1   0   3      29672.99      29297.25       277.90 o                         
   2   0   3      75510.95      77926.05       584.51 o                         
   3   0   3      34981.46      35250.59       450.73 o                         
   4   0   3        111.88        202.05        70.24 o                         
   5   0   3       1800.07       1902.82       144.59 o                         
   6   0   3        322.26        323.04        76.58 o                         
   7   0   3      13394.65      13736.07       526.27 o                         
   8   0   3       6608.85       7152.91       409.51 o                         
   9   0   3       7150.97       7935.83       587.45 o                         
  10   0   3       3442.52       3185.16       410.05 o                         
 -10   1   3        901.54        661.92       227.17 o                         
  -9   1   3      12579.45      13686.37       754.57 o                         
  -8   1   3       2521.99       2736.52       308.15 o                         
  -7   1   3      25093.65      26459.20       631.31 o                         
  -6   1   3        834.31        905.56        94.01 o                         
  -5   1   3       8742.35       8654.31       277.76 o                         
  -4   1   3       8901.28       8972.16       206.35 o                         
  -3   1   3      16155.20      16517.26       286.51 o                         
  -2   1   3      72612.30      74231.91       531.69 o                         
  -1   1   3      41629.79      41022.36       349.02 o                         
   0   1   3       2903.06       2949.40        95.93 o                         
   1   1   3         31.49         32.78        33.19 o                         
   2   1   3        987.51       1118.12        69.84 o                         
   3   1   3       2384.64       2368.40       126.07 o                         
   4   1   3      16736.83      16412.40       367.12 o                         
   5   1   3       1643.49       1736.70       159.15 o                         
   6   1   3      16262.53      16444.73       479.86 o                         
   7   1   3       7279.56       7428.47       399.49 o                         
   8   1   3       6712.82       7624.30       448.16 o                         
   9   1   3         13.21        487.35       213.49 o                         
  10   1   3        912.88        392.25       217.17 o                         
 -10   2   3       4129.40       5183.23       513.24 o                         
  -9   2   3        192.29        354.53       199.90 o                         
  -8   2   3       5877.89       6431.16       441.24 o                         
  -7   2   3       2956.74       3191.52       190.30 o                         
  -6   2   3      13276.57      12817.49       248.57 o                         
  -5   2   3      35927.70      35022.21       423.50 o                         
  -4   2   3        791.69        954.02        60.49 o                         
  -3   2   3        789.56        890.29        71.81 o                         
  -2   2   3       1673.49       1718.99        71.16 o                         
  -1   2   3      21646.36      21947.71       251.17 o                         
   0   2   3      34716.60      35546.14       376.00 o                         
   1   2   3       2566.77       3259.16       109.28 o                         
   2   2   3        410.83        428.07        62.04 o                         
   3   2   3      16033.90      16338.60       370.82 o                         
   4   2   3       5082.15       5098.56       202.63 o                         
   5   2   3        611.93        722.51        93.99 o                         
   6   2   3        247.71        280.77       112.46 o                         
   7   2   3      70664.73      70707.80      1373.62 o                         
   8   2   3        198.09        248.96       197.83 o                         
   9   2   3       7384.58       7225.32       564.77 o                         
 -10   3   3      15879.45      15965.70       865.80 o                         
  -9   3   3      24718.16      24798.75       996.96 o                         
  -8   3   3        243.01        395.00       179.54 o                         
  -7   3   3       4003.05       4013.35       298.87 o                         
  -6   3   3       2687.50       2628.98        95.28 o                         
  -5   3   3      26511.72      26659.77       500.94 o                         
  -4   3   3        906.87        830.12        76.88 o                         
  -3   3   3      11639.32      11568.96       271.97 o                         
  -2   3   3      28653.93      29568.21       406.44 o                         
  -1   3   3       4353.17       4371.59       121.93 o                         
   0   3   3          7.93         69.45        36.05 o                         
   1   3   3       4595.45       4755.50       178.01 o                         
   2   3   3      16871.39      17143.23       365.81 o                         
   3   3   3     100392.59     100925.43      1203.05 o                         
   4   3   3      29834.19      30198.89       540.01 o                         
   5   3   3      26929.04      26680.53       536.69 o                         
   6   3   3        577.55        373.68       113.67 o                         
   7   3   3          0.42         27.09       138.69 o                         
   8   3   3       2680.79       2974.00       306.92 o                         
   9   3   3        156.74        417.64       188.42 o                         
 -10   4   3        351.96        964.97       367.25 o                         
  -9   4   3       5634.58       5184.43       473.81 o                         
  -8   4   3       4169.67       4483.62       347.43 o                         
  -7   4   3      14390.03      15329.12       528.09 o                         
  -6   4   3        251.43        246.33        85.60 o                         
  -5   4   3       1532.80       1619.98       149.24 o                         
  -4   4   3         44.35        143.49        59.57 o                         
  -3   4   3       9668.14       9847.05       182.95 o                         
  -2   4   3       1277.19       1216.71       108.16 o                         
  -1   4   3      31174.43      31391.60       431.16 o                         
   0   4   3      74648.16      74835.38       774.63 o                         
   1   4   3      47701.82      48463.39       644.55 o                         
   2   4   3       7189.56       7795.61       270.20 o                         
   3   4   3       1284.75       1258.79       107.38 o                         
   4   4   3      10857.12      11484.18       339.92 o                         
   5   4   3       3742.01       3773.47       213.68 o                         
   6   4   3      16278.62      15945.02       568.57 o                         
   7   4   3      30482.58      30594.42       925.60 o                         
   8   4   3         51.03        -33.83       155.72 o                         
   9   4   3        602.29        693.62       337.16 o                         
 -10   5   3      13386.47      16107.52      1102.43 o                         
  -9   5   3       3694.39       3541.91       365.61 o                         
  -8   5   3       2390.32       2468.30       273.39 o                         
  -7   5   3       3353.11       3331.87       229.53 o                         
  -6   5   3          3.58        -11.90       100.18 o                         
  -5   5   3       8083.34       8221.46       296.29 o                         
  -4   5   3      17370.29      17114.82       423.64 o                         
  -3   5   3      29358.74      30043.85       459.69 o                         
  -2   5   3       4020.11       4235.27       159.80 o                         
  -1   5   3      24177.42      24290.22       399.10 o                         
   0   5   3      26167.36      26499.87       504.83 o                         
   1   5   3       6519.77       6812.34       247.74 o                         
   2   5   3       5674.31       5582.24       221.76 o                         
   3   5   3     148796.22     148783.28      1469.89 o                         
   4   5   3      11698.20      12111.01       348.64 o                         
   5   5   3         99.49         46.14       101.14 o                         
   6   5   3       5855.46       5630.10       353.50 o                         
   7   5   3        127.51        287.57       155.17 o                         
   8   5   3       1066.37        971.32       214.65 o                         
 -10   6   3          9.44         45.82       286.96 o                         
  -9   6   3       1673.18       1804.51       509.75 o                         
  -8   6   3       1502.68       1790.90       225.30 o                         
  -7   6   3      12980.94      12897.00       440.38 o                         
  -6   6   3         18.20         99.10        82.81 o                         
  -5   6   3      14003.61      14045.19       382.53 o                         
  -4   6   3      19629.49      19560.04       361.31 o                         
  -3   6   3        152.00        172.44        44.71 o                         
  -2   6   3       3902.39       3903.09       170.05 o                         
  -1   6   3     199869.39     200621.73      2264.02 o                         
   0   6   3     118293.08     118351.67      1299.26 o                         
   1   6   3      10073.82      10343.65       338.01 o                         
   2   6   3       7968.18       7956.18       275.55 o                         
   3   6   3      11442.23      12062.28       360.04 o                         
   4   6   3        680.97        818.37       159.79 o                         
   5   6   3       1190.66       1048.81       154.95 o                         
   6   6   3      14408.67      13351.55       605.76 o                         
   7   6   3       7365.74       7783.75       541.04 o                         
   8   6   3       1531.59       1567.63       441.67 o                         
 -10   7   3       6004.96       5597.41       672.83 o                         
  -9   7   3        775.89        342.00       318.63 o                         
  -8   7   3       5802.15       5688.87       446.52 o                         
  -7   7   3        829.49        853.39       120.36 o                         
  -6   7   3        533.70        590.36       136.72 o                         
  -5   7   3      44344.07      44152.56       795.82 o                         
  -4   7   3      59065.25      58036.44       705.92 o                         
  -3   7   3      34883.50      33874.12       709.33 o                         
  -2   7   3       6893.73       6890.67       238.91 o                         
  -1   7   3       4586.65       4748.87       217.24 o                         
   0   7   3        695.52        901.25       124.11 o                         
   1   7   3       3633.18       3627.75       181.97 o                         
   2   7   3      11148.71      10789.13       329.46 o                         
   3   7   3      39032.87      39684.58       687.69 o                         
   4   7   3       2048.00       2081.77       188.07 o                         
   5   7   3         34.58         48.88       186.77 o                         
   6   7   3       6588.06       6605.79       447.00 o                         
   7   7   3       5758.99       5919.89       495.45 o                         
   8   7   3        755.23        543.25       184.74 o                         
 -10   8   3         23.32       -278.96       344.54 o                         
  -9   8   3       5774.45       5859.42       596.03 o                         
  -8   8   3       1190.11       1750.35       261.25 o                         
  -7   8   3      32482.91      32056.67       868.60 o                         
  -6   8   3         27.34        247.98       116.02 o                         
  -5   8   3       2580.87       3088.78       202.27 o                         
  -4   8   3      14057.55      14115.42       364.57 o                         
  -3   8   3       1213.01       1132.48       119.40 o                         
  -2   8   3       7170.37       7507.54       295.59 o                         
  -1   8   3     101773.80      99741.07      1189.31 o                         
   0   8   3      16264.33      16274.75       439.26 o                         
   1   8   3        333.20        405.16       100.65 o                         
   2   8   3      29479.99      29403.11       648.32 o                         
   3   8   3       4311.37       4274.57       303.23 o                         
   4   8   3       3969.45       3567.41       282.09 o                         
   5   8   3       5059.22       5779.18       459.10 o                         
   6   8   3       2787.52       2604.85       292.35 o                         
   7   8   3       8029.14       8943.69       665.93 o                         
  -9   9   3       2866.23       3344.77       444.01 o                         
  -8   9   3      16512.46      17024.02       886.89 o                         
  -7   9   3         25.76        -56.62       119.73 o                         
  -6   9   3       3802.16       3844.47       312.77 o                         
  -5   9   3      81436.21      84080.82      1693.70 o                         
  -4   9   3      44882.66      44624.94       753.18 o                         
  -3   9   3        559.92        765.46       112.15 o                         
  -2   9   3      17258.77      17226.06       476.44 o                         
  -1   9   3       1235.99       1258.69       143.42 o                         
   0   9   3        586.94        503.58       154.97 o                         
   1   9   3       1468.88       1555.18       141.85 o                         
   2   9   3         93.74         55.50        84.75 o                         
   3   9   3      16077.00      15970.04       571.56 o                         
   4   9   3        414.49        358.05       165.40 o                         
   5   9   3         39.56        -62.05       179.23 o                         
   6   9   3         46.54        398.24       193.83 o                         
  -9  10   3      13429.02      14169.14       922.94 o                         
  -8  10   3      12066.93      13626.17       820.65 o                         
  -7  10   3       2523.23       3193.71       353.66 o                         
  -6  10   3        691.93        754.30       206.97 o                         
  -5  10   3        844.40       1082.32       301.46 o                         
  -4  10   3        160.41        131.75        98.59 o                         
  -3  10   3       2776.92       2399.13       174.72 o                         
  -2  10   3       1719.55       1601.56       187.08 o                         
  -1  10   3      36388.90      35948.41       832.75 o                         
   0  10   3       1721.56       1615.85       176.92 o                         
   1  10   3       5223.17       4934.51       273.88 o                         
   2  10   3       7043.35       6974.10       368.55 o                         
   3  10   3       6787.74       7211.27       400.64 o                         
   4  10   3        123.57        286.27       148.53 o                         
   5  10   3       8313.74       9301.09       649.40 o                         
   6  10   3       4373.52       4557.39       453.05 o                         
  -9  11   3        381.74        105.78       397.14 o                         
  -8  11   3       4574.45       4650.60       561.46 o                         
  -7  11   3       3295.77       4077.28       462.36 o                         
  -6  11   3       2813.13       2539.98       352.65 o                         
  -5  11   3      33914.66      33362.40      1253.63 o                         
  -4  11   3          4.98         -5.95       176.54 o                         
  -3  11   3        595.04        755.72       177.65 o                         
  -2  11   3      19318.70      18519.60       614.21 o                         
  -1  11   3      12446.61      12302.41       539.02 o                         
   0  11   3        328.02        368.00       141.87 o                         
   1  11   3       1069.58       1032.20       198.85 o                         
   2  11   3       4498.31       4410.90       336.81 o                         
   3  11   3       3226.53       3927.57       344.91 o                         
   4  11   3        145.89        -38.24       207.68 o                         
   5  11   3        222.74        240.20       195.79 o                         
  -8  12   3        833.64        775.67       448.60 o                         
  -7  12   3         29.56        -68.54       225.54 o                         
  -6  12   3       4703.77       3953.69       418.46 o                         
  -5  12   3       3861.72       3859.57       457.05 o                         
  -4  12   3         83.01        168.67       138.13 o                         
  -3  12   3        163.75        144.62       141.00 o                         
  -2  12   3        313.66        204.49       136.25 o                         
  -1  12   3       4308.17       4499.83       349.78 o                         
   0  12   3       2430.54       1993.18       243.01 o                         
   1  12   3         52.46        210.82       159.23 o                         
   2  12   3       1001.84        832.22       186.35 o                         
   3  12   3      15539.42      15228.40       732.38 o                         
   4  12   3       1200.82       1446.39       297.21 o                         
  -7  13   3       4571.33       5666.10       628.27 o                         
  -6  13   3        569.19        729.47       376.55 o                         
  -5  13   3      10434.85       9886.65       789.58 o                         
  -4  13   3         51.95        201.68       236.83 o                         
  -3  13   3        342.46        132.95       156.99 o                         
  -2  13   3        676.74        581.18       192.31 o                         
  -1  13   3      11587.23      11447.86       632.23 o                         
   0  13   3       4749.62       4674.38       376.98 o                         
   1  13   3       8037.59       8274.61       588.90 o                         
   2  13   3        175.77        468.49       233.58 o                         
   3  13   3       1566.64       1179.28       241.45 o                         
  -6  14   3        242.74        130.25       227.64 o                         
  -5  14   3       5240.37       6115.59       650.37 o                         
  -4  14   3       4533.98       4226.62       510.77 o                         
  -3  14   3        561.81        546.10       174.63 o                         
  -2  14   3        460.41        440.21       207.62 o                         
  -1  14   3       2923.24       2796.39       331.83 o                         
   0  14   3        339.03         77.98       204.53 o                         
   1  14   3       2990.14       2744.22       378.15 o                         
   2  14   3       3313.83       2987.49       366.49 o                         
  -5  15   3       2385.39       2347.21       436.84 o                         
  -4  15   3         32.06        336.77       272.08 o                         
  -3  15   3       1148.62        769.07       289.25 o                         
  -2  15   3        249.63        501.64       197.94 o                         
  -1  15   3      37317.47      35747.64      1318.02 o                         
   0  15   3        753.51       1074.73       275.40 o                         
   0 -15   4        103.68        220.16       222.52 o                         
   1 -15   4       1799.38       1548.14       260.85 o                         
   2 -15   4      10989.58      12564.70       699.53 o                         
   3 -15   4        394.97        369.69       192.01 o                         
   4 -15   4       9786.14      11630.32       809.26 o                         
   5 -15   4       2164.60       1822.89       357.49 o                         
  -2 -14   4       1430.67       1662.73       364.45 o                         
  -1 -14   4         83.19        330.40       260.18 o                         
   0 -14   4       8363.80       8622.07       708.74 o                         
   1 -14   4       6580.08       7323.89       507.31 o                         
   2 -14   4       1892.35       1890.15       273.22 o                         
   3 -14   4       3961.95       3465.95       352.02 o                         
   4 -14   4         68.45        298.33       221.93 o                         
   5 -14   4       4877.41       4623.02       547.39 o                         
   6 -14   4       8143.05       6630.07       684.91 o                         
  -3 -13   4       2583.01       2571.90       319.19 o                         
  -2 -13   4       6642.06       6379.32       447.34 o                         
  -1 -13   4      19632.96      19604.34       869.69 o                         
   0 -13   4        131.82          9.53       208.12 o                         
   1 -13   4       5042.71       5866.85       441.09 o                         
   2 -13   4      30719.29      30688.56      1002.63 o                         
   3 -13   4       1127.58        808.21       256.10 o                         
   4 -13   4       1205.07        796.58       242.69 o                         
   5 -13   4        224.20        137.32       233.80 o                         
   6 -13   4       1980.66       2184.45       387.69 o                         
   7 -13   4         68.02       -126.84       289.28 o                         
  -4 -12   4        633.03        608.41       193.31 o                         
  -3 -12   4          0.29        178.52       192.15 o                         
  -2 -12   4      18296.42      18456.94       699.61 o                         
  -1 -12   4       4573.08       4593.91       334.65 o                         
   0 -12   4       4956.74       4685.81       393.04 o                         
   1 -12   4       5328.49       5541.09       416.84 o                         
   2 -12   4       1085.57        950.83       192.46 o                         
   3 -12   4       1257.76       1306.04       234.23 o                         
   4 -12   4       2405.12       2615.60       312.14 o                         
   5 -12   4       2060.61       1529.58       259.47 o                         
   6 -12   4       9004.06       9909.92       689.80 o                         
   7 -12   4         94.86        324.56       300.10 o                         
   8 -12   4          0.68         64.73       205.09 o                         
  -5 -11   4       7305.78       7875.87       607.12 o                         
  -4 -11   4       8111.34       8584.94       520.39 o                         
  -3 -11   4       6783.04       7253.22       482.67 o                         
  -2 -11   4        125.80        158.98       145.19 o                         
  -1 -11   4       5674.68       6077.05       376.89 o                         
   0 -11   4       4238.22       4388.30       318.13 o                         
   1 -11   4      15026.79      15376.50       680.00 o                         
   2 -11   4      34171.11      35196.88       980.64 o                         
   3 -11   4       6462.59       6232.96       375.64 o                         
   4 -11   4       1999.31       2053.90       248.89 o                         
   5 -11   4      14630.61      14193.81       633.69 o                         
   6 -11   4       1131.90        711.09       257.99 o                         
   7 -11   4        152.91        315.27       208.82 o                         
   8 -11   4      19672.27      18803.62      1094.98 o                         
  -6 -10   4         94.52        351.20       209.41 o                         
  -5 -10   4       7075.44       7545.22       522.30 o                         
  -4 -10   4       1023.56        793.91       197.66 o                         
  -3 -10   4      10845.16      10935.80       531.55 o                         
  -2 -10   4      45953.14      45306.95      1059.80 o                         
  -1 -10   4       2123.28       2105.75       220.95 o                         
   0 -10   4       7300.61       7198.43       345.18 o                         
   1 -10   4        806.13        795.62       152.01 o                         
   2 -10   4       7314.58       7073.93       372.07 o                         
   3 -10   4       7180.94       6976.97       382.12 o                         
   4 -10   4       6916.85       7269.18       419.87 o                         
   5 -10   4      13103.43      13385.42       591.54 o                         
   6 -10   4       6580.17       6215.48       504.45 o                         
   7 -10   4         70.57        182.18       166.35 o                         
   8 -10   4       6234.03       6716.47       663.41 o                         
   9 -10   4       1936.30       2173.50       473.73 o                         
  -7  -9   4        867.54        930.48       242.25 o                         
  -6  -9   4      16052.63      17464.19       785.73 o                         
  -5  -9   4       7846.41       7705.36       464.39 o                         
  -4  -9   4       8161.60       8002.56       436.68 o                         
  -3  -9   4        448.96        378.33       126.06 o                         
  -2  -9   4       4598.52       4228.80       291.11 o                         
  -1  -9   4      17209.55      17541.82       496.39 o                         
   0  -9   4       3505.26       3665.80       168.43 o                         
   1  -9   4      23594.35      23301.59       487.09 o                         
   2  -9   4      15304.01      15282.79       393.67 o                         
   3  -9   4       1765.49       1766.03       209.19 o                         
   4  -9   4       9706.14       9702.44       390.19 o                         
   5  -9   4       4624.21       4706.62       295.36 o                         
   6  -9   4       2743.23       2556.47       278.50 o                         
   7  -9   4      14454.39      14007.41       652.53 o                         
   8  -9   4      44389.13      44826.97      1632.28 o                         
   9  -9   4        128.51        251.07       293.88 o                         
  -7  -8   4        908.48        859.84       206.66 o                         
  -6  -8   4        374.23         60.81       153.39 o                         
  -5  -8   4       7249.41       7739.77       406.83 o                         
  -4  -8   4      13306.80      14069.85       508.31 o                         
  -3  -8   4       9399.20       9570.98       372.36 o                         
  -2  -8   4      33898.56      33337.45       610.17 o                         
  -1  -8   4      12700.79      12853.84       464.36 o                         
   0  -8   4         63.93         14.66        54.85 o                         
   1  -8   4       1944.72       1841.82       131.81 o                         
   2  -8   4        469.95        486.04        87.16 o                         
   3  -8   4          7.64          5.07        74.53 o                         
   4  -8   4      53034.74      53934.25       931.67 o                         
   5  -8   4       8282.30       8262.31       370.31 o                         
   6  -8   4       7451.83       7148.54       406.73 o                         
   7  -8   4       8033.21       7660.50       479.43 o                         
   8  -8   4         88.05        326.64       193.32 o                         
   9  -8   4        546.48        493.67       344.14 o                         
  -8  -7   4       5754.30       5919.47       445.88 o                         
  -7  -7   4        163.62        262.57       149.32 o                         
  -6  -7   4      29525.96      29597.79       842.99 o                         
  -5  -7   4       1509.44       1249.94       205.51 o                         
  -4  -7   4       8633.70       8712.94       376.00 o                         
  -3  -7   4        232.70        298.80        80.48 o                         
  -2  -7   4        522.00        485.80        66.46 o                         
  -1  -7   4      10520.93      10628.04       358.93 o                         
   0  -7   4       4435.91       4529.52       190.25 o                         
   1  -7   4      74591.79      74464.01       857.80 o                         
   2  -7   4      18644.95      18216.32       330.32 o                         
   3  -7   4      14165.05      13982.38       406.63 o                         
   4  -7   4       8584.14       8413.85       311.00 o                         
   5  -7   4       1542.67       1336.38       157.06 o                         
   6  -7   4      35519.10      35580.02       988.07 o                         
   7  -7   4      24027.91      23765.47       787.43 o                         
   8  -7   4      17742.61      18215.06       798.74 o                         
   9  -7   4        200.78        560.67       264.71 o                         
  10  -7   4        396.86        375.25       368.85 o                         
  -8  -6   4       4652.54       5143.98       382.69 o                         
  -7  -6   4         26.22         39.50       150.27 o                         
  -6  -6   4        678.49        577.63       148.52 o                         
  -5  -6   4       3042.31       2968.59       227.86 o                         
  -4  -6   4        245.35        224.94        98.84 o                         
  -3  -6   4      37028.95      36622.80       654.12 o                         
  -2  -6   4       7532.24       7462.68       201.04 o                         
  -1  -6   4      25870.76      25516.76       436.38 o                         
   0  -6   4       9798.24      10504.69       280.70 o                         
   1  -6   4        869.19       1028.25        85.26 o                         
   2  -6   4      76463.58      76669.24       777.65 o                         
   3  -6   4       3666.92       3707.67       202.11 o                         
   4  -6   4      90515.00      87529.04      1268.53 o                         
   5  -6   4       1206.12       1355.50       136.83 o                         
   6  -6   4       6196.14       5812.01       310.34 o                         
   7  -6   4       1510.29       1234.49       360.39 o                         
   8  -6   4       1609.79       1379.73       251.32 o                         
   9  -6   4        438.07        335.93       230.53 o                         
  10  -6   4       2354.21       2265.95       403.98 o                         
  -9  -5   4        143.76        125.13       258.90 o                         
  -8  -5   4       1980.96       1872.24       274.29 o                         
  -7  -5   4        919.45        784.05       219.25 o                         
  -6  -5   4       7688.41       8328.02       386.59 o                         
  -5  -5   4       6184.84       6287.63       314.41 o                         
  -4  -5   4        157.94        182.38        91.55 o                         
  -3  -5   4        391.52        486.57        94.16 o                         
  -2  -5   4      23649.88      23062.71       386.74 o                         
  -1  -5   4       6033.70       5997.82       182.81 o                         
   0  -5   4     125633.81     125123.39      1080.27 o                         
   1  -5   4       7498.66       7283.32       172.87 o                         
   2  -5   4      10359.62       9853.74       248.13 o                         
   3  -5   4      20806.58      20153.17       344.77 o                         
   4  -5   4       1625.05       1679.13       116.73 o                         
   5  -5   4       6236.10       6478.53       231.62 o                         
   6  -5   4       5508.47       5676.57       288.85 o                         
   7  -5   4       8250.44       8337.47       406.73 o                         
   8  -5   4         29.54        221.43       196.35 o                         
   9  -5   4        429.21        218.26       264.03 o                         
  10  -5   4        425.49        196.68       422.67 o                         
  -9  -4   4         19.66        465.46       203.76 o                         
  -8  -4   4        648.65        774.27       180.15 o                         
  -7  -4   4         25.46        173.41       118.36 o                         
  -6  -4   4        111.39        258.10       120.48 o                         
  -5  -4   4       1298.93       1264.10       160.24 o                         
  -4  -4   4      19661.59      19195.34       457.26 o                         
  -3  -4   4      35375.97      35780.59       524.23 o                         
  -2  -4   4       5991.42       6395.35       224.52 o                         
  -1  -4   4      64191.64      64132.65       704.49 o                         
   0  -4   4         33.40         55.02        34.45 o                         
   1  -4   4      31533.05      31226.70       390.37 o                         
   2  -4   4      52320.66      50594.32       614.26 o                         
   3  -4   4      18302.29      18637.19       323.61 o                         
   4  -4   4       3193.14       3350.86       154.02 o                         
   5  -4   4         56.37        124.09        66.46 o                         
   6  -4   4       4473.06       4464.12       242.96 o                         
   7  -4   4        109.90        282.16       113.25 o                         
   8  -4   4       5152.12       5026.29       373.35 o                         
   9  -4   4       4036.37       4010.41       495.71 o                         
  10  -4   4       8386.82       8883.33       777.49 o                         
  -9  -3   4       1749.51       1561.36       370.53 o                         
  -8  -3   4       1306.71       1456.74       213.06 o                         
  -7  -3   4       2686.62       2696.99       243.60 o                         
  -6  -3   4       1327.68       1175.71       160.76 o                         
  -5  -3   4      38736.96      39302.20       627.13 o                         
  -4  -3   4       2323.71       2278.63       131.24 o                         
  -3  -3   4       8892.30       8365.36       222.79 o                         
  -2  -3   4     132837.92     130669.09      1098.17 o                         
  -1  -3   4        233.76        402.03        47.83 o                         
   0  -3   4      38978.89      39728.57       501.80 o                         
   1  -3   4       2055.77       2279.67       115.96 o                         
   2  -3   4      10245.44       9871.98       247.66 o                         
   3  -3   4        418.94        356.47        63.58 o                         
   4  -3   4       8751.47       8903.98       276.59 o                         
   5  -3   4       6016.88       5889.53       261.10 o                         
   6  -3   4       5751.33       5782.31       328.28 o                         
   7  -3   4        578.47        735.67       167.96 o                         
   8  -3   4        259.08        246.90       150.60 o                         
   9  -3   4       1434.10       1350.90       326.55 o                         
  10  -3   4       7155.56       7629.44       792.52 o                         
  -9  -2   4       5975.40       5790.82       518.00 o                         
  -8  -2   4        596.91        670.51       217.15 o                         
  -7  -2   4        647.49        753.87       153.23 o                         
  -6  -2   4      56997.63      56469.20       979.79 o                         
  -5  -2   4       1408.29       1432.42       109.59 o                         
  -4  -2   4      47523.04      46242.40       609.23 o                         
  -3  -2   4       6836.72       7172.62       194.68 o                         
  -2  -2   4        831.76        927.58        56.66 o                         
  -1  -2   4       4438.57       4594.22       128.97 o                         
   0  -2   4      25399.23      24352.01       301.69 o                         
   1  -2   4      98776.98      96942.14       852.66 o                         
   2  -2   4       6543.10       6418.62       162.26 o                         
   3  -2   4      15226.37      15915.16       280.86 o                         
   4  -2   4         28.08         42.73        56.41 o                         
   5  -2   4       4986.98       4692.78       231.99 o                         
   6  -2   4      10611.48      10185.48       441.51 o                         
   7  -2   4       5277.90       5650.95       356.37 o                         
   8  -2   4      13225.70      13295.77       591.51 o                         
   9  -2   4        476.98        325.09       183.51 o                         
  10  -2   4       1160.12       1224.24       373.59 o                         
 -10  -1   4       5941.94       6409.52       531.75 o                         
  -9  -1   4       4674.19       5218.28       474.41 o                         
  -8  -1   4      14569.91      14866.07       744.19 o                         
  -7  -1   4       3372.59       3600.90       265.22 o                         
  -6  -1   4       3235.34       3413.04       224.09 o                         
  -5  -1   4      19017.22      18961.11       421.64 o                         
  -4  -1   4      11696.46      12055.79       293.88 o                         
  -3  -1   4     159652.67     160897.42      1282.75 o                         
  -2  -1   4      37210.56      37500.55       347.20 o                         
  -1  -1   4      24185.11      25139.24       259.04 o                         
   0  -1   4       4410.78       4419.66       148.44 o                         
   1  -1   4        728.49        678.96        53.28 o                         
   2  -1   4      42672.90      41515.89       420.73 o                         
   3  -1   4       6010.95       5899.43       206.09 o                         
   4  -1   4      36110.12      35419.48       550.58 o                         
   5  -1   4       2489.91       2420.03       206.81 o                         
   6  -1   4      10756.50      10478.49       453.80 o                         
   7  -1   4       2754.16       2560.85       244.54 o                         
   8  -1   4         71.84        170.70       135.43 o                         
   9  -1   4          3.72        249.79       177.54 o                         
  10  -1   4      26133.95      28075.12      1174.81 o                         
 -10   0   4         61.27        183.83       213.89 o                         
  -9   0   4      10410.06      10572.23       664.19 o                         
  -8   0   4       2688.27       2410.52       396.29 o                         
  -7   0   4      23471.51      24405.33       653.93 o                         
  -6   0   4      66904.45      64759.88       895.09 o                         
  -5   0   4         23.90         67.20        60.08 o                         
  -4   0   4      17179.56      17721.92       330.36 o                         
  -3   0   4        998.11       1143.04        71.35 o                         
  -2   0   4      13996.78      14296.68       194.54 o                         
  -1   0   4      40747.71      41190.40       335.10 o                         
   0   0   4      64456.77      64019.02       613.67 o                         
   1   0   4        150.79        319.58        39.43 o                         
   2   0   4      14197.27      13910.79       239.89 o                         
   3   0   4      11748.92      11468.44       237.08 o                         
   4   0   4       8744.46       8914.84       259.02 o                         
   5   0   4         34.77        131.60        63.84 o                         
   6   0   4      31748.55      30763.36       800.95 o                         
   7   0   4      59938.53      60188.74      1246.42 o                         
   8   0   4       8548.17       8686.57       460.27 o                         
   9   0   4         93.89        313.11       218.21 o                         
  10   0   4        650.61        373.00       226.85 o                         
 -10   1   4      27932.53      29066.20      1192.68 o                         
  -9   1   4      10922.88      10464.62       660.76 o                         
  -8   1   4       4644.53       4588.43       456.27 o                         
  -7   1   4         21.24         35.34        95.08 o                         
  -6   1   4        781.99        864.10        88.05 o                         
  -5   1   4       7437.83       7413.05       223.74 o                         
  -4   1   4      35004.91      34457.79       429.73 o                         
  -3   1   4      63420.12      63961.94       570.39 o                         
  -2   1   4      23919.48      24002.63       255.74 o                         
  -1   1   4      54364.90      54588.78       445.91 o                         
   0   1   4       1936.58       2126.53        95.88 o                         
   1   1   4         15.06         66.49        39.90 o                         
   2   1   4      15569.94      15811.31       297.10 o                         
   3   1   4      45347.57      44137.41       592.32 o                         
   4   1   4      43388.98      43872.55       667.97 o                         
   5   1   4       1342.21       1367.73       138.44 o                         
   6   1   4         76.23        209.51       113.25 o                         
   7   1   4      11628.32      11665.49       505.68 o                         
   8   1   4       1015.72        763.85       169.76 o                         
   9   1   4       1274.72        954.96       234.34 o                         
 -10   2   4       1551.76       1631.38       289.25 o                         
  -9   2   4        666.53       1005.11       268.88 o                         
  -8   2   4       7725.48       7394.14       503.14 o                         
  -7   2   4      30604.11      30776.46       765.77 o                         
  -6   2   4      26303.80      27140.04       454.67 o                         
  -5   2   4      24797.40      24769.95       416.42 o                         
  -4   2   4       7072.69       6904.64       183.27 o                         
  -3   2   4         69.63        187.49        40.60 o                         
  -2   2   4       1391.63       1341.77        67.34 o                         
  -1   2   4      30537.38      31388.75       369.44 o                         
   0   2   4      56956.76      56298.07       516.53 o                         
   1   2   4      33235.66      34049.05       551.91 o                         
   2   2   4       5195.50       5186.51       214.47 o                         
   3   2   4      26233.11      26173.22       490.96 o                         
   4   2   4         23.42         30.10        50.73 o                         
   5   2   4         24.73        126.53        73.39 o                         
   6   2   4      95967.45      94834.74      1395.53 o                         
   7   2   4      19503.33      19068.52       693.44 o                         
   8   2   4       3503.98       3055.11       298.52 o                         
   9   2   4       5464.02       5653.13       433.96 o                         
 -10   3   4      28927.16      28732.77      1159.60 o                         
  -9   3   4          1.73       -168.11       171.64 o                         
  -8   3   4       7494.92       6723.01       480.04 o                         
  -7   3   4       5416.95       5212.62       300.00 o                         
  -6   3   4       3152.25       3118.48       202.71 o                         
  -5   3   4      29075.13      28919.94       531.29 o                         
  -4   3   4      31286.30      32026.62       555.05 o                         
  -3   3   4      19971.44      20050.22       371.46 o                         
  -2   3   4        291.65        300.57        50.16 o                         
  -1   3   4      37602.08      37971.04       444.19 o                         
   0   3   4      24476.52      24548.77       383.11 o                         
   1   3   4      21695.91      22964.69       457.66 o                         
   2   3   4      88622.30      89363.56      1270.53 o                         
   3   3   4      88179.35      87466.59      1070.58 o                         
   4   3   4      26252.80      25565.42       519.82 o                         
   5   3   4      13133.34      13357.33       401.51 o                         
   6   3   4       1151.39       1041.96       156.33 o                         
   7   3   4       3015.29       2769.50       274.96 o                         
   8   3   4       1492.97       1342.37       278.64 o                         
   9   3   4       1080.06       1255.38       246.20 o                         
 -10   4   4        234.22       -118.78       224.01 o                         
  -9   4   4       1765.95       1658.84       289.81 o                         
  -8   4   4       6511.67       7532.60       506.49 o                         
  -7   4   4      10255.74       9648.16       441.15 o                         
  -6   4   4        531.28        503.40       123.42 o                         
  -5   4   4       8333.45       8220.12       313.73 o                         
  -4   4   4       1655.87       1608.87       122.62 o                         
  -3   4   4      10674.43      10838.11       217.02 o                         
  -2   4   4       7931.16       7767.86       225.74 o                         
  -1   4   4      27375.01      27932.04       460.45 o                         
   0   4   4     117147.47     119599.08      1609.46 o                         
   1   4   4          7.85        133.15        67.39 o                         
   2   4   4       5279.14       5314.05       259.01 o                         
   3   4   4      51906.93      53306.64       761.25 o                         
   4   4   4      14314.59      14680.26       401.03 o                         
   5   4   4        153.25        254.52       109.69 o                         
   6   4   4      38603.51      39876.46       925.97 o                         
   7   4   4        654.90        597.48       154.58 o                         
   8   4   4         55.64        105.51       162.06 o                         
   9   4   4       1328.86       1341.47       275.20 o                         
 -10   5   4       8662.90       8837.27       826.98 o                         
  -9   5   4       1644.09       1804.73       290.67 o                         
  -8   5   4        981.05        992.31       179.14 o                         
  -7   5   4         19.82         26.71       111.58 o                         
  -6   5   4         93.72        -11.43        76.54 o                         
  -5   5   4       3648.22       3821.48       220.88 o                         
  -4   5   4      65843.12      65170.41       862.22 o                         
  -3   5   4      22084.12      22365.63       443.17 o                         
  -2   5   4       5222.25       5325.82       202.56 o                         
  -1   5   4      94108.02      93174.08      1003.37 o                         
   0   5   4      23952.01      23964.58       501.08 o                         
   1   5   4       1753.89       1601.43       130.62 o                         
   2   5   4     117281.48     115736.04      1358.64 o                         
   3   5   4       6704.12       6934.91       272.28 o                         
   4   5   4         11.95         67.00        75.10 o                         
   5   5   4        975.91       1024.25       141.07 o                         
   6   5   4        125.17        151.79       109.64 o                         
   7   5   4        494.23        626.71       165.15 o                         
   8   5   4        102.82         64.66       175.10 o                         
 -10   6   4       1468.81       1849.11       391.51 o                         
  -9   6   4        407.65        238.45       274.84 o                         
  -8   6   4       6971.48       6781.78       472.87 o                         
  -7   6   4       9131.25       8690.00       405.94 o                         
  -6   6   4         18.35         80.63       101.48 o                         
  -5   6   4      30741.69      30538.07       662.76 o                         
  -4   6   4       7563.00       7353.94       206.19 o                         
  -3   6   4      47718.44      48832.75       633.71 o                         
  -2   6   4      93160.16      90645.01      1168.12 o                         
  -1   6   4       8338.90       8237.04       248.00 o                         
   0   6   4       7962.60       7742.22       298.19 o                         
   1   6   4        939.85        861.25       114.09 o                         
   2   6   4        979.50       1043.50       121.24 o                         
   3   6   4        858.03        879.88       110.82 o                         
   4   6   4         94.36        143.03        93.78 o                         
   5   6   4        209.65        236.32       108.34 o                         
   6   6   4      10088.80      10420.05       543.42 o                         
   7   6   4        301.37        427.50       192.16 o                         
   8   6   4       2075.02       1747.52       318.35 o                         
 -10   7   4         24.95        416.68       300.61 o                         
  -9   7   4        711.75        497.09       308.51 o                         
  -8   7   4        507.97        385.50       200.93 o                         
  -7   7   4       5668.96       5308.33       282.48 o                         
  -6   7   4      27754.47      28424.88       628.73 o                         
  -5   7   4        507.48        533.08       112.35 o                         
  -4   7   4      66993.05      66821.16       869.73 o                         
  -3   7   4        255.70        332.51        81.85 o                         
  -2   7   4        236.60        180.18        81.32 o                         
  -1   7   4      16827.19      16799.53       482.59 o                         
   0   7   4      21752.49      21578.88       522.47 o                         
   1   7   4       6283.30       6673.86       287.67 o                         
   2   7   4       9718.81      10117.44       343.43 o                         
   3   7   4        296.52        304.71        94.22 o                         
   4   7   4        258.64         91.96       113.35 o                         
   5   7   4       2351.23       2265.15       259.49 o                         
   6   7   4      12652.00      13097.61       630.48 o                         
   7   7   4        261.02        367.07       198.39 o                         
 -10   8   4       6539.46       6902.04       686.80 o                         
  -9   8   4         46.05        182.25       204.72 o                         
  -8   8   4      30383.44      30673.84       953.42 o                         
  -7   8   4         63.23        178.63       122.68 o                         
  -6   8   4        141.09        351.69       101.63 o                         
  -5   8   4      18722.67      19371.49       722.33 o                         
  -4   8   4      28052.82      26666.75       541.70 o                         
  -3   8   4      43281.30      43050.06       710.38 o                         
  -2   8   4      10393.66      10788.72       383.70 o                         
  -1   8   4       1735.23       1537.50       167.44 o                         
   0   8   4       3113.53       3037.31       185.73 o                         
   1   8   4        198.53        302.45        77.23 o                         
   2   8   4       6951.88       7067.66       274.90 o                         
   3   8   4         35.34        221.44       131.71 o                         
   4   8   4       2037.46       2121.99       239.50 o                         
   5   8   4        136.23        271.37       160.91 o                         
   6   8   4       7022.20       7372.00       504.26 o                         
   7   8   4         67.67        293.45       188.22 o                         
  -9   9   4       3483.07       2668.71       525.15 o                         
  -8   9   4      11535.72      13011.85       664.06 o                         
  -7   9   4      38584.43      39967.10      1319.11 o                         
  -6   9   4      10935.85      11187.58       535.95 o                         
  -5   9   4         21.14        -68.26        90.75 o                         
  -4   9   4        147.12        158.86        99.80 o                         
  -3   9   4        710.54        647.26        95.21 o                         
  -2   9   4        176.17        194.70        99.12 o                         
  -1   9   4        723.71        899.35       141.25 o                         
   0   9   4       7631.24       7141.46       376.00 o                         
   1   9   4       2887.27       3136.85       259.29 o                         
   2   9   4      18380.71      18050.75       539.80 o                         
   3   9   4       4174.07       4196.07       305.17 o                         
   4   9   4       4187.42       4219.49       334.38 o                         
   5   9   4         84.77        257.98       174.24 o                         
   6   9   4      23492.93      25036.88       962.17 o                         
  -9  10   4        318.63        -12.26       249.04 o                         
  -8  10   4       2616.37       1983.50       363.23 o                         
  -7  10   4       1447.93       1806.82       272.99 o                         
  -6  10   4        227.38        541.92       209.08 o                         
  -5  10   4       3217.12       3409.91       396.88 o                         
  -4  10   4      35184.91      36193.57       752.79 o                         
  -3  10   4       1022.44        937.06       128.89 o                         
  -2  10   4       4788.77       4864.75       279.76 o                         
  -1  10   4      13815.30      13288.93       501.63 o                         
   0  10   4       4247.12       4437.10       331.92 o                         
   1  10   4        257.73        190.06       102.83 o                         
   2  10   4      22381.35      22970.48       695.91 o                         
   3  10   4       7260.59       6469.98       385.34 o                         
   4  10   4       2133.92       2407.28       266.14 o                         
   5  10   4         43.03        204.88       227.36 o                         
   6  10   4         54.92        107.08       293.53 o                         
  -9  11   4          5.61       -185.18       355.51 o                         
  -8  11   4      16509.80      17051.78      1162.49 o                         
  -7  11   4      15956.61      16607.17       876.33 o                         
  -6  11   4        409.68        293.65       221.72 o                         
  -5  11   4      14277.33      14983.79       775.64 o                         
  -4  11   4       1009.50        854.21       156.69 o                         
  -3  11   4        367.54        303.68       134.90 o                         
  -2  11   4       5999.42       6200.62       356.18 o                         
  -1  11   4         94.40          5.11       121.77 o                         
   0  11   4       6196.52       6355.58       374.35 o                         
   1  11   4        374.56         30.26       143.05 o                         
   2  11   4        312.10        307.42       151.02 o                         
   3  11   4        460.01        440.13       198.69 o                         
   4  11   4        272.17        456.07       180.44 o                         
   5  11   4       5604.28       5034.80       500.95 o                         
  -8  12   4          5.45         -3.00       303.25 o                         
  -7  12   4        544.65       1108.63       261.00 o                         
  -6  12   4        553.01        578.06       239.19 o                         
  -5  12   4       1992.36       1784.95       284.70 o                         
  -4  12   4      18726.76      19913.13       936.17 o                         
  -3  12   4        149.57        380.71       154.18 o                         
  -2  12   4       1295.26       1082.30       192.78 o                         
  -1  12   4       7494.55       7709.27       469.30 o                         
   0  12   4       1306.46        990.13       203.16 o                         
   1  12   4       5021.57       5055.70       394.73 o                         
   2  12   4      38685.08      38069.97      1118.39 o                         
   3  12   4       6609.70       7798.94       530.59 o                         
   4  12   4        371.55        543.36       242.61 o                         
  -7  13   4         77.99       -196.42       240.31 o                         
  -6  13   4        344.65        554.36       233.49 o                         
  -5  13   4       8873.99       9515.88       679.12 o                         
  -4  13   4       1684.06       1245.11       295.64 o                         
  -3  13   4       4319.71       4268.14       371.20 o                         
  -2  13   4      11153.68      10785.90       606.20 o                         
  -1  13   4      10925.26      11050.97       621.71 o                         
   0  13   4       2000.60       2629.04       289.59 o                         
   1  13   4        258.27        232.04       181.61 o                         
   2  13   4         83.87        144.64       207.33 o                         
   3  13   4       1024.30        967.70       248.72 o                         
  -6  14   4        550.24        502.18       274.99 o                         
  -5  14   4       1736.89       1519.36       481.33 o                         
  -4  14   4       8667.60       8537.33       727.10 o                         
  -3  14   4       2684.00       2364.80       314.69 o                         
  -2  14   4        399.00        637.38       198.90 o                         
  -1  14   4       4482.07       4197.67       399.29 o                         
   0  14   4       5540.86       6113.11       490.96 o                         
   1  14   4       4667.65       4164.28       472.20 o                         
   2  14   4      28211.00      28425.37      1107.16 o                         
  -5  15   4       5134.69       3888.99       720.61 o                         
  -4  15   4       6224.57       6369.64       693.55 o                         
  -3  15   4       7582.02       6820.06       719.93 o                         
  -2  15   4      35991.21      33374.11      1179.39 o                         
  -1  15   4          2.40       -179.37       179.37 o                         
   0  15   4        190.50        -44.40       233.51 o                         
   0 -15   5       3821.66       3722.79       457.32 o                         
   1 -15   5       9658.86       9784.30       651.18 o                         
   2 -15   5       6081.69       6562.07       501.38 o                         
   3 -15   5      15963.66      16679.27       812.67 o                         
   4 -15   5       2008.18       1364.51       345.46 o                         
  -2 -14   5       4852.46       5042.84       505.39 o                         
  -1 -14   5      30434.03      30186.06      1124.63 o                         
   0 -14   5        148.23        336.52       183.31 o                         
   1 -14   5        457.53        908.06       218.73 o                         
   2 -14   5       5617.15       5587.99       453.75 o                         
   3 -14   5       5316.51       4452.11       412.26 o                         
   4 -14   5       6446.48       7267.25       557.41 o                         
   5 -14   5      10564.53      11143.55       775.76 o                         
   6 -14   5        329.92        363.71       312.44 o                         
  -3 -13   5       2079.32       1501.59       359.56 o                         
  -2 -13   5       8045.75       7991.30       571.26 o                         
  -1 -13   5       1323.68       1775.49       270.01 o                         
   0 -13   5       1084.93        908.28       211.20 o                         
   1 -13   5       8229.03       9527.16       555.89 o                         
   2 -13   5       5470.83       6085.80       455.49 o                         
   3 -13   5       3323.16       3761.75       357.03 o                         
   4 -13   5       2563.66       2820.27       349.70 o                         
   5 -13   5        131.19        346.71       308.55 o                         
   6 -13   5       5159.06       5812.76       624.37 o                         
   7 -13   5       2772.57       1937.56       359.48 o                         
  -4 -12   5        996.67        954.69       245.01 o                         
  -3 -12   5       7756.26       8624.80       664.26 o                         
  -2 -12   5      18699.88      18913.88       727.82 o                         
  -1 -12   5       7681.37       8118.48       461.55 o                         
   0 -12   5       1941.28       2217.34       344.89 o                         
   1 -12   5        378.38        300.90       171.43 o                         
   2 -12   5       1398.85       1186.18       211.98 o                         
   3 -12   5       4449.28       4008.27       347.02 o                         
   4 -12   5       2456.45       2639.54       317.86 o                         
   5 -12   5       9951.13      10858.08       659.26 o                         
   6 -12   5       8512.17       9613.81       687.47 o                         
   7 -12   5       1066.51        684.90       195.79 o                         
   8 -12   5       1952.61       2488.00       441.46 o                         
  -5 -11   5      12271.03      12001.90       722.89 o                         
  -4 -11   5        514.03        751.72       317.89 o                         
  -3 -11   5        218.44        325.55       152.71 o                         
  -2 -11   5        172.39        249.71       144.53 o                         
  -1 -11   5      11573.39      12171.64       537.05 o                         
   0 -11   5         81.66        128.33       126.14 o                         
   1 -11   5      12055.25      12599.08       586.62 o                         
   2 -11   5       3401.89       3035.51       292.10 o                         
   3 -11   5      10906.39      11072.27       503.19 o                         
   4 -11   5       1071.06        814.39       222.44 o                         
   5 -11   5        746.03        547.10       201.36 o                         
   6 -11   5       2605.09       3288.59       382.92 o                         
   7 -11   5      12002.79      11524.52       754.71 o                         
   8 -11   5      14504.81      13749.12      1095.37 o                         
  -6 -10   5        197.54       -146.86       162.90 o                         
  -5 -10   5       3509.42       3900.63       529.85 o                         
  -4 -10   5        884.41        941.01       177.11 o                         
  -3 -10   5       4674.26       4758.87       349.58 o                         
  -2 -10   5       5104.79       4829.63       338.41 o                         
  -1 -10   5       7492.98       7681.79       393.42 o                         
   0 -10   5        291.54        302.00        98.75 o                         
   1 -10   5        370.05        410.72        85.95 o                         
   2 -10   5       5693.83       6079.73       357.03 o                         
   3 -10   5      12692.90      12379.21       535.46 o                         
   4 -10   5      16324.93      16463.89       641.93 o                         
   5 -10   5       1212.74        771.64       167.17 o                         
   6 -10   5      17896.94      17388.16       770.18 o                         
   7 -10   5        560.14        467.06       217.15 o                         
   8 -10   5       4075.74       4641.35       540.40 o                         
   9 -10   5       9836.13      10914.96       966.45 o                         
  -7  -9   5       3369.50       2922.67       371.80 o                         
  -6  -9   5       6158.91       6816.15       476.67 o                         
  -5  -9   5       5047.28       5188.88       384.89 o                         
  -4  -9   5         95.52        -66.97       156.28 o                         
  -3  -9   5       5200.38       5834.94       412.71 o                         
  -2  -9   5        270.07        240.80       120.21 o                         
  -1  -9   5      17163.72      17157.42       581.97 o                         
   0  -9   5        916.18        826.55       102.63 o                         
   1  -9   5       4855.86       4959.63       238.18 o                         
   2  -9   5      22131.86      21171.28       543.31 o                         
   3  -9   5        195.78        212.98       107.02 o                         
   4  -9   5        501.99        328.42        93.63 o                         
   5  -9   5      12208.11      12140.86       470.35 o                         
   6  -9   5       1940.92       2015.60       243.62 o                         
   7  -9   5      25525.69      24812.87       880.50 o                         
   8  -9   5       2130.05       2592.24       329.29 o                         
   9  -9   5        374.82        732.94       271.82 o                         
  -7  -8   5       2335.43       2023.23       286.74 o                         
  -6  -8   5        581.04        544.77       200.47 o                         
  -5  -8   5      21601.81      21425.65       683.56 o                         
  -4  -8   5       6817.06       6131.05       327.82 o                         
  -3  -8   5       7482.96       7696.35       338.33 o                         
  -2  -8   5       6309.39       6430.91       276.34 o                         
  -1  -8   5       2804.71       2593.13       181.16 o                         
   0  -8   5       2641.15       2544.39       164.58 o                         
   1  -8   5       1566.35       1369.65       134.84 o                         
   2  -8   5       9382.40       9502.33       306.10 o                         
   3  -8   5      30502.03      30181.16       634.31 o                         
   4  -8   5      25516.07      25340.12       626.96 o                         
   5  -8   5        367.17        416.26       130.63 o                         
   6  -8   5      11268.42      12240.77       540.08 o                         
   7  -8   5       6578.44       6655.56       457.57 o                         
   8  -8   5      14587.12      14734.53       797.70 o                         
   9  -8   5      10047.90       9080.06       689.27 o                         
  -8  -7   5       1128.86       1245.09       233.26 o                         
  -7  -7   5       2854.67       2924.37       287.92 o                         
  -6  -7   5          0.65         27.40       137.94 o                         
  -5  -7   5        262.57        464.69       137.46 o                         
  -4  -7   5       5037.83       4638.11       274.50 o                         
  -3  -7   5       1208.60       1250.95       130.71 o                         
  -2  -7   5      13646.02      13548.54       277.98 o                         
  -1  -7   5      16344.89      15590.04       503.44 o                         
   0  -7   5      14912.91      14476.70       401.32 o                         
   1  -7   5       2890.46       2828.26       162.02 o                         
   2  -7   5      32283.32      32227.97       479.57 o                         
   3  -7   5       8948.46       8783.20       322.41 o                         
   4  -7   5      31143.81      30566.07       663.15 o                         
   5  -7   5      64151.82      63922.14      1157.62 o                         
   6  -7   5       3173.81       2700.51       304.65 o                         
   7  -7   5      11182.91      11002.75       579.10 o                         
   8  -7   5        478.24        365.07       190.56 o                         
   9  -7   5       1364.72       1541.38       343.81 o                         
  -8  -6   5       1625.17        880.82       221.33 o                         
  -7  -6   5       3393.29       3279.95       287.92 o                         
  -6  -6   5       1705.96       1541.87       185.43 o                         
  -5  -6   5      16972.44      17121.49       545.31 o                         
  -4  -6   5         18.86         25.75       102.44 o                         
  -3  -6   5         23.25        103.05        62.20 o                         
  -2  -6   5      15305.55      14996.90       336.82 o                         
  -1  -6   5          4.69        109.19        48.89 o                         
   0  -6   5       4234.77       4676.97       208.05 o                         
   1  -6   5     133795.14     131495.84      1161.71 o                         
   2  -6   5       6186.90       6452.90       190.59 o                         
   3  -6   5      65888.48      64411.47       938.37 o                         
   4  -6   5       1540.77       1505.17       108.12 o                         
   5  -6   5        110.63         95.86        81.59 o                         
   6  -6   5      10189.20      10300.78       425.43 o                         
   7  -6   5       9587.09       9910.51       541.86 o                         
   8  -6   5      11926.80      11614.87       712.74 o                         
   9  -6   5        272.74         97.37       245.21 o                         
  10  -6   5        294.53        654.10       306.69 o                         
  -8  -5   5         25.95       -100.74       159.82 o                         
  -7  -5   5        971.51        946.47       179.71 o                         
  -6  -5   5       2063.36       2341.24       224.22 o                         
  -5  -5   5       3770.95       4008.32       253.30 o                         
  -4  -5   5       2700.52       2634.28       188.49 o                         
  -3  -5   5      32859.86      32222.76       566.66 o                         
  -2  -5   5      63440.43      62870.49       894.94 o                         
  -1  -5   5      71647.14      71583.41       897.13 o                         
   0  -5   5       4112.34       4256.61       141.63 o                         
   1  -5   5       6607.95       6489.60       193.62 o                         
   2  -5   5      26782.93      26134.12       434.61 o                         
   3  -5   5      42914.99      42406.39       694.79 o                         
   4  -5   5      64940.61      63454.84       771.89 o                         
   5  -5   5       3916.00       3982.03       201.82 o                         
   6  -5   5       5242.94       5477.40       309.55 o                         
   7  -5   5          5.26         97.01       126.86 o                         
   8  -5   5         23.67         58.38       211.77 o                         
   9  -5   5        787.76        389.18       235.08 o                         
  10  -5   5        167.47        416.80       226.62 o                         
  -9  -4   5        993.97       1080.58       268.05 o                         
  -8  -4   5        889.93        499.48       241.08 o                         
  -7  -4   5        687.43        611.01       177.26 o                         
  -6  -4   5      33240.94      32137.17       755.59 o                         
  -5  -4   5      29540.17      28633.17       661.77 o                         
  -4  -4   5        959.52        908.30        93.62 o                         
  -3  -4   5        958.75        940.57        89.28 o                         
  -2  -4   5      47984.66      48759.52       693.53 o                         
  -1  -4   5      42797.32      43383.96       581.08 o                         
   0  -4   5      21011.85      20605.67       334.08 o                         
   1  -4   5      83136.54      81159.59       932.26 o                         
   2  -4   5       4470.04       4566.09       191.27 o                         
   3  -4   5      10809.14      10306.44       269.79 o                         
   4  -4   5         15.35         81.02        51.21 o                         
   5  -4   5        415.98        385.79       101.32 o                         
   6  -4   5      10946.54      10508.05       416.80 o                         
   7  -4   5      23298.43      23442.63       708.57 o                         
   8  -4   5       3848.34       3889.96       328.26 o                         
   9  -4   5       3001.94       3359.16       458.17 o                         
  10  -4   5       5429.40       5510.40       671.29 o                         
  -9  -3   5      15653.69      17349.46       891.25 o                         
  -8  -3   5        113.11         68.05       120.29 o                         
  -7  -3   5         24.84         37.41       137.17 o                         
  -6  -3   5      25573.41      25587.90       645.77 o                         
  -5  -3   5       3754.29       4012.65       193.42 o                         
  -4  -3   5        352.94        409.39       113.85 o                         
  -3  -3   5     181278.47     179004.72      1284.20 o                         
  -2  -3   5      25785.33      26129.67       379.12 o                         
  -1  -3   5      40073.66      39859.31       510.88 o                         
   0  -3   5       2817.60       2829.21       127.25 o                         
   1  -3   5      14755.04      14666.43       332.92 o                         
   2  -3   5       7771.81       8097.36       239.60 o                         
   3  -3   5       8215.12       7848.80       253.40 o                         
   4  -3   5      51340.20      52685.00       812.55 o                         
   5  -3   5        500.22        484.49       101.91 o                         
   6  -3   5      13580.85      13855.96       541.27 o                         
   7  -3   5          0.69        292.32       124.91 o                         
   8  -3   5        114.14         49.29       124.92 o                         
   9  -3   5       6212.15       6471.63       505.99 o                         
  10  -3   5       7410.79       8047.37       814.37 o                         
  -9  -2   5         63.27        313.44       187.79 o                         
  -8  -2   5       1586.18       1162.21       253.85 o                         
  -7  -2   5      41568.73      43788.25       934.63 o                         
  -6  -2   5      37690.00      38280.28       772.54 o                         
  -5  -2   5      21572.04      21881.49       468.04 o                         
  -4  -2   5       7324.96       7469.08       250.32 o                         
  -3  -2   5       8211.33       8503.64       222.82 o                         
  -2  -2   5        225.95        304.33        44.98 o                         
  -1  -2   5       9385.59       9253.11       201.28 o                         
   0  -2   5      67434.33      67873.09       768.26 o                         
   1  -2   5        353.83        387.00        65.86 o                         
   2  -2   5      10205.29      10148.28       218.40 o                         
   3  -2   5      15206.46      15752.14       343.72 o                         
   4  -2   5        899.93        814.98        93.59 o                         
   5  -2   5       5545.27       5413.31       235.85 o                         
   6  -2   5       5949.76       6080.63       360.52 o                         
   7  -2   5      67673.70      67175.54      1310.47 o                         
   8  -2   5       3213.46       3382.92       302.39 o                         
   9  -2   5        349.65        351.14       290.99 o                         
  10  -2   5       5353.54       6480.95       611.92 o                         
 -10  -1   5       9017.99       8935.78       674.52 o                         
  -9  -1   5      19064.53      20942.33       904.65 o                         
  -8  -1   5       1347.14        895.72       206.73 o                         
  -7  -1   5         64.15        256.77       123.13 o                         
  -6  -1   5       2482.04       2500.06       182.70 o                         
  -5  -1   5      13434.58      13117.67       369.84 o                         
  -4  -1   5      10013.14      10498.49       303.76 o                         
  -3  -1   5      42117.00      41868.92       467.19 o                         
  -2  -1   5       1087.87       1198.87        54.04 o                         
  -1  -1   5      31844.18      31737.33       354.66 o                         
   0  -1   5       3802.69       3844.41       152.71 o                         
   1  -1   5         53.91        114.01        40.58 o                         
   2  -1   5      70646.46      69237.12       681.37 o                         
   3  -1   5      99136.34      96773.41       964.03 o                         
   4  -1   5      12170.41      11377.16       327.66 o                         
   5  -1   5       3348.54       3138.77       189.06 o                         
   6  -1   5      27701.07      26244.23       742.38 o                         
   7  -1   5        458.90        392.41       149.67 o                         
   8  -1   5       9630.17       9841.55       523.30 o                         
   9  -1   5      12067.21      11074.72       684.81 o                         
  10  -1   5      13996.29      14715.97       850.56 o                         
 -10   0   5       6345.89       6668.29       578.42 o                         
  -9   0   5       6424.16       7078.30       516.68 o                         
  -8   0   5       1466.40       1330.23       253.25 o                         
  -7   0   5      47871.18      49998.17       967.59 o                         
  -6   0   5      19695.29      19441.19       545.68 o                         
  -5   0   5       4333.88       4068.90       199.11 o                         
  -4   0   5        388.64        447.65        62.97 o                         
  -3   0   5        409.20        464.61        54.18 o                         
  -2   0   5       3871.28       3969.08       100.48 o                         
  -1   0   5       5288.33       5151.82       115.17 o                         
   0   0   5       7857.06       8027.03       210.76 o                         
   1   0   5       4253.58       4122.71       119.58 o                         
   2   0   5      34769.61      35103.54       459.94 o                         
   3   0   5       4455.51       4488.52       174.86 o                         
   4   0   5      12653.76      12794.23       307.39 o                         
   5   0   5      12766.92      12701.83       328.28 o                         
   6   0   5      17235.61      16461.57       593.98 o                         
   7   0   5      28717.77      28685.90       849.62 o                         
   8   0   5        233.52        139.86       150.11 o                         
   9   0   5         17.10        219.75       186.09 o                         
 -10   1   5      12003.43      12377.41       750.48 o                         
  -9   1   5       2352.14       2762.21       369.26 o                         
  -8   1   5         12.34         85.04       158.04 o                         
  -7   1   5          9.66        196.31        83.62 o                         
  -6   1   5       4061.50       4098.09       181.96 o                         
  -5   1   5       1157.71       1406.60       100.60 o                         
  -4   1   5       3473.69       3520.24       135.64 o                         
  -3   1   5      10611.87      10496.83       200.44 o                         
  -2   1   5      22074.60      22606.36       301.66 o                         
  -1   1   5      47961.48      47977.14       414.19 o                         
   0   1   5       3470.83       3576.22       128.31 o                         
   1   1   5      22241.99      22071.57       364.59 o                         
   2   1   5        666.22        896.57        88.12 o                         
   3   1   5     103916.27     102956.00       989.57 o                         
   4   1   5      15881.70      15425.10       393.96 o                         
   5   1   5        805.56        804.11       119.50 o                         
   6   1   5       8345.64       7741.62       413.38 o                         
   7   1   5      18149.16      18793.58       694.18 o                         
   8   1   5       3212.78       3165.71       276.60 o                         
   9   1   5       9129.77       9044.25       547.54 o                         
 -10   2   5        278.08        260.56       199.02 o                         
  -9   2   5       7287.42       7107.21       544.46 o                         
  -8   2   5        253.69        383.56       169.50 o                         
  -7   2   5      18618.15      19180.13       661.69 o                         
  -6   2   5       1322.21       1240.58       108.64 o                         
  -5   2   5      14962.74      14447.18       314.81 o                         
  -4   2   5      23449.55      23025.30       334.47 o                         
  -3   2   5      18950.55      18859.60       321.85 o                         
  -2   2   5         89.30        113.47        35.97 o                         
  -1   2   5      79645.62      78573.97       731.36 o                         
   0   2   5      19869.14      19527.03       390.43 o                         
   1   2   5       7305.08       7425.45       286.84 o                         
   2   2   5      18253.52      17697.38       406.88 o                         
   3   2   5      19137.64      19228.08       434.69 o                         
   4   2   5      77032.84      74324.88       983.34 o                         
   5   2   5      22026.76      22609.31       476.05 o                         
   6   2   5         66.59         74.52       109.40 o                         
   7   2   5       2005.48       1810.21       252.20 o                         
   8   2   5       1005.39        929.95       178.33 o                         
   9   2   5         27.82         -5.91       183.96 o                         
 -10   3   5        223.20         84.97       209.51 o                         
  -9   3   5       1670.14       1824.65       287.54 o                         
  -8   3   5       1577.66       1467.86       246.25 o                         
  -7   3   5       9677.91       9505.01       376.17 o                         
  -6   3   5        140.72        175.31        98.93 o                         
  -5   3   5       1634.40       1631.56       147.50 o                         
  -4   3   5       1324.75       1466.19       125.57 o                         
  -3   3   5        475.28        653.16        60.05 o                         
  -2   3   5        787.55        789.20        76.54 o                         
  -1   3   5       8144.32       8270.71       230.94 o                         
   0   3   5      87027.54      86701.26       879.39 o                         
   1   3   5      62064.61      62951.71       935.29 o                         
   2   3   5       5159.61       4898.21       261.44 o                         
   3   3   5      36899.79      36103.31       707.81 o                         
   4   3   5       7402.60       7160.38       298.53 o                         
   5   3   5         75.33        135.45        96.26 o                         
   6   3   5       9631.93       9819.13       436.72 o                         
   7   3   5      20027.48      19005.84       717.94 o                         
   8   3   5         14.69        268.03       210.61 o                         
   9   3   5       1276.00        988.83       206.83 o                         
 -10   4   5       1121.49        821.97       210.24 o                         
  -9   4   5       2815.75       2910.36       462.20 o                         
  -8   4   5       3900.92       3715.64       375.07 o                         
  -7   4   5       3503.88       3343.99       265.34 o                         
  -6   4   5       1066.24       1198.63       170.27 o                         
  -5   4   5       3574.25       3933.71       247.68 o                         
  -4   4   5       1783.77       1794.55       127.82 o                         
  -3   4   5      48120.56      47142.05       543.78 o                         
  -2   4   5       8802.04       8707.42       236.86 o                         
  -1   4   5      64383.14      64828.00       804.97 o                         
   0   4   5      11462.65      11675.59       314.99 o                         
   1   4   5       8371.81       8947.56       375.68 o                         
   2   4   5      17341.28      16878.25       577.33 o                         
   3   4   5      93931.75      92248.15      1128.96 o                         
   4   4   5      12896.87      12734.44       398.35 o                         
   5   4   5        732.17        873.24       127.78 o                         
   6   4   5       7750.69       8017.74       410.53 o                         
   7   4   5          0.02         53.76       136.06 o                         
   8   4   5        441.48        535.91       176.49 o                         
 -10   5   5       1837.77       1356.77       403.67 o                         
  -9   5   5       1511.00       1635.32       272.52 o                         
  -8   5   5        876.81        665.64       191.78 o                         
  -7   5   5      19213.10      18935.59       702.43 o                         
  -6   5   5      17566.30      17179.06       491.64 o                         
  -5   5   5       6843.40       6798.28       305.57 o                         
  -4   5   5       3625.32       3691.91       236.07 o                         
  -3   5   5       7232.65       7434.41       234.55 o                         
  -2   5   5      12940.21      13105.62       353.41 o                         
  -1   5   5      91785.75      90163.28      1022.80 o                         
   0   5   5      77541.00      75525.99      1039.19 o                         
   1   5   5      17999.67      17014.22       547.08 o                         
   2   5   5      19996.70      19391.61       562.51 o                         
   3   5   5       1110.40       1205.41       166.39 o                         
   4   5   5        160.08        178.85        81.74 o                         
   5   5   5        319.93        277.55        96.39 o                         
   6   5   5        244.89        304.29       136.61 o                         
   7   5   5       5861.71       6265.05       429.31 o                         
   8   5   5        329.62        416.13       174.76 o                         
 -10   6   5       5108.51       5436.89       587.47 o                         
  -9   6   5        271.86        452.25       228.42 o                         
  -8   6   5        379.16        502.93       151.99 o                         
  -7   6   5       3737.31       3887.41       256.40 o                         
  -6   6   5       1727.41       1971.67       151.91 o                         
  -5   6   5      10810.53      10207.30       355.26 o                         
  -4   6   5      40081.54      39863.34       605.52 o                         
  -3   6   5     106793.35     101644.19      1399.43 o                         
  -2   6   5        571.87        581.52       109.03 o                         
  -1   6   5      10948.77      11126.96       329.94 o                         
   0   6   5      17366.95      16350.80       451.29 o                         
   1   6   5         20.38        185.79        90.16 o                         
   2   6   5       8348.02       8781.96       334.78 o                         
   3   6   5      40143.89      38837.16       744.65 o                         
   4   6   5       2742.84       2653.61       190.44 o                         
   5   6   5        103.11         39.65       113.32 o                         
   6   6   5       5976.85       6229.84       428.35 o                         
   7   6   5       2459.35       2722.74       350.30 o                         
   8   6   5         36.15         -6.54       229.83 o                         
 -10   7   5       2486.65       3330.50       550.04 o                         
  -9   7   5        920.36        730.35       258.64 o                         
  -8   7   5       3930.57       3801.08       334.21 o                         
  -7   7   5      77132.79      75334.56      1167.29 o                         
  -6   7   5       3438.07       3216.92       213.15 o                         
  -5   7   5      10383.71      10960.75       427.51 o                         
  -4   7   5      46239.83      45395.86       642.48 o                         
  -3   7   5         26.21         -1.16        88.48 o                         
  -2   7   5        883.19        833.67       113.01 o                         
  -1   7   5      69079.20      68198.42       956.15 o                         
   0   7   5      19288.32      19788.77       520.25 o                         
   1   7   5       4543.38       4503.23       272.69 o                         
   2   7   5       8271.61       8299.19       349.57 o                         
   3   7   5        178.24        147.40        92.78 o                         
   4   7   5       3327.27       3308.79       239.12 o                         
   5   7   5       2753.48       2599.31       262.94 o                         
   6   7   5       2881.68       2663.42       302.30 o                         
   7   7   5      14706.76      15573.64       794.99 o                         
 -10   8   5       8010.25       7106.54       705.62 o                         
  -9   8   5       2663.80       3286.84       425.31 o                         
  -8   8   5       9086.01       9365.58       529.65 o                         
  -7   8   5         34.95        138.59       136.80 o                         
  -6   8   5        427.40        255.40       106.01 o                         
  -5   8   5      39469.97      37860.49       844.43 o                         
  -4   8   5      33588.89      33794.54       623.59 o                         
  -3   8   5       4326.90       4329.90       234.06 o                         
  -2   8   5       1014.33        792.96       113.41 o                         
  -1   8   5         67.93         57.46       117.46 o                         
   0   8   5        456.86        232.23        90.41 o                         
   1   8   5       2413.72       2314.95       207.07 o                         
   2   8   5         27.15        295.03       117.87 o                         
   3   8   5      36493.44      37374.70       936.91 o                         
   4   8   5        596.36        702.36       153.78 o                         
   5   8   5       1864.62       1821.35       244.78 o                         
   6   8   5      12226.71      12330.99       645.79 o                         
   7   8   5       4104.08       4674.35       447.63 o                         
  -9   9   5       7912.02       8314.65       833.55 o                         
  -8   9   5      12851.32      12757.83       813.26 o                         
  -7   9   5      47440.93      46568.40      1148.27 o                         
  -6   9   5        625.79        403.13       130.00 o                         
  -5   9   5        870.25        762.62       136.82 o                         
  -4   9   5       6667.68       6321.45       278.47 o                         
  -3   9   5        297.17        327.06       119.66 o                         
  -2   9   5       1067.74       1180.36       160.51 o                         
  -1   9   5      34525.19      35730.63       812.72 o                         
   0   9   5        120.18        311.77       119.20 o                         
   1   9   5       2581.22       2498.48       234.61 o                         
   2   9   5      19208.51      19149.55       569.86 o                         
   3   9   5      16283.32      16342.18       617.73 o                         
   4   9   5       1717.15       1665.82       227.58 o                         
   5   9   5      20075.92      20099.93       822.30 o                         
   6   9   5       7942.55       8310.96       555.11 o                         
  -9  10   5        262.58        583.41       479.51 o                         
  -8  10   5       8917.54       8058.73       768.82 o                         
  -7  10   5        480.08        453.42       203.21 o                         
  -6  10   5       1274.24       1483.36       269.63 o                         
  -5  10   5       4664.36       4439.93       359.10 o                         
  -4  10   5       3031.00       3326.38       228.61 o                         
  -3  10   5         41.51        104.80       104.25 o                         
  -2  10   5       5661.10       5593.10       318.88 o                         
  -1  10   5       7915.75       8466.36       385.76 o                         
   0  10   5        651.39        465.81       140.00 o                         
   1  10   5       5231.74       5571.03       428.57 o                         
   2  10   5       3750.92       3450.31       294.88 o                         
   3  10   5      26764.45      25481.29       810.80 o                         
   4  10   5        340.69        207.92       132.07 o                         
   5  10   5       2987.23       3032.24       326.37 o                         
  -9  11   5       2231.24       1666.30       702.96 o                         
  -8  11   5       6100.25       6182.40       717.47 o                         
  -7  11   5       2030.86       2313.84       337.68 o                         
  -6  11   5         75.07        -20.54       190.48 o                         
  -5  11   5        687.97        886.43       186.82 o                         
  -4  11   5       3924.97       3630.54       325.31 o                         
  -3  11   5       2270.32       2230.62       216.79 o                         
  -2  11   5         48.15        277.62       120.89 o                         
  -1  11   5      61733.90      63596.09      1223.74 o                         
   0  11   5       1488.49       1196.70       208.29 o                         
   1  11   5        415.07        335.41       157.35 o                         
   2  11   5       7065.42       7744.01       518.25 o                         
   3  11   5      11902.98      12350.49       650.78 o                         
   4  11   5       9743.33      10380.80       605.29 o                         
   5  11   5       9725.74      10536.64       779.89 o                         
  -8  12   5       2643.53       2257.12       471.84 o                         
  -7  12   5       4282.34       4115.16       919.05 o                         
  -6  12   5       1889.71       1526.44       424.77 o                         
  -5  12   5      17772.34      18386.32      1058.34 o                         
  -4  12   5        801.29        917.18       250.56 o                         
  -3  12   5       3497.80       2751.77       279.00 o                         
  -2  12   5       2057.11       2040.00       215.52 o                         
  -1  12   5      12360.42      12558.79       547.80 o                         
   0  12   5      12278.63      12660.10       561.78 o                         
   1  12   5       6830.75       6826.19       488.45 o                         
   2  12   5       2187.39       1533.89       323.68 o                         
   3  12   5        224.18         13.28       207.63 o                         
   4  12   5       1350.96       1901.67       336.16 o                         
  -7  13   5       3392.65       4158.00       557.27 o                         
  -6  13   5        122.37        411.54       396.13 o                         
  -5  13   5       2440.65       2233.86       456.26 o                         
  -4  13   5       4509.36       4987.09       548.75 o                         
  -3  13   5       2354.48       2411.18       298.22 o                         
  -2  13   5       4013.71       4658.38       403.40 o                         
  -1  13   5       4768.97       5287.88       432.76 o                         
   0  13   5        644.67        815.95       184.75 o                         
   1  13   5       2054.53       1890.31       298.55 o                         
   2  13   5       1045.05       1404.86       241.14 o                         
   3  13   5      18043.36      17862.96       906.99 o                         
  -6  14   5        883.00       1280.91       386.46 o                         
  -5  14   5       5922.44       6489.72       687.33 o                         
  -4  14   5        224.94        642.94       354.91 o                         
  -3  14   5       1134.33        690.76       454.59 o                         
  -2  14   5        711.96        812.07       338.46 o                         
  -1  14   5      28309.44      27880.44      1046.55 o                         
   0  14   5       4829.52       4843.66       440.35 o                         
   1  14   5       2869.92       2136.55       359.07 o                         
  -4  15   5       8662.75       9376.32       855.24 o                         
  -3  15   5       5482.17       5435.52       634.97 o                         
  -2  15   5       1032.18       1112.57       300.27 o                         
  -1  15   5        351.89        109.62       185.76 o                         
   0 -15   6       9353.36       9198.14       620.73 o                         
   1 -15   6       3939.32       3661.65       524.72 o                         
   2 -15   6      11160.42      11089.10       702.41 o                         
   3 -15   6       2053.75       1817.41       299.03 o                         
   4 -15   6       2153.74       1650.82       285.65 o                         
  -2 -14   6      15557.76      15316.02       873.59 o                         
  -1 -14   6       2122.05       2149.55       314.81 o                         
   0 -14   6       4033.23       4462.02       438.21 o                         
   1 -14   6          9.18         63.24       190.11 o                         
   2 -14   6      10521.07      11209.21       698.36 o                         
   3 -14   6         24.55         -3.25       203.60 o                         
   4 -14   6       2158.14       1588.90       457.69 o                         
   5 -14   6       2940.85       3096.74       474.42 o                         
   6 -14   6        218.10         64.71       271.18 o                         
  -3 -13   6        683.35        755.61       287.71 o                         
  -2 -13   6      11958.33      12182.55       691.87 o                         
  -1 -13   6       1997.33       1706.63       348.83 o                         
   0 -13   6       5252.50       5020.29       407.09 o                         
   1 -13   6       3187.52       2775.54       322.69 o                         
   2 -13   6        380.51        389.18       166.04 o                         
   3 -13   6        358.21         69.53       179.16 o                         
   4 -13   6        307.08         36.49       198.25 o                         
   5 -13   6       2342.40       2240.52       317.60 o                         
   6 -13   6       9966.68       9966.57       814.85 o                         
   7 -13   6         30.49        287.03       197.08 o                         
  -4 -12   6      12316.19      12286.02       689.24 o                         
  -3 -12   6        710.63        559.58       181.18 o                         
  -2 -12   6       3639.64       3249.24       294.25 o                         
  -1 -12   6        777.00        414.51       169.63 o                         
   0 -12   6        866.61       1024.12       194.80 o                         
   1 -12   6       6762.08       6295.30       438.61 o                         
   2 -12   6      11690.02      11909.43       601.72 o                         
   3 -12   6       1950.79       2466.89       301.04 o                         
   4 -12   6       4080.05       4404.84       411.93 o                         
   5 -12   6       4838.63       4750.69       386.73 o                         
   6 -12   6        609.70        825.73       232.51 o                         
   7 -12   6       4016.24       3963.79       468.48 o                         
  -5 -11   6       1604.91       1201.95       334.49 o                         
  -4 -11   6          2.61       -164.06       177.99 o                         
  -3 -11   6        977.60        898.77       185.72 o                         
  -2 -11   6      13607.60      13837.95       565.99 o                         
  -1 -11   6       2673.69       2695.21       245.78 o                         
   0 -11   6       1321.24       1412.75       184.27 o                         
   1 -11   6         11.86        -40.40       157.92 o                         
   2 -11   6        400.26        333.82       153.89 o                         
   3 -11   6      18375.63      18086.06       688.77 o                         
   4 -11   6       4697.43       5023.09       380.45 o                         
   5 -11   6      16632.88      17492.85       726.50 o                         
   6 -11   6      22058.86      23136.85      1036.80 o                         
   7 -11   6        758.11        878.36       230.92 o                         
   8 -11   6       2614.85       2401.11       730.20 o                         
  -6 -10   6       7402.60       8349.70       605.26 o                         
  -5 -10   6      12956.78      13487.42       667.76 o                         
  -4 -10   6        452.04        560.25       183.29 o                         
  -3 -10   6        413.96        526.71       155.35 o                         
  -2 -10   6        203.07         -7.29       116.72 o                         
  -1 -10   6       7329.96       7517.52       385.68 o                         
   0 -10   6       3525.66       3737.22       267.71 o                         
   1 -10   6       2152.76       2194.43       174.56 o                         
   2 -10   6      50834.85      50228.00      1158.24 o                         
   3 -10   6       2051.15       2408.47       259.27 o                         
   4 -10   6         43.21        215.42       148.25 o                         
   5 -10   6      11127.00      12005.49       574.30 o                         
   6 -10   6        396.86        582.05       226.57 o                         
   7 -10   6       2271.49       1981.75       322.87 o                         
   8 -10   6      20144.49      20396.50      1136.90 o                         
  -6  -9   6       2455.76       3076.35       339.32 o                         
  -5  -9   6       1770.12       1387.35       224.93 o                         
  -4  -9   6        293.70        373.71       146.40 o                         
  -3  -9   6        288.48        297.35       142.65 o                         
  -2  -9   6      47681.82      46719.32       981.99 o                         
  -1  -9   6       1429.28       1516.82       168.13 o                         
   0  -9   6       8415.53       8148.35       313.75 o                         
   1  -9   6      21532.36      21623.83       541.41 o                         
   2  -9   6       3678.31       3656.81       224.70 o                         
   3  -9   6       2546.61       2824.35       263.70 o                         
   4  -9   6      37226.62      36702.90       790.77 o                         
   5  -9   6      62831.09      63413.02      1135.28 o                         
   6  -9   6      14305.72      14834.39       599.69 o                         
   7  -9   6        381.07        482.67       163.09 o                         
   8  -9   6       2895.14       2800.93       355.13 o                         
   9  -9   6       2413.22       3405.19       500.49 o                         
  -7  -8   6        142.52        158.57       190.24 o                         
  -6  -8   6      23066.07      23999.47       952.63 o                         
  -5  -8   6       1720.51       1295.47       216.28 o                         
  -4  -8   6       3929.44       3807.64       252.68 o                         
  -3  -8   6       5354.70       5152.91       266.79 o                         
  -2  -8   6       2139.48       1966.43       192.39 o                         
  -1  -8   6      12187.36      12623.38       432.22 o                         
   0  -8   6       8935.75       8752.35       316.94 o                         
   1  -8   6      81877.35      78942.67      1079.36 o                         
   2  -8   6      22443.80      22681.40       525.04 o                         
   3  -8   6        242.59        214.69        91.77 o                         
   4  -8   6       4877.24       4799.96       297.50 o                         
   5  -8   6       2802.02       2659.28       234.87 o                         
   6  -8   6      12606.53      12990.84       612.65 o                         
   7  -8   6       1817.18       1760.75       334.82 o                         
   8  -8   6      15885.99      15050.58       821.05 o                         
   9  -8   6       1257.57       1065.78       315.30 o                         
  -8  -7   6       1868.58       1385.20       315.66 o                         
  -7  -7   6        494.36        705.09       181.72 o                         
  -6  -7   6       2325.73       2871.81       271.42 o                         
  -5  -7   6       6210.70       6620.59       368.20 o                         
  -4  -7   6        495.45        571.65       100.52 o                         
  -3  -7   6       5298.38       5324.51       239.51 o                         
  -2  -7   6      63070.14      61002.84       880.13 o                         
  -1  -7   6         72.35        185.24        51.11 o                         
   0  -7   6        355.27        388.46        89.45 o                         
   1  -7   6      10304.57       9564.94       291.21 o                         
   2  -7   6       3339.39       3362.37       159.19 o                         
   3  -7   6         84.27        226.79        87.85 o                         
   4  -7   6      73701.12      73757.92      1119.56 o                         
   5  -7   6       7775.76       7600.96       387.12 o                         
   6  -7   6      18555.06      17831.17       725.16 o                         
   7  -7   6       3069.86       3343.68       494.49 o                         
   8  -7   6         98.62        370.76       203.21 o                         
   9  -7   6       1043.30        965.62       346.10 o                         
  -8  -6   6        428.84        501.10       162.94 o                         
  -7  -6   6        339.56        535.66       150.14 o                         
  -6  -6   6      37506.38      37638.75       888.27 o                         
  -5  -6   6        388.07        396.35       138.00 o                         
  -4  -6   6        622.86        736.91       131.79 o                         
  -3  -6   6      17765.30      17230.26       434.41 o                         
  -2  -6   6       2014.17       1752.18       167.07 o                         
  -1  -6   6        933.53        780.94        99.82 o                         
   0  -6   6      83647.39      83403.91      1037.30 o                         
   1  -6   6      93903.45      91556.52       908.39 o                         
   2  -6   6      23153.12      22778.15       449.14 o                         
   3  -6   6       8320.29       8180.31       261.56 o                         
   4  -6   6       1171.95       1472.71       149.83 o                         
   5  -6   6          0.68         67.34        75.27 o                         
   6  -6   6       5812.83       5401.14       361.23 o                         
   7  -6   6       2298.05       2223.54       281.90 o                         
   8  -6   6        706.65        824.61       255.84 o                         
   9  -6   6        450.19        342.49       362.06 o                         
  -8  -5   6          4.16         11.21       153.06 o                         
  -7  -5   6       1877.48       1730.85       216.66 o                         
  -6  -5   6        856.61        681.45       130.87 o                         
  -5  -5   6        587.44        665.24       126.55 o                         
  -4  -5   6       7938.74       8207.19       255.88 o                         
  -3  -5   6      58336.84      56712.89       694.97 o                         
  -2  -5   6      29613.33      28901.23       540.59 o                         
  -1  -5   6       2295.52       2083.63       138.11 o                         
   0  -5   6       8390.63       8576.33       241.68 o                         
   1  -5   6        194.57        250.50        61.48 o                         
   2  -5   6      32923.88      32695.72       503.80 o                         
   3  -5   6       8289.56       8683.67       270.61 o                         
   4  -5   6      16236.96      15758.57       381.21 o                         
   5  -5   6          0.91         41.61        51.75 o                         
   6  -5   6       7756.85       8230.68       361.14 o                         
   7  -5   6       1416.37       1394.43       209.89 o                         
   8  -5   6         35.51        131.95       187.55 o                         
   9  -5   6        348.29        541.46       337.54 o                         
  10  -5   6      19221.60      19491.80      1170.83 o                         
  -9  -4   6        281.98        505.15       293.23 o                         
  -8  -4   6        197.53        280.17       161.05 o                         
  -7  -4   6       5635.63       5736.01       359.04 o                         
  -6  -4   6      44242.32      43642.05       899.14 o                         
  -5  -4   6       1059.34       1123.07       124.68 o                         
  -4  -4   6        266.67        250.19        68.29 o                         
  -3  -4   6       4575.21       4591.10       173.88 o                         
  -2  -4   6      72290.16      70207.06       869.34 o                         
  -1  -4   6        829.22        842.52        86.19 o                         
   0  -4   6      67050.98      66267.88       863.74 o                         
   1  -4   6       2530.34       2355.84       144.95 o                         
   2  -4   6      10616.38      10257.09       306.43 o                         
   3  -4   6       2416.34       2457.92       191.95 o                         
   4  -4   6        293.01        325.62       101.81 o                         
   5  -4   6        680.46        727.39       125.57 o                         
   6  -4   6       3430.77       3307.81       264.24 o                         
   7  -4   6       2782.69       2533.46       243.35 o                         
   8  -4   6         41.92        320.99       154.46 o                         
   9  -4   6       3808.48       3895.35       734.32 o                         
  10  -4   6       3057.25       2177.45       772.17 o                         
  -9  -3   6         93.49        822.83       266.66 o                         
  -8  -3   6       3100.64       3075.66       337.18 o                         
  -7  -3   6       4970.16       5439.79       334.43 o                         
  -6  -3   6      19524.70      19283.56       566.95 o                         
  -5  -3   6       5921.64       6030.96       265.55 o                         
  -4  -3   6      42408.77      42639.40       649.83 o                         
  -3  -3   6      10501.82      10550.67       240.84 o                         
  -2  -3   6       8663.87       8942.61       224.71 o                         
  -1  -3   6       6721.03       7064.54       202.88 o                         
   0  -3   6       4147.82       4149.01       182.67 o                         
   1  -3   6      12863.14      12747.65       344.92 o                         
   2  -3   6        727.91        706.58       108.76 o                         
   3  -3   6       2282.23       2081.91       149.92 o                         
   4  -3   6        169.45        175.59        69.16 o                         
   5  -3   6       1778.15       2038.14       192.54 o                         
   6  -3   6       8753.55       9050.07       482.38 o                         
   7  -3   6        155.69          4.19       141.07 o                         
   8  -3   6      20929.69      21741.53       803.23 o                         
   9  -3   6        506.55        820.47       213.08 o                         
  10  -3   6      16303.00      16322.40      1164.64 o                         
  -9  -2   6       3428.66       3742.94       409.88 o                         
  -8  -2   6       7503.80       8343.38       533.77 o                         
  -7  -2   6       3164.89       2812.92       225.44 o                         
  -6  -2   6      23773.43      23751.87       566.74 o                         
  -5  -2   6       3920.74       4035.45       215.64 o                         
  -4  -2   6       5623.79       5700.23       214.45 o                         
  -3  -2   6       3565.06       3375.39       135.26 o                         
  -2  -2   6      12061.93      12022.24       242.53 o                         
  -1  -2   6      10193.26      10267.08       237.31 o                         
   0  -2   6       4222.61       4114.59       167.47 o                         
   1  -2   6        340.65        364.34        70.15 o                         
   2  -2   6       2740.82       2948.41       148.45 o                         
   3  -2   6      15590.18      15776.37       401.40 o                         
   4  -2   6      35293.23      33336.93       576.05 o                         
   5  -2   6       2551.63       2514.82       172.80 o                         
   6  -2   6      42507.98      40413.03       971.09 o                         
   7  -2   6       1044.50        791.64       156.65 o                         
   8  -2   6       2330.17       1810.24       230.82 o                         
   9  -2   6       2827.37       2284.09       308.57 o                         
  10  -2   6       8737.76      10157.53       847.50 o                         
 -10  -1   6      11952.65      13091.68       813.24 o                         
  -9  -1   6       6904.65       7084.65       551.82 o                         
  -8  -1   6        661.37        760.40       199.15 o                         
  -7  -1   6         32.97        133.32        95.02 o                         
  -6  -1   6      62296.99      62908.95       941.06 o                         
  -5  -1   6        699.63        639.65        96.13 o                         
  -4  -1   6        492.94        562.64        89.30 o                         
  -3  -1   6          4.49         33.07        52.41 o                         
  -2  -1   6        212.54        281.63        41.84 o                         
  -1  -1   6       1195.38       1122.34        89.81 o                         
   0  -1   6      21914.06      22136.11       444.21 o                         
   1  -1   6       8792.01       8402.26       190.75 o                         
   2  -1   6      18610.99      18777.79       375.99 o                         
   3  -1   6       3887.86       3790.74       180.70 o                         
   4  -1   6        986.98       1036.51        99.35 o                         
   5  -1   6       6612.70       6627.69       254.00 o                         
   6  -1   6      12878.79      13058.24       530.41 o                         
   7  -1   6      34679.34      34385.59       937.09 o                         
   8  -1   6      10639.00      11112.08       557.60 o                         
   9  -1   6       1066.18       1175.10       225.76 o                         
 -10   0   6      22176.24      22684.46      1066.17 o                         
  -9   0   6       9960.21      10384.59       626.05 o                         
  -8   0   6       1090.31       1183.19       222.94 o                         
  -7   0   6        497.57        428.98       108.60 o                         
  -6   0   6        149.55        151.65        86.86 o                         
  -5   0   6        928.51       1049.86       112.24 o                         
  -4   0   6        128.83        124.98        54.31 o                         
  -3   0   6      10531.88      10531.07       205.55 o                         
  -2   0   6       4391.25       4313.39       120.53 o                         
  -1   0   6      28417.25      28618.23       341.71 o                         
   0   0   6       3503.01       3875.42       191.54 o                         
   1   0   6      20601.76      20363.82       325.51 o                         
   2   0   6      12520.85      12392.57       271.43 o                         
   3   0   6       3083.63       2780.71       153.73 o                         
   4   0   6     132387.95     128023.49      1194.60 o                         
   5   0   6      17101.50      16321.86       467.81 o                         
   6   0   6      10957.85      11254.00       480.19 o                         
   7   0   6       9774.35       9755.49       497.07 o                         
   8   0   6       3026.78       3619.18       325.22 o                         
   9   0   6        591.61        884.86       247.78 o                         
 -10   1   6       1913.31       1865.23       302.78 o                         
  -9   1   6        477.30        364.24       197.83 o                         
  -8   1   6         71.92        303.30       167.00 o                         
  -7   1   6       5878.89       5835.57       337.99 o                         
  -6   1   6      27058.91      26332.57       656.66 o                         
  -5   1   6       6633.85       6364.65       197.91 o                         
  -4   1   6       3629.09       3863.29       156.48 o                         
  -3   1   6      22583.93      21248.70       336.94 o                         
  -2   1   6      11334.11      11409.81       222.38 o                         
  -1   1   6      20074.66      20448.62       274.19 o                         
   0   1   6     223114.30     225720.05      2025.50 o                         
   1   1   6      63381.86      63816.09       793.85 o                         
   2   1   6      16649.36      16030.58       397.25 o                         
   3   1   6      23315.55      23147.31       429.80 o                         
   4   1   6      15281.56      15160.90       380.51 o                         
   5   1   6        288.83        230.39        90.06 o                         
   6   1   6      25575.59      24386.46       719.22 o                         
   7   1   6      25653.51      27037.95       848.62 o                         
   8   1   6       1239.23        960.08       197.88 o                         
   9   1   6       3635.68       2833.13       439.75 o                         
 -10   2   6      23327.59      22985.54      1040.48 o                         
  -9   2   6       1126.88        875.24       213.98 o                         
  -8   2   6         79.10         76.55       152.48 o                         
  -7   2   6       4202.78       4485.44       285.90 o                         
  -6   2   6       2794.28       2759.82       163.51 o                         
  -5   2   6       6172.73       6112.83       253.87 o                         
  -4   2   6      42897.57      41748.70       506.57 o                         
  -3   2   6      26906.20      25672.20       365.18 o                         
  -2   2   6      29422.16      29490.16       402.10 o                         
  -1   2   6       6634.00       6837.08       192.67 o                         
   0   2   6      15770.20      15533.90       344.77 o                         
   1   2   6         14.27        172.23        89.82 o                         
   2   2   6      14930.21      14177.18       405.09 o                         
   3   2   6      81035.04      79110.19       993.50 o                         
   4   2   6      40320.40      40331.81       714.28 o                         
   5   2   6        216.22        271.35        83.69 o                         
   6   2   6       4808.59       4874.53       339.96 o                         
   7   2   6       9089.90       9280.00       497.66 o                         
   8   2   6        322.37        519.15       169.30 o                         
   9   2   6       2089.10       1661.12       258.83 o                         
 -10   3   6        526.28        315.29       215.91 o                         
  -9   3   6        589.41       1090.22       241.01 o                         
  -8   3   6        125.67        -34.22       155.36 o                         
  -7   3   6       3030.21       3521.38       262.87 o                         
  -6   3   6      38278.62      38364.46       810.18 o                         
  -5   3   6       6510.48       6625.47       296.17 o                         
  -4   3   6       3135.62       3215.37       122.21 o                         
  -3   3   6      24516.84      23607.81       398.48 o                         
  -2   3   6       9295.36       9438.99       293.71 o                         
  -1   3   6      42553.01      43550.42       610.28 o                         
   0   3   6     225188.27     223031.50      2210.33 o                         
   1   3   6      31717.76      31817.85       675.96 o                         
   2   3   6       6943.95       7316.40       318.72 o                         
   3   3   6      54995.15      55416.16       923.36 o                         
   4   3   6        392.28        440.88       102.86 o                         
   5   3   6       2771.45       3026.97       218.97 o                         
   6   3   6      38691.61      37473.55       929.96 o                         
   7   3   6       1154.55       1047.03       183.33 o                         
   8   3   6         12.96          5.02       151.56 o                         
   9   3   6        747.51        345.90       175.46 o                         
 -10   4   6      24899.16      24856.66      1059.39 o                         
  -9   4   6       2600.00       2754.06       477.81 o                         
  -8   4   6          9.51        140.03       179.70 o                         
  -7   4   6      14507.36      14381.86       511.21 o                         
  -6   4   6       9704.97       9333.59       377.35 o                         
  -5   4   6       1117.45       1115.21       120.76 o                         
  -4   4   6      97566.16      95135.59      1591.50 o                         
  -3   4   6      94898.26      94014.67       884.63 o                         
  -2   4   6       1128.18       1084.75        87.58 o                         
  -1   4   6      26047.21      26203.38       500.33 o                         
   0   4   6         36.17        188.36        73.34 o                         
   1   4   6       3075.90       3349.52       240.28 o                         
   2   4   6      32523.02      34210.75       885.08 o                         
   3   4   6       4146.35       4207.56       238.20 o                         
   4   4   6       3772.16       4006.99       231.48 o                         
   5   4   6       2734.37       2741.69       201.60 o                         
   6   4   6       1304.30       1074.31       198.78 o                         
   7   4   6         33.99        227.86       145.51 o                         
   8   4   6        367.84        617.50       189.66 o                         
 -10   5   6       1701.41       1826.70       362.51 o                         
  -9   5   6        474.99        662.39       211.66 o                         
  -8   5   6       3926.74       3494.81       341.78 o                         
  -7   5   6      35007.57      34508.07       829.25 o                         
  -6   5   6      14032.96      13707.95       456.04 o                         
  -5   5   6        460.72        615.42       115.64 o                         
  -4   5   6      10426.36      10139.68       239.90 o                         
  -3   5   6         73.52         72.20        60.14 o                         
  -2   5   6      29226.25      29781.90       566.76 o                         
  -1   5   6      16695.47      16751.70       422.67 o                         
   0   5   6      81167.67      79291.52      1040.01 o                         
   1   5   6       3273.09       4025.14       278.86 o                         
   2   5   6       1263.14       1028.68       169.22 o                         
   3   5   6      12082.92      11370.81       392.92 o                         
   4   5   6        383.08        567.98       107.84 o                         
   5   5   6        911.11       1175.83       149.00 o                         
   6   5   6      19494.30      20069.73       661.39 o                         
   7   5   6       1931.96       1688.51       243.61 o                         
   8   5   6         32.93        139.91       233.39 o                         
 -10   6   6      13222.71      13606.04      1042.63 o                         
  -9   6   6         95.02        321.51       300.47 o                         
  -8   6   6       5177.49       5467.19       387.19 o                         
  -7   6   6       2690.64       2556.17       206.69 o                         
  -6   6   6      23576.40      23858.16       614.13 o                         
  -5   6   6      13373.54      13654.17       507.93 o                         
  -4   6   6     105996.71     107418.79      1232.01 o                         
  -3   6   6        539.55        550.96        80.99 o                         
  -2   6   6       4410.93       4325.66       222.32 o                         
  -1   6   6      48384.60      48097.52       745.97 o                         
   0   6   6       5970.61       6008.38       298.02 o                         
   1   6   6       1027.44       1056.42       140.37 o                         
   2   6   6       3624.57       3536.46       274.96 o                         
   3   6   6       1197.96       1259.64       142.68 o                         
   4   6   6         50.36        133.72        86.74 o                         
   5   6   6          7.39         74.94       126.58 o                         
   6   6   6       2467.18       2425.92       266.10 o                         
   7   6   6       2672.69       2540.59       337.86 o                         
   8   6   6       3968.46       4286.98       463.13 o                         
 -10   7   6       9721.58      11090.07       862.93 o                         
  -9   7   6       2938.55       3123.92       434.38 o                         
  -8   7   6      16121.95      16693.02       705.70 o                         
  -7   7   6       4956.96       5136.62       295.90 o                         
  -6   7   6       4089.30       4704.07       393.24 o                         
  -5   7   6      10041.69       9766.86       437.01 o                         
  -4   7   6       3744.25       4011.90       187.37 o                         
  -3   7   6        638.97        658.75       103.20 o                         
  -2   7   6       1222.41       1162.52       131.12 o                         
  -1   7   6        258.56        374.16       100.99 o                         
   0   7   6       3029.77       2803.48       206.42 o                         
   1   7   6       2775.96       2886.65       229.65 o                         
   2   7   6       1218.21       1318.78       157.26 o                         
   3   7   6        914.10        629.05       127.49 o                         
   4   7   6       3299.64       3605.88       251.04 o                         
   5   7   6       1470.60       1665.37       221.77 o                         
   6   7   6      26320.95      26588.04       923.85 o                         
   7   7   6        894.84        865.13       231.33 o                         
  -9   8   6       3769.78       3231.63       441.77 o                         
  -8   8   6        311.20        444.82       171.65 o                         
  -7   8   6        824.39        637.49       161.47 o                         
  -6   8   6      26381.75      25719.38       802.35 o                         
  -5   8   6         33.97         51.97       123.79 o                         
  -4   8   6      10503.69      10012.68       345.99 o                         
  -3   8   6        326.63        343.81        88.16 o                         
  -2   8   6         24.33        152.63        89.43 o                         
  -1   8   6       2130.84       2175.35       212.87 o                         
   0   8   6       7334.62       7306.59       335.17 o                         
   1   8   6        106.32        292.12       128.54 o                         
   2   8   6      16298.36      16616.29       544.24 o                         
   3   8   6       1085.08        925.39       175.90 o                         
   4   8   6       1939.19       1823.10       210.70 o                         
   5   8   6       2085.77       2201.59       262.48 o                         
   6   8   6      21122.36      21171.94       923.68 o                         
   7   8   6       4495.82       4091.06       425.30 o                         
  -9   9   6        732.20       -317.10       448.87 o                         
  -8   9   6       8984.03       9737.29       640.74 o                         
  -7   9   6       1549.40       1837.08       246.19 o                         
  -6   9   6       1647.27       2114.70       248.62 o                         
  -5   9   6       2664.52       2890.01       245.47 o                         
  -4   9   6       5744.52       6424.51       297.40 o                         
  -3   9   6         65.69        286.11       107.33 o                         
  -2   9   6        355.72        578.29       126.47 o                         
  -1   9   6        554.33        458.70       127.87 o                         
   0   9   6       4597.40       5068.31       315.83 o                         
   1   9   6        102.81         38.17       120.72 o                         
   2   9   6      12199.40      11953.37       482.26 o                         
   3   9   6      10288.50       9797.60       488.94 o                         
   4   9   6      12252.30      12499.06       568.83 o                         
   5   9   6       1400.12       1074.69       206.82 o                         
   6   9   6       1097.98       1067.87       276.19 o                         
  -9  10   6        780.33        243.77       550.37 o                         
  -8  10   6        117.44        615.27       449.68 o                         
  -7  10   6       3474.57       3098.08       396.47 o                         
  -6  10   6        431.17        451.16       175.81 o                         
  -5  10   6        128.28        265.95       156.37 o                         
  -4  10   6        305.01        306.21       101.19 o                         
  -3  10   6        230.54        289.92       115.11 o                         
  -2  10   6       4947.76       5231.99       329.35 o                         
  -1  10   6        185.32        259.65       131.50 o                         
   0  10   6      40246.95      40628.48       946.79 o                         
   1  10   6       1605.33       1728.70       230.69 o                         
   2  10   6      10347.67      10707.95       519.44 o                         
   3  10   6       8650.94       8643.23       500.08 o                         
   4  10   6        250.61         64.09       148.48 o                         
   5  10   6        293.18        145.67       190.77 o                         
  -8  11   6        199.28        369.34       328.82 o                         
  -7  11   6        456.34        386.76       281.22 o                         
  -6  11   6       2290.42       2939.38       441.86 o                         
  -5  11   6         44.81        215.49       197.04 o                         
  -4  11   6      22655.01      23800.81       888.21 o                         
  -3  11   6         83.31        240.98       125.95 o                         
  -2  11   6       9644.21      10071.89       443.56 o                         
  -1  11   6      11759.07      12447.71       494.27 o                         
   0  11   6       1597.76       1837.37       225.42 o                         
   1  11   6        231.21        102.02       163.71 o                         
   2  11   6      25800.89      25452.41       816.94 o                         
   3  11   6      13277.94      13301.46       751.66 o                         
   4  11   6       1076.37        772.56       225.08 o                         
   5  11   6       1071.44       1004.86       251.27 o                         
  -8  12   6       3163.90       3607.85       650.04 o                         
  -7  12   6        439.89        611.97       250.42 o                         
  -6  12   6       3137.16       3647.91       553.56 o                         
  -5  12   6       3421.14       3381.69       433.24 o                         
  -4  12   6       2229.11       1621.12       393.38 o                         
  -3  12   6        800.62        750.54       163.04 o                         
  -2  12   6      12297.86      12556.74       516.37 o                         
  -1  12   6      30010.38      29057.50       854.61 o                         
   0  12   6      16209.29      16979.63       692.67 o                         
   1  12   6        552.31        624.24       198.33 o                         
   2  12   6       3890.31       4006.19       394.95 o                         
   3  12   6       3953.46       3296.65       387.31 o                         
   4  12   6         46.51        -85.48       274.41 o                         
  -7  13   6       1123.96       1148.38       372.94 o                         
  -6  13   6       7839.44       7385.22       807.03 o                         
  -5  13   6       4996.15       5052.27       595.42 o                         
  -4  13   6      37147.80      36279.08      1424.68 o                         
  -3  13   6       1415.89       1009.96       356.58 o                         
  -2  13   6        469.88         66.89       137.52 o                         
  -1  13   6       8035.49       8759.01       517.10 o                         
   0  13   6        445.09        448.37       171.97 o                         
   1  13   6       1743.18       1653.56       280.44 o                         
   2  13   6      24266.95      24690.05      1000.58 o                         
   3  13   6         34.13        355.20       344.75 o                         
  -6  14   6       1541.15       1415.26       339.04 o                         
  -5  14   6       3497.32       2859.05       482.60 o                         
  -4  14   6          1.81        450.29       313.53 o                         
  -3  14   6       2100.05       1787.89       508.87 o                         
  -2  14   6      11837.85      11870.13       693.57 o                         
  -1  14   6       5942.46       5916.97       480.09 o                         
   0  14   6       2300.52       2267.48       317.68 o                         
   1  14   6       5654.49       5789.59       461.22 o                         
  -4  15   6       6864.16       7497.73       765.44 o                         
  -3  15   6       1327.92       1617.42       382.62 o                         
  -2  15   6       2605.42       2348.02       351.71 o                         
  -1  15   6       7015.61       5772.81       513.03 o                         
   1 -15   7       9536.61      10192.58       679.72 o                         
   2 -15   7       3444.12       4363.28       468.35 o                         
   3 -15   7       1121.45        808.27       240.77 o                         
  -1 -14   7          1.04        158.09       244.99 o                         
   0 -14   7         17.37       -208.52       239.30 o                         
   1 -14   7      13675.44      13764.59       759.43 o                         
   2 -14   7       5485.83       4904.19       456.97 o                         
   3 -14   7       1935.16       1835.67       295.13 o                         
   4 -14   7        113.53        220.02       221.93 o                         
   5 -14   7       1591.92       1805.42       374.37 o                         
  -3 -13   7       8400.28       8045.92       625.71 o                         
  -2 -13   7       2361.36       1571.78       332.12 o                         
  -1 -13   7      10923.37      10832.00       652.26 o                         
   0 -13   7         16.39        168.21       202.30 o                         
   1 -13   7       4984.38       4751.96       403.51 o                         
   2 -13   7       2794.15       3369.15       338.55 o                         
   3 -13   7         88.72         61.89       191.45 o                         
   4 -13   7        738.47        607.89       207.58 o                         
   5 -13   7      19455.62      20155.40       995.65 o                         
   6 -13   7        354.77        423.97       262.07 o                         
  -4 -12   7        845.37        726.24       216.38 o                         
  -3 -12   7       8532.27       8495.37       525.38 o                         
  -2 -12   7       1442.63       1286.22       197.73 o                         
  -1 -12   7          9.90         26.76       180.23 o                         
   0 -12   7        141.68         73.94       162.95 o                         
   1 -12   7      14093.84      14670.26       675.42 o                         
   2 -12   7       4399.31       4985.01       397.28 o                         
   3 -12   7        440.71       1059.39       266.25 o                         
   4 -12   7       4379.02       5223.56       436.62 o                         
   5 -12   7        973.40       1235.58       315.48 o                         
   6 -12   7       2847.29       3011.27       367.61 o                         
   7 -12   7      14003.93      13809.33       863.03 o                         
  -5 -11   7        606.45        800.24       233.65 o                         
  -4 -11   7       2059.29       1950.81       265.30 o                         
  -3 -11   7       4754.43       5133.97       410.89 o                         
  -2 -11   7       5508.98       5278.66       386.21 o                         
  -1 -11   7         92.09        112.16       158.26 o                         
   0 -11   7         34.82         50.74       114.82 o                         
   1 -11   7         10.39        197.83       161.31 o                         
   2 -11   7       4485.32       4570.14       364.73 o                         
   3 -11   7       4962.85       5282.41       375.26 o                         
   4 -11   7       6446.71       6780.31       448.90 o                         
   5 -11   7      37468.57      36969.26      1078.47 o                         
   6 -11   7       1411.32       1580.39       296.42 o                         
   7 -11   7        632.63        675.07       231.34 o                         
   8 -11   7        245.27        844.50       332.01 o                         
  -6 -10   7        927.97       1146.25       364.38 o                         
  -5 -10   7       4844.50       5179.84       448.80 o                         
  -4 -10   7        422.57        474.94       175.09 o                         
  -3 -10   7       3157.18       2485.65       347.15 o                         
  -2 -10   7       6625.87       7134.30       388.63 o                         
  -1 -10   7        314.05        164.44       123.02 o                         
   0 -10   7          4.13        -28.52       107.93 o                         
   1 -10   7      61099.85      60025.70      1000.12 o                         
   2 -10   7         24.71        209.60       138.36 o                         
   3 -10   7        808.44        576.50       163.42 o                         
   4 -10   7       8311.34       8145.98       465.09 o                         
   5 -10   7       1168.59       1043.10       223.21 o                         
   6 -10   7       1442.50       1608.38       263.95 o                         
   7 -10   7      14750.84      15953.31       887.81 o                         
   8 -10   7      11671.52      12424.73       899.18 o                         
  -6  -9   7        168.90         96.94       183.80 o                         
  -5  -9   7       1101.64        808.07       225.72 o                         
  -4  -9   7        152.52        211.87       137.83 o                         
  -3  -9   7      19116.62      18236.80       623.02 o                         
  -2  -9   7          3.36         58.47       107.48 o                         
  -1  -9   7         45.41         86.32        98.16 o                         
   0  -9   7      16877.23      17251.32       481.88 o                         
   1  -9   7       3650.43       3550.94       228.70 o                         
   2  -9   7       3680.66       4025.14       260.31 o                         
   3  -9   7      16975.76      16861.19       628.02 o                         
   4  -9   7      20150.60      20117.39       583.27 o                         
   5  -9   7        921.14        886.97       142.72 o                         
   6  -9   7        298.67        422.19       162.67 o                         
   7  -9   7       1521.26       1696.81       243.77 o                         
   8  -9   7       1420.57       1242.59       273.30 o                         
   9  -9   7       2673.19       3497.01       475.86 o                         
  -7  -8   7        596.92        396.82       195.58 o                         
  -6  -8   7        370.27        359.89       165.45 o                         
  -5  -8   7       1464.27       1020.90       198.72 o                         
  -4  -8   7       5771.69       6476.81       365.98 o                         
  -3  -8   7       2390.72       2267.37       214.16 o                         
  -2  -8   7        824.75        763.08       130.20 o                         
  -1  -8   7      15152.68      15040.41       476.94 o                         
   0  -8   7      11489.10      11570.28       381.62 o                         
   1  -8   7      28346.93      28233.62       593.58 o                         
   2  -8   7       4634.08       4614.73       172.52 o                         
   3  -8   7         82.13        114.53       106.18 o                         
   4  -8   7       1814.50       1564.40       214.35 o                         
   5  -8   7      25493.31      25120.30       734.53 o                         
   6  -8   7       1814.57       1873.05       253.73 o                         
   7  -8   7      13763.30      13141.25       794.27 o                         
   8  -8   7        255.16        348.97       226.69 o                         
   9  -8   7        821.42        900.83       360.69 o                         
  -7  -7   7       1313.00       1477.93       204.08 o                         
  -6  -7   7      11065.78      11231.66       523.15 o                         
  -5  -7   7      15281.74      14596.10       555.51 o                         
  -4  -7   7       1081.06        908.68       138.38 o                         
  -3  -7   7      34516.42      33969.13       650.68 o                         
  -2  -7   7       4471.42       4585.80       276.20 o                         
  -1  -7   7       9728.87       9542.83       332.36 o                         
   0  -7   7         51.76        151.57        71.80 o                         
   1  -7   7      29814.02      28334.87       403.97 o                         
   2  -7   7      15538.13      14854.02       367.06 o                         
   3  -7   7      14780.95      13981.45       418.52 o                         
   4  -7   7       1352.55       1462.89       126.78 o                         
   5  -7   7       1957.81       2112.99       217.88 o                         
   6  -7   7       4149.55       4211.10       353.42 o                         
   7  -7   7       8177.50       7755.03       555.50 o                         
   8  -7   7       4186.40       4625.17       461.44 o                         
   9  -7   7        701.45        571.53       233.62 o                         
  -8  -6   7        708.02        985.15       209.92 o                         
  -7  -6   7       4695.28       4795.99       363.91 o                         
  -6  -6   7       3585.11       3700.98       273.72 o                         
  -5  -6   7       3337.66       2825.37       233.17 o                         
  -4  -6   7        585.75        631.98       106.34 o                         
  -3  -6   7       8660.20       8769.20       312.60 o                         
  -2  -6   7      42610.61      40950.99       796.53 o                         
  -1  -6   7      16058.70      16365.87       413.94 o                         
   0  -6   7       7045.52       6742.63       212.99 o                         
   1  -6   7       7969.59       7994.57       267.40 o                         
   2  -6   7       4896.82       5214.80       199.75 o                         
   3  -6   7      11579.41      11007.96       305.60 o                         
   4  -6   7        295.92        229.01        77.98 o                         
   5  -6   7      14009.80      14307.01       472.18 o                         
   6  -6   7       8384.05       7815.49       440.22 o                         
   7  -6   7       2075.93       1853.64       300.30 o                         
   8  -6   7       1170.00       1177.65       277.77 o                         
   9  -6   7         21.82        516.79       258.40 o                         
  -8  -5   7       3090.71       3119.49       310.40 o                         
  -7  -5   7         21.61         94.55       149.49 o                         
  -6  -5   7      10696.64      10487.30       452.00 o                         
  -5  -5   7      26503.15      26477.23       675.98 o                         
  -4  -5   7      14116.28      13658.68       359.35 o                         
  -3  -5   7      12753.42      12313.07       346.76 o                         
  -2  -5   7      24524.19      24358.24       569.11 o                         
  -1  -5   7       2421.40       2260.09       137.86 o                         
   0  -5   7        720.10        691.11        83.53 o                         
   1  -5   7     143626.70     140803.83      1488.04 o                         
   2  -5   7       5144.67       4925.89       209.08 o                         
   3  -5   7       4922.53       4841.05       231.77 o                         
   4  -5   7       4431.21       4179.68       231.03 o                         
   5  -5   7        312.48        258.75        81.98 o                         
   6  -5   7       1813.53       1609.38       182.26 o                         
   7  -5   7      11147.90      10562.40       653.00 o                         
   8  -5   7      28425.70      28536.35      1217.94 o                         
   9  -5   7       3588.79       3945.27       511.73 o                         
  -9  -4   7      22552.34      24221.52      1084.20 o                         
  -8  -4   7       7665.87       8472.72       487.66 o                         
  -7  -4   7       3373.24       3095.01       268.52 o                         
  -6  -4   7      10945.11      11121.65       446.68 o                         
  -5  -4   7       2209.94       2401.05       182.39 o                         
  -4  -4   7       1131.31       1242.42        86.64 o                         
  -3  -4   7      98751.52      97942.78       975.02 o                         
  -2  -4   7       7073.74       6966.04       266.61 o                         
  -1  -4   7       2782.58       2820.87       152.48 o                         
   0  -4   7         92.27         57.25        74.89 o                         
   1  -4   7       4361.16       4359.66       232.93 o                         
   2  -4   7       1994.68       2073.75       165.33 o                         
   3  -4   7        360.29        252.72        98.57 o                         
   4  -4   7      26524.73      26109.15       561.74 o                         
   5  -4   7       6132.14       6503.00       331.80 o                         
   6  -4   7        365.76        260.78       182.49 o                         
   7  -4   7         20.41        -57.38       128.28 o                         
   8  -4   7       4077.82       3808.58       382.56 o                         
   9  -4   7       2460.82       1913.76       516.19 o                         
  -9  -3   7       1580.54       2154.85       340.37 o                         
  -8  -3   7         80.34        166.92       224.61 o                         
  -7  -3   7      10819.17      10797.71       473.50 o                         
  -6  -3   7      24092.36      24209.21       644.57 o                         
  -5  -3   7      28439.83      28723.07       609.75 o                         
  -4  -3   7        402.17        440.57        81.15 o                         
  -3  -3   7      15481.90      15277.24       314.62 o                         
  -2  -3   7       8195.20       7852.95       254.36 o                         
  -1  -3   7        932.34        818.90        97.74 o                         
   0  -3   7       1527.63       1569.62       147.59 o                         
   1  -3   7      43559.55      42578.80       698.38 o                         
   2  -3   7       3523.40       3930.33       227.42 o                         
   3  -3   7         30.40         31.04        72.79 o                         
   4  -3   7      16868.62      16457.93       448.04 o                         
   5  -3   7         90.07        129.07       105.83 o                         
   6  -3   7         82.02        372.00       167.94 o                         
   7  -3   7      94750.77      89949.48      1863.15 o                         
   8  -3   7      17305.23      17771.54       740.60 o                         
   9  -3   7       4309.58       3825.87       492.70 o                         
  -9  -2   7      34624.88      36229.44      1294.00 o                         
  -8  -2   7       1451.87       1705.87       346.78 o                         
  -7  -2   7       3526.99       3784.59       275.62 o                         
  -6  -2   7      22978.27      22801.15       566.20 o                         
  -5  -2   7       7571.87       7714.20       305.63 o                         
  -4  -2   7        111.04        188.74        74.71 o                         
  -3  -2   7      90841.80      90596.23       815.66 o                         
  -2  -2   7        224.51        279.82        54.68 o                         
  -1  -2   7        402.02        434.46        68.71 o                         
   0  -2   7       8625.32       8955.03       283.32 o                         
   1  -2   7         25.88         86.30        74.20 o                         
   2  -2   7        302.14        190.24        61.64 o                         
   3  -2   7      50969.24      47950.66       772.42 o                         
   4  -2   7      63708.62      61648.69       932.74 o                         
   5  -2   7      21688.26      21485.44       615.12 o                         
   6  -2   7       8812.96       9036.38       435.31 o                         
   7  -2   7        228.03        434.23       150.77 o                         
   8  -2   7         98.10        -74.51       157.20 o                         
   9  -2   7       3993.47       4327.53       419.60 o                         
  -9  -1   7       2037.42       2418.95       327.29 o                         
  -8  -1   7         48.22        153.90       177.36 o                         
  -7  -1   7      22127.67      22248.98       577.27 o                         
  -6  -1   7       5040.63       5320.60       264.43 o                         
  -5  -1   7        653.37        577.35       118.00 o                         
  -4  -1   7       1555.84       1587.93       104.46 o                         
  -3  -1   7         45.82         66.40        48.85 o                         
  -2  -1   7       3198.56       3163.92       125.10 o                         
  -1  -1   7       4069.61       4260.86       171.08 o                         
   0  -1   7      40016.77      39362.61       637.02 o                         
   1  -1   7      92317.79      89089.23       927.08 o                         
   2  -1   7       6838.89       7052.96       234.41 o                         
   3  -1   7        124.52         55.14        61.70 o                         
   4  -1   7      14088.63      12963.14       377.53 o                         
   5  -1   7      13767.82      13032.45       397.55 o                         
   6  -1   7       4324.04       4656.68       314.05 o                         
   7  -1   7      56848.61      57268.57      1252.88 o                         
   8  -1   7       3671.84       3826.86       339.94 o                         
   9  -1   7         27.10         57.21       211.70 o                         
 -10   0   7       5546.45       6102.33       552.29 o                         
  -9   0   7      15164.02      16056.52       827.24 o                         
  -8   0   7        589.04        634.98       179.91 o                         
  -7   0   7       1335.73       1489.69       149.38 o                         
  -6   0   7       3543.63       3428.07       208.71 o                         
  -5   0   7        275.10        271.50        86.52 o                         
  -4   0   7       3781.03       3680.49       179.45 o                         
  -3   0   7      72085.34      73178.55       767.45 o                         
  -2   0   7      11508.06      11111.70       250.99 o                         
  -1   0   7        779.50        846.60        64.51 o                         
   0   0   7      48487.37      48651.38       865.69 o                         
   1   0   7      33555.90      32204.98       533.85 o                         
   2   0   7       1906.59       1877.44       123.38 o                         
   3   0   7     151901.27     148336.89      1924.40 o                         
   4   0   7      29483.07      28419.02       599.14 o                         
   5   0   7        416.49        379.14        89.76 o                         
   6   0   7      13329.66      13447.94       531.11 o                         
   7   0   7         11.61       -133.92       153.19 o                         
   8   0   7       1802.28       1623.28       228.78 o                         
   9   0   7        815.82        566.21       183.19 o                         
 -10   1   7       2312.72       3008.34       420.44 o                         
  -9   1   7       5317.69       5394.59       482.36 o                         
  -8   1   7        259.10        463.59       215.53 o                         
  -7   1   7       6983.32       7240.16       384.43 o                         
  -6   1   7        330.53        381.86       102.72 o                         
  -5   1   7        144.56        159.74        40.81 o                         
  -4   1   7       4602.72       4628.13       164.07 o                         
  -3   1   7       5568.03       5343.06       172.14 o                         
  -2   1   7       4707.36       5115.58       155.85 o                         
  -1   1   7      54684.59      53012.28       556.67 o                         
   0   1   7      68067.28      66183.25       812.34 o                         
   1   1   7      21935.22      22143.31       435.52 o                         
   2   1   7       9601.94       9926.87       348.88 o                         
   3   1   7       3448.02       3591.67       209.99 o                         
   4   1   7       6319.52       5982.96       233.81 o                         
   5   1   7       6209.80       6363.38       314.45 o                         
   6   1   7       1872.58       1777.94       204.64 o                         
   7   1   7      10310.43      10955.33       547.98 o                         
   8   1   7         29.09         -6.50       199.05 o                         
   9   1   7        908.39        883.63       246.05 o                         
 -10   2   7       2333.37       2053.01       332.43 o                         
  -9   2   7       1022.30        922.95       273.69 o                         
  -8   2   7        569.16        591.47       168.93 o                         
  -7   2   7          7.89        -31.59       130.32 o                         
  -6   2   7       4400.06       4364.62       211.05 o                         
  -5   2   7       1922.64       2123.93       125.25 o                         
  -4   2   7       8297.00       8456.69       213.02 o                         
  -3   2   7      83833.20      83484.40       804.43 o                         
  -2   2   7      16135.55      16148.78       294.03 o                         
  -1   2   7       8190.73       8207.60       242.96 o                         
   0   2   7        257.57        422.29        95.40 o                         
   1   2   7      55727.73      55168.63       835.23 o                         
   2   2   7       8564.60       8423.06       323.67 o                         
   3   2   7      36309.20      36023.38       728.22 o                         
   4   2   7         65.31         69.20        91.80 o                         
   5   2   7       3118.88       2863.50       217.28 o                         
   6   2   7      12471.94      11855.02       536.11 o                         
   7   2   7       8620.57       8475.10       508.60 o                         
   8   2   7        686.06        904.56       199.82 o                         
   9   2   7       3964.19       3896.25       378.91 o                         
 -10   3   7        309.13        308.36       243.99 o                         
  -9   3   7       6063.60       6971.57       496.33 o                         
  -8   3   7         99.16        275.12       174.55 o                         
  -7   3   7      22817.90      23410.91       694.72 o                         
  -6   3   7      24536.27      23616.72       647.48 o                         
  -5   3   7         97.91        184.76        85.69 o                         
  -4   3   7        556.37        597.64        56.77 o                         
  -3   3   7     122242.72     120555.61      1575.83 o                         
  -2   3   7      26570.81      26940.09       506.00 o                         
  -1   3   7      36560.85      37152.39       661.74 o                         
   0   3   7      12100.81      12165.39       346.03 o                         
   1   3   7        438.71        448.24       119.43 o                         
   2   3   7       8133.85       7994.67       352.21 o                         
   3   3   7       9365.43       9725.27       433.65 o                         
   4   3   7        280.20        381.45       126.76 o                         
   5   3   7        114.17        133.20       110.41 o                         
   6   3   7       1861.96       1762.83       229.53 o                         
   7   3   7       3204.10       3174.38       310.51 o                         
   8   3   7         85.98          4.18       156.71 o                         
   9   3   7        516.23        314.19       278.93 o                         
 -10   4   7       2173.32       1693.96       296.52 o                         
  -9   4   7       1551.02       1358.62       333.11 o                         
  -8   4   7       1223.91       1110.87       206.59 o                         
  -7   4   7      14258.19      13730.57       511.27 o                         
  -6   4   7       9121.36       8538.75       369.31 o                         
  -5   4   7      20966.21      21403.15       506.29 o                         
  -4   4   7      32460.70      31300.44       459.30 o                         
  -3   4   7       1272.77       1390.30       104.59 o                         
  -2   4   7       5291.43       5418.27       213.08 o                         
  -1   4   7        312.45        311.65       102.24 o                         
   0   4   7      16607.23      16096.54       452.89 o                         
   1   4   7      28185.24      28197.82       734.58 o                         
   2   4   7       9592.15      10035.70       485.03 o                         
   3   4   7      11202.00      11016.23       454.42 o                         
   4   4   7       2407.47       2597.58       197.46 o                         
   5   4   7       3089.48       3329.56       226.16 o                         
   6   4   7        536.34        878.47       175.54 o                         
   7   4   7      16709.09      17035.35       722.69 o                         
   8   4   7       2053.54       2315.95       302.83 o                         
 -10   5   7       1206.39        518.55       362.44 o                         
  -9   5   7      14833.80      14745.35       756.48 o                         
  -8   5   7       5849.67       5830.97       414.00 o                         
  -7   5   7       3191.19       3402.25       233.54 o                         
  -6   5   7       9112.35       9709.77       384.02 o                         
  -5   5   7       1418.76       1418.21       159.00 o                         
  -4   5   7      18557.28      18297.27       344.70 o                         
  -3   5   7      97997.70      98172.59      1166.21 o                         
  -2   5   7        293.61        288.45        85.36 o                         
  -1   5   7       3968.66       3980.81       215.29 o                         
   0   5   7      15529.29      15122.44       419.07 o                         
   1   5   7      21396.56      22337.40       728.01 o                         
   2   5   7      10146.46       9762.08       498.80 o                         
   3   5   7      23085.25      23112.27       612.07 o                         
   4   5   7        622.10        660.11       149.41 o                         
   5   5   7        558.84        361.94       121.69 o                         
   6   5   7        260.78        724.20       182.05 o                         
   7   5   7         33.46        363.45       158.67 o                         
   8   5   7        456.80        307.96       189.91 o                         
 -10   6   7       5966.81       6790.54       680.96 o                         
  -9   6   7         29.97         71.90       238.79 o                         
  -8   6   7       3405.86       3472.50       316.66 o                         
  -7   6   7      52721.12      50916.99       938.15 o                         
  -6   6   7      12857.79      12784.17       544.30 o                         
  -5   6   7       6023.36       6033.43       330.12 o                         
  -4   6   7       1150.00       1018.32       118.61 o                         
  -3   6   7       5821.72       5639.27       239.76 o                         
  -2   6   7      10443.12      10304.53       338.73 o                         
  -1   6   7      10005.20       9601.03       374.42 o                         
   0   6   7       2567.16       2599.63       231.69 o                         
   1   6   7       1076.00       1087.48       164.60 o                         
   2   6   7        307.89        347.75       132.22 o                         
   3   6   7        314.63        425.42       114.15 o                         
   4   6   7       2165.24       1452.12       208.54 o                         
   5   6   7        763.25        879.25       203.42 o                         
   6   6   7       9364.23       9508.16       549.26 o                         
   7   6   7      26992.70      26539.91      1030.19 o                         
 -10   7   7      16041.45      16726.07      1069.84 o                         
  -9   7   7       9450.85      10438.40       800.06 o                         
  -8   7   7       1543.07       1193.86       244.38 o                         
  -7   7   7        362.71        110.20       123.82 o                         
  -6   7   7      11420.57      11887.29       563.12 o                         
  -5   7   7       1542.58       1520.66       181.77 o                         
  -4   7   7       9277.23       9285.99       323.14 o                         
  -3   7   7      37807.06      37508.64       711.42 o                         
  -2   7   7      15941.21      15957.35       460.95 o                         
  -1   7   7          0.15        -25.51        78.02 o                         
   0   7   7        878.11        860.05       141.32 o                         
   1   7   7       2381.67       2239.99       214.36 o                         
   2   7   7       1551.70       1366.89       207.52 o                         
   3   7   7      49186.11      48029.49       964.29 o                         
   4   7   7       6955.90       6996.61       361.41 o                         
   5   7   7       2469.08       2431.06       304.97 o                         
   6   7   7      14275.50      13226.63       668.24 o                         
   7   7   7       1167.11        817.65       243.34 o                         
  -9   8   7       3362.08       5454.73       725.57 o                         
  -8   8   7       4103.94       4085.20       458.93 o                         
  -7   8   7      44535.62      45174.70      1169.72 o                         
  -6   8   7       5950.27       6376.01       392.01 o                         
  -5   8   7        413.51        435.49       125.47 o                         
  -4   8   7       3139.11       3176.45       258.26 o                         
  -3   8   7       7788.92       7796.10       345.76 o                         
  -2   8   7       2854.76       2912.34       215.89 o                         
  -1   8   7       8160.38       7919.62       342.40 o                         
   0   8   7      17858.86      17287.94       566.73 o                         
   1   8   7       4438.11       4223.60       289.20 o                         
   2   8   7       6841.36       6945.13       399.77 o                         
   3   8   7         83.52         58.91       145.84 o                         
   4   8   7        620.73        307.66       149.41 o                         
   5   8   7      15973.24      15721.02       675.86 o                         
   6   8   7      10484.00      10490.27       619.37 o                         
  -9   9   7       4617.48       4858.27       916.27 o                         
  -8   9   7       1614.24       1358.35       310.34 o                         
  -7   9   7        423.85         79.01       168.09 o                         
  -6   9   7       2817.69       3085.34       305.29 o                         
  -5   9   7         44.61        248.64       133.44 o                         
  -4   9   7      15935.90      16241.08       482.14 o                         
  -3   9   7       6603.51       7315.52       346.57 o                         
  -2   9   7        388.42        546.47       134.83 o                         
  -1   9   7       4248.08       4359.73       302.61 o                         
   0   9   7        482.62        599.95       141.46 o                         
   1   9   7      18448.73      18271.17       624.11 o                         
   2   9   7       9572.08       8819.20       474.96 o                         
   3   9   7      61344.98      59539.32      1339.07 o                         
   4   9   7         84.48        260.92       171.74 o                         
   5   9   7        962.87       1172.59       212.59 o                         
   6   9   7      11684.42      12937.53       759.32 o                         
  -9  10   7       1362.92        230.09       458.83 o                         
  -8  10   7       5447.58       4872.17       688.82 o                         
  -7  10   7       7601.16       7575.96       608.59 o                         
  -6  10   7       3362.81       2710.37       326.29 o                         
  -5  10   7        662.58        593.49       171.98 o                         
  -4  10   7        599.61        534.90       132.37 o                         
  -3  10   7      14238.94      14530.53       570.41 o                         
  -2  10   7        291.43        191.62       120.53 o                         
  -1  10   7      52242.60      51610.95      1083.97 o                         
   0  10   7       1503.12       1368.67       225.32 o                         
   1  10   7       3216.07       3033.58       285.29 o                         
   2  10   7      18557.79      18571.44       685.63 o                         
   3  10   7        727.36        733.38       171.53 o                         
   4  10   7       3583.66       2905.09       335.27 o                         
   5  10   7       6457.10       7244.87       519.73 o                         
  -8  11   7        117.99        207.80       383.96 o                         
  -7  11   7       1532.32       1450.01       398.42 o                         
  -6  11   7       2052.94       1537.35       315.64 o                         
  -5  11   7       7895.11       8423.69       642.70 o                         
  -4  11   7       9717.41      10511.71       632.27 o                         
  -3  11   7      11764.17      11697.40       477.42 o                         
  -2  11   7      11405.91      11923.45       520.47 o                         
  -1  11   7         17.33        197.94       180.54 o                         
   0  11   7       1568.73       1561.92       241.75 o                         
   1  11   7      18004.94      18044.71       773.12 o                         
   2  11   7      14122.17      13973.95       614.14 o                         
   3  11   7       3180.27       3127.32       393.07 o                         
   4  11   7        506.05        561.06       228.69 o                         
  -8  12   7       4848.93       4670.66       806.27 o                         
  -7  12   7       6335.93       6556.13       732.62 o                         
  -6  12   7       4640.00       4422.12       503.41 o                         
  -5  12   7        632.99        325.22       316.71 o                         
  -4  12   7       1116.89       1381.51       300.14 o                         
  -3  12   7      36191.11      35385.04       958.00 o                         
  -2  12   7      11640.95      11127.96       524.08 o                         
  -1  12   7      17615.17      17132.79       694.99 o                         
   0  12   7        339.77        514.34       203.48 o                         
   1  12   7       2165.89       1717.17       293.40 o                         
   2  12   7       4387.74       5108.74       461.99 o                         
   3  12   7       5038.49       4769.70       462.96 o                         
  -7  13   7      16052.39      15604.95      1366.04 o                         
  -6  13   7         66.97        303.85       263.31 o                         
  -5  13   7      17456.99      18801.02      1044.20 o                         
  -4  13   7       1109.43        873.00       345.21 o                         
  -3  13   7        224.10        261.57       399.02 o                         
  -2  13   7       7095.15       7045.52       481.53 o                         
  -1  13   7        816.87        847.37       203.77 o                         
   0  13   7       4161.79       3688.10       369.88 o                         
   1  13   7       2767.04       3227.63       379.61 o                         
   2  13   7         18.41        188.68       230.02 o                         
  -6  14   7       3975.67       2185.09       766.18 o                         
  -5  14   7          0.40        -90.77       385.96 o                         
  -4  14   7       8435.01       9764.00       777.91 o                         
  -3  14   7      11781.60      12307.78       847.76 o                         
  -2  14   7        665.04        780.36       221.59 o                         
  -1  14   7         58.58        467.01       200.52 o                         
   0  14   7       1874.25       1787.04       307.77 o                         
   1  14   7        439.29         87.64       216.84 o                         
  -3  15   7        176.84        266.96       332.63 o                         
  -2  15   7       2574.01       2652.72       481.72 o                         
  -1 -14   8        788.90        909.70       232.02 o                         
   0 -14   8       2861.42       2779.46       359.11 o                         
   1 -14   8         74.67        145.42       206.22 o                         
   2 -14   8       5843.96       6381.73       567.51 o                         
   3 -14   8         73.75        306.53       239.06 o                         
   4 -14   8        168.62        250.17       195.79 o                         
   5 -14   8        966.87       1320.63       323.40 o                         
  -3 -13   8        321.66        548.17       267.99 o                         
  -2 -13   8      19066.86      20472.47       992.37 o                         
  -1 -13   8         81.59        375.78       326.93 o                         
   0 -13   8        108.91          2.64       174.63 o                         
   1 -13   8       2253.12       2176.80       339.90 o                         
   2 -13   8       2445.78       2007.05       291.73 o                         
   3 -13   8       4735.63       4867.84       436.07 o                         
   4 -13   8       7701.07       7673.17       557.92 o                         
   5 -13   8         20.70        124.26       234.39 o                         
   6 -13   8       2180.49       2264.09       434.08 o                         
  -4 -12   8        694.25        569.61       232.62 o                         
  -3 -12   8        459.38        241.22       169.85 o                         
  -2 -12   8       8067.44       7617.19       504.43 o                         
  -1 -12   8       6112.80       6207.67       481.42 o                         
   0 -12   8        373.64        578.53       203.39 o                         
   1 -12   8        254.79        369.39       173.26 o                         
   2 -12   8        665.01        888.57       250.53 o                         
   3 -12   8       3565.56       3533.56       352.46 o                         
   4 -12   8        472.86        281.39       176.79 o                         
   5 -12   8       1218.58       1196.84       253.03 o                         
   6 -12   8      19658.21      21558.82      1082.88 o                         
   7 -12   8       1885.84       1942.99       360.90 o                         
  -5 -11   8       3213.61       2651.05       342.42 o                         
  -4 -11   8        677.10        701.65       272.79 o                         
  -3 -11   8         80.52        418.55       211.92 o                         
  -2 -11   8       2668.60       2491.37       272.90 o                         
  -1 -11   8       2375.99       2607.96       275.63 o                         
   0 -11   8        955.80        681.18       173.44 o                         
   1 -11   8       3600.43       3498.39       326.16 o                         
   2 -11   8      41770.57      42087.86      1184.21 o                         
   3 -11   8       4043.47       4328.27       346.80 o                         
   4 -11   8      21358.34      21614.26       803.10 o                         
   5 -11   8      10752.42      11731.52       662.41 o                         
   6 -11   8          5.18         87.60       189.15 o                         
   7 -11   8         30.85       -231.67       231.67 o                         
   8 -11   8      12424.04      12897.00       950.31 o                         
  -5 -10   8       1234.82       1113.93       250.75 o                         
  -4 -10   8       3252.29       3701.24       345.23 o                         
  -3 -10   8       1226.89       1076.13       277.88 o                         
  -2 -10   8      28584.87      28406.06       840.24 o                         
  -1 -10   8       9765.42       9356.22       441.43 o                         
   0 -10   8       6742.07       6946.39       372.63 o                         
   1 -10   8       9214.61       9159.61       443.86 o                         
   2 -10   8       1878.00       1977.61       311.46 o                         
   3 -10   8       1234.95        976.93       176.46 o                         
   4 -10   8      19315.01      18338.68       714.91 o                         
   5 -10   8      19545.92      19980.04       784.82 o                         
   6 -10   8       7088.15       6265.92       490.69 o                         
   7 -10   8       1280.30       1595.26       292.85 o                         
   8 -10   8        151.00        304.96       265.31 o                         
  -6  -9   8       6785.64       7045.11       549.00 o                         
  -5  -9   8       8167.58       8001.11       505.61 o                         
  -4  -9   8        770.67        956.75       190.58 o                         
  -3  -9   8       1001.62        710.47       149.75 o                         
  -2  -9   8         27.86        167.54       125.43 o                         
  -1  -9   8      15337.44      15340.42       511.04 o                         
   0  -9   8       2489.35       2175.13       194.33 o                         
   1  -9   8      17727.69      17550.58       550.87 o                         
   2  -9   8      69412.52      71818.80      1510.67 o                         
   3  -9   8      10607.93      10151.15       496.93 o                         
   4  -9   8       5516.03       5502.20       375.09 o                         
   5  -9   8       6354.18       6090.28       417.92 o                         
   6  -9   8         14.01        267.99       162.13 o                         
   7  -9   8        683.56        480.14       224.13 o                         
   8  -9   8      16814.21      17775.69      1072.43 o                         
  -7  -8   8          1.29         60.45       337.73 o                         
  -6  -8   8       1181.86        800.70       209.99 o                         
  -5  -8   8      15472.15      15691.87       679.45 o                         
  -4  -8   8        343.67        236.87       135.07 o                         
  -3  -8   8         60.25         88.05       117.01 o                         
  -2  -8   8     129617.92     129908.48      1603.15 o                         
  -1  -8   8      12458.71      12343.61       438.90 o                         
   0  -8   8       2943.43       3015.22       218.83 o                         
   1  -8   8      18764.71      18772.47       527.23 o                         
   2  -8   8        372.36        300.07       119.19 o                         
   3  -8   8       5293.80       5340.69       346.14 o                         
   4  -8   8      23137.57      22380.22       677.10 o                         
   5  -8   8       2685.38       2386.59       225.78 o                         
   6  -8   8        378.36        462.51       152.74 o                         
   7  -8   8        353.44        501.69       211.89 o                         
   8  -8   8          6.70        221.00       277.36 o                         
   9  -8   8       2566.49       3507.26       515.22 o                         
  -7  -7   8        876.05       1015.29       240.69 o                         
  -6  -7   8      43694.26      41903.94      1034.88 o                         
  -5  -7   8      14314.89      13965.69       553.53 o                         
  -4  -7   8        982.29       1105.69       147.85 o                         
  -3  -7   8       7212.68       7105.00       331.40 o                         
  -2  -7   8         14.15         53.43        99.23 o                         
  -1  -7   8       2971.48       3106.25       190.54 o                         
   0  -7   8       5547.49       5281.75       211.95 o                         
   1  -7   8      19936.76      19040.95       485.64 o                         
   2  -7   8      11964.07      11898.27       326.30 o                         
   3  -7   8        314.89        183.11       119.58 o                         
   4  -7   8       2899.38       2986.06       232.20 o                         
   5  -7   8       9809.61       9679.42       454.22 o                         
   6  -7   8        716.54        454.51       171.81 o                         
   7  -7   8         96.63         95.50       179.31 o                         
   8  -7   8      22936.37      22744.59      1059.66 o                         
   9  -7   8        222.02        219.12       219.75 o                         
  -8  -6   8       3018.71       2957.61       316.85 o                         
  -7  -6   8       1840.31       1663.92       233.02 o                         
  -6  -6   8         67.97         23.04       141.86 o                         
  -5  -6   8       8816.37       8959.00       430.03 o                         
  -4  -6   8        256.05        322.52       105.38 o                         
  -3  -6   8      26407.75      25368.36       585.28 o                         
  -2  -6   8      80398.52      79690.07      1163.77 o                         
  -1  -6   8       5555.43       5876.38       255.19 o                         
   0  -6   8        985.69        863.64       114.84 o                         
   1  -6   8      21507.62      21770.41       548.90 o                         
   2  -6   8       5882.93       5525.33       239.12 o                         
   3  -6   8       1169.40       1129.50       127.45 o                         
   4  -6   8      49307.33      47889.64      1005.94 o                         
   5  -6   8       1624.28       1495.11       171.23 o                         
   6  -6   8       1132.31       1138.35       227.83 o                         
   7  -6   8       3891.32       3792.86       365.01 o                         
   8  -6   8        122.81        465.80       236.40 o                         
   9  -6   8         97.07        529.52       283.64 o                         
  -8  -5   8        224.00        139.16       195.80 o                         
  -7  -5   8        916.38        919.59       168.58 o                         
  -6  -5   8      60513.57      58982.05      1166.56 o                         
  -5  -5   8       5547.82       4709.11       303.67 o                         
  -4  -5   8        850.64        785.09        94.37 o                         
  -3  -5   8       5240.07       5216.03       256.13 o                         
  -2  -5   8      16594.21      16063.81       444.70 o                         
  -1  -5   8        129.52        198.29        81.46 o                         
   0  -5   8      16274.39      16729.45       483.61 o                         
   1  -5   8       1195.82       1179.86       156.00 o                         
   2  -5   8       8036.33       7609.26       304.06 o                         
   3  -5   8         45.11         13.79        82.66 o                         
   4  -5   8        466.37        574.24       126.35 o                         
   5  -5   8       1031.61       1045.23       130.62 o                         
   6  -5   8        780.49        656.45       145.84 o                         
   7  -5   8      24296.79      23729.16      1001.20 o                         
   8  -5   8       7502.77       7852.46       641.17 o                         
   9  -5   8        588.32        252.35       363.28 o                         
  -9  -4   8       6226.89       6351.86       562.79 o                         
  -8  -4   8        128.05        156.91       242.84 o                         
  -7  -4   8         24.43         49.58       130.83 o                         
  -6  -4   8       2277.35       2239.53       213.14 o                         
  -5  -4   8       4716.27       4700.58       254.82 o                         
  -4  -4   8        612.47        632.38       103.25 o                         
  -3  -4   8       3523.91       3632.64       194.62 o                         
  -2  -4   8      58187.78      56948.56       828.45 o                         
  -1  -4   8        184.11        413.20       106.49 o                         
   0  -4   8       6191.77       6572.13       339.50 o                         
   1  -4   8      16694.60      17582.05       486.96 o                         
   2  -4   8       1124.84        970.34       145.84 o                         
   3  -4   8       5888.14       5901.78       262.91 o                         
   4  -4   8      31512.68      30528.23       706.01 o                         
   5  -4   8       1855.94       1762.57       158.89 o                         
   6  -4   8       2445.40       2425.04       278.02 o                         
   7  -4   8       3796.06       3353.44       374.94 o                         
   8  -4   8      12576.11      13610.76       763.88 o                         
   9  -4   8       1211.22       1122.82       408.62 o                         
  -9  -3   8        252.90        443.61       217.00 o                         
  -8  -3   8       2958.74       3197.29       359.90 o                         
  -7  -3   8       6128.41       5620.07       359.08 o                         
  -6  -3   8      46799.12      45882.15       913.31 o                         
  -5  -3   8        957.78       1031.96       128.81 o                         
  -4  -3   8       5476.92       5422.24       208.11 o                         
  -3  -3   8       8980.76       8763.63       248.85 o                         
  -2  -3   8      39598.26      38198.50       599.98 o                         
  -1  -3   8       4432.43       4049.82       225.32 o                         
   0  -3   8       4459.38       4654.34       228.34 o                         
   1  -3   8        683.68        753.61       107.04 o                         
   2  -3   8        168.71         71.57       105.02 o                         
   3  -3   8        629.26        699.92       121.84 o                         
   4  -3   8       8756.00       8447.87       400.08 o                         
   5  -3   8       6985.18       7134.98       370.59 o                         
   6  -3   8      32349.20      32093.69       975.01 o                         
   7  -3   8      10260.71       9396.55       586.46 o                         
   8  -3   8       3173.10       3281.10       368.20 o                         
   9  -3   8       3483.09       4038.69       526.60 o                         
  -9  -2   8         17.33        159.01       264.15 o                         
  -8  -2   8        584.26        895.15       230.26 o                         
  -7  -2   8        374.10        331.94       117.03 o                         
  -6  -2   8      43246.89      44088.14       817.53 o                         
  -5  -2   8       1875.31       1854.60       157.85 o                         
  -4  -2   8        847.20        730.33        86.08 o                         
  -3  -2   8        650.63        657.03        66.18 o                         
  -2  -2   8       3756.49       3469.72       156.67 o                         
  -1  -2   8       3051.75       3241.94       158.88 o                         
   0  -2   8       2895.70       2913.73       170.10 o                         
   1  -2   8       7569.19       7634.37       279.74 o                         
   2  -2   8      19199.31      18177.39       407.33 o                         
   3  -2   8      24229.95      23197.20       546.75 o                         
   4  -2   8      21064.77      20208.51       532.78 o                         
   5  -2   8      20051.42      20073.74       622.67 o                         
   6  -2   8       1828.01       1583.21       206.18 o                         
   7  -2   8       1488.39       1691.85       244.99 o                         
   8  -2   8      23584.87      23655.56       977.14 o                         
   9  -2   8         94.11        210.43       237.71 o                         
  -9  -1   8       1959.95       1884.57       312.42 o                         
  -8  -1   8       1065.57       1143.91       255.66 o                         
  -7  -1   8        270.52        304.00       104.65 o                         
  -6  -1   8      14292.47      14691.49       449.17 o                         
  -5  -1   8       1065.59        861.46       108.09 o                         
  -4  -1   8       3026.86       2921.15       151.00 o                         
  -3  -1   8       1144.11       1272.82        95.76 o                         
  -2  -1   8      45350.16      44543.12       578.15 o                         
  -1  -1   8      12897.68      12930.52       333.40 o                         
   0  -1   8      21734.37      21772.69       571.65 o                         
   1  -1   8      66948.98      67355.32       912.73 o                         
   2  -1   8       1581.28       1661.89       120.16 o                         
   3  -1   8        183.82        133.43        75.55 o                         
   4  -1   8     132820.34     128714.85      1650.40 o                         
   5  -1   8       2191.34       2581.62       229.45 o                         
   6  -1   8      15696.32      16170.77       622.59 o                         
   7  -1   8         17.24        102.97       145.22 o                         
   8  -1   8         78.98         42.27       172.16 o                         
   9  -1   8        575.97        602.19       238.87 o                         
 -10   0   8       7941.98       8705.69       642.52 o                         
  -9   0   8       1940.82       2486.45       385.74 o                         
  -8   0   8        251.55        393.67       196.79 o                         
  -7   0   8          1.17        284.27       133.27 o                         
  -6   0   8      34916.17      35102.20       691.91 o                         
  -5   0   8         26.76         61.67        79.50 o                         
  -4   0   8       1097.99       1213.26       100.52 o                         
  -3   0   8      11993.23      12021.95       304.71 o                         
  -2   0   8       2440.03       2373.51       120.23 o                         
  -1   0   8       2145.69       2124.32       104.31 o                         
   0   0   8      80530.86      82989.09      1213.86 o                         
   1   0   8      39390.97      39970.06       640.77 o                         
   2   0   8      79722.68      80430.39       931.57 o                         
   3   0   8       6538.97       7194.82       332.70 o                         
   4   0   8          5.31         70.32        77.65 o                         
   5   0   8       3170.23       3548.13       243.48 o                         
   6   0   8         29.57        -31.29       125.09 o                         
   7   0   8      10236.89       9880.26       518.09 o                         
   8   0   8       1592.71       1341.45       211.47 o                         
   9   0   8        778.50        645.65       214.75 o                         
 -10   1   8      10610.94      10750.36       715.39 o                         
  -9   1   8        793.43        808.82       234.87 o                         
  -8   1   8       1741.60       1802.67       216.04 o                         
  -7   1   8         10.09          9.19       128.17 o                         
  -6   1   8        624.08        689.14       113.45 o                         
  -5   1   8       2146.28       2109.92       119.06 o                         
  -4   1   8        247.55        250.25        54.10 o                         
  -3   1   8      42284.04      42942.31       620.76 o                         
  -2   1   8     142398.38     139638.56      1049.11 o                         
  -1   1   8       4086.60       4114.92       148.34 o                         
   0   1   8         39.05        -19.31        96.45 o                         
   1   1   8      52773.04      51845.91       721.19 o                         
   2   1   8       3253.83       3349.08       206.52 o                         
   3   1   8      26379.23      27238.33       726.49 o                         
   4   1   8      44570.61      43606.95       795.16 o                         
   5   1   8       3269.47       3212.26       231.78 o                         
   6   1   8        245.23        224.84       138.48 o                         
   7   1   8       2805.58       2758.64       284.79 o                         
   8   1   8       1415.77       1341.50       254.66 o                         
   9   1   8       1271.81       1100.91       215.76 o                         
 -10   2   8         92.83        261.17       227.43 o                         
  -9   2   8       2214.51       1270.49       314.39 o                         
  -8   2   8        308.84        499.31       194.83 o                         
  -7   2   8       6073.91       6293.33       364.98 o                         
  -6   2   8     100032.67     100859.67      1187.68 o                         
  -5   2   8        577.55        645.72        82.90 o                         
  -4   2   8       1027.89        983.19        78.69 o                         
  -3   2   8      78129.12      75703.33       981.33 o                         
  -2   2   8       9193.36       9177.92       247.30 o                         
  -1   2   8       6686.86       6874.80       228.84 o                         
   0   2   8     132775.77     130172.89      1515.46 o                         
   1   2   8       8701.52       8351.64       338.84 o                         
   2   2   8         93.54        151.54        84.51 o                         
   3   2   8        485.03        492.87       124.45 o                         
   4   2   8         26.07         -8.91        99.93 o                         
   5   2   8       4476.88       4282.13       271.13 o                         
   6   2   8       4804.47       4676.05       341.14 o                         
   7   2   8       4277.25       4982.08       381.95 o                         
   8   2   8       3861.81       4428.19       378.18 o                         
   9   2   8        878.97       1031.38       236.38 o                         
 -10   3   8      21277.47      21924.06      1013.68 o                         
  -9   3   8        353.21        630.91       218.93 o                         
  -8   3   8         22.22        -70.60       187.73 o                         
  -7   3   8      13220.15      13007.17       529.08 o                         
  -6   3   8       1488.70       1389.99       165.77 o                         
  -5   3   8       2550.68       2623.24       141.16 o                         
  -4   3   8      29670.90      27900.81       465.19 o                         
  -3   3   8      78919.34      76060.46       811.97 o                         
  -2   3   8      39648.55      39496.94       706.27 o                         
  -1   3   8       1596.20       1423.93       152.41 o                         
   0   3   8      15817.69      15357.01       429.14 o                         
   1   3   8       7968.42       7818.87       366.78 o                         
   2   3   8        183.60        185.24       106.19 o                         
   3   3   8       8366.72       8525.86       374.45 o                         
   4   3   8      27256.33      27354.32       705.37 o                         
   5   3   8       8073.70       8225.78       367.11 o                         
   6   3   8       1832.45       1459.86       206.09 o                         
   7   3   8       2961.46       3123.54       300.05 o                         
   8   3   8       3133.44       3488.26       350.30 o                         
 -10   4   8         30.25        128.01       218.35 o                         
  -9   4   8       3097.21       3029.35       351.22 o                         
  -8   4   8       3282.79       3400.79       329.13 o                         
  -7   4   8      36658.81      37637.03       890.54 o                         
  -6   4   8      70793.55      71037.37      1099.42 o                         
  -5   4   8        210.83        269.75        88.25 o                         
  -4   4   8      13930.71      13800.38       306.62 o                         
  -3   4   8      11731.58      11278.61       357.44 o                         
  -2   4   8      17046.38      16833.42       479.60 o                         
  -1   4   8       9234.27       9679.71       395.83 o                         
   0   4   8      49708.91      49064.78       908.49 o                         
   1   4   8      16425.65      15936.16       537.11 o                         
   2   4   8       5725.82       6063.43       335.11 o                         
   3   4   8       9073.47       8456.03       413.19 o                         
   4   4   8       7688.52       7667.21       381.78 o                         
   5   4   8       3546.21       3457.61       243.55 o                         
   6   4   8      20928.03      20947.30       770.50 o                         
   7   4   8      13528.66      13191.11       611.49 o                         
   8   4   8        755.77        821.12       203.19 o                         
 -10   5   8      35117.64      36135.28      1689.12 o                         
  -9   5   8         64.92        205.72       201.31 o                         
  -8   5   8        733.44        697.83       169.65 o                         
  -7   5   8       8278.42       8633.77       390.51 o                         
  -6   5   8      13231.99      13304.01       507.82 o                         
  -5   5   8       5230.39       5060.93       289.06 o                         
  -4   5   8      27831.40      27620.83       651.90 o                         
  -3   5   8       5044.65       4675.06       224.54 o                         
  -2   5   8      19997.41      20065.62       511.91 o                         
  -1   5   8       2427.92       2375.76       288.64 o                         
   0   5   8       1082.95        848.12       134.98 o                         
   1   5   8      20764.69      21422.07       689.12 o                         
   2   5   8       5003.01       4932.02       370.71 o                         
   3   5   8      15482.21      14836.17       569.28 o                         
   4   5   8      11627.49      11500.49       449.39 o                         
   5   5   8        535.54        450.05       152.95 o                         
   6   5   8       2424.20       1876.03       230.57 o                         
   7   5   8        427.27        390.47       194.46 o                         
   8   5   8       4011.00       3484.11       391.19 o                         
 -10   6   8        401.14        595.77       284.71 o                         
  -9   6   8        766.12        730.69       281.31 o                         
  -8   6   8       7076.69       7398.98       504.22 o                         
  -7   6   8      43541.35      43037.76       919.32 o                         
  -6   6   8      21700.90      22500.69       751.70 o                         
  -5   6   8       1789.55       1894.02       199.18 o                         
  -4   6   8       3820.17       3885.49       173.26 o                         
  -3   6   8       6676.76       6694.21       244.13 o                         
  -2   6   8       7007.05       6861.90       269.13 o                         
  -1   6   8         41.69         98.90        94.89 o                         
   0   6   8      15420.53      15107.84       519.61 o                         
   1   6   8       6285.77       6305.39       390.10 o                         
   2   6   8        436.42        427.27       193.35 o                         
   3   6   8        255.26        305.39       144.28 o                         
   4   6   8      11766.54      11599.40       442.22 o                         
   5   6   8       4209.81       3985.55       304.32 o                         
   6   6   8      32720.17      33231.88      1052.41 o                         
   7   6   8       1103.89       1103.01       250.99 o                         
  -9   7   8        467.87       1097.48       371.44 o                         
  -8   7   8       1916.18       1837.25       278.08 o                         
  -7   7   8        702.48        363.03       169.47 o                         
  -6   7   8      24471.17      24822.01       751.15 o                         
  -5   7   8       4153.35       4247.09       277.05 o                         
  -4   7   8       9420.96       9904.10       363.82 o                         
  -3   7   8       7402.36       7458.14       296.66 o                         
  -2   7   8      13139.66      13231.46       415.01 o                         
  -1   7   8        304.56        375.68       117.56 o                         
   0   7   8       5524.40       5510.00       370.08 o                         
   1   7   8         97.89        309.48       116.35 o                         
   2   7   8      19168.48      18782.25       704.83 o                         
   3   7   8      23897.37      23201.52       648.82 o                         
   4   7   8       1018.79       1351.67       174.95 o                         
   5   7   8       9206.57      10024.79       520.05 o                         
   6   7   8        864.68        744.59       202.83 o                         
   7   7   8       1796.85       1723.90       295.38 o                         
  -9   8   8         19.94       -310.70       310.70 o                         
  -8   8   8       4115.62       3714.47       425.80 o                         
  -7   8   8        334.71        386.15       161.58 o                         
  -6   8   8      17123.59      16872.44       697.98 o                         
  -5   8   8       2959.87       3189.60       280.14 o                         
  -4   8   8        404.51        546.83       113.58 o                         
  -3   8   8        319.06        267.00        99.17 o                         
  -2   8   8       8296.47       8721.12       381.22 o                         
  -1   8   8      27427.05      27472.24       731.68 o                         
   0   8   8       4281.57       4518.82       304.98 o                         
   1   8   8       3961.98       4496.91       306.13 o                         
   2   8   8        579.11        813.58       176.50 o                         
   3   8   8       6702.18       6097.31       424.23 o                         
   4   8   8      31352.36      31128.89       906.23 o                         
   5   8   8        695.09       1025.33       218.48 o                         
   6   8   8       8075.93       7724.85       527.44 o                         
  -9   9   8       1964.08       3299.43       717.02 o                         
  -8   9   8         26.48       -189.47       264.98 o                         
  -7   9   8         15.72        218.03       198.97 o                         
  -6   9   8       5407.80       6234.21       434.68 o                         
  -5   9   8         41.12        -39.61       149.83 o                         
  -4   9   8         30.58        203.53       123.58 o                         
  -3   9   8        791.19        749.23       138.18 o                         
  -2   9   8       2275.95       2499.87       227.70 o                         
  -1   9   8       3499.85       3514.11       276.00 o                         
   0   9   8      42626.60      41405.47       957.84 o                         
   1   9   8       1112.73       1042.72       173.40 o                         
   2   9   8      29323.97      29065.89       925.14 o                         
   3   9   8       3789.82       3716.52       336.83 o                         
   4   9   8       1059.78        759.48       220.46 o                         
   5   9   8       8967.90       8766.15       553.23 o                         
   6   9   8       4832.35       4154.07       432.18 o                         
  -9  10   8       3144.86       4118.81      1429.35 o                         
  -8  10   8        117.53        440.40       305.49 o                         
  -7  10   8         11.09        195.99       232.98 o                         
  -6  10   8       6150.41       6420.02       529.60 o                         
  -5  10   8         17.36        160.31       149.28 o                         
  -4  10   8       7328.72       7695.46       524.61 o                         
  -3  10   8       6224.57       7079.14       386.05 o                         
  -2  10   8      29475.84      28913.16       801.25 o                         
  -1  10   8        237.89         -8.99       136.94 o                         
   0  10   8         14.46        -83.53       110.33 o                         
   1  10   8      16565.37      16316.52       626.94 o                         
   2  10   8       5297.96       5354.58       450.81 o                         
   3  10   8       8386.91       7666.44       491.07 o                         
   4  10   8       4245.19       4396.81       391.40 o                         
   5  10   8        224.59        259.25       225.03 o                         
  -8  11   8         14.39       -275.73       342.37 o                         
  -7  11   8       9346.25       9798.15       877.87 o                         
  -6  11   8      12784.39      12870.98       819.61 o                         
  -5  11   8        509.31       1035.31       269.55 o                         
  -4  11   8          2.13         91.67       174.63 o                         
  -3  11   8      11736.30      12051.12       508.64 o                         
  -2  11   8       5490.41       5628.16       366.62 o                         
  -1  11   8      10017.39      10571.58       509.33 o                         
   0  11   8      33320.48      32477.03       941.81 o                         
   1  11   8        621.43        546.40       188.97 o                         
   2  11   8         15.83        119.22       177.19 o                         
   3  11   8        546.14        340.26       208.76 o                         
   4  11   8         33.74        -86.42       284.59 o                         
  -7  12   8       1744.85       2235.31       431.92 o                         
  -6  12   8       8208.87       9021.33       722.82 o                         
  -5  12   8        347.24        921.09       290.26 o                         
  -4  12   8      36342.62      38526.46      1446.10 o                         
  -3  12   8        315.94        370.68       146.11 o                         
  -2  12   8       6571.57       5690.58       414.60 o                         
  -1  12   8       4556.67       4560.05       341.54 o                         
   0  12   8        582.94        267.89       145.49 o                         
   1  12   8       1819.07       1616.97       283.61 o                         
   2  12   8       4132.29       4087.11       439.83 o                         
   3  12   8       4568.50       5002.39       544.90 o                         
  -7  13   8       7596.79       9601.18      1089.38 o                         
  -6  13   8      14262.51      16483.89       997.21 o                         
  -5  13   8       4206.86       5034.37       570.63 o                         
  -4  13   8       6374.16       6597.47       611.89 o                         
  -3  13   8        250.93        563.28       295.60 o                         
  -2  13   8       6042.95       5579.22       400.88 o                         
  -1  13   8      17399.55      17198.71       757.08 o                         
   0  13   8       1413.29        861.06       296.28 o                         
   1  13   8       2080.07       2001.28       466.08 o                         
   2  13   8          3.27       -120.49       177.32 o                         
  -5  14   8      10379.84       9535.46       957.64 o                         
  -4  14   8       8464.52       8510.34       723.45 o                         
  -3  14   8        349.04        323.74       200.76 o                         
  -2  14   8          2.35        -47.31       191.94 o                         
  -1  14   8       1170.92        862.51       229.41 o                         
   0  14   8       2056.32       2453.24       408.00 o                         
  -1 -14   9      13151.19      12217.94       793.84 o                         
   0 -14   9         22.40        -33.61       192.81 o                         
   1 -14   9       8506.45       7694.36       577.73 o                         
   2 -14   9       9708.16       9558.82       688.20 o                         
   3 -14   9       4890.25       5067.38       502.10 o                         
   4 -14   9        237.14        441.26       227.95 o                         
  -2 -13   9       2574.59       2479.52       360.56 o                         
  -1 -13   9        409.04        993.04       225.84 o                         
   0 -13   9        322.76        409.82       190.26 o                         
   1 -13   9       9531.43       9714.35       627.82 o                         
   2 -13   9      10941.08      10131.06       669.20 o                         
   3 -13   9        881.77        790.34       241.93 o                         
   4 -13   9          8.92        233.34       174.76 o                         
   5 -13   9         21.27        -54.37       224.18 o                         
   6 -13   9       2724.12       2082.65       715.29 o                         
  -3 -12   9       2867.31       3225.72       368.86 o                         
  -2 -12   9       2740.87       2925.90       372.80 o                         
  -1 -12   9       6663.22       6986.74       544.00 o                         
   0 -12   9       1101.70        920.43       227.19 o                         
   1 -12   9        271.25         39.11       165.33 o                         
   2 -12   9      14876.14      15844.44       822.93 o                         
   3 -12   9        928.17        640.62       308.70 o                         
   4 -12   9       3477.59       3893.78       414.13 o                         
   5 -12   9      61716.40      64870.61      1772.93 o                         
   6 -12   9       1136.84       1733.93       355.43 o                         
   7 -12   9       1416.25        926.75       273.30 o                         
  -4 -11   9        709.93        588.76       186.33 o                         
  -3 -11   9        711.68        677.50       227.57 o                         
  -2 -11   9      10910.33      10822.70       567.43 o                         
  -1 -11   9       4632.84       4373.80       345.24 o                         
   0 -11   9        935.17        824.40       210.89 o                         
   1 -11   9      53479.64      53920.92      1528.67 o                         
   2 -11   9       3582.53       3938.23       371.92 o                         
   3 -11   9        396.78        488.69       165.82 o                         
   4 -11   9       4030.51       3588.41       415.06 o                         
   5 -11   9       5361.35       5820.94       477.28 o                         
   6 -11   9         48.40         35.53       183.51 o                         
   7 -11   9       1896.31       2133.12       381.67 o                         
  -5 -10   9       1049.00        951.89       244.61 o                         
  -4 -10   9         27.51       -112.79       167.91 o                         
  -3 -10   9       4659.53       3837.49       338.51 o                         
  -2 -10   9      10515.72      10525.58       514.31 o                         
  -1 -10   9       3718.18       4136.61       325.05 o                         
   0 -10   9       1355.78       1302.75       185.01 o                         
   1 -10   9       4904.10       5141.79       358.61 o                         
   2 -10   9       7837.07       8161.12       458.98 o                         
   3 -10   9       4798.65       4608.01       384.85 o                         
   4 -10   9       8071.67       8688.79       503.23 o                         
   5 -10   9      33560.96      34217.45      1134.20 o                         
   6 -10   9        525.66        629.52       196.57 o                         
   7 -10   9         45.65        201.10       313.01 o                         
   8 -10   9        642.91        954.78       283.60 o                         
  -6  -9   9       3223.73       3186.04       357.39 o                         
  -5  -9   9       7481.13       7845.43       503.30 o                         
  -4  -9   9        578.78        604.77       168.89 o                         
  -3  -9   9         32.75        187.26       141.98 o                         
  -2  -9   9      18283.11      17968.08       625.06 o                         
  -1  -9   9      10882.78      11106.62       438.48 o                         
   0  -9   9       4469.12       4097.53       264.40 o                         
   1  -9   9      94724.89      93514.84      1455.68 o                         
   2  -9   9         12.07       -131.00       138.43 o                         
   3  -9   9        152.38        136.68       159.61 o                         
   4  -9   9         11.52        125.54       178.89 o                         
   5  -9   9      10879.52      10822.65       618.72 o                         
   6  -9   9        134.15        246.87       182.78 o                         
   7  -9   9        393.80        462.95       261.36 o                         
   8  -9   9        119.05        -10.04       284.08 o                         
  -7  -8   9         50.79        142.38       183.35 o                         
  -6  -8   9       5222.57       5332.45       421.48 o                         
  -5  -8   9       5507.22       5078.51       398.79 o                         
  -4  -8   9        493.01        530.84       175.85 o                         
  -3  -8   9      45301.35      43468.43       968.83 o                         
  -2  -8   9         26.79         91.00       114.60 o                         
  -1  -8   9        318.11        343.15       114.34 o                         
   0  -8   9       1531.96       1495.52       157.99 o                         
   1  -8   9      16846.23      16680.20       523.19 o                         
   2  -8   9       6337.38       6129.03       256.48 o                         
   3  -8   9       5211.66       5126.00       427.08 o                         
   4  -8   9       4593.49       4337.29       329.90 o                         
   5  -8   9       8776.22       9672.37       515.56 o                         
   6  -8   9        285.17        191.49       167.23 o                         
   7  -8   9          9.72       -221.60       221.60 o                         
   8  -8   9        770.56       1501.09       477.93 o                         
   9  -8   9       8763.04      10167.66       851.32 o                         
  -7  -7   9       6686.00       6478.35       511.52 o                         
  -6  -7   9       1806.51       2237.44       279.31 o                         
  -5  -7   9       1739.02       1481.16       200.74 o                         
  -4  -7   9       1955.53       1409.70       187.88 o                         
  -3  -7   9       5620.61       5872.10       288.18 o                         
  -2  -7   9       3028.94       2858.89       209.46 o                         
  -1  -7   9       6495.12       6389.19       306.21 o                         
   0  -7   9      10421.71      10104.50       291.87 o                         
   1  -7   9      23513.09      23053.27       499.36 o                         
   2  -7   9       1647.44       1779.43       166.88 o                         
   3  -7   9       1048.08        858.01       127.28 o                         
   4  -7   9        910.17        522.25       152.43 o                         
   5  -7   9      33955.69      34179.22      1034.07 o                         
   6  -7   9        947.65       1131.48       184.55 o                         
   7  -7   9       5657.89       6099.94       523.50 o                         
   8  -7   9       3643.54       3150.43       464.31 o                         
   9  -7   9          0.25       -117.09       235.07 o                         
  -8  -6   9       6338.68       5710.28       520.61 o                         
  -7  -6   9         13.78        -19.31       164.54 o                         
  -6  -6   9          6.00         36.00       145.77 o                         
  -5  -6   9      32069.16      31483.83       829.99 o                         
  -4  -6   9       7165.65       6791.29       369.44 o                         
  -3  -6   9      21219.30      21027.60       510.57 o                         
  -2  -6   9       1058.31       1089.35       130.25 o                         
  -1  -6   9         43.09        129.89        90.02 o                         
   0  -6   9       2259.75       2387.50       156.59 o                         
   1  -6   9      48723.98      48299.61       952.55 o                         
   2  -6   9       5041.59       4923.80       268.17 o                         
   3  -6   9        298.70        146.98       131.22 o                         
   4  -6   9       2877.97       2908.74       217.66 o                         
   5  -6   9       2169.21       2215.25       214.30 o                         
   6  -6   9       3670.79       3523.56       327.30 o                         
   7  -6   9        858.34        813.62       222.05 o                         
   8  -6   9      12065.39      11245.74       741.95 o                         
   9  -6   9      13002.43      12079.09       867.71 o                         
  -8  -5   9       3693.89       3612.53       529.03 o                         
  -7  -5   9       7922.00       7807.25       462.55 o                         
  -6  -5   9        336.25        336.55       131.89 o                         
  -5  -5   9         22.21         -9.94       122.91 o                         
  -4  -5   9       3228.64       2829.23       210.16 o                         
  -3  -5   9      15828.28      15667.25       451.13 o                         
  -2  -5   9       4393.43       4247.16       209.47 o                         
  -1  -5   9        511.81        497.62        96.28 o                         
   0  -5   9          0.68         17.26       117.57 o                         
   1  -5   9      12070.18      12356.81       467.73 o                         
   2  -5   9      28353.84      28715.84       724.51 o                         
   3  -5   9        938.96        853.84       136.09 o                         
   4  -5   9       5228.22       4813.01       280.21 o                         
   5  -5   9      67874.81      66787.30      1148.69 o                         
   6  -5   9       3737.03       3952.09       329.73 o                         
   7  -5   9        773.22        784.70       218.29 o                         
   8  -5   9       9146.65       8809.72       631.01 o                         
   9  -5   9         20.96        189.01       221.52 o                         
  -8  -4   9        345.06        315.43       176.27 o                         
  -7  -4   9       1977.14       2013.88       239.79 o                         
  -6  -4   9       8812.15       9292.45       442.97 o                         
  -5  -4   9      21350.48      20307.14       570.93 o                         
  -4  -4   9        321.66        360.73       109.65 o                         
  -3  -4   9       7998.28       7411.85       251.29 o                         
  -2  -4   9      35659.89      35347.14       632.97 o                         
  -1  -4   9       2594.61       2634.29       176.51 o                         
   0  -4   9        221.98        120.86        93.85 o                         
   1  -4   9     122101.70     119874.68      1469.01 o                         
   2  -4   9         45.72        347.68       134.50 o                         
   3  -4   9        105.83        184.53       102.32 o                         
   4  -4   9       6706.19       6753.47       338.54 o                         
   5  -4   9        115.35        216.76       120.21 o                         
   6  -4   9         68.90        511.71       166.70 o                         
   7  -4   9      17868.68      15453.77       782.45 o                         
   8  -4   9      17005.91      17081.60      1208.69 o                         
   9  -4   9       7830.92       7901.81       717.63 o                         
  -9  -3   9      22458.89      25533.90      1115.25 o                         
  -8  -3   9       1176.91       1459.87       283.81 o                         
  -7  -3   9       3567.49       4018.91       299.16 o                         
  -6  -3   9       3893.83       4197.50       290.90 o                         
  -5  -3   9       2223.08       2366.24       184.65 o                         
  -4  -3   9        394.54        579.29        90.76 o                         
  -3  -3   9      40008.67      38503.01       545.28 o                         
  -2  -3   9         67.44        125.73        40.40 o                         
  -1  -3   9         61.39        113.11        74.94 o                         
   0  -3   9       1419.90       1368.52       134.65 o                         
   1  -3   9       2439.18       2227.97       164.57 o                         
   2  -3   9      11595.02      12283.01       447.88 o                         
   3  -3   9        511.84        388.29       103.66 o                         
   4  -3   9      93080.00      87640.80      1280.64 o                         
   5  -3   9      75470.57      71785.70      1287.69 o                         
   6  -3   9         60.25         94.53       154.03 o                         
   7  -3   9       1585.19       1152.55       243.51 o                         
   8  -3   9      10203.71      11686.97       672.51 o                         
   9  -3   9       2675.14       2621.97       428.33 o                         
  -9  -2   9         95.87         40.33       242.67 o                         
  -8  -2   9         23.61        202.37       171.43 o                         
  -7  -2   9       7272.48       7333.81       388.16 o                         
  -6  -2   9       3752.46       3514.69       226.81 o                         
  -5  -2   9       6492.99       6219.02       287.77 o                         
  -4  -2   9        101.94        265.35        82.96 o                         
  -3  -2   9         61.10         94.64        55.60 o                         
  -2  -2   9      37796.71      37132.47       571.77 o                         
  -1  -2   9       3592.28       3559.38       202.41 o                         
   0  -2   9      72731.37      73454.27      1115.56 o                         
   1  -2   9     197325.53     194329.67      1930.30 o                         
   2  -2   9       1590.37       1634.44       138.99 o                         
   3  -2   9       2975.80       2841.29       219.12 o                         
   4  -2   9      33547.21      32327.59       723.61 o                         
   5  -2   9      16057.58      14621.16       548.81 o                         
   6  -2   9        129.56        -14.52       135.30 o                         
   7  -2   9      35640.47      36951.61      1152.53 o                         
   8  -2   9        280.93        295.81       210.59 o                         
   9  -2   9       1666.39       1477.04       340.67 o                         
  -9  -1   9      18756.98      19219.26       933.05 o                         
  -8  -1   9       2453.61       2527.10       408.93 o                         
  -7  -1   9       1942.88       1657.33       173.18 o                         
  -6  -1   9      16702.06      17098.38       494.43 o                         
  -5  -1   9        471.13        513.75       104.12 o                         
  -4  -1   9        595.45        674.68        94.54 o                         
  -3  -1   9      82188.51      79305.34       874.15 o                         
  -2  -1   9       8454.38       8302.81       261.30 o                         
  -1  -1   9        869.98        888.61        87.68 o                         
   0  -1   9       6219.13       6099.75       335.91 o                         
   1  -1   9       6439.03       6508.40       240.51 o                         
   2  -1   9       2700.00       2546.74       147.37 o                         
   3  -1   9      47821.27      46426.36       913.92 o                         
   4  -1   9      33005.99      32236.31       679.57 o                         
   5  -1   9      34168.71      34034.47       859.23 o                         
   6  -1   9        463.12        658.66       156.67 o                         
   7  -1   9       1315.73        942.01       221.86 o                         
   8  -1   9        820.40        760.07       225.27 o                         
   9  -1   9         45.03        -79.64       225.10 o                         
  -9   0   9        945.04        722.72       356.07 o                         
  -8   0   9        545.50        431.80       203.70 o                         
  -7   0   9       7250.14       7234.78       395.65 o                         
  -6   0   9      13934.52      14407.09       467.50 o                         
  -5   0   9        225.85        276.59        92.41 o                         
  -4   0   9       1096.68       1018.79        85.38 o                         
  -3   0   9       5066.13       5052.74       222.81 o                         
  -2   0   9       5400.59       5287.14       187.88 o                         
  -1   0   9      35920.43      36306.81       491.75 o                         
   0   0   9     106624.27     110974.73      1758.42 o                         
   1   0   9     174866.86     175504.42      1802.64 o                         
   2   0   9      11453.99      12007.51       397.21 o                         
   3   0   9       3971.64       4046.45       261.24 o                         
   4   0   9       5935.24       5734.27       328.82 o                         
   5   0   9       5679.15       5662.72       320.02 o                         
   6   0   9        343.79        298.04       160.98 o                         
   7   0   9       6248.08       6518.31       437.53 o                         
   8   0   9        105.91         39.65       161.85 o                         
   9   0   9        995.83        699.35       215.38 o                         
 -10   1   9       4075.44       3938.56       454.94 o                         
  -9   1   9       3238.41       3139.07       370.33 o                         
  -8   1   9        239.11        543.97       154.95 o                         
  -7   1   9       3309.87       3174.79       265.35 o                         
  -6   1   9       2319.66       2305.40       186.39 o                         
  -5   1   9      10297.66      10779.24       277.94 o                         
  -4   1   9      33930.52      32335.28       597.91 o                         
  -3   1   9     171613.66     171130.53      1494.11 o                         
  -2   1   9       9188.83       8818.38       227.60 o                         
  -1   1   9        148.75        221.37        52.48 o                         
   0   1   9      14383.86      14227.28       495.75 o                         
   1   1   9      65222.51      64800.72       945.32 o                         
   2   1   9       1554.03       1302.74       138.13 o                         
   3   1   9       3783.05       3843.15       251.83 o                         
   4   1   9       3353.09       3441.62       228.48 o                         
   5   1   9       6298.25       6075.69       309.26 o                         
   6   1   9        101.05         82.84       145.01 o                         
   7   1   9          6.53        327.51       161.55 o                         
   8   1   9        394.59        586.24       182.19 o                         
   9   1   9       5076.58       4841.78       467.85 o                         
 -10   2   9       1003.70        997.95       492.08 o                         
  -9   2   9       1149.01       1379.77       269.44 o                         
  -8   2   9        124.85        318.03       161.03 o                         
  -7   2   9      39975.92      40622.73      1012.33 o                         
  -6   2   9       1225.50       1166.28       138.93 o                         
  -5   2   9       2855.29       2606.53       115.48 o                         
  -4   2   9      15579.41      15350.72       388.84 o                         
  -3   2   9      21046.44      19859.46       426.32 o                         
  -2   2   9        814.35        890.44        90.91 o                         
  -1   2   9      16429.10      16042.96       343.53 o                         
   0   2   9      50551.02      50337.08       898.59 o                         
   1   2   9      15292.86      14910.05       446.11 o                         
   2   2   9        170.84        106.18        90.98 o                         
   3   2   9       5950.92       5869.34       337.55 o                         
   4   2   9       1423.77       1605.87       168.22 o                         
   5   2   9       1654.19       1746.12       200.45 o                         
   6   2   9        237.19        180.18       151.79 o                         
   7   2   9       7082.87       6940.99       486.54 o                         
   8   2   9       2139.71       1862.47       285.30 o                         
 -10   3   9       3997.93       3963.08       470.63 o                         
  -9   3   9       1130.73       1266.08       284.18 o                         
  -8   3   9       5820.48       6669.89       434.10 o                         
  -7   3   9         62.21         47.66       114.80 o                         
  -6   3   9        400.71        587.98       124.95 o                         
  -5   3   9      42887.48      41740.94       591.42 o                         
  -4   3   9      42790.16      42047.93       589.03 o                         
  -3   3   9      30265.11      29672.27       525.48 o                         
  -2   3   9       7328.64       7481.33       342.09 o                         
  -1   3   9       3841.14       3821.35       207.40 o                         
   0   3   9       4697.25       4643.18       246.80 o                         
   1   3   9      11226.68      11318.38       466.34 o                         
   2   3   9      13137.45      13395.35       452.67 o                         
   3   3   9       1565.60       1730.39       185.96 o                         
   4   3   9       3980.12       4111.54       296.43 o                         
   5   3   9      14301.05      14209.18       569.69 o                         
   6   3   9       4732.81       4673.09       377.33 o                         
   7   3   9      13551.47      13642.76       655.71 o                         
   8   3   9        875.06        979.84       247.68 o                         
 -10   4   9        115.12        252.82       236.89 o                         
  -9   4   9      22065.06      22803.85       975.66 o                         
  -8   4   9       2349.60       2248.21       273.59 o                         
  -7   4   9      25034.44      25767.90       766.80 o                         
  -6   4   9       2200.46       2362.04       224.46 o                         
  -5   4   9       1175.96       1361.20       132.16 o                         
  -4   4   9        318.52        368.79       101.85 o                         
  -3   4   9      26395.19      25062.26       622.23 o                         
  -2   4   9       7555.31       7584.66       329.68 o                         
  -1   4   9       1250.89       1248.57       135.85 o                         
   0   4   9       1044.20        791.45       110.41 o                         
   1   4   9      28406.07      27571.45       749.98 o                         
   2   4   9       9069.36       9103.53       414.61 o                         
   3   4   9       1385.01       1242.49       185.76 o                         
   4   4   9       1453.99       1583.49       191.52 o                         
   5   4   9      25915.14      26149.70       705.63 o                         
   6   4   9       2746.33       2921.95       325.10 o                         
   7   4   9          2.62        173.30       190.30 o                         
   8   4   9       1080.29        701.93       204.09 o                         
 -10   5   9          5.15        264.80       217.65 o                         
  -9   5   9        340.68        381.40       192.72 o                         
  -8   5   9       1560.64       1628.86       263.78 o                         
  -7   5   9       8400.79       9010.02       470.68 o                         
  -6   5   9       5795.51       6094.59       344.23 o                         
  -5   5   9        274.69        306.17       110.26 o                         
  -4   5   9       6046.32       6339.92       248.36 o                         
  -3   5   9       3002.82       3198.84       234.40 o                         
  -2   5   9       8807.37       8985.56       400.10 o                         
  -1   5   9         35.87         57.22       117.40 o                         
   0   5   9       4609.05       4665.54       284.28 o                         
   1   5   9      34975.91      34716.64       927.03 o                         
   2   5   9       4545.02       4455.42       372.39 o                         
   3   5   9        682.97        985.42       179.19 o                         
   4   5   9       4051.50       3917.21       272.32 o                         
   5   5   9       3054.35       2787.98       269.83 o                         
   6   5   9       4413.54       4771.79       407.71 o                         
   7   5   9      20199.61      19966.90       883.26 o                         
  -9   6   9       9413.76       8864.69       684.73 o                         
  -8   6   9       2092.91       2459.62       338.51 o                         
  -7   6   9        469.10        560.20       195.35 o                         
  -6   6   9       2478.19       2162.83       235.87 o                         
  -5   6   9       2189.11       2303.63       216.19 o                         
  -4   6   9        731.77        805.67       106.03 o                         
  -3   6   9      31808.54      31803.10       661.93 o                         
  -2   6   9      35748.78      36015.70       777.90 o                         
  -1   6   9       3454.19       3460.58       266.71 o                         
   0   6   9       4961.57       4903.48       293.65 o                         
   1   6   9      14202.81      14383.20       590.91 o                         
   2   6   9       1455.71       1141.24       215.47 o                         
   3   6   9      27262.75      27030.51       798.06 o                         
   4   6   9      26468.71      25979.18       721.03 o                         
   5   6   9      11392.45      11833.43       543.51 o                         
   6   6   9        240.07        702.48       230.28 o                         
   7   6   9       2733.95       3333.03       377.38 o                         
  -9   7   9        996.06       1009.55       314.91 o                         
  -8   7   9         91.25       -185.26       185.26 o                         
  -7   7   9      15671.99      15781.05       844.47 o                         
  -6   7   9       2531.27       2231.42       359.68 o                         
  -5   7   9       1587.02       1571.15       228.30 o                         
  -4   7   9       1652.53       1699.29       160.89 o                         
  -3   7   9       8589.21       8584.42       371.19 o                         
  -2   7   9       6450.52       6162.31       268.24 o                         
  -1   7   9       3268.72       3198.85       232.43 o                         
   0   7   9      57415.96      57024.41      1212.24 o                         
   1   7   9      31819.84      32413.10       965.51 o                         
   2   7   9        263.16        215.04       137.87 o                         
   3   7   9       8543.17       7959.94       406.84 o                         
   4   7   9       2416.94       2138.30       216.14 o                         
   5   7   9       6954.68       6979.73       515.67 o                         
   6   7   9       7064.39       7872.10       565.98 o                         
   7   7   9      13415.09      13063.28       806.05 o                         
  -9   8   9       1779.22       1229.12       639.11 o                         
  -8   8   9       1895.69       2224.66       413.11 o                         
  -7   8   9         68.24         -9.50       170.61 o                         
  -6   8   9       3376.75       3612.71       334.81 o                         
  -5   8   9       3146.22       3197.32       337.47 o                         
  -4   8   9      14482.79      14278.79       522.50 o                         
  -3   8   9      28563.54      29092.46       779.37 o                         
  -2   8   9        913.34        906.41       139.88 o                         
  -1   8   9       5430.31       5966.18       337.72 o                         
   0   8   9       1214.84       1183.15       187.50 o                         
   1   8   9      12673.37      12422.12       517.63 o                         
   2   8   9       4827.90       4160.75       353.47 o                         
   3   8   9      42568.48      41662.33      1225.61 o                         
   4   8   9        659.72        694.53       170.68 o                         
   5   8   9       3537.41       3467.34       354.48 o                         
   6   8   9       8526.67       8831.77       602.60 o                         
  -9   9   9       2813.39       2169.43       706.21 o                         
  -8   9   9         63.74       -124.64       326.23 o                         
  -7   9   9      18800.29      17939.60       954.70 o                         
  -6   9   9        999.51       1030.82       202.91 o                         
  -5   9   9        156.09        241.58       188.57 o                         
  -4   9   9       1313.92        977.49       256.08 o                         
  -3   9   9       2238.03       2106.21       220.87 o                         
  -2   9   9        246.97        269.92       115.53 o                         
  -1   9   9      54571.38      55239.23      1132.66 o                         
   0   9   9      42007.63      40978.07       974.10 o                         
   1   9   9      16418.36      16156.24       613.11 o                         
   2   9   9      22616.00      22763.10       775.70 o                         
   3   9   9       4209.33       4084.77       337.47 o                         
   4   9   9       1058.74        795.35       176.75 o                         
   5   9   9       5717.47       6014.31       459.99 o                         
  -8  10   9       1062.66       1073.28       328.85 o                         
  -7  10   9        148.90        295.17       262.38 o                         
  -6  10   9         22.10        145.96       226.84 o                         
  -5  10   9      10973.08      11070.53       632.90 o                         
  -4  10   9      59922.43      59397.16      1489.90 o                         
  -3  10   9      20467.59      20457.52       699.59 o                         
  -2  10   9      12961.79      12572.22       639.39 o                         
  -1  10   9       5086.57       5066.93       343.58 o                         
   0  10   9       1553.18       1650.51       210.93 o                         
   1  10   9      20262.95      20869.85       763.29 o                         
   2  10   9       1506.61       1064.39       313.12 o                         
   3  10   9       8111.24       7065.32       488.30 o                         
   4  10   9       1262.46        991.07       370.62 o                         
   5  10   9        325.29        224.00       191.03 o                         
  -8  11   9       6422.00       7054.03       768.78 o                         
  -7  11   9      11647.80      11966.71       983.65 o                         
  -6  11   9        369.38        -56.95       421.06 o                         
  -5  11   9        580.51        749.88       224.50 o                         
  -4  11   9       4017.52       3262.47       355.37 o                         
  -3  11   9      17257.27      17074.02       665.36 o                         
  -2  11   9         11.39        -83.99       139.71 o                         
  -1  11   9      28459.75      28612.83       884.09 o                         
   0  11   9        668.94        629.94       165.83 o                         
   1  11   9       2287.32       2175.23       296.52 o                         
   2  11   9       8318.04       8254.60       529.48 o                         
   3  11   9        159.11        115.91       171.62 o                         
   4  11   9         22.45        117.19       245.29 o                         
  -7  12   9       3148.88       3162.65       534.18 o                         
  -6  12   9        578.61        765.96       374.67 o                         
  -5  12   9      35832.86      37928.26      1461.98 o                         
  -4  12   9      10467.90       9679.14      1004.58 o                         
  -3  12   9       7004.17       7598.50       577.93 o                         
  -2  12   9      21039.76      20165.45       798.72 o                         
  -1  12   9       3367.92       3240.32       349.58 o                         
   0  12   9       1322.04       1043.77       212.28 o                         
   1  12   9       2620.47       2980.62       362.83 o                         
   2  12   9       1108.52       1130.36       360.68 o                         
   3  12   9        168.39       -161.82       224.46 o                         
  -6  13   9       8250.05       9103.53       827.97 o                         
  -5  13   9        160.56        380.14       239.76 o                         
  -4  13   9        392.83        473.08       244.57 o                         
  -3  13   9       5632.29       6243.20       611.54 o                         
  -2  13   9        106.89        -59.99       159.21 o                         
  -1  13   9        366.03        577.89       230.94 o                         
   0  13   9        317.04        538.62       223.18 o                         
   1  13   9       2066.08       1102.56       253.29 o                         
   2  13   9       1091.77       1106.16       278.69 o                         
  -5  14   9       3941.10       4088.21       556.00 o                         
  -4  14   9        549.06        661.49       328.12 o                         
  -3  14   9         29.62        -47.97       214.76 o                         
  -2  14   9       3009.02       2796.50       435.43 o                         
  -1  14   9        112.44         29.29       223.85 o                         
   0  14   9        173.70        576.96       293.29 o                         
   0 -14  10       1020.92        880.45       258.87 o                         
   1 -14  10       4787.08       5511.57       530.69 o                         
   2 -14  10        733.40        795.85       240.51 o                         
   3 -14  10       1083.36        610.73       280.18 o                         
   4 -14  10       5075.53       5379.60       515.75 o                         
  -2 -13  10        884.49        792.91       273.81 o                         
  -1 -13  10        327.87        431.82       229.89 o                         
   0 -13  10       2959.91       3113.51       366.29 o                         
   1 -13  10       3088.50       1923.41       459.33 o                         
   2 -13  10       7358.22       7627.24       603.40 o                         
   3 -13  10        144.55        153.82       252.02 o                         
   4 -13  10        682.30        416.68       255.01 o                         
   5 -13  10       1366.91       1188.45       298.00 o                         
  -3 -12  10         13.44        542.01       212.98 o                         
  -2 -12  10      10082.82       9902.42       723.83 o                         
  -1 -12  10       2293.69       1763.16       289.77 o                         
   0 -12  10       2634.42       2614.14       331.41 o                         
   1 -12  10       1453.16       1316.07       309.59 o                         
   2 -12  10      13655.24      14771.81       809.68 o                         
   3 -12  10       9040.23       9237.00       645.48 o                         
   4 -12  10      11831.88      12131.44       685.90 o                         
   5 -12  10       1267.39       1368.01       355.62 o                         
   6 -12  10        486.67        648.71       305.85 o                         
  -4 -11  10        961.96       1207.39       227.93 o                         
  -3 -11  10       2000.49       1528.20       256.96 o                         
  -2 -11  10       2442.48       1538.28       326.88 o                         
  -1 -11  10      13062.97      12386.45       603.90 o                         
   0 -11  10       5954.92       6039.89       502.01 o                         
   1 -11  10       1594.25       1890.40       322.68 o                         
   2 -11  10        292.49        486.93       220.77 o                         
   3 -11  10        906.76        850.94       188.67 o                         
   4 -11  10       6718.67       7414.91       518.27 o                         
   5 -11  10        241.65        166.69       214.56 o                         
   6 -11  10       7446.17       7591.13       574.48 o                         
   7 -11  10        834.53        692.60       258.55 o                         
  -5 -10  10       4844.31       4633.43       434.67 o                         
  -4 -10  10       7934.55       7746.06       731.75 o                         
  -3 -10  10       1538.93       1785.88       264.23 o                         
  -2 -10  10       1901.57       1893.23       233.69 o                         
  -1 -10  10      12604.20      12706.91       569.07 o                         
   0 -10  10        279.93        317.53       166.95 o                         
   1 -10  10          7.61        -16.05       148.47 o                         
   2 -10  10      49903.23      49957.18      1186.91 o                         
   3 -10  10        372.18        533.48       197.90 o                         
   4 -10  10       7263.74       7230.65       469.24 o                         
   5 -10  10       4747.06       4852.81       439.76 o                         
   6 -10  10         20.03         93.30       186.24 o                         
   7 -10  10       1507.40       1240.39       325.07 o                         
   8 -10  10      10763.12      10763.72       869.02 o                         
  -6  -9  10        836.31        842.65       239.15 o                         
  -5  -9  10       5869.69       5284.65       430.56 o                         
  -4  -9  10        945.36       1242.25       207.68 o                         
  -3  -9  10        661.50        366.08       136.90 o                         
  -2  -9  10      49480.18      47989.03      1071.48 o                         
  -1  -9  10       6790.55       6618.21       394.54 o                         
   0  -9  10      10932.61      10548.73       529.96 o                         
   1  -9  10       3573.51       3627.34       277.49 o                         
   2  -9  10       3163.45       3636.34       305.92 o                         
   3  -9  10       1126.10       1047.09       229.41 o                         
   4  -9  10       5417.92       4435.98       360.75 o                         
   5  -9  10       2607.55       2585.88       294.92 o                         
   6  -9  10        329.63        305.29       201.96 o                         
   7  -9  10       1063.48       1190.01       311.87 o                         
   8  -9  10          1.47        247.86       265.94 o                         
  -6  -8  10       7233.34       6713.96       490.07 o                         
  -5  -8  10      16569.21      16201.75       706.07 o                         
  -4  -8  10      15333.83      14130.98       566.76 o                         
  -3  -8  10        468.02        585.15       156.84 o                         
  -2  -8  10        794.61       1017.91       152.58 o                         
  -1  -8  10       2419.48       2125.54       224.24 o                         
   0  -8  10       6700.50       6913.93       365.67 o                         
   1  -8  10      13633.52      13237.07       482.51 o                         
   2  -8  10      23527.19      23377.82       537.63 o                         
   3  -8  10       1651.50       1525.12       210.40 o                         
   4  -8  10        124.29         84.74       139.09 o                         
   5  -8  10      18150.69      18091.56       721.34 o                         
   6  -8  10         33.62        111.08       158.04 o                         
   7  -8  10       1026.64        962.61       238.11 o                         
   8  -8  10      42033.32      40079.52      1672.30 o                         
  -7  -7  10        439.10        547.11       236.25 o                         
  -6  -7  10       2812.84       2313.90       279.30 o                         
  -5  -7  10      10598.84       9603.34       546.40 o                         
  -4  -7  10       6248.11       6811.36       380.29 o                         
  -3  -7  10       2898.24       2803.74       211.50 o                         
  -2  -7  10      56039.20      55091.30      1077.97 o                         
  -1  -7  10       1062.36        909.13       127.24 o                         
   0  -7  10        691.46        818.55       150.08 o                         
   1  -7  10       1111.82       1219.51       176.36 o                         
   2  -7  10        120.00          3.99        84.97 o                         
   3  -7  10        110.68         76.06       100.45 o                         
   4  -7  10      18524.21      17513.93       614.08 o                         
   5  -7  10        541.99        395.68       180.00 o                         
   6  -7  10       4693.41       5085.41       421.49 o                         
   7  -7  10       1311.73       1580.93       308.41 o                         
   8  -7  10         79.92        490.11       287.69 o                         
  -7  -6  10        116.73        247.58       153.41 o                         
  -6  -6  10      34036.76      34717.13       937.10 o                         
  -5  -6  10      11839.42      11296.28       567.58 o                         
  -4  -6  10       3535.34       3613.08       269.06 o                         
  -3  -6  10        598.10        520.43       136.62 o                         
  -2  -6  10        350.68        456.30        94.91 o                         
  -1  -6  10         92.94        192.58       143.17 o                         
   0  -6  10         87.25        218.03       100.71 o                         
   1  -6  10       5162.10       4892.15       343.87 o                         
   2  -6  10      17528.41      17319.78       512.28 o                         
   3  -6  10        753.60        607.37       102.96 o                         
   4  -6  10        337.63        426.32       128.37 o                         
   5  -6  10      30147.20      29271.16       806.35 o                         
   6  -6  10       4268.17       4160.63       411.34 o                         
   7  -6  10      34609.56      33575.08      1174.81 o                         
   8  -6  10      42165.42      40409.15      1458.70 o                         
   9  -6  10         12.40        149.80       237.94 o                         
  -8  -5  10       6537.67       6687.92       702.79 o                         
  -7  -5  10        716.16        479.34       153.65 o                         
  -6  -5  10        145.76         96.73       139.88 o                         
  -5  -5  10       1412.41       1644.93       225.47 o                         
  -4  -5  10        158.08        274.46       104.39 o                         
  -3  -5  10       6171.34       6264.49       261.72 o                         
  -2  -5  10      28422.25      27593.33       686.96 o                         
  -1  -5  10       1734.26       1627.38       207.16 o                         
   0  -5  10        272.89        489.23       149.44 o                         
   1  -5  10      41233.60      41453.93       849.57 o                         
   2  -5  10      20455.02      20373.77       601.66 o                         
   3  -5  10       1123.35       1012.82       132.35 o                         
   4  -5  10      90880.27      88141.27      1480.04 o                         
   5  -5  10        931.46        700.58       194.64 o                         
   6  -5  10        168.52        281.93       178.47 o                         
   7  -5  10        262.75        323.02       175.80 o                         
   8  -5  10       1201.15       1106.19       278.47 o                         
   9  -5  10         52.49       -105.07       260.02 o                         
  -8  -4  10       1574.88       1278.01       257.32 o                         
  -7  -4  10        399.11        433.40       135.26 o                         
  -6  -4  10      19969.04      19608.02       655.25 o                         
  -5  -4  10        582.61        527.06       122.59 o                         
  -4  -4  10       4781.63       4619.88       260.32 o                         
  -3  -4  10       6903.75       6831.03       219.90 o                         
  -2  -4  10       7998.36       8226.26       308.51 o                         
  -1  -4  10       9533.74       9472.57       406.72 o                         
   0  -4  10      31464.58      32194.59       664.37 o                         
   1  -4  10       8403.73       8430.48       368.73 o                         
   2  -4  10       7618.47       7563.56       403.29 o                         
   3  -4  10       1048.11        963.91       161.25 o                         
   4  -4  10       3852.28       3583.53       282.87 o                         
   5  -4  10         35.82        291.03       129.99 o                         
   6  -4  10       5202.58       5553.07       400.51 o                         
   7  -4  10      31725.20      31951.62      1150.83 o                         
   8  -4  10      16168.88      15559.31       916.87 o                         
   9  -4  10       2542.25       1690.24       341.21 o                         
  -9  -3  10       8469.12       8259.52       626.16 o                         
  -8  -3  10       1700.93       1501.76       268.11 o                         
  -7  -3  10        133.17        175.18       125.54 o                         
  -6  -3  10       2304.80       2217.76       220.32 o                         
  -5  -3  10        900.96        860.84       133.54 o                         
  -4  -3  10       5696.69       5485.72       284.54 o                         
  -3  -3  10       2150.55       2272.31       146.71 o                         
  -2  -3  10      16300.22      15835.88       414.71 o                         
  -1  -3  10      10309.87      10631.61       360.11 o                         
   0  -3  10       7501.14       7789.46       303.98 o                         
   1  -3  10        731.44        805.74       111.35 o                         
   2  -3  10      31475.44      30458.19       625.41 o                         
   3  -3  10      62244.80      62184.45      1320.11 o                         
   4  -3  10      42344.43      40180.67       920.26 o                         
   5  -3  10       6960.61       6793.18       389.80 o                         
   6  -3  10        105.72        234.07       133.79 o                         
   7  -3  10        447.14        232.28       175.45 o                         
   8  -3  10      13185.18      13251.35       734.76 o                         
   9  -3  10       4672.07       4425.88       540.45 o                         
  -9  -2  10       1956.37       1823.75       295.42 o                         
  -8  -2  10       2211.07       1778.74       368.47 o                         
  -7  -2  10       1847.46       1618.34       200.10 o                         
  -6  -2  10      14920.66      14384.96       501.80 o                         
  -5  -2  10       5474.60       5730.03       297.04 o                         
  -4  -2  10         71.19         88.09        68.14 o                         
  -3  -2  10      10170.32       9682.96       258.56 o                         
  -2  -2  10      28055.25      27825.01       586.63 o                         
  -1  -2  10       7039.19       6705.49       280.80 o                         
   0  -2  10      54688.29      54021.99       724.81 o                         
   1  -2  10         88.39         49.95        49.65 o                         
   2  -2  10        353.87        365.66        82.51 o                         
   3  -2  10        415.59        449.40       115.20 o                         
   4  -2  10      16748.38      15974.33       610.56 o                         
   5  -2  10        962.88        792.90       148.91 o                         
   6  -2  10       3580.74       4278.18       393.15 o                         
   7  -2  10       2862.10       3125.99       320.67 o                         
   8  -2  10       2844.17       2489.66       321.64 o                         
   9  -2  10       1237.47       1193.54       398.20 o                         
  -9  -1  10          1.62        293.70       190.26 o                         
  -8  -1  10       3183.21       2676.70       329.35 o                         
  -7  -1  10       7145.66       7284.04       439.56 o                         
  -6  -1  10       5784.93       5805.73       334.34 o                         
  -5  -1  10       1009.60        779.49       153.11 o                         
  -4  -1  10       8300.00       8595.79       268.83 o                         
  -3  -1  10      14496.35      14009.39       398.21 o                         
  -2  -1  10         70.04         61.01        64.01 o                         
  -1  -1  10       6624.04       6884.95       197.62 o                         
   0  -1  10        113.03         13.13        99.24 o                         
   1  -1  10      16427.27      17505.23       679.06 o                         
   2  -1  10      35401.69      33654.56       625.32 o                         
   3  -1  10       4900.43       4513.90       282.13 o                         
   4  -1  10       9589.63       9481.72       433.86 o                         
   5  -1  10      11570.76      11778.38       512.46 o                         
   6  -1  10       1800.52       1618.79       212.25 o                         
   7  -1  10       1687.18       1580.27       220.59 o                         
   8  -1  10       7165.03       7014.91       511.53 o                         
   9  -1  10       1353.16        907.54       232.59 o                         
  -9   0  10       3219.43       3496.27       395.09 o                         
  -8   0  10       2024.43       2016.82       320.95 o                         
  -7   0  10        113.91        121.26       184.32 o                         
  -6   0  10        178.53        296.08       108.77 o                         
  -5   0  10       9509.56       9046.08       397.92 o                         
  -4   0  10        645.71        552.75        81.01 o                         
  -3   0  10      19695.05      19113.82       444.02 o                         
  -2   0  10     118128.96     116616.41      1473.03 o                         
  -1   0  10       6651.86       6809.07       266.60 o                         
   0   0  10      22357.88      23258.94       641.54 o                         
   1   0  10      18925.54      17551.49       674.56 o                         
   2   0  10      16883.26      16908.72       484.71 o                         
   3   0  10         18.31        106.62        92.79 o                         
   4   0  10      28258.86      26806.32       745.98 o                         
   5   0  10       8871.91       8399.09       403.87 o                         
   6   0  10         36.43         63.17       140.60 o                         
   7   0  10        722.73        670.72       171.09 o                         
   8   0  10        801.90        713.14       196.70 o                         
   9   0  10       1610.45       1829.42       328.59 o                         
  -9   1  10       2423.18       2806.23       369.84 o                         
  -8   1  10        114.50        238.69       155.95 o                         
  -7   1  10          2.70        251.14       159.95 o                         
  -6   1  10      42745.27      42799.75       813.84 o                         
  -5   1  10       9544.93       9306.33       385.24 o                         
  -4   1  10      27868.72      27211.19       559.64 o                         
  -3   1  10       5245.93       5231.68       201.16 o                         
  -2   1  10       7018.38       7072.71       216.94 o                         
  -1   1  10       1962.21       1885.62       124.86 o                         
   0   1  10      41390.76      41830.43       892.09 o                         
   1   1  10       1031.53       1009.48       174.69 o                         
   2   1  10       3145.45       3341.64       192.53 o                         
   3   1  10       2234.80       2268.98       270.21 o                         
   4   1  10        301.23        125.68        99.42 o                         
   5   1  10       5455.33       4951.31       297.45 o                         
   6   1  10        169.37        107.52       163.68 o                         
   7   1  10      18792.16      18194.55       754.37 o                         
   8   1  10      15401.61      16366.90       852.74 o                         
  -9   2  10      16879.14      15619.23       846.73 o                         
  -8   2  10       4838.64       4579.00       381.81 o                         
  -7   2  10         38.26         11.48       123.94 o                         
  -6   2  10         83.37        336.44       134.65 o                         
  -5   2  10       1986.05       1814.42       134.76 o                         
  -4   2  10      21963.03      21957.18       516.65 o                         
  -3   2  10      29875.19      29092.22       470.07 o                         
  -2   2  10      48176.89      48503.79       699.56 o                         
  -1   2  10       1398.14       1294.85       113.93 o                         
   0   2  10        228.50        225.55        63.74 o                         
   1   2  10       5887.81       5836.83       250.40 o                         
   2   2  10       2376.38       2371.37       200.30 o                         
   3   2  10       5119.55       5006.55       287.78 o                         
   4   2  10      16440.95      16634.73       524.92 o                         
   5   2  10       4593.36       4918.79       325.54 o                         
   6   2  10       1596.68       1557.03       225.07 o                         
   7   2  10       2923.17       3076.13       344.73 o                         
   8   2  10       2958.92       3156.61       410.51 o                         
  -9   3  10       1961.04       2510.56       324.90 o                         
  -8   3  10       4392.01       3879.11       355.16 o                         
  -7   3  10       9543.93       9410.26       528.84 o                         
  -6   3  10     101058.05     100027.99      1611.15 o                         
  -5   3  10        372.72        566.53        94.92 o                         
  -4   3  10       2894.44       2813.63       195.71 o                         
  -3   3  10       8077.56       8312.41       390.59 o                         
  -2   3  10       6071.63       5507.64       258.88 o                         
  -1   3  10         58.35         53.11        72.18 o                         
   0   3  10       9251.85       9566.28       363.20 o                         
   1   3  10        320.50        457.77       112.85 o                         
   2   3  10       1117.83       1091.33       148.95 o                         
   3   3  10        544.39        534.90       170.26 o                         
   4   3  10       1988.45       1747.29       208.54 o                         
   5   3  10       5723.68       5977.88       373.94 o                         
   6   3  10      21016.45      20203.08       805.85 o                         
   7   3  10      34583.70      34567.36      1131.46 o
[truncated: 262,846 more chars]
